# Supplementary material for: snRNA-seq of human cutaneous neurofibromas before and after selumetinib treatment implicates role of altered Schwann cell states, inter-cellular signaling, and extracellular matrix in treatment response
Source: Acta Neuropathol Commun. 2024 Jun 21;12:102. doi: 10.1186/s40478-024-01821-z (PMC11191180; doi:10.1186/s40478-024-01821-z)
Supplement: Supplementary file 1 — Additional file 1. [file 40478_2024_1821_MOESM1_ESM.xlsx]

## Sheet: Sheet2
Schwann Cells	Endothelial Cells	Epithelial Cells	Fibroblasts	Pericytes	Myeloid	Keratinocytes	Epithelial cells	Melanocytes
MPZ	PECAM1	CD24	COL1A1	ACTA2	CD68	KRT10	KRT2	DCT
SOX10	VWF	KRT14	COL6A2	PDGFRB	NAAA	KRT15	KRT15	TRPM1
S100B	EGFL7	EPCAM	VTN	COLEC11	JAML	KRT14	KRT14	TYR
PMP22	CDH5	MUC1	MFAP5	MCAM	TYROBP	KRT5	KRT5	PMEL
PLP1	ID3	CLDN1	KLF2	HIGD1B	TREM2	DSC3	KRT1	TYRP1
PRX	MCAM	IL1R1	FAP	ZIC1	CXCL16	KRT1	TP63	TFAP2A
CRYAB	CD93	ITGB4	COL5A1	ANGPT1	PARP14	DMKN	ITPR2	MITF
ALDOC	FLT1	ICAM1	CD248	DES	2023-03-01	TRIM29	SLC25A48	PAX3
CNP	ADGRF5	CD2	EFEMP1	HEYL	FGL2	PKP1	SFN	MLANA
NRN1	PLVAP	DKK3	HIF1A	VTN	CPM	PKP3	CDH1	GPNMB
CADM4	NRP2	NRP2	ASPN	PECAM1	CHIT1	TFAP2A	FERMT1
CD82	FHL2	SFRP5	CELA1	ANGPT2	TGFBR1	SFN
MATN2	ELK3	GPA33	POSTN	INPP4B	SLAMF9	LAMA5
GFRA3	CLDN5	BMI1	CCR2	MFGE8	SCIMP
EGFL8	KDR	MUC16	PDGFRA	MYO1B	LILRA5
SEMA3B	CD34	P2RX7	FGR	POSTN	C3AR1
STMN1	ICAM1	CDKN2A	COL15A1	CSPG4	RAB7B
LAMC1	VCAM1	TP53	ADAMTS5	RGS5	RBPJ
GFAP	APLN	HBEGF	IGFBP6	DLK1	SLCO2B1
		CDKL1	FBN1		EGLN3
					SLC29A1
					KIT
					LTC4S
					TPSAB1
					TPSB2
					CMA1
					HDC
					TPH1
					MS4A2
					HPGDS
					ENPP3
					IL2RA
					FCER2
					IL17A
					CRH
					HSD11B1
					CD274
					CXCR2
					CCR3
