# Supplementary material for: snRNA-seq of human cutaneous neurofibromas before and after selumetinib treatment implicates role of altered Schwann cell states, inter-cellular signaling, and extracellular matrix in treatment response
Source: Acta Neuropathol Commun. 2024 Jun 21;12:102. doi: 10.1186/s40478-024-01821-z (PMC11191180; doi:10.1186/s40478-024-01821-z)
Supplement: Supplementary file 2 — Additional file 2. [file 40478_2024_1821_MOESM2_ESM.xlsx]

## Sheet: Sheet1
count
HTO_classification	Endothelial cells	Epithelial cells / Keratinocytes	Melanocytes	Pericytes	Myeloid cells	Fibroblasts	Schwann cells	Endothelial cells 2	sum
13v1	2083	36	7	101	11	469	74	90	2871
15v1	519	120	15	49	12	276	90	4	1085
1v1	716	32	17	52	30	454	171	161	1633
5v1	140	8	8	6	2	67	10	14	255
13v4	1183	37	25	71	21	730	403	96	2566
15v4	339	46	4	33	27	298	173	34	954
1vc3	595	64	38	117	130	666	217	56	1883
5v4	186	27	5	4	3	38	7	28	298
Frequency
HTO_classification	Endothelial cells	Epithelial cells / Keratinocytes	Melanocytes	Pericytes	Myeloid cells	Fibroblasts	Schwann cells	Endothelial cells 2
13v1	0.725531	0.0125392	0.00243817	0.0351794	0.00383142	0.163358	0.025775	0.031348
15v1	0.478341	0.110599	0.0138249	0.0451613	0.0110599	0.254378	0.0829493	0.00368664
1v1	0.438457	0.0195958	0.0104103	0.0318432	0.0183711	0.278016	0.104715	0.0985915
5v1	0.54902	0.0313725	0.0313725	0.0235294	0.00784314	0.262745	0.0392157	0.054902
13v4	0.461029	0.0144193	0.00974279	0.0276695	0.00818394	0.284489	0.157054	0.0374123
15v4	0.355346	0.048218	0.00419287	0.0345912	0.0283019	0.312369	0.181342	0.0356394
1vc3	0.315985	0.0339883	0.0201806	0.0621349	0.0690388	0.353691	0.115242	0.0297398
5v4	0.624161	0.090604	0.0167785	0.0134228	0.0100671	0.127517	0.0234899	0.0939597
T test
	Endothelial cells	Epithelial cells / Keratinocytes	Melanocytes	Pericytes	Myeloid cells	Fibroblasts	Schwann cells	Endothelial cells 2
T Test	0.289879	0.910095	0.809002	0.963921	0.245237	0.611376	0.203502	0.937346
STDEV CONTROL	0.126978	0.0453848	0.0122114	0.00894855	0.0061535	0.0517776	0.0369207	0.0401874
STDEV TREATED	0.13772	0.0323185	0.00715792	0.0204499	0.0282566	0.0988429	0.0694516	0.0300276
AVG CONTROL	0.547837	0.0435267	0.0145115	0.0339283	0.0102764	0.239624	0.0631638	0.047132
AVG TREATED	0.43913	0.0468074	0.0127237	0.0344546	0.0288979	0.269517	0.119282	0.0491878
Ratio Post/Pre
Patient	Endothelial cells	Epithelial cells / Keratinocytes	Melanocytes	Pericytes	Myeloid cells	Fibroblasts	Schwann cells	Endothelial cells 2
13	0.635436	1.14994	3.99594	0.786527	2.13601	1.74151	6.09326	1.19345
15	0.742872	0.435971	0.303284	0.765948	2.55896	1.22797	2.18618	9.66719
1	0.720676	1.73447	1.93852	1.95127	3.75801	1.2722	1.10052	0.301646
5	1.13686	2.888	0.534815	0.57047	1.28356	0.485325	0.598993	1.71141
