# Supplementary material for: snRNA-seq of human cutaneous neurofibromas before and after selumetinib treatment implicates role of altered Schwann cell states, inter-cellular signaling, and extracellular matrix in treatment response
Source: Acta Neuropathol Commun. 2024 Jun 21;12:102. doi: 10.1186/s40478-024-01821-z (PMC11191180; doi:10.1186/s40478-024-01821-z)
Supplement: Supplementary file 3 — Additional file 3. [file 40478_2024_1821_MOESM3_ESM.xlsx]

## Sheet: all cells
p_val	avg_log2FC	pct.1	pct.2	p_val_adj	genes
1.37492e-151	1.25888	0.385	0.189	5.03234e-147	ZBTB16
2.32806e-147	-0.858366	0.445	0.649	8.52094e-143	SNTG2
6.50867e-121	-0.644581	0.537	0.722	2.38224e-116	PKP4
4.30504e-120	-0.602688	0.543	0.719	1.57569e-115	MAGI1
5.17899e-120	-0.791091	0.349	0.552	1.89556e-115	CNTNAP3B
4.55388e-117	-0.767697	0.108	0.275	1.66677e-112	CNTNAP3
2.21531e-116	1.29206	0.236	0.086	8.10827e-112	SCN7A
1.00954e-113	-0.762046	0.327	0.524	3.69503e-109	VWF
3.98227e-110	-0.606642	0.377	0.585	1.45755e-105	ARHGEF3
7.02179e-108	1.05144	0.3	0.144	2.57004e-103	FKBP5
4.31105e-107	-0.74316	0.144	0.316	1.57789e-102	NOX4
9.35379e-105	-0.701152	0.43	0.619	3.42358e-100	ADGRL4
5.79114e-104	-0.556795	0.533	0.704	2.11962e-99	PPP3CA
6.96466e-104	-0.614611	0.476	0.653	2.54913e-99	ZNF521
7.57623e-103	-0.615115	0.202	0.388	2.77298e-98	PIK3C2B
7.02287e-102	-0.552958	0.367	0.572	2.57044e-97	ERG
3.91523e-101	-0.577263	0.488	0.66	1.43301e-96	PREX2
2.39637e-100	-0.222035	1	1	8.77095e-96	MALAT1
6.77384e-100	-0.621252	0.46	0.625	2.47929e-95	PDE4D
1.55208e-99	-0.615023	0.345	0.539	5.68076e-95	CYYR1
2.46562e-96	-0.554616	0.313	0.503	9.0244e-92	BACE2
1.11959e-95	-0.811265	0.45	0.608	4.09783e-91	ZNF385D
6.99259e-95	-0.546365	0.519	0.687	2.55936e-90	FOXP1
9.41948e-95	-0.683454	0.474	0.639	3.44762e-90	THSD7A
2.04404e-94	1.10345	0.384	0.227	7.48139e-90	NEGR1
7.24183e-94	-0.552152	0.388	0.574	2.65058e-89	EPB41L4A
1.09723e-93	-0.507347	0.178	0.349	4.01598e-89	IGFBP4
1.40918e-91	-0.637149	0.506	0.67	5.15776e-87	MCTP1
2.57974e-90	-0.490095	0.335	0.531	9.44211e-86	PPP1R13B
8.93158e-90	-0.518366	0.537	0.698	3.26905e-85	DOCK4
7.91974e-89	-0.960062	0.113	0.257	2.89871e-84	FAM155A
1.79663e-87	-0.6093	0.295	0.477	6.57585e-83	ANO2
7.03973e-87	-0.489214	0.409	0.588	2.57661e-82	CMIP
3.56027e-86	-0.441677	0.162	0.324	1.3031e-81	CFI
6.98999e-85	-0.460063	0.441	0.629	2.55841e-80	PECAM1
2.5634e-84	-0.475737	0.191	0.358	9.38228e-80	SPNS2
1.10034e-82	-0.452391	0.355	0.544	4.02736e-78	CDK17
2.0811e-82	-0.361261	0.026	0.121	7.61703e-78	SNAP25
3.00538e-81	-0.519136	0.514	0.683	1.1e-76	EMCN
3.74158e-79	-0.607259	0.297	0.466	1.36945e-74	ELOVL7
6.55971e-79	-0.426387	0.311	0.492	2.40092e-74	ICA1
1.15114e-78	-0.546421	0.186	0.346	4.21328e-74	ADAMTS9
2.11655e-78	0.837543	0.436	0.287	7.74677e-74	ZEB2
2.54531e-78	-0.462294	0.228	0.391	9.31608e-74	PLSCR1
1.49823e-77	-0.501791	0.283	0.448	5.48368e-73	SNRK
1.75285e-77	-0.494796	0.433	0.612	6.41559e-73	MECOM
4.84617e-77	-0.396823	0.218	0.386	1.77375e-72	ACTN1
1.35299e-76	-0.40255	0.353	0.537	4.95209e-72	CPNE8
2.43147e-76	-0.492206	0.194	0.351	8.89942e-72	RNF144A
4.79955e-76	-0.45684	0.409	0.594	1.75668e-71	PTPRB
1.98334e-75	-0.494773	0.178	0.332	7.25923e-71	MEOX1
2.58233e-75	-0.631388	0.11	0.241	9.45157e-71	AP001605.1
5.36005e-75	0.948415	0.198	0.082	1.96183e-70	FIGN
5.68347e-75	-0.421215	0.309	0.488	2.08021e-70	PLCG2
1.58821e-74	-0.403189	0.171	0.322	5.813e-70	FZD6
1.04922e-73	-0.425126	0.563	0.727	3.84027e-69	TSHZ2
3.10407e-73	-0.412095	0.419	0.605	1.13612e-68	FLI1
3.269e-73	-0.283351	0.943	0.963	1.19649e-68	NEAT1
5.96442e-73	-0.386732	0.331	0.512	2.18304e-68	FGD5
9.78329e-72	-0.414644	0.351	0.524	3.58078e-67	LMBR1
1.15748e-71	0.687481	0.443	0.297	4.23648e-67	ANK2
2.45034e-71	-0.448475	0.343	0.512	8.96849e-67	OSBPL10
1.01288e-70	-0.492287	0.265	0.424	3.70725e-66	FAR2
2.61911e-70	-0.496121	0.119	0.249	9.58621e-66	AC107223.1
1.64883e-69	-0.394414	0.467	0.649	6.03489e-65	ARHGAP29
2.2498e-69	-0.32833	0.068	0.178	8.23449e-65	BCL3
3.12929e-69	-0.337457	0.14	0.279	1.14535e-64	RGS3
4.02883e-69	-0.620039	0.075	0.185	1.47459e-64	AL583785.1
7.35791e-69	-0.41432	0.227	0.384	2.69307e-64	GNB4
9.20893e-69	-0.387737	0.385	0.559	3.37056e-64	RFX3
9.62443e-69	-0.358915	0.384	0.563	3.52264e-64	FLNB
9.63907e-69	-0.423789	0.079	0.193	3.52799e-64	NAMPT
1.04169e-68	0.710771	0.573	0.446	3.8127e-64	DLC1
1.09301e-68	-0.288795	0.048	0.146	4.00054e-64	CDYL2
2.91527e-68	-0.43292	0.434	0.596	1.06702e-63	CADPS2
5.05099e-68	-0.398718	0.599	0.725	1.84871e-63	ELMO1
6.93467e-68	-0.418531	0.243	0.402	2.53816e-63	FAM241A
1.50777e-67	-0.328957	0.061	0.165	5.51857e-63	SEMA6B
3.38865e-67	-0.483013	0.193	0.342	1.24028e-62	LINC01695
3.75402e-67	-0.4183	0.133	0.265	1.37401e-62	BAALC-AS1
3.8148e-67	-0.39545	0.131	0.262	1.39625e-62	PDLIM1
6.61046e-67	-0.418565	0.265	0.422	2.4195e-62	IFI44
7.70227e-67	-0.342021	0.187	0.338	2.81911e-62	SHE
9.27259e-67	-0.511327	0.265	0.421	3.39386e-62	CACNA1C
1.02805e-66	0.866762	0.359	0.235	3.76277e-62	ARHGAP10
2.98522e-66	-0.435276	0.189	0.336	1.09262e-61	IL33
3.44997e-66	-0.459135	0.348	0.507	1.26273e-61	EXOC6
3.74733e-66	-0.339991	0.21	0.365	1.37156e-61	TMEM255B
1.49972e-65	-0.453297	0.284	0.447	5.48912e-61	FAT4
4.18554e-65	-0.421063	0.308	0.472	1.53195e-60	HEG1
5.43357e-65	1.20008	0.207	0.099	1.98874e-60	CADM2
7.45027e-65	-0.469579	0.181	0.323	2.72687e-60	CEMIP2
8.61884e-65	-0.367446	0.225	0.38	3.15458e-60	SFMBT2
3.56202e-64	-0.347152	0.051	0.146	1.30373e-59	KIAA1211
1.35841e-63	-0.479325	0.191	0.331	4.97192e-59	MET
1.78514e-63	-0.328515	0.121	0.247	6.53378e-59	ABCG1
2.04998e-63	-0.386359	0.533	0.683	7.50312e-59	NFIB
2.08238e-63	1.05373	0.108	0.03	7.62172e-59	PCSK2
8.07758e-63	-0.295008	0.763	0.869	2.95647e-58	MACF1
3.07084e-62	-0.372544	0.522	0.681	1.12396e-57	RALGAPA2
1.01853e-61	-0.346294	0.188	0.333	3.72791e-57	KLHL3
1.24263e-61	-0.443431	0.137	0.262	4.54815e-57	IL1R1
1.31485e-61	-0.458633	0.027	0.104	4.81249e-57	LINC02197
2.65691e-61	-0.402528	0.76	0.854	9.72455e-57	UTRN
4.52269e-61	-0.43293	0.294	0.45	1.65535e-56	PIK3R3
9.32318e-61	-0.314731	0.222	0.374	3.41238e-56	CDH5
1.11193e-60	-0.546724	0.196	0.331	4.06978e-56	NTN4
1.62008e-60	-0.331396	0.119	0.241	5.92965e-56	MFAP3
2.45373e-60	-0.384116	0.313	0.475	8.9809e-56	ELK3
3.68625e-60	0.532242	0.614	0.498	1.3492e-55	COL6A1
5.26877e-60	-0.363988	0.444	0.605	1.92842e-55	ETV6
6.5795e-60	0.630419	0.3	0.175	2.40816e-55	LPAR1
1.29253e-59	-0.362428	0.422	0.591	4.7308e-55	COBLL1
2.40712e-59	-0.379225	0.239	0.391	8.81031e-55	CMTM8
3.95526e-59	-0.37023	0.535	0.688	1.44766e-54	MRTFB
4.37383e-59	-0.404056	0.394	0.554	1.60087e-54	GRB10
1.04429e-58	-0.352508	0.384	0.548	3.8222e-54	ST6GALNAC3
2.04018e-58	-0.359341	0.223	0.37	7.46725e-54	YES1
2.29567e-58	-0.599238	0.181	0.31	8.40239e-54	TLL1
2.77708e-58	-0.331655	0.158	0.288	1.01644e-53	GFOD2
3.59795e-58	-0.385876	0.303	0.46	1.31688e-53	EBF3
4.10407e-58	-0.310671	0.466	0.647	1.50213e-53	SHANK3
4.51229e-58	-0.402694	0.513	0.659	1.65154e-53	FRYL
6.32318e-58	-0.340873	0.322	0.483	2.31435e-53	ENG
6.99943e-58	-0.189596	0.013	0.074	2.56186e-53	MPZL2
9.10298e-58	-0.313744	0.232	0.382	3.33178e-53	ZNF423
1.11508e-57	-0.340251	0.086	0.191	4.08129e-53	TBC1D30
1.84109e-57	-0.334771	0.353	0.519	6.73856e-53	RAI14
2.04133e-57	-0.349695	0.16	0.289	7.47148e-53	PPP1R16B
2.17497e-57	-0.335908	0.187	0.321	7.96062e-53	SCARF1
3.59059e-57	0.76218	0.294	0.176	1.31419e-52	ABCA6
1.2028e-56	-0.41702	0.311	0.459	4.40235e-52	MSRB3
1.97592e-56	-0.318128	0.092	0.198	7.23207e-52	TNFRSF10D
2.21834e-56	-0.301253	0.139	0.262	8.11934e-52	KLHL2
2.85891e-56	-0.334693	0.639	0.766	1.04639e-51	LRMDA
3.09242e-56	-0.282129	0.225	0.372	1.13186e-51	ITGA5
3.58884e-56	-0.375947	0.156	0.284	1.31355e-51	CC2D2B
3.71466e-56	0.84312	0.234	0.127	1.3596e-51	COL27A1
4.21147e-56	-0.278834	0.363	0.537	1.54144e-51	ADCY4
4.61429e-56	-0.346577	0.674	0.798	1.68887e-51	LDB2
4.99193e-56	-0.266845	0.182	0.32	1.8271e-51	TIE1
6.78013e-56	-0.336422	0.368	0.529	2.48159e-51	TMOD3
9.88132e-56	-0.329591	0.123	0.239	3.61666e-51	RASA4
1.6934e-55	-0.29132	0.096	0.204	6.19803e-51	MIDN
1.76914e-55	0.712092	0.12	0.042	6.47522e-51	ADH1B
4.71805e-55	-0.344191	0.251	0.399	1.72685e-50	C22orf34
8.33773e-55	-0.322742	0.265	0.413	3.05169e-50	ATP11C
1.0628e-54	-0.340862	0.074	0.171	3.88995e-50	CD200
1.17603e-54	1.2106	0.213	0.112	4.30439e-50	CDH19
2.82765e-54	-0.437133	0.129	0.243	1.03495e-49	SESN3
3.0569e-54	-0.291977	0.08	0.181	1.11885e-49	SEMA3F
3.37066e-54	0.754397	0.291	0.178	1.2337e-49	NLGN1
4.72445e-54	-0.310504	0.552	0.703	1.7292e-49	ZFAND3
9.54584e-54	-0.396295	0.395	0.542	3.49387e-49	GALNT18
1.07784e-53	-0.351926	0.25	0.394	3.945e-49	EPHA4
1.37155e-53	-0.279966	0.24	0.387	5.02e-49	ARAP3
1.78081e-53	-0.326459	0.188	0.321	6.51795e-49	TEK
1.90565e-53	-0.294882	0.432	0.607	6.97487e-49	PRKCH
2.656e-53	-0.430125	0.271	0.414	9.72124e-49	MAST4
3.05637e-53	-0.33489	0.276	0.425	1.11866e-48	NOSTRIN
9.07891e-53	-0.357089	0.119	0.23	3.32297e-48	TRPM6
5.79829e-52	-0.240594	0.143	0.265	2.12223e-47	ECSCR
8.75242e-52	0.889855	0.257	0.151	3.20347e-47	PID1
9.02817e-52	-0.367614	0.303	0.445	3.3044e-47	CHN1
1.32779e-51	0.441162	0.122	0.044	4.85985e-47	PAX3
1.55008e-51	-0.316989	0.131	0.245	5.67343e-47	CASZ1
1.89471e-51	-0.259427	0.274	0.424	6.93481e-47	GPATCH2
2.36352e-51	0.690437	0.117	0.042	8.65071e-47	NCAM1
3.70861e-51	-0.354315	0.188	0.315	1.35739e-46	ID1
4.30649e-51	-0.237971	0.107	0.214	1.57622e-46	TMEM273
4.4928e-51	0.652918	0.171	0.081	1.64441e-46	VIT
4.82778e-51	-0.324202	0.279	0.426	1.76702e-46	STIM2
5.14532e-51	-0.308836	0.266	0.41	1.88324e-46	ACER3
5.46017e-51	-0.335351	0.658	0.779	1.99848e-46	FBXL7
5.80986e-51	0.669739	0.213	0.114	2.12647e-46	PDZRN3
1.08806e-50	0.947021	0.446	0.34	3.98241e-46	LAMA2
1.18378e-50	-0.238382	0.105	0.211	4.33275e-46	SHISA5
1.2751e-50	-0.310306	0.23	0.37	4.66701e-46	TJP2
1.476e-50	-0.349859	0.102	0.205	5.40229e-46	MARCH3
1.95322e-50	-0.31658	0.105	0.21	7.14899e-46	AP001037.1
3.45579e-50	1.00754	0.133	0.054	1.26485e-45	NKAIN3
6.66974e-50	-0.233836	0.112	0.219	2.44119e-45	TNFRSF10A
1.31007e-49	-0.347877	0.374	0.519	4.795e-45	IFI16
1.76765e-49	-0.254462	0.218	0.355	6.46978e-45	INPP5D
2.107e-49	0.696583	0.342	0.228	7.71184e-45	ABCA9
2.79186e-49	-0.258643	0.198	0.33	1.02185e-44	SH2D3C
2.97327e-49	-0.295383	0.099	0.2	1.08825e-44	SLC2A3
3.42708e-49	0.567211	0.427	0.306	1.25435e-44	ABCA8
3.80271e-49	-0.343923	0.583	0.721	1.39183e-44	AOPEP
4.25811e-49	-0.384132	0.429	0.571	1.55851e-44	PDLIM5
4.33065e-49	-0.268739	0.188	0.316	1.58506e-44	ZNRF1
8.1119e-49	-0.314412	0.647	0.768	2.96904e-44	TCF4
1.65885e-48	-0.278965	0.198	0.327	6.07156e-44	RASSF3
1.83313e-48	-0.270164	0.201	0.33	6.70946e-44	FANCL
1.89767e-48	-0.295101	0.094	0.191	6.94565e-44	ITGA2
2.73348e-48	-0.379663	0.214	0.341	1.00048e-43	SEMA6A
2.8159e-48	0.457353	0.269	0.159	1.03065e-43	MAMDC2
4.07994e-48	-0.335759	0.373	0.519	1.4933e-43	MYH9
4.62055e-48	-0.30778	0.373	0.522	1.69117e-43	MYO1E
5.11922e-48	-0.311175	0.26	0.397	1.87369e-43	PRSS23
5.48462e-48	-0.192238	0.203	0.336	2.00743e-43	PIM3
8.8024e-48	-0.263944	0.092	0.188	3.22177e-43	CCDC69
8.97019e-48	-0.291409	0.279	0.424	3.28318e-43	LMCD1
9.51402e-48	-0.314366	0.333	0.482	3.48223e-43	TACR1
1.14184e-47	1.20086	0.249	0.15	4.17924e-43	ADGRB3
1.64591e-47	-0.341455	0.537	0.671	6.0242e-43	GNAQ
2.0125e-47	-0.292751	0.32	0.465	7.36594e-43	CARD8
2.16481e-47	-0.314897	0.351	0.499	7.92344e-43	JAM2
2.42863e-47	-0.27809	0.072	0.16	8.88904e-43	SLC5A4
2.67797e-47	-0.296221	0.561	0.697	9.80165e-43	DOCK9
3.3809e-47	-0.378717	0.17	0.288	1.23744e-42	IFI44L
3.49515e-47	-0.302295	0.161	0.277	1.27926e-42	AQP1
3.74451e-47	-0.272368	0.356	0.514	1.37053e-42	MYO5C
3.8933e-47	-0.292082	0.199	0.322	1.42499e-42	SUSD6
4.84984e-47	-0.236511	0.305	0.457	1.77509e-42	CHD1
5.80621e-47	-0.263164	0.16	0.278	2.12513e-42	ARHGAP23
6.9211e-47	-0.256521	0.299	0.445	2.53319e-42	TSPAN9
7.19758e-47	-0.25154	0.255	0.393	2.63438e-42	ARRB1
7.64226e-47	-0.282914	0.144	0.256	2.79714e-42	SKIL
1.01567e-46	0.485803	0.115	0.043	3.71745e-42	PAG1
1.41972e-46	-0.250275	0.217	0.35	5.19633e-42	LNPEP
1.92606e-46	-0.293358	0.673	0.788	7.04957e-42	PTPRM
2.48069e-46	-0.263162	0.179	0.301	9.07957e-42	HDGFL3
2.63215e-46	-0.286227	0.173	0.293	9.63393e-42	ATP1B3
2.74021e-46	-0.233983	0.068	0.153	1.00294e-41	RASA4B
4.2829e-46	-0.242538	0.238	0.374	1.56758e-41	SULF2
6.46336e-46	-0.271876	0.115	0.216	2.36565e-41	RALB
7.66795e-46	-0.251811	0.172	0.292	2.80655e-41	MGST2
1.42716e-45	-0.254362	0.372	0.535	5.22355e-41	CSGALNACT1
1.61489e-45	-0.237745	0.034	0.101	5.91067e-41	FAM110D
2.58476e-45	0.84694	0.204	0.113	9.46048e-41	HSPA12A
5.85514e-45	-0.270416	0.202	0.33	2.14304e-40	MGAT4A
8.10704e-45	-0.231833	0.192	0.317	2.96726e-40	RASIP1
1.08649e-44	-0.273534	0.15	0.26	3.97664e-40	HIF1A
1.39672e-44	-0.142806	0.567	0.721	5.11214e-40	EGFL7
1.76364e-44	-0.252842	0.08	0.168	6.45511e-40	DLL4
1.87584e-44	-0.276644	0.392	0.536	6.86575e-40	ARHGEF28
2.02597e-44	-0.30579	0.166	0.28	7.41524e-40	GIPC2
2.94121e-44	0.674632	0.265	0.166	1.07651e-39	CNTN4
3.44327e-44	-0.292959	0.108	0.205	1.26027e-39	AL109930.1
3.62255e-44	-0.283039	0.572	0.708	1.32589e-39	EIF4G3
4.38754e-44	-0.248142	0.107	0.206	1.60588e-39	SHB
4.44024e-44	-0.273199	0.169	0.283	1.62517e-39	NDST1
7.64574e-44	-0.272262	0.08	0.168	2.79842e-39	TPD52L1
9.22353e-44	-0.25186	0.382	0.526	3.3759e-39	FAR1
9.44479e-44	-0.326617	0.304	0.436	3.45689e-39	LIMS1
1.08802e-43	-0.354376	0.183	0.297	3.98227e-39	IL15
1.09842e-43	-0.217226	0.494	0.654	4.02034e-39	LRRFIP1
1.60685e-43	-0.309388	0.229	0.357	5.88123e-39	SLC16A7
1.6281e-43	-0.241919	0.157	0.27	5.95901e-39	TNFRSF10B
1.74618e-43	-0.350313	0.216	0.338	6.39119e-39	PCAT1
2.36261e-43	-0.254104	0.106	0.202	8.6474e-39	BAIAP2L1
4.66559e-43	-0.287732	0.278	0.409	1.70765e-38	PPP3R1
5.75584e-43	-0.260825	0.24	0.369	2.1067e-38	CHD7
8.04154e-43	-0.318142	0.355	0.492	2.94328e-38	DNM3
8.70594e-43	-0.256112	0.267	0.403	3.18646e-38	NEDD4
8.74068e-43	-0.262366	0.366	0.51	3.19918e-38	GRK5
9.08701e-43	-0.362588	0.162	0.27	3.32594e-38	CPXM2
9.90731e-43	0.595623	0.097	0.035	3.62617e-38	GRIK3
1.09625e-42	-0.27184	0.092	0.182	4.01237e-38	TEAD4
1.15398e-42	-0.266883	0.288	0.425	4.22368e-38	CYTH1
1.29292e-42	-0.361392	0.404	0.542	4.73222e-38	CRIM1
1.47153e-42	0.814172	0.152	0.075	5.38595e-38	LRRC7
1.56986e-42	0.578961	0.224	0.136	5.74583e-38	PER1
2.88638e-42	-0.297367	0.301	0.437	1.05644e-37	CACHD1
2.89654e-42	0.667223	0.286	0.188	1.06016e-37	ADAM33
3.13681e-42	-0.223637	0.045	0.115	1.1481e-37	TSPAN12
3.76717e-42	-0.276316	0.562	0.696	1.37882e-37	NFAT5
4.45098e-42	-0.302345	0.064	0.143	1.6291e-37	TPO
4.47245e-42	-0.197373	0.4	0.555	1.63696e-37	PLXND1
5.98056e-42	0.530453	0.27	0.168	2.18895e-37	MIR100HG
1.07189e-41	0.693749	0.111	0.045	3.92322e-37	PRIMA1
1.26665e-41	-0.234231	0.292	0.428	4.63607e-37	EPAS1
1.45009e-41	-0.291894	0.176	0.288	5.30749e-37	MCUB
1.57091e-41	-0.204181	0.125	0.226	5.74967e-37	EPHB4
1.7953e-41	-0.203629	0.226	0.355	6.57099e-37	MIA2
1.83353e-41	-0.193011	0.113	0.211	6.71092e-37	CDC42EP3
2.12716e-41	-0.247479	0.576	0.712	7.7856e-37	ASAP1
2.40524e-41	-0.255501	0.16	0.268	8.80342e-37	ABLIM2
2.43269e-41	-0.221137	0.219	0.345	8.90388e-37	ROBO4
2.60744e-41	-0.247711	0.252	0.384	9.54351e-37	CD109
3.60361e-41	-0.20722	0.034	0.097	1.31896e-36	BAALC
4.14995e-41	-0.204663	0.147	0.254	1.51892e-36	SLC20A1
5.89249e-41	-0.207969	0.245	0.377	2.15671e-36	NOTCH1
6.16499e-41	-0.298715	0.16	0.268	2.25645e-36	DYSF
6.44251e-41	-0.246446	0.326	0.473	2.35802e-36	RAPGEF4
6.6052e-41	-0.284068	0.12	0.217	2.41757e-36	LRMP
6.91933e-41	-0.222573	0.124	0.223	2.53254e-36	KBTBD2
7.147e-41	-0.214638	0.188	0.306	2.61587e-36	NECTIN2
1.01911e-40	-0.251057	0.195	0.312	3.73005e-36	ACTR3
1.0227e-40	-0.3292	0.13	0.229	3.74318e-36	CCDC178
1.04734e-40	-0.309895	0.102	0.193	3.83335e-36	ACE
1.14706e-40	0.851525	0.202	0.116	4.19836e-36	NTM
1.15474e-40	-0.238319	0.198	0.315	4.22646e-36	CHIC2
1.38667e-40	-0.24974	0.225	0.349	5.07534e-36	DIAPH1
1.43948e-40	-0.258003	0.189	0.306	5.26864e-36	CLEC1A
1.47029e-40	-0.246272	0.334	0.478	5.3814e-36	SMAD1
1.50045e-40	0.518169	0.223	0.133	5.49179e-36	DAAM2
2.39333e-40	-0.274099	0.546	0.68	8.75983e-36	BMPR2
3.1194e-40	-0.242491	0.296	0.432	1.14173e-35	DACH1
3.67778e-40	0.460638	0.109	0.043	1.34611e-35	GALR1
3.72363e-40	-0.193682	0.078	0.161	1.36289e-35	SOX18
3.83387e-40	-0.316516	0.128	0.225	1.40323e-35	SYNJ2
3.94617e-40	-0.24946	0.306	0.442	1.44434e-35	UHRF2
3.96003e-40	-0.255338	0.153	0.26	1.44941e-35	PROS1
4.25235e-40	-0.184172	0.342	0.496	1.5564e-35	DIPK2B
4.3013e-40	-0.225893	0.072	0.151	1.57432e-35	NOS3
4.74011e-40	0.887539	0.158	0.082	1.73493e-35	COBL
4.77875e-40	-0.279929	0.525	0.654	1.74907e-35	ELF2
5.66087e-40	-0.23503	0.148	0.252	2.07193e-35	TNFRSF1B
5.94605e-40	0.552408	0.121	0.053	2.17631e-35	ASPA
6.24798e-40	-0.23634	0.293	0.428	2.28682e-35	ADARB1
6.31739e-40	-0.244313	0.379	0.521	2.31223e-35	FCHO2
7.02067e-40	-0.34842	0.233	0.351	2.56963e-35	PDE7B
9.44783e-40	0.504832	0.472	0.369	3.458e-35	COL6A2
9.82755e-40	-0.243726	0.306	0.446	3.59698e-35	RASGRF2
9.92335e-40	-0.204233	0.328	0.469	3.63205e-35	IFNAR2
1.16444e-39	-0.246334	0.119	0.215	4.26197e-35	GRAMD1C
1.3088e-39	-0.222822	0.239	0.366	4.79033e-35	CCDC50
1.54094e-39	-0.330052	0.173	0.279	5.63999e-35	RFC3
1.67835e-39	0.856928	0.125	0.056	6.14291e-35	ALK
1.82505e-39	-0.216521	0.179	0.291	6.67985e-35	TMEM87B
1.88402e-39	-0.229274	0.289	0.421	6.89572e-35	XPR1
2.30519e-39	-0.258352	0.27	0.402	8.43722e-35	NR5A2
2.41966e-39	-0.234894	0.322	0.459	8.8562e-35	SMURF2
2.55835e-39	-0.205821	0.122	0.219	9.36381e-35	NOVA2
2.67805e-39	0.609311	0.134	0.062	9.80191e-35	IQGAP2
3.46681e-39	-0.390856	0.039	0.102	1.26889e-34	PTCHD4
3.72638e-39	-0.250417	0.19	0.303	1.36389e-34	CHSY1
3.89263e-39	-0.150456	0.018	0.068	1.42474e-34	FAM89A
4.68593e-39	-0.253558	0.25	0.375	1.7151e-34	DDX60L
5.44645e-39	-0.205419	0.108	0.199	1.99345e-34	UCK2
8.62766e-39	-0.274649	0.372	0.51	3.15781e-34	GMDS
2.37669e-38	-0.226677	0.541	0.687	8.69892e-34	PTPRK
2.5597e-38	-0.302982	0.392	0.526	9.36874e-34	ABCB1
2.70007e-38	-0.269027	0.389	0.522	9.88251e-34	APP
2.99057e-38	-0.151611	0.083	0.167	1.09458e-33	NOL4L
3.32263e-38	0.69138	0.118	0.052	1.21611e-33	ZNF536
3.59938e-38	0.973488	0.385	0.297	1.31741e-33	DOCK5
3.96875e-38	-0.213385	0.105	0.195	1.4526e-33	DOC2B
4.41172e-38	-0.245235	0.53	0.665	1.61473e-33	CEP112
5.13994e-38	-0.163878	0.052	0.121	1.88127e-33	IER2
5.39757e-38	-0.251526	0.138	0.237	1.97557e-33	CLIC2
5.52397e-38	-0.29847	0.219	0.333	2.02183e-33	RYR3
6.17939e-38	-0.208216	0.394	0.548	2.26172e-33	PITPNC1
8.51701e-38	0.642138	0.31	0.221	3.11731e-33	HIF3A
9.1304e-38	-0.206245	0.23	0.354	3.34182e-33	DNAJC18
9.2109e-38	0.677386	0.267	0.176	3.37128e-33	AC068587.4
1.0825e-37	-0.255292	0.241	0.359	3.96205e-33	PPA2
1.19603e-37	-0.248988	0.387	0.526	4.37758e-33	STAT3
1.64519e-37	0.685442	0.109	0.047	6.02155e-33	APOD
1.67019e-37	-0.259076	0.255	0.376	6.11305e-33	PDCD4
1.77138e-37	-0.247642	0.049	0.116	6.48342e-33	KLHL14
2.0492e-37	-0.118411	0.329	0.477	7.50027e-33	FLT1
2.20062e-37	0.511013	0.355	0.262	8.05451e-33	GABBR1
3.37929e-37	-0.203581	0.195	0.309	1.23685e-32	ABLIM3
4.11364e-37	-0.210648	0.167	0.274	1.50563e-32	NIBAN2
4.13484e-37	-0.242117	0.111	0.2	1.51339e-32	SPATA6L
4.61753e-37	-0.179542	0.109	0.198	1.69006e-32	GNS
4.70135e-37	-0.258489	0.194	0.305	1.72074e-32	FGD6
5.34929e-37	-0.302933	0.192	0.3	1.95789e-32	PCED1B
5.57867e-37	0.580625	0.102	0.042	2.04185e-32	CHL1
7.14963e-37	0.515641	0.123	0.057	2.61684e-32	AL445426.1
7.21385e-37	-0.238036	0.514	0.646	2.64034e-32	HIPK3
7.21951e-37	0.446139	0.102	0.042	2.64241e-32	TMEM132C
7.34463e-37	-0.324247	0.387	0.514	2.68821e-32	WWTR1
7.67377e-37	-0.232084	0.192	0.302	2.80868e-32	AFAP1
8.71478e-37	-0.299829	0.124	0.215	3.1897e-32	OSBP2
9.68919e-37	-0.132074	0.011	0.054	3.54634e-32	SOCS3
9.76361e-37	-0.254912	0.331	0.465	3.57358e-32	LAMA3
1.01952e-36	-0.24128	0.516	0.649	3.73154e-32	RBMS1
1.13441e-36	-0.360186	0.144	0.238	4.15204e-32	ITPR1
1.27965e-36	-0.314195	0.168	0.27	4.68364e-32	PGM5
1.30577e-36	0.634325	0.128	0.061	4.77925e-32	ERBB3
1.43725e-36	-0.459716	0.154	0.248	5.26049e-32	VEGFC
1.50745e-36	-0.242292	0.36	0.495	5.51742e-32	DENND4A
1.62074e-36	-0.192288	0.224	0.345	5.93208e-32	SLC12A6
1.69597e-36	-0.207089	0.226	0.346	6.20744e-32	USP12
1.73535e-36	1.01686	0.101	0.042	6.35155e-32	MGAT4C
1.91173e-36	1.2174	0.23	0.148	6.99711e-32	NRXN1
1.95811e-36	-0.283816	0.074	0.149	7.16686e-32	SELP
2.04544e-36	-0.250364	0.312	0.441	7.48652e-32	PPP2R2A
2.4244e-36	-0.186319	0.034	0.092	8.87356e-32	BCL6B
3.19683e-36	-0.223704	0.206	0.318	1.17007e-31	SS18
3.40282e-36	0.45353	0.302	0.204	1.24546e-31	PTPN13
3.50593e-36	-0.265383	0.298	0.422	1.28321e-31	ATP8B1
3.68982e-36	-0.177913	0.373	0.521	1.35051e-31	RPS6KA2
3.87815e-36	-0.190384	0.063	0.134	1.41944e-31	CADM3-AS1
4.13243e-36	-0.220525	0.338	0.471	1.51251e-31	KLHL5
4.15161e-36	0.494214	0.314	0.217	1.51953e-31	COL5A2
4.3103e-36	-0.245848	0.17	0.272	1.57761e-31	EHD4
4.45638e-36	-0.245576	0.236	0.354	1.63108e-31	ETS2
5.84688e-36	1.00729	0.168	0.094	2.14002e-31	NRXN3
6.24747e-36	-0.15644	0.077	0.155	2.28664e-31	CARD10
7.02609e-36	-0.194967	0.285	0.414	2.57162e-31	ENTPD1
7.04406e-36	0.472685	0.373	0.272	2.5782e-31	MEG3
7.66951e-36	-0.244441	0.547	0.677	2.80712e-31	CTNND1
8.37093e-36	0.637917	0.116	0.054	3.06384e-31	P2RY14
8.48382e-36	-0.256322	0.539	0.678	3.10516e-31	CDC42BPA
1.20043e-35	0.844067	0.401	0.32	4.3937e-31	ABCA10
1.44248e-35	-0.258539	0.15	0.248	5.27962e-31	PRCP
1.53607e-35	-0.424115	0.098	0.179	5.62219e-31	SLC8A1
1.56004e-35	-0.242278	0.424	0.562	5.70989e-31	RASA2
1.79492e-35	-0.210149	0.227	0.346	6.5696e-31	CNOT6L
1.86171e-35	-0.239349	0.079	0.155	6.81406e-31	ID3
1.9387e-35	-0.205589	0.255	0.376	7.09584e-31	TTLL5
2.66099e-35	-0.212214	0.23	0.347	9.73949e-31	PTBP3
3.46712e-35	-0.187849	0.208	0.32	1.269e-30	SPTLC2
4.00068e-35	-0.157483	0.03	0.084	1.46429e-30	TESC
5.23905e-35	-0.239704	0.228	0.342	1.91755e-30	HIVEP2
5.46041e-35	-0.584396	0.055	0.12	1.99856e-30	MT-ND1
5.73718e-35	-0.260244	0.259	0.378	2.09987e-30	PPP2R5A
5.74941e-35	0.668511	0.133	0.066	2.10434e-30	GPM6B
6.11147e-35	-0.190613	0.137	0.232	2.23686e-30	MMRN2
9.67248e-35	0.853492	0.16	0.088	3.54022e-30	COL28A1
1.15286e-34	-0.195472	0.17	0.274	4.21958e-30	SLC30A7
1.2371e-34	-0.169932	0.096	0.178	4.5279e-30	ACKR1
1.61397e-34	-0.290514	0.222	0.329	5.90728e-30	PLEKHA7
1.84375e-34	-0.225617	0.235	0.347	6.7483e-30	PDIA5
1.87364e-34	-0.21839	0.541	0.68	6.8577e-30	ANKRD17
1.936e-34	-0.249312	0.236	0.348	7.08594e-30	NOTCH4
1.97325e-34	-0.196944	0.229	0.343	7.22228e-30	KPNA3
2.03672e-34	-0.189823	0.315	0.444	7.45458e-30	PARP4
2.07916e-34	0.755873	0.146	0.076	7.60995e-30	SLC35F1
2.25711e-34	-0.265324	0.075	0.148	8.26125e-30	BMX
2.5977e-34	-0.167761	0.023	0.072	9.50783e-30	SH2B2
3.24361e-34	-0.28299	0.363	0.489	1.18719e-29	CAMK2D
3.2442e-34	-0.152306	0.236	0.357	1.18741e-29	RPGR
3.26215e-34	-0.203296	0.146	0.242	1.19398e-29	MTX2
3.4171e-34	-0.265934	0.16	0.259	1.25069e-29	GNA14
3.73684e-34	-0.273683	0.343	0.469	1.36772e-29	NCOA7
3.90842e-34	-0.227813	0.37	0.504	1.43052e-29	MYRIP
4.45899e-34	-0.235751	0.147	0.241	1.63203e-29	RAMP3
4.83293e-34	-0.176631	0.132	0.224	1.7689e-29	DTNBP1
5.07279e-34	0.60599	0.254	0.168	1.85669e-29	PLEKHH2
5.64368e-34	-0.179331	0.335	0.47	2.06564e-29	CD34
5.7765e-34	-0.321688	0.261	0.373	2.11426e-29	PTPRE
6.50942e-34	-0.209404	0.396	0.529	2.38251e-29	SNX14
6.83964e-34	-0.257119	0.594	0.704	2.50338e-29	ABLIM1
7.31099e-34	-0.230274	0.16	0.258	2.67589e-29	AL359220.1
7.68106e-34	-0.178791	0.02	0.066	2.81134e-29	JUNB
8.05255e-34	0.507676	0.616	0.571	2.94732e-29	PTPRG
8.5025e-34	0.615855	0.126	0.061	3.112e-29	AC124254.2
8.73224e-34	-0.194886	0.06	0.127	3.19609e-29	TCTEX1D1
9.55669e-34	0.718872	0.311	0.223	3.49784e-29	COL6A3
1.22065e-33	-0.163815	0.136	0.23	4.4677e-29	HACD3
1.22498e-33	-0.233963	0.332	0.457	4.48356e-29	DGKH
1.43592e-33	-0.21035	0.445	0.593	5.25562e-29	ROCK2
1.46058e-33	-0.21424	0.668	0.773	5.34588e-29	TCF12
1.47046e-33	-0.181941	0.176	0.28	5.38203e-29	APPL1
1.51174e-33	-0.16464	0.205	0.316	5.53311e-29	PHTF2
1.60442e-33	-0.227708	0.139	0.231	5.87236e-29	RAB27A
1.72771e-33	-0.245935	0.132	0.221	6.32358e-29	AGBL3
1.92743e-33	-0.201885	0.09	0.168	7.0546e-29	DPY19L1
2.09311e-33	-0.168211	0.223	0.338	7.66098e-29	NOD1
2.38828e-33	-0.216635	0.289	0.413	8.74133e-29	LINC01278
2.48949e-33	-0.184523	0.395	0.532	9.11178e-29	HDAC7
2.68645e-33	0.822055	0.167	0.095	9.83269e-29	LSAMP
2.72939e-33	-0.720456	0.067	0.134	9.98983e-29	MT-CO2
2.86367e-33	-0.702096	0.072	0.141	1.04813e-28	MT-CO3
3.96599e-33	-0.152205	0.11	0.195	1.45159e-28	AC108134.3
4.9073e-33	0.87658	0.188	0.112	1.79612e-28	ANK3
5.01919e-33	0.461174	0.463	0.375	1.83708e-28	AUTS2
5.15533e-33	-0.198484	0.399	0.533	1.8869e-28	RHOJ
5.49898e-33	-0.21565	0.133	0.224	2.01268e-28	NT5DC1
6.16116e-33	-0.16391	0.188	0.295	2.25505e-28	CAPZA2
6.50399e-33	-0.259814	0.272	0.389	2.38053e-28	MDFIC
6.66015e-33	-0.19475	0.144	0.239	2.43768e-28	LYN
6.66159e-33	-0.197823	0.332	0.466	2.43821e-28	KIAA0355
6.97043e-33	-0.173841	0.149	0.244	2.55125e-28	CPEB2
7.4942e-33	-0.165442	0.108	0.191	2.74295e-28	NUDCD1
7.80372e-33	-0.182696	0.307	0.435	2.85624e-28	AAK1
8.5813e-33	-0.203139	0.434	0.568	3.14084e-28	CAST
9.16783e-33	-0.552419	0.049	0.109	3.35552e-28	MT-ND2
9.59522e-33	0.406098	0.081	0.03	3.51194e-28	COL9A3
9.98609e-33	-0.205599	0.122	0.208	3.65501e-28	PCAT19
1.14343e-32	-0.141024	0.094	0.173	4.18508e-28	FKBP1A
1.28817e-32	-0.190737	0.088	0.164	4.71483e-28	KL
1.41132e-32	-0.176274	0.303	0.426	5.16556e-28	UBAP2
1.54056e-32	0.42475	0.317	0.221	5.63861e-28	COL16A1
2.0501e-32	0.480469	0.149	0.08	7.50359e-28	ARHGEF26
2.19679e-32	-0.141326	0.179	0.284	8.04047e-28	TMEM181
2.31702e-32	-0.204429	0.163	0.259	8.48054e-28	TMEM65
2.36092e-32	-0.324637	0.044	0.102	8.6412e-28	ST8SIA6
2.3793e-32	-0.204306	0.258	0.374	8.70849e-28	XRN2
2.43758e-32	-0.172408	0.189	0.294	8.92178e-28	TRIM25
2.52162e-32	-0.220809	0.268	0.386	9.22938e-28	ATE1
2.66655e-32	-0.204022	0.152	0.247	9.75985e-28	ADAMTS6
3.19544e-32	-0.183756	0.234	0.347	1.16956e-27	PRKD3
3.27271e-32	-0.159013	0.195	0.3	1.19784e-27	HRH1
3.59095e-32	0.610481	0.224	0.143	1.31432e-27	BCL2
3.80433e-32	0.784503	0.271	0.191	1.39242e-27	DCLK1
4.59196e-32	-0.205242	0.199	0.301	1.6807e-27	SH3GLB1
5.23047e-32	-0.213587	0.272	0.388	1.9144e-27	LRP6
5.45645e-32	-0.358809	0.354	0.47	1.99711e-27	ITPR2
5.45814e-32	-0.163663	0.119	0.205	1.99773e-27	NACC2
5.82588e-32	-0.27645	0.03	0.08	2.13233e-27	RAB3C
7.43981e-32	-0.153986	0.099	0.178	2.72305e-27	TNFRSF1A
7.99683e-32	-0.206571	0.144	0.235	2.92692e-27	SMAD9
9.02503e-32	-0.184824	0.123	0.208	3.30325e-27	SCAMP1
9.80093e-32	-0.0741158	0.353	0.488	3.58724e-27	DISC1
1.00865e-31	-0.179507	0.037	0.091	3.69176e-27	LHX6
1.14954e-31	-0.183766	0.26	0.378	4.20743e-27	BAZ1A
1.2936e-31	-0.179526	0.148	0.24	4.73472e-27	CTSH
1.32136e-31	-0.183071	0.051	0.111	4.83632e-27	BHLHE40
1.37421e-31	0.443602	0.076	0.028	5.02976e-27	CLSTN2
1.50357e-31	-0.213858	0.392	0.525	5.5032e-27	ARHGAP26
1.57266e-31	-0.213235	0.4	0.527	5.75608e-27	STAU2
1.68922e-31	-0.204422	0.154	0.249	6.18271e-27	MTHFD1L
1.73119e-31	0.309558	0.432	0.327	6.33634e-27	COL1A2
1.80418e-31	0.414466	0.451	0.363	6.60349e-27	PHLDB1
1.88952e-31	-0.129613	0.276	0.396	6.91582e-27	NLRC5
1.91537e-31	0.354483	0.702	0.683	7.01046e-27	DST
2.3957e-31	-0.178754	0.298	0.421	8.76849e-27	LUZP1
2.46682e-31	0.462296	0.088	0.036	9.02879e-27	IGSF11
2.7461e-31	0.409959	0.078	0.03	1.0051e-26	SRCIN1
2.95743e-31	-0.156265	0.122	0.208	1.08245e-26	PLOD2
2.96755e-31	-0.171799	0.24	0.352	1.08615e-26	UBE2W
2.99545e-31	0.860017	0.163	0.093	1.09636e-26	IL1RAPL2
3.19743e-31	0.390129	0.718	0.707	1.17029e-26	SRRM2
3.26011e-31	-0.225179	0.169	0.264	1.19323e-26	FBXL2
3.30685e-31	-0.175268	0.029	0.078	1.21034e-26	AC008514.1
3.59337e-31	0.488626	0.196	0.12	1.31521e-26	COL12A1
3.70029e-31	-0.245914	0.25	0.361	1.35434e-26	TSPAN7
4.4718e-31	-0.166863	0.305	0.432	1.63672e-26	PDE10A
4.4982e-31	-0.289245	0.133	0.219	1.64639e-26	EPB41L3
4.68688e-31	-0.236623	0.577	0.704	1.71545e-26	MYCBP2
4.89865e-31	-0.186219	0.197	0.298	1.79296e-26	RNF145
4.91228e-31	-0.182016	0.071	0.137	1.79794e-26	CYYR1-AS1
4.95515e-31	0.517969	0.173	0.104	1.81363e-26	NDRG2
5.0228e-31	-0.194604	0.435	0.569	1.8384e-26	TANC1
5.60586e-31	-0.266716	0.404	0.526	2.0518e-26	ZFPM2
5.65104e-31	-0.14815	0.169	0.267	2.06834e-26	PARVB
5.79336e-31	-0.611056	0.056	0.116	2.12043e-26	MT-CYB
5.94702e-31	-0.203933	0.394	0.533	2.17667e-26	PALM2-AKAP2
7.04699e-31	-0.190678	0.461	0.598	2.57927e-26	MLLT10
7.12556e-31	-0.210125	0.247	0.357	2.60803e-26	CCDC3
7.30249e-31	-0.56013	0.058	0.12	2.67278e-26	MTRNR2L12
7.72049e-31	-0.17365	0.229	0.34	2.82578e-26	SLC35F5
9.08761e-31	-0.298303	0.211	0.312	3.32616e-26	AC008014.1
1.01333e-30	-0.187668	0.153	0.245	3.70889e-26	CPT1A
1.03427e-30	-0.273595	0.593	0.722	3.78551e-26	HERC1
1.06922e-30	-0.178628	0.184	0.284	3.91344e-26	GIMAP8
1.20797e-30	0.778765	0.244	0.167	4.42129e-26	DMD
1.21728e-30	-0.215253	0.487	0.605	4.45537e-26	TBC1D22A
1.34187e-30	-0.158111	0.353	0.481	4.91137e-26	WWP1
1.36526e-30	0.591544	0.25	0.171	4.997e-26	DCN
1.41698e-30	0.399683	0.414	0.318	5.18628e-26	PRKG1
1.42235e-30	-0.183855	0.356	0.482	5.20594e-26	NCKAP1
1.49135e-30	-0.142168	0.227	0.336	5.4585e-26	AGTPBP1
1.65804e-30	-0.145283	0.076	0.146	6.06857e-26	AGFG2
1.66002e-30	-0.217497	0.331	0.456	6.07583e-26	GPCPD1
1.77069e-30	-0.237081	0.118	0.2	6.48092e-26	RNF144B
1.9187e-30	-0.204031	0.19	0.289	7.02264e-26	MSRA
2.01603e-30	-0.197526	0.144	0.233	7.37886e-26	CPD
2.12811e-30	-0.188032	0.121	0.204	7.78909e-26	CD55
2.23442e-30	-0.135777	0.263	0.384	8.17821e-26	PLXNA2
2.27515e-30	-0.220831	0.531	0.658	8.32726e-26	HERC4
2.60101e-30	-0.176938	0.273	0.396	9.51994e-26	SWAP70
2.64211e-30	-0.174774	0.283	0.402	9.67037e-26	ZDHHC20
2.72804e-30	-0.160355	0.22	0.326	9.98491e-26	PTK2B
2.74495e-30	-0.15449	0.536	0.681	1.00468e-25	RASAL2
4.07058e-30	-0.240979	0.206	0.305	1.48987e-25	RASGRP3
4.29786e-30	-0.198224	0.231	0.338	1.57306e-25	CDC14A
4.30714e-30	-0.166516	0.482	0.626	1.57646e-25	TJP1
4.67215e-30	-0.195292	0.295	0.412	1.71005e-25	BMP2K
4.72046e-30	0.312327	0.775	0.792	1.72774e-25	SPTBN1
4.78224e-30	-0.237548	0.12	0.201	1.75035e-25	KCNN3
4.83951e-30	-0.227575	0.391	0.516	1.77131e-25	PCCA
4.86316e-30	-0.409671	0.131	0.212	1.77996e-25	DISC1FP1
4.9539e-30	-0.165764	0.131	0.217	1.81318e-25	NUP50-DT
5.10519e-30	-0.18427	0.353	0.48	1.86855e-25	TMEM165
5.19584e-30	-0.212397	0.169	0.262	1.90173e-25	B4GALT5
5.4053e-30	-0.190548	0.236	0.344	1.97839e-25	VAPA
6.22296e-30	-0.165381	0.052	0.112	2.27767e-25	RHOU
6.63691e-30	-0.183006	0.055	0.115	2.42917e-25	TMC7
6.72128e-30	-0.15607	0.224	0.332	2.46006e-25	UBN1
6.98701e-30	-0.174716	0.322	0.444	2.55732e-25	RFX7
7.14279e-30	-0.205093	0.133	0.216	2.61433e-25	RELL1
7.6438e-30	-0.163593	0.211	0.316	2.79771e-25	KANK3
7.82986e-30	-0.188467	0.213	0.315	2.86581e-25	RTTN
8.11825e-30	-0.149208	0.094	0.17	2.97136e-25	CCNYL1
9.29142e-30	-0.16154	0.058	0.118	3.40075e-25	PCDH1
1.05886e-29	-0.167597	0.228	0.338	3.87552e-25	SLC38A9
1.28634e-29	-0.194715	0.461	0.6	4.70813e-25	NXN
1.4078e-29	-0.511984	0.641	0.742	5.1527e-25	ARL15
1.54775e-29	-0.174254	0.108	0.186	5.66493e-25	KIAA1324L
1.7036e-29	-0.124013	0.199	0.304	6.23535e-25	HLA-E
1.71034e-29	0.768434	0.214	0.141	6.26001e-25	PTCH2
1.89567e-29	-0.242019	0.334	0.448	6.93833e-25	LINC01515
1.97143e-29	-0.421011	0.276	0.377	7.21563e-25	ELN
2.19537e-29	-0.163608	0.229	0.337	8.03526e-25	MGLL
2.2443e-29	-0.16274	0.459	0.599	8.21438e-25	KTN1
2.51717e-29	-0.111596	0.264	0.383	9.21309e-25	ADAM15
2.85098e-29	-0.214609	0.302	0.417	1.04349e-24	TMEM135
3.51208e-29	-0.202948	0.434	0.565	1.28546e-24	MYOF
3.53671e-29	0.757012	0.283	0.207	1.29447e-24	PRKCA
4.41195e-29	-0.159135	0.104	0.181	1.61482e-24	STX6
4.53834e-29	-0.156269	0.235	0.343	1.66108e-24	UBA6
4.54155e-29	-0.223848	0.149	0.236	1.66225e-24	TSPAN18
5.07348e-29	-0.141791	0.08	0.15	1.85695e-24	SHROOM2
5.11216e-29	-0.146761	0.173	0.27	1.8711e-24	PKN3
5.23199e-29	-0.167063	0.089	0.161	1.91496e-24	ARNTL2
5.48436e-29	-0.164741	0.068	0.133	2.00733e-24	RARA
5.71717e-29	-0.230362	0.294	0.406	2.09254e-24	FAM13C
5.89838e-29	-0.113335	0.155	0.247	2.15887e-24	ARHGAP27
7.93113e-29	-0.189043	0.307	0.425	2.90287e-24	VPS13A
8.26208e-29	-0.163222	0.139	0.227	3.024e-24	LYPLA1
8.47823e-29	-0.163277	0.08	0.148	3.10312e-24	KCNMB3
8.61152e-29	-0.32599	0.102	0.175	3.1519e-24	LINC02055
8.68195e-29	-0.187119	0.165	0.258	3.17768e-24	MTM1
9.0066e-29	-0.116326	0.306	0.432	3.29651e-24	MCF2L
9.34711e-29	-0.148991	0.264	0.376	3.42113e-24	PLEKHA1
9.42382e-29	-0.17604	0.352	0.476	3.44921e-24	MAP2K5
1.01162e-28	-0.12128	0.172	0.267	3.70261e-24	THSD1
1.02792e-28	0.468774	0.226	0.15	3.7623e-24	ECHDC2
1.04144e-28	-0.23844	0.042	0.094	3.81178e-24	LINC01013
1.22872e-28	0.623487	0.336	0.263	4.49722e-24	SORBS1
1.49958e-28	-0.226051	0.097	0.169	5.48862e-24	LINC01697
1.54177e-28	-0.147073	0.219	0.324	5.64302e-24	RALGDS
1.59367e-28	-0.202086	0.242	0.348	5.83301e-24	LRRC8C
1.92314e-28	-0.171224	0.368	0.494	7.03889e-24	ARHGAP17
1.99321e-28	-0.197736	0.458	0.58	7.29536e-24	PIK3C2A
2.24294e-28	-0.186623	0.283	0.397	8.20937e-24	PVT1
2.45446e-28	-0.141597	0.029	0.075	8.98356e-24	PRUNE2
3.25118e-28	-0.175637	0.266	0.376	1.18997e-23	ALPK1
3.39266e-28	-0.189734	0.603	0.719	1.24175e-23	BAZ2B
3.72665e-28	-0.154598	0.087	0.157	1.36399e-23	AP1AR
3.75913e-28	-0.181955	0.092	0.164	1.37588e-23	TMEM106B
3.95085e-28	-0.107086	0.124	0.206	1.44605e-23	CPLX1
4.23754e-28	-0.178873	0.216	0.317	1.55098e-23	YWHAZ
4.30571e-28	-0.154771	0.139	0.225	1.57593e-23	GNAI3
4.45723e-28	-0.21242	0.548	0.67	1.63139e-23	DIAPH2
4.6486e-28	-0.26531	0.376	0.491	1.70143e-23	A2M
4.77234e-28	0.563788	0.133	0.073	1.74672e-23	NCAM2
5.07226e-28	-0.167973	0.243	0.348	1.8565e-23	TBC1D15
5.81059e-28	-0.154382	0.045	0.099	2.12673e-23	PRR5L
6.18498e-28	-0.165382	0.137	0.221	2.26376e-23	SLF1
6.21223e-28	-0.149956	0.226	0.33	2.27374e-23	SDCBP
6.66857e-28	-0.128631	0.055	0.113	2.44076e-23	CLDN5
7.46702e-28	-0.171656	0.272	0.385	2.733e-23	STRN
7.52658e-28	-0.178406	0.081	0.148	2.75481e-23	VAMP4
7.56197e-28	0.47075	0.18	0.111	2.76776e-23	TSPAN5
8.126e-28	-0.172569	0.379	0.503	2.9742e-23	ZNF148
8.43943e-28	-0.193989	0.255	0.361	3.08892e-23	GFOD1
8.62551e-28	-0.164023	0.345	0.469	3.15702e-23	RICTOR
8.75588e-28	-0.347541	0.122	0.198	3.20474e-23	BMP6
9.3836e-28	0.713144	0.105	0.052	3.43449e-23	MDGA2
9.58967e-28	-0.136494	0.184	0.28	3.50992e-23	BTBD10
9.98087e-28	0.424774	0.09	0.04	3.6531e-23	STK32A
1.02052e-27	-0.161885	0.382	0.506	3.7352e-23	MYO6
1.02485e-27	-0.171014	0.144	0.228	3.75106e-23	PDCD10
1.0349e-27	-0.317802	0.1	0.17	3.78784e-23	EFNB2
1.09427e-27	-0.181298	0.446	0.574	4.00512e-23	GLS
1.12037e-27	-0.138734	0.147	0.235	4.10068e-23	FZD4
1.15668e-27	0.322156	0.057	0.018	4.23355e-23	B4GALNT4
1.18212e-27	-0.137584	0.127	0.209	4.32667e-23	ITGA3
1.22571e-27	-0.175423	0.195	0.292	4.48621e-23	CBL
1.27454e-27	-0.173855	0.146	0.232	4.66494e-23	LPCAT4
1.42655e-27	-0.17642	0.26	0.369	5.2213e-23	PITPNB
1.54624e-27	-0.229289	0.035	0.083	5.65938e-23	AL353138.1
1.54679e-27	0.500472	0.157	0.092	5.66142e-23	CNTN1
1.65308e-27	-0.131667	0.116	0.194	6.05045e-23	RNF138
1.65968e-27	-0.174716	0.365	0.489	6.07459e-23	ATAD2B
1.80405e-27	-0.148346	0.084	0.152	6.60301e-23	CD93
2.26797e-27	-0.16378	0.343	0.459	8.30101e-23	ANKRD28
2.33372e-27	-0.151603	0.238	0.344	8.54163e-23	MINK1
2.47058e-27	-0.156479	0.161	0.25	9.04255e-23	AC104806.2
2.55429e-27	-0.207008	0.218	0.316	9.34894e-23	SNX25
2.70225e-27	-0.192274	0.445	0.568	9.8905e-23	FBXL17
2.75051e-27	-0.126113	0.045	0.098	1.00671e-22	EFHD2
2.91706e-27	-0.194684	0.363	0.481	1.06767e-22	PCMTD1
3.20264e-27	-0.149679	0.159	0.247	1.1722e-22	INPP1
3.26673e-27	-0.174118	0.127	0.207	1.19566e-22	EOGT
3.37866e-27	-0.225287	0.468	0.591	1.23662e-22	FOXN3
3.46325e-27	-0.13049	0.098	0.17	1.26758e-22	CARHSP1
3.56027e-27	-0.0723808	0.206	0.308	1.30309e-22	ABCD4
3.63674e-27	-0.192449	0.392	0.514	1.33108e-22	KDM6A
3.65358e-27	-0.17121	0.227	0.327	1.33725e-22	UMAD1
3.78976e-27	-0.134725	0.191	0.288	1.38709e-22	ESAM
3.99765e-27	-0.156191	0.034	0.081	1.46318e-22	AL136985.3
4.0015e-27	-0.129742	0.128	0.208	1.46459e-22	BLCAP
4.02377e-27	-0.135976	0.195	0.291	1.47274e-22	GALNT1
4.03392e-27	-0.184375	0.305	0.418	1.47645e-22	MAGI3
5.1416e-27	0.330048	0.357	0.267	1.88188e-22	COL3A1
5.44157e-27	0.670352	0.145	0.084	1.99167e-22	FRMD5
5.61332e-27	-0.159479	0.108	0.182	2.05453e-22	UGCG
5.71722e-27	-0.111925	0.136	0.22	2.09256e-22	SBNO2
5.81049e-27	-0.170621	0.359	0.475	2.1267e-22	NT5C2
5.84744e-27	-0.116195	0.216	0.32	2.14022e-22	CASP10
6.22361e-27	-0.154852	0.237	0.339	2.2779e-22	RRBP1
6.63901e-27	-0.168759	0.387	0.513	2.42995e-22	ATXN1
6.66827e-27	-0.156408	0.179	0.271	2.44065e-22	TAOK2
6.76245e-27	-0.161775	0.124	0.203	2.47512e-22	AC119673.2
6.9223e-27	-0.115114	0.102	0.177	2.53363e-22	SH3GL1
6.96975e-27	-0.180174	0.083	0.149	2.551e-22	UBTD1
7.17678e-27	-0.176853	0.311	0.427	2.62677e-22	SLK
7.52569e-27	0.224874	0.869	0.872	2.75448e-22	DDX17
7.58742e-27	-0.208714	0.4	0.518	2.77707e-22	FCHSD2
7.75026e-27	-0.187838	0.22	0.319	2.83667e-22	FEZ2
8.50139e-27	-0.177947	0.24	0.342	3.11159e-22	EGLN1
8.75457e-27	-0.176331	0.131	0.211	3.20426e-22	AC090630.1
9.43289e-27	-0.16938	0.169	0.259	3.45253e-22	TPM4
1.08937e-26	-0.607971	0.055	0.109	3.98719e-22	MT-ND3
1.10615e-26	-0.136242	0.263	0.374	4.04863e-22	ANKRD29
1.12862e-26	-0.184655	0.229	0.33	4.13087e-22	AFAP1L1
1.18773e-26	-0.159641	0.094	0.164	4.3472e-22	AC093157.1
1.4345e-26	-0.137103	0.049	0.102	5.25042e-22	ECT2
1.51386e-26	-0.168414	0.297	0.409	5.54088e-22	FAM135A
1.51526e-26	-0.147785	0.253	0.361	5.54599e-22	PPP4R1
1.70812e-26	-0.147819	0.209	0.307	6.25189e-22	EXT2
2.06535e-26	-0.163518	0.21	0.307	7.55937e-22	SLFN5
2.09865e-26	-0.165935	0.39	0.514	7.68128e-22	ODF2L
2.1609e-26	-0.138585	0.093	0.163	7.90909e-22	DCHS1
2.21306e-26	-0.136772	0.099	0.17	8.10003e-22	C6orf141
2.30331e-26	-0.173717	0.163	0.249	8.43033e-22	TTC13
2.30895e-26	-0.175252	0.101	0.172	8.45099e-22	BZW2
2.51314e-26	-0.188684	0.072	0.134	9.19833e-22	PDE4B
2.66569e-26	0.42607	0.25	0.173	9.75671e-22	COL5A3
2.93042e-26	-0.15808	0.075	0.138	1.07256e-21	PCGF2
3.24144e-26	-0.146495	0.146	0.23	1.1864e-21	IPO11
3.25271e-26	-0.267822	0.392	0.497	1.19053e-21	TGFBR3
3.32733e-26	0.53179	0.146	0.086	1.21784e-21	GNG2
3.4156e-26	-0.177187	0.411	0.533	1.25014e-21	PCNX1
3.86875e-26	-0.104186	0.234	0.338	1.416e-21	MAN1A1
4.02766e-26	-0.236246	0.126	0.202	1.47416e-21	STK38L
4.22248e-26	-0.105844	0.394	0.524	1.54547e-21	FRMD4B
4.22899e-26	-0.353233	0.023	0.063	1.54785e-21	KCTD8
4.2605e-26	-0.090345	0.375	0.516	1.55939e-21	KIAA1671
4.82766e-26	-0.165464	0.319	0.434	1.76697e-21	SEC24B
4.83571e-26	-0.196951	0.261	0.363	1.76992e-21	LINC01184
4.93693e-26	-0.278556	0.25	0.348	1.80696e-21	CALCRL
5.07099e-26	-0.149627	0.114	0.188	1.85603e-21	PRRG1
5.12489e-26	-0.120192	0.3	0.419	1.87576e-21	USP3
5.33559e-26	-0.137725	0.114	0.188	1.95288e-21	PRKAR1B
5.80917e-26	-0.131392	0.166	0.254	2.12622e-21	EXOC5
5.88297e-26	-0.142169	0.145	0.229	2.15323e-21	KIF27
6.36725e-26	-0.231232	0.197	0.287	2.33048e-21	RNF220
6.83307e-26	-0.151188	0.199	0.293	2.50097e-21	KPNA4
6.8724e-26	-0.105145	0.05	0.104	2.51537e-21	TTYH3
7.42949e-26	-0.183761	0.079	0.142	2.71927e-21	SMAD6
7.45367e-26	-0.156789	0.199	0.293	2.72812e-21	KDR
7.5895e-26	-0.163294	0.182	0.273	2.77783e-21	UBE2G1
7.80952e-26	-0.220654	0.409	0.534	2.85836e-21	STOX2
8.31586e-26	-0.143858	0.271	0.377	3.04369e-21	ETNK1
8.62279e-26	-0.213591	0.195	0.287	3.15603e-21	PLVAP
8.68418e-26	-0.167352	0.138	0.22	3.1785e-21	NHSL1
9.39096e-26	-0.153455	0.321	0.439	3.43719e-21	PACS1
9.55589e-26	-0.124473	0.201	0.297	3.49755e-21	B2M
9.76569e-26	0.434193	0.205	0.134	3.57434e-21	ROR1
1.03116e-25	-0.221933	0.053	0.107	3.77413e-21	ICAM1
1.04482e-25	-0.160206	0.253	0.359	3.82416e-21	NHSL2
1.08895e-25	-0.176747	0.635	0.757	3.98567e-21	MEF2A
1.10853e-25	-0.180997	0.154	0.237	4.05732e-21	SACM1L
1.15225e-25	-0.11354	0.106	0.178	4.21736e-21	RPH3AL
1.16624e-25	-0.120759	0.389	0.514	4.26855e-21	TRIP12
1.25193e-25	-0.182078	0.121	0.196	4.5822e-21	ABCC4
1.25738e-25	0.491309	0.152	0.089	4.60215e-21	KIRREL3
1.28948e-25	-0.607597	0.087	0.15	4.71961e-21	MT-CO1
1.31647e-25	-0.161437	0.112	0.185	4.81842e-21	CELSR1
1.36329e-25	-0.181708	0.219	0.314	4.98978e-21	MALT1
1.4873e-25	0.351848	0.08	0.035	5.44368e-21	RASGEF1C
1.51371e-25	0.265612	0.055	0.018	5.54032e-21	FMO2
1.56748e-25	-0.145211	0.073	0.134	5.73714e-21	AP000787.1
1.58507e-25	-0.121997	0.277	0.389	5.80151e-21	ZNF251
1.69924e-25	-0.149078	0.17	0.258	6.21937e-21	FAM49B
1.76359e-25	0.655631	0.238	0.166	6.45491e-21	PTGDS
1.81486e-25	-0.147942	0.09	0.156	6.64256e-21	AC097459.1
1.92663e-25	-0.238505	0.082	0.145	7.05167e-21	DNAH14
1.96685e-25	-0.286655	0.137	0.213	7.19888e-21	FILIP1
2.03017e-25	-0.135436	0.015	0.05	7.43064e-21	DNASE1L3
2.10272e-25	-0.106771	0.044	0.094	7.69616e-21	KLF10
2.10542e-25	-0.194394	0.308	0.418	7.70604e-21	MCU
2.11392e-25	0.471142	0.219	0.149	7.73714e-21	XYLT1
2.17323e-25	-0.598693	0.071	0.13	7.95425e-21	MT-ATP6
2.17997e-25	-0.135628	0.247	0.351	7.9789e-21	PRKD2
2.20188e-25	-0.175599	0.204	0.297	8.0591e-21	YAF2
2.2032e-25	-0.154674	0.263	0.37	8.06394e-21	PIK3CA
2.22472e-25	-0.120981	0.241	0.344	8.14268e-21	BCR
2.26606e-25	-0.162008	0.346	0.467	8.294e-21	TASOR2
2.36991e-25	-0.170313	0.153	0.236	8.6741e-21	AP001528.1
2.37629e-25	-0.139454	0.195	0.289	8.69745e-21	WDR37
2.51625e-25	-0.233652	0.039	0.087	9.20972e-21	AIM2
2.55565e-25	-0.182191	0.139	0.218	9.35394e-21	ADSS
2.70237e-25	-0.146362	0.196	0.289	9.89094e-21	TUBB6
2.76824e-25	-0.46784	0.051	0.102	1.0132e-20	MT-ND4
3.38601e-25	-0.177152	0.113	0.185	1.23931e-20	TSHZ1
3.68813e-25	-0.239802	0.075	0.135	1.34989e-20	AC008050.1
3.9704e-25	-0.14634	0.298	0.409	1.45321e-20	TOP1
4.14859e-25	-0.128389	0.285	0.394	1.51843e-20	PAK2
4.85043e-25	-0.145193	0.064	0.121	1.77531e-20	GATA2-AS1
4.89391e-25	-0.129469	0.13	0.209	1.79122e-20	MYCT1
4.92758e-25	-0.163341	0.182	0.27	1.80355e-20	PDE9A
5.07771e-25	0.664653	0.121	0.065	1.85849e-20	ST6GALNAC5
5.42592e-25	-0.287759	0.317	0.42	1.98594e-20	FBN1
5.75336e-25	-0.0887125	0.182	0.274	2.10579e-20	TECPR1
6.27859e-25	-0.0652962	0.158	0.245	2.29803e-20	ZNF273
6.48785e-25	-0.146154	0.339	0.457	2.37462e-20	KDM4C
6.68667e-25	0.421735	0.336	0.252	2.44739e-20	BICC1
6.99664e-25	0.542607	0.124	0.069	2.56084e-20	SCN9A
7.113e-25	-0.120286	0.045	0.095	2.60343e-20	Z97192.3
7.34777e-25	-0.155239	0.347	0.466	2.68936e-20	ATR
7.57799e-25	-0.177327	0.546	0.661	2.77362e-20	EXOC4
7.86795e-25	-0.296549	0.133	0.206	2.87975e-20	SNCAIP
8.33582e-25	-0.147002	0.407	0.526	3.05099e-20	EPS8
9.68726e-25	-0.179094	0.387	0.505	3.54563e-20	CCNY
9.68758e-25	-0.173721	0.094	0.161	3.54575e-20	AC004540.1
9.82726e-25	-0.142757	0.16	0.245	3.59688e-20	RAB5A
1.06567e-24	-0.104955	0.171	0.259	3.90044e-20	DIPK1B
1.09146e-24	-0.0579125	0.078	0.142	3.99487e-20	SLC38A1
1.1347e-24	-0.127008	0.275	0.382	4.15312e-20	GIT2
1.29147e-24	-0.117371	0.364	0.486	4.72692e-20	PALMD
1.35185e-24	-0.306673	0.247	0.341	4.94792e-20	RPS6KA5
1.38233e-24	-0.151137	0.234	0.332	5.05947e-20	STXBP1
1.38648e-24	-0.126314	0.199	0.291	5.07464e-20	ZNF654
1.44792e-24	-0.208871	0.019	0.055	5.29953e-20	LINC00840
1.44907e-24	-0.21842	0.296	0.397	5.30375e-20	DOCK11
1.70809e-24	-0.309568	0.111	0.18	6.25177e-20	STEAP1B
1.73569e-24	-0.194016	0.231	0.327	6.35282e-20	HIVEP1
1.88043e-24	-0.143225	0.211	0.306	6.88257e-20	CSNK1G3
2.05908e-24	0.406608	0.089	0.043	7.53645e-20	SLC16A12
2.10564e-24	-0.151475	0.442	0.569	7.70683e-20	WAC
2.12509e-24	-0.164275	0.395	0.509	7.77803e-20	GSK3B
2.13484e-24	-0.197848	0.301	0.407	7.81373e-20	ULK4
2.16829e-24	-0.148266	0.318	0.428	7.93615e-20	CAMTA1
2.36451e-24	-0.148848	0.195	0.285	8.65433e-20	RYBP
2.44101e-24	-0.0930978	0.027	0.068	8.93433e-20	MALL
2.96478e-24	-0.143396	0.279	0.386	1.08514e-19	TLK1
3.03118e-24	-0.112861	0.163	0.248	1.10944e-19	LIMK2
3.27146e-24	-0.130149	0.258	0.36	1.19739e-19	RUNDC3B
3.35452e-24	-0.154507	0.077	0.137	1.22779e-19	CLEC2B
3.64973e-24	-0.122094	0.168	0.252	1.33584e-19	HEXA
3.74649e-24	-0.101722	0.2	0.292	1.37125e-19	PARP12
3.74679e-24	-0.117987	0.065	0.123	1.37136e-19	HYAL2
3.82731e-24	-0.0927244	0.247	0.348	1.40083e-19	SMG7
3.98013e-24	-0.127187	0.091	0.156	1.45677e-19	SVIP
4.07529e-24	-0.1247	0.263	0.368	1.4916e-19	RNF13
4.20099e-24	-0.290279	0.153	0.23	1.53761e-19	SLCO2A1
4.51931e-24	-0.131406	0.179	0.266	1.65411e-19	CASD1
4.66152e-24	0.431136	0.159	0.098	1.70616e-19	CYP7B1
4.77845e-24	0.450774	0.11	0.059	1.74896e-19	NLGN4X
5.12361e-24	-0.133117	0.191	0.281	1.87529e-19	SH3BP5
5.37946e-24	-0.130982	0.096	0.162	1.96893e-19	SLC25A32
5.49612e-24	-0.184453	0.092	0.156	2.01164e-19	AC006460.2
5.79705e-24	-0.146044	0.273	0.376	2.12178e-19	NLK
5.98768e-24	-0.173524	0.357	0.468	2.19155e-19	RTN4
6.62666e-24	-0.189077	0.375	0.489	2.42542e-19	ITPRID2
7.31084e-24	-0.0661007	0.375	0.501	2.67584e-19	CDC37
7.58153e-24	-0.112514	0.042	0.09	2.77491e-19	ACER2
7.80221e-24	0.47879	0.135	0.079	2.85569e-19	RASSF4
7.89719e-24	0.623324	0.206	0.142	2.89045e-19	PTPRJ
8.02359e-24	-0.15856	0.45	0.57	2.93671e-19	ARFGEF1
8.30744e-24	-0.13976	0.313	0.424	3.04061e-19	ACTN4
8.55948e-24	-0.168544	0.288	0.392	3.13285e-19	LIMCH1
8.79597e-24	-0.139598	0.026	0.065	3.21941e-19	LAMC2
8.97626e-24	-0.085207	0.235	0.335	3.2854e-19	MTF2
9.17789e-24	0.315775	0.064	0.025	3.3592e-19	SHC4
1.01554e-23	-0.11035	0.027	0.067	3.71697e-19	C20orf203
1.02832e-23	-0.0977913	0.273	0.381	3.76376e-19	SELENOW
1.06205e-23	-0.172433	0.14	0.217	3.88719e-19	TUSC3
1.08568e-23	-0.158468	0.116	0.186	3.97371e-19	VPS37A
1.09239e-23	0.354957	0.062	0.024	3.99826e-19	AC092691.1
1.21838e-23	-0.151811	0.445	0.566	4.45938e-19	PHKB
1.2438e-23	-0.13753	0.466	0.596	4.55245e-19	FRY
1.26462e-23	-0.173735	0.052	0.103	4.62864e-19	AC006299.1
1.3843e-23	-0.169377	0.527	0.644	5.06668e-19	ARHGEF12
1.43358e-23	-0.172954	0.276	0.378	5.24703e-19	PHLDB2
1.45293e-23	-0.171736	0.183	0.268	5.31788e-19	ACTR2
1.59009e-23	-0.150459	0.165	0.248	5.81989e-19	HPCAL1
1.59917e-23	-0.116671	0.225	0.321	5.85313e-19	NDEL1
1.69706e-23	0.472071	0.184	0.12	6.21142e-19	UST
1.79566e-23	-0.142046	0.169	0.252	6.57228e-19	TPK1
1.82574e-23	-0.150484	0.501	0.614	6.68238e-19	PTPN12
1.84635e-23	0.320576	0.09	0.044	6.75782e-19	FHOD3
1.84925e-23	-0.120798	0.162	0.245	6.76843e-19	MAP3K7
1.91468e-23	-0.143369	0.364	0.485	7.00793e-19	ADAM10
1.92037e-23	-0.122997	0.129	0.204	7.02874e-19	ZNF720
1.96037e-23	-0.198018	0.202	0.289	7.17516e-19	RANBP17
2.08427e-23	-0.0921574	0.204	0.296	7.62864e-19	ZNF800
2.08971e-23	0.523668	0.171	0.11	7.64856e-19	TOX
2.16092e-23	-0.127039	0.079	0.14	7.90918e-19	FOSL2
2.35689e-23	0.375275	0.322	0.247	8.62644e-19	PLEKHA5
2.39003e-23	-0.169578	0.083	0.144	8.74775e-19	AC018816.1
2.49624e-23	-0.139409	0.168	0.25	9.13648e-19	IL3RA
2.81313e-23	-0.118585	0.149	0.229	1.02963e-18	BCAP29
2.91314e-23	-0.132383	0.033	0.076	1.06624e-18	CPNE5
3.17048e-23	-0.202607	0.149	0.225	1.16043e-18	LRRC8D
3.17678e-23	-0.165131	0.175	0.258	1.16273e-18	HS2ST1
3.20073e-23	0.311258	0.121	0.068	1.1715e-18	TTLL7
3.2072e-23	-0.117927	0.066	0.122	1.17387e-18	SLC35E4
3.38609e-23	-0.151035	0.59	0.71	1.23934e-18	SASH1
3.43304e-23	0.315549	0.118	0.065	1.25653e-18	PPFIBP2
3.49695e-23	-0.182323	0.118	0.188	1.27992e-18	MCAM
3.59719e-23	-0.120312	0.263	0.365	1.31661e-18	DGLUCY
3.63448e-23	0.440372	0.13	0.074	1.33025e-18	PTPRZ1
3.73058e-23	0.36414	0.314	0.235	1.36543e-18	MIR99AHG
3.93847e-23	-0.124699	0.369	0.486	1.44152e-18	USP25
4.08796e-23	-0.136722	0.527	0.656	1.49624e-18	SUN1
4.16186e-23	-0.130079	0.064	0.118	1.52328e-18	AC016821.1
4.25333e-23	-0.144299	0.18	0.264	1.55676e-18	UBE2Q2
4.31077e-23	0.306492	0.095	0.048	1.57778e-18	SORCS2
4.83558e-23	-0.105636	0.337	0.453	1.76987e-18	LAMA5
5.25475e-23	-0.122565	0.256	0.357	1.92329e-18	ASXL2
5.59392e-23	-0.179057	0.65	0.764	2.04743e-18	TTC28
5.63153e-23	-0.265288	0.121	0.191	2.0612e-18	RYR2
5.7977e-23	-0.145521	0.277	0.377	2.12202e-18	ORC2
6.45142e-23	-0.116847	0.31	0.422	2.36129e-18	TNPO1
6.48157e-23	-0.181627	0.131	0.202	2.37232e-18	PLK2
7.27052e-23	-0.111423	0.263	0.365	2.66108e-18	VMP1
7.31168e-23	-0.0968366	0.248	0.348	2.67615e-18	PIAS2
7.46274e-23	-0.170145	0.578	0.691	2.73144e-18	PLCB1
7.74441e-23	-0.144667	0.256	0.355	2.83453e-18	CDC42SE2
8.62342e-23	-0.163206	0.241	0.336	3.15626e-18	CNKSR3
8.96252e-23	-0.0994677	0.341	0.456	3.28037e-18	STRN3
9.1217e-23	-0.153353	0.128	0.201	3.33863e-18	TCAIM
9.52353e-23	-0.100044	0.064	0.119	3.48571e-18	MIR22HG
1.00233e-22	-0.130568	0.384	0.501	3.66863e-18	PLSCR4
1.04459e-22	-0.161309	0.114	0.182	3.82331e-18	STK17A
1.05581e-22	0.486749	0.159	0.101	3.86437e-18	ARHGAP6
1.06849e-22	-0.0898051	0.144	0.223	3.91079e-18	CYB5B
1.24353e-22	-0.187968	0.092	0.153	4.55145e-18	NET1
1.38504e-22	-0.165676	0.274	0.373	5.06937e-18	RFX3-AS1
1.3961e-22	0.284654	0.111	0.06	5.10988e-18	MMP17
1.46982e-22	-0.182829	0.124	0.195	5.3797e-18	ACTG1
1.57789e-22	0.409722	0.21	0.145	5.77524e-18	ARHGAP42
1.66231e-22	-0.123289	0.19	0.277	6.08422e-18	ATL2
1.86904e-22	-0.113573	0.323	0.434	6.84086e-18	ATP11A
1.87929e-22	0.276022	0.062	0.025	6.87838e-18	SOX10
2.10226e-22	-0.126449	0.062	0.114	7.6945e-18	KIAA1211L
2.10247e-22	-0.150079	0.202	0.29	7.69523e-18	MIS18BP1
2.16733e-22	-0.135906	0.248	0.347	7.93265e-18	TRAPPC8
2.48779e-22	-0.104707	0.301	0.409	9.10557e-18	PPP4R3B
2.74958e-22	-0.172905	0.028	0.067	1.00637e-17	AC002070.1
2.83018e-22	-0.16397	0.079	0.137	1.03587e-17	TSPAN2
2.91053e-22	-0.0507176	0.204	0.296	1.06528e-17	PDE2A
3.01527e-22	0.267484	0.055	0.021	1.10362e-17	TRIM9
3.01626e-22	-0.235852	0.456	0.567	1.10398e-17	CRYBG3
3.23542e-22	-0.128179	0.126	0.197	1.1842e-17	ABO
3.29785e-22	-0.167687	0.243	0.337	1.20705e-17	CAB39
3.37167e-22	-0.111981	0.446	0.565	1.23406e-17	SP100
3.40311e-22	-0.12009	0.033	0.074	1.24557e-17	SOX7
3.40486e-22	0.565368	0.169	0.111	1.24621e-17	CADM1
3.51069e-22	-0.112689	0.159	0.238	1.28495e-17	SERBP1
3.60763e-22	-0.322841	0.036	0.078	1.32043e-17	MT-ND5
3.75998e-22	-0.0971255	0.306	0.412	1.37619e-17	TTC19
3.81177e-22	-0.127838	0.175	0.258	1.39514e-17	DCP2
4.56411e-22	-0.112363	0.219	0.309	1.67051e-17	CLOCK
4.5755e-22	-0.165849	0.143	0.216	1.67468e-17	LHFPL2
4.58379e-22	-0.0868296	0.026	0.064	1.67771e-17	CTHRC1
4.73804e-22	-0.130693	0.134	0.207	1.73417e-17	CMC1
4.74912e-22	-0.152958	0.153	0.23	1.73822e-17	TMCC3
4.85761e-22	-0.18701	0.167	0.246	1.77793e-17	MID1
4.89558e-22	-0.138722	0.205	0.292	1.79183e-17	OLA1
4.9816e-22	0.431578	0.134	0.08	1.82331e-17	CMYA5
5.06069e-22	-0.104435	0.496	0.629	1.85226e-17	ITGA6
5.19403e-22	0.695598	0.237	0.171	1.90107e-17	SLIT2
5.25435e-22	0.327798	0.093	0.048	1.92314e-17	RNF150
5.36128e-22	-0.0924386	0.112	0.181	1.96228e-17	LTBR
5.63634e-22	-0.123985	0.258	0.357	2.06296e-17	ARPC2
5.93282e-22	0.232864	0.098	0.051	2.17147e-17	ZNF208
5.99709e-22	-0.131694	0.433	0.555	2.19499e-17	SRSF4
6.1288e-22	-0.123493	0.103	0.168	2.2432e-17	TCEA2
6.19793e-22	-0.109553	0.166	0.247	2.26851e-17	NGLY1
6.26688e-22	-0.111358	0.091	0.152	2.29374e-17	CHST15
6.42373e-22	-0.133412	0.022	0.057	2.35115e-17	AC114757.1
6.53261e-22	-0.120505	0.137	0.21	2.391e-17	CCDC88C
6.77303e-22	-0.166049	0.452	0.565	2.479e-17	ZNF280D
6.84395e-22	-0.184737	0.23	0.321	2.50495e-17	PLD1
6.95405e-22	-0.138628	0.127	0.199	2.54525e-17	GIMAP7
7.72494e-22	-0.127357	0.184	0.268	2.82741e-17	NRIP1
7.89622e-22	-0.12887	0.115	0.182	2.89009e-17	SYNPO
8.02292e-22	0.400687	0.532	0.502	2.93647e-17	GSN
8.13704e-22	-0.113643	0.332	0.445	2.97824e-17	STAT5B
8.44877e-22	-0.124219	0.035	0.076	3.09233e-17	S1PR1
8.54764e-22	-0.115444	0.189	0.274	3.12852e-17	ARHGEF15
8.55655e-22	-0.133613	0.468	0.585	3.13178e-17	CSNK1A1
8.58404e-22	-0.101976	0.124	0.195	3.14184e-17	TPST2
8.82867e-22	-0.113473	0.293	0.397	3.23138e-17	SP3
9.00532e-22	-0.103128	0.211	0.3	3.29604e-17	TAPBP
9.31527e-22	-0.131827	0.383	0.499	3.40948e-17	DYM
1.01888e-21	-0.127612	0.468	0.586	3.72919e-17	BRWD1
1.10374e-21	-0.122263	0.049	0.096	4.03979e-17	PGM2
1.19087e-21	0.330991	0.13	0.077	4.35869e-17	ACSS3
1.22368e-21	-0.152187	0.077	0.134	4.47881e-17	HYAL1
1.33493e-21	-0.160657	0.524	0.638	4.88597e-17	STK3
1.36414e-21	-0.127747	0.124	0.194	4.99289e-17	RAB18
1.37984e-21	-0.14475	0.18	0.261	5.05037e-17	ERP44
1.41034e-21	-0.109841	0.23	0.323	5.16199e-17	VRK2
1.42908e-21	-0.137774	0.26	0.357	5.23056e-17	OPA1
1.4501e-21	-0.151607	0.118	0.185	5.3075e-17	FASTKD1
1.54036e-21	-0.12721	0.413	0.524	5.63788e-17	RBPMS
1.58473e-21	0.374844	0.259	0.191	5.80029e-17	L3MBTL4
1.58556e-21	-0.139099	0.183	0.264	5.80331e-17	DDX58
1.61354e-21	-0.0896052	0.191	0.276	5.90572e-17	GRB2
1.63546e-21	-0.127481	0.279	0.38	5.98597e-17	TMBIM4
1.68802e-21	-0.144054	0.226	0.314	6.17831e-17	NAA35
1.69738e-21	-0.0846981	0.162	0.241	6.21259e-17	APLP2
1.70162e-21	-0.114538	0.222	0.313	6.2281e-17	TUBGCP3
1.7018e-21	-0.110246	0.47	0.595	6.22874e-17	ARHGAP31
1.79593e-21	0.529954	0.118	0.068	6.5733e-17	ADGRL3
1.80349e-21	-0.148704	0.053	0.102	6.60097e-17	SLC35F2
1.90371e-21	0.498558	0.112	0.063	6.96777e-17	SORCS1
1.92574e-21	-0.140593	0.278	0.379	7.0484e-17	CD2AP
1.95745e-21	-0.109978	0.461	0.585	7.16445e-17	AHI1
2.03777e-21	-0.068601	0.141	0.217	7.45846e-17	NARF
2.07738e-21	-0.0988253	0.21	0.298	7.60342e-17	NUFIP2
2.14135e-21	-0.331872	0.048	0.093	7.83756e-17	SELE
2.17376e-21	-0.10287	0.074	0.13	7.95617e-17	C21orf91
2.24517e-21	-0.0816385	0.156	0.234	8.21754e-17	KSR1
2.26525e-21	-0.511843	0.084	0.139	8.29105e-17	COL14A1
2.2671e-21	-0.113217	0.115	0.181	8.29782e-17	DENND11
2.34064e-21	0.489547	0.293	0.225	8.56699e-17	DNM1
2.35296e-21	-0.183593	0.206	0.291	8.61208e-17	EMP1
2.36253e-21	-0.0481495	0.18	0.266	8.64711e-17	STK4
2.37664e-21	-0.107893	0.164	0.243	8.69872e-17	HADHB
2.42286e-21	-0.113664	0.045	0.091	8.86792e-17	HHEX
2.57981e-21	-0.165175	0.358	0.467	9.44237e-17	EEA1
2.6644e-21	-0.0823625	0.188	0.274	9.75195e-17	BCAM
2.70902e-21	-0.240847	0.285	0.378	9.9153e-17	MAP3K1
2.74183e-21	-0.182513	0.474	0.582	1.00354e-16	MAP4K4
2.80427e-21	-0.109056	0.099	0.162	1.02639e-16	TPT1
2.83982e-21	-0.112718	0.154	0.231	1.0394e-16	TM9SF2
2.95533e-21	-0.107447	0.067	0.12	1.08168e-16	MTPN
3.1569e-21	-0.167782	0.473	0.584	1.15546e-16	TGFBR2
3.50041e-21	-0.120835	0.068	0.122	1.28119e-16	AL645465.1
3.50974e-21	-0.119469	0.299	0.402	1.2846e-16	FAM222B
3.54353e-21	-0.121835	0.315	0.42	1.29697e-16	CLIC4
3.5822e-21	-0.116046	0.264	0.36	1.31112e-16	DHX15
3.78519e-21	-0.132242	0.15	0.226	1.38542e-16	ATP6V1H
3.85342e-21	-0.101233	0.295	0.397	1.41039e-16	WDR7
3.87868e-21	-0.158544	0.123	0.191	1.41964e-16	TDRP
3.98045e-21	-0.135258	0.242	0.336	1.45688e-16	RANBP9
4.00163e-21	-0.105891	0.279	0.38	1.46464e-16	VEZT
4.00685e-21	-0.125867	0.122	0.19	1.46655e-16	RAB21
4.332e-21	-0.143027	0.179	0.26	1.58555e-16	EIF3E
4.33467e-21	-0.108982	0.049	0.095	1.58653e-16	PAX8-AS1
4.45119e-21	-0.0920736	0.218	0.309	1.62918e-16	STAU1
4.6368e-21	-0.127259	0.13	0.2	1.69712e-16	PPM1F
4.7568e-21	-0.0984426	0.118	0.186	1.74103e-16	ZDHHC13
4.98873e-21	-0.140421	0.458	0.573	1.82593e-16	SOS1
5.0531e-21	-0.0980478	0.42	0.539	1.84948e-16	CDC42BPB
5.42863e-21	-0.107273	0.038	0.08	1.98693e-16	AC087672.2
5.44017e-21	-0.108153	0.063	0.115	1.99116e-16	E2F3
5.49641e-21	-0.113064	0.074	0.13	2.01174e-16	RNF2
5.84463e-21	-0.132594	0.306	0.407	2.13919e-16	RAB3GAP1
5.90328e-21	-0.122381	0.134	0.204	2.16066e-16	SRPK1
5.97053e-21	-0.123048	0.2	0.286	2.18528e-16	SEPTIN10
6.25253e-21	-0.148982	0.061	0.112	2.28849e-16	ARFGEF3
6.43584e-21	-0.108067	0.374	0.489	2.35558e-16	RASA1
6.43586e-21	-0.0974639	0.242	0.335	2.35559e-16	RALGAPB
6.44812e-21	-0.127793	0.166	0.245	2.36008e-16	WNT2B
6.49403e-21	0.367372	0.118	0.069	2.37688e-16	CNKSR2
6.85556e-21	-0.120898	0.216	0.305	2.5092e-16	SKAP2
7.3188e-21	-0.105484	0.271	0.369	2.67875e-16	TMEM245
7.43819e-21	-0.0673418	0.235	0.329	2.72245e-16	TPM3
7.52551e-21	-0.10891	0.116	0.183	2.75441e-16	RHEB
7.64669e-21	-0.113336	0.36	0.47	2.79876e-16	TAF1
7.7933e-21	-0.0934518	0.127	0.196	2.85243e-16	HDAC1
8.20369e-21	0.370133	0.111	0.062	3.00263e-16	TRPC6
8.46613e-21	-0.164333	0.329	0.43	3.09869e-16	TMTC1
8.53451e-21	-0.104579	0.217	0.306	3.12372e-16	GRASP
8.58388e-21	-0.182638	0.151	0.224	3.14178e-16	TGFBR1
8.65364e-21	-0.147207	0.215	0.303	3.16732e-16	RFX2
9.18444e-21	-0.136723	0.209	0.294	3.3616e-16	OCIAD1
9.21958e-21	-0.0982433	0.128	0.199	3.37446e-16	CAAP1
9.35251e-21	-0.139844	0.174	0.252	3.42311e-16	ZFYVE28
9.48028e-21	-0.257959	0.182	0.259	3.46988e-16	SLC12A2
9.53379e-21	-0.103261	0.045	0.089	3.48946e-16	ZNF30
9.96345e-21	-0.111618	0.159	0.237	3.64672e-16	POLR2A
1.0019e-20	-0.134369	0.153	0.228	3.66706e-16	LRP5
1.00327e-20	-0.145515	0.039	0.081	3.67208e-16	RBM44
1.0412e-20	-0.0867559	0.075	0.131	3.81089e-16	DNAJA1
1.07605e-20	0.3363	0.078	0.038	3.93845e-16	BMPR1B
1.10446e-20	-0.112818	0.22	0.31	4.04242e-16	FAM168A
1.14444e-20	-0.198776	0.089	0.146	4.18876e-16	PCDH17
1.16997e-20	-0.121584	0.143	0.215	4.28219e-16	PTTG1IP
1.2019e-20	-0.138156	0.138	0.208	4.39906e-16	SLC35G2
1.28717e-20	-0.127428	0.049	0.094	4.71118e-16	CSF2RB
1.36449e-20	-0.0994945	0.061	0.112	4.99416e-16	CCDC85C
1.36776e-20	-0.149614	0.122	0.188	5.00614e-16	MMP28
1.37561e-20	-0.120391	0.168	0.246	5.03488e-16	IVNS1ABP
1.38733e-20	-0.057051	0.182	0.266	5.07778e-16	PON2
1.39835e-20	-0.134295	0.079	0.134	5.1181e-16	TES
1.48821e-20	0.292249	0.056	0.023	5.44701e-16	CHST9
1.49222e-20	-0.138941	0.086	0.143	5.46166e-16	PRMT1
1.55372e-20	-0.1369	0.133	0.202	5.68677e-16	JCAD
1.59896e-20	-0.115392	0.166	0.243	5.85234e-16	SHC1
1.63718e-20	-0.115748	0.093	0.153	5.99223e-16	SH3BGRL2
1.73607e-20	-0.172807	0.441	0.551	6.35419e-16	SENP7
1.76469e-20	-0.249116	0.175	0.25	6.45893e-16	CDON
1.77766e-20	-0.0741917	0.069	0.122	6.5064e-16	CASP3
1.80455e-20	-0.0749642	0.375	0.495	6.60484e-16	LINC01117
1.95084e-20	-0.112324	0.256	0.353	7.14026e-16	ATP2B1
1.98254e-20	-0.104967	0.119	0.186	7.25628e-16	LINC00630
2.0364e-20	-0.0840753	0.063	0.114	7.45343e-16	ZNF343
2.15225e-20	-0.126547	0.036	0.076	7.87747e-16	GPR160
2.22489e-20	-0.18652	0.26	0.349	8.14331e-16	LPCAT2
2.30649e-20	-0.138346	0.223	0.31	8.442e-16	VPS41
2.37446e-20	-0.123408	0.023	0.057	8.69075e-16	MRAP2
2.52723e-20	-0.113133	0.349	0.454	9.24992e-16	UBE2D3
2.59362e-20	-0.152186	0.097	0.157	9.49292e-16	LEF1
2.61767e-20	-0.159532	0.073	0.126	9.58093e-16	AL390860.1
2.62242e-20	-0.098364	0.394	0.51	9.59833e-16	ARIH1
2.78154e-20	-0.114488	0.247	0.34	1.01807e-15	PSME4
2.80738e-20	-0.126269	0.346	0.451	1.02753e-15	BBX
3.04368e-20	0.346271	0.091	0.048	1.11402e-15	C10orf90
3.06035e-20	-0.118982	0.25	0.341	1.12012e-15	DPP8
3.13352e-20	-0.105341	0.139	0.211	1.1469e-15	NAPG
3.26631e-20	-0.105581	0.517	0.644	1.1955e-15	LDLRAD4
3.28403e-20	-0.0979576	0.255	0.349	1.20199e-15	SHOC2
3.34485e-20	-0.252838	0.051	0.097	1.22425e-15	AC093515.1
3.54048e-20	0.304131	0.125	0.074	1.29585e-15	IGFBP5
3.63821e-20	-0.0989396	0.019	0.051	1.33162e-15	IER3
3.65292e-20	-0.152237	0.577	0.695	1.337e-15	EXOC6B
3.90974e-20	-0.109347	0.087	0.144	1.431e-15	SLC3A2
3.97708e-20	-0.12923	0.151	0.223	1.45565e-15	DSTN
4.14275e-20	-0.092741	0.173	0.253	1.51629e-15	RIC8B
4.47497e-20	-0.105272	0.142	0.213	1.63788e-15	BTBD1
4.53692e-20	-0.14122	0.327	0.428	1.66056e-15	ZDHHC17
4.74182e-20	-0.14875	0.38	0.488	1.73555e-15	MYO1D
4.82517e-20	-0.0958871	0.317	0.422	1.76606e-15	ABI1
4.93719e-20	-0.113332	0.27	0.366	1.80706e-15	FNBP1L
5.72343e-20	-0.113427	0.423	0.539	2.09483e-15	PLEKHG1
5.79558e-20	-0.124726	0.165	0.24	2.12124e-15	WDSUB1
5.82806e-20	-0.119245	0.248	0.34	2.13313e-15	CNST
5.83694e-20	0.432845	0.114	0.066	2.13638e-15	LINC00511
5.89631e-20	-0.125409	0.112	0.176	2.15811e-15	PFKP
5.91832e-20	-0.124092	0.057	0.105	2.16617e-15	VASP
6.7704e-20	-0.15236	0.121	0.186	2.47803e-15	TTN-AS1
6.94495e-20	-0.140917	0.177	0.254	2.54192e-15	ATP2A2
7.07109e-20	-0.137536	0.031	0.069	2.58809e-15	AC105450.1
7.11461e-20	-0.207857	0.158	0.229	2.60402e-15	SEMA6D
7.42251e-20	-0.133743	0.19	0.272	2.71671e-15	IQCK
8.20798e-20	-0.0306686	0.394	0.508	3.0042e-15	MYO5A
8.67292e-20	0.263141	0.054	0.022	3.17438e-15	GPC3
8.89206e-20	-0.075068	0.249	0.341	3.25458e-15	WDR26
8.96424e-20	-0.0992216	0.262	0.36	3.281e-15	AP2B1
9.14723e-20	-0.110451	0.34	0.446	3.34798e-15	SMAD2
9.24951e-20	-0.125714	0.077	0.13	3.38541e-15	GXYLT1
9.36083e-20	-0.128087	0.166	0.241	3.42616e-15	PRKCI
9.48999e-20	-0.101462	0.32	0.426	3.47343e-15	SMARCC1
9.57657e-20	-0.0520198	0.111	0.176	3.50512e-15	HSPA12B
9.87204e-20	-0.110983	0.324	0.428	3.61327e-15	PRMT2
1.01769e-19	-0.127757	0.257	0.351	3.72484e-15	TASOR
1.02355e-19	-0.115377	0.056	0.104	3.74629e-15	METTL21A
1.02622e-19	-0.136129	0.344	0.447	3.75606e-15	MAPK14
1.03913e-19	-0.0978614	0.178	0.258	3.80332e-15	TBC1D23
1.07073e-19	-0.0989604	0.019	0.05	3.91896e-15	CYTL1
1.13288e-19	-0.120275	0.082	0.137	4.14647e-15	ZNF433-AS1
1.14893e-19	-0.0885389	0.25	0.343	4.20519e-15	SSBP3
1.15815e-19	-0.116186	0.218	0.301	4.23893e-15	SMARCAD1
1.16759e-19	-0.0983098	0.14	0.209	4.2735e-15	UGP2
1.25803e-19	-0.0868011	0.185	0.266	4.6045e-15	GALNT10
1.27989e-19	0.368842	0.145	0.092	4.68452e-15	RALGPS2
1.38796e-19	-0.129464	0.135	0.203	5.08006e-15	TBC1D9
1.43323e-19	0.391533	0.61	0.588	5.24577e-15	NAALADL2
1.45767e-19	-0.105036	0.055	0.102	5.33523e-15	ITGB3
1.48829e-19	-0.0793161	0.073	0.126	5.44731e-15	LY96
1.49687e-19	-0.244309	0.153	0.222	5.47868e-15	MIR4435-2HG
1.61092e-19	-0.173174	0.24	0.326	5.89612e-15	CARMIL1
1.6564e-19	-0.102718	0.156	0.229	6.06257e-15	FAM91A1
1.68112e-19	-0.0741796	0.373	0.488	6.15308e-15	HNRNPD
1.69583e-19	-0.0967976	0.333	0.441	6.20689e-15	RAB6A
1.76655e-19	-0.123338	0.074	0.126	6.46574e-15	GATA2
1.81053e-19	0.568269	0.359	0.3	6.62673e-15	NR2F2-AS1
1.82402e-19	-0.0896144	0.095	0.154	6.67611e-15	OSBPL3
1.8268e-19	-0.11739	0.102	0.162	6.68626e-15	FLT4
1.8501e-19	-0.128704	0.269	0.36	6.77156e-15	MAN2A1
1.95956e-19	-0.107674	0.055	0.102	7.1722e-15	ABHD5
2.07629e-19	-0.104003	0.077	0.13	7.59941e-15	ARSG
2.20965e-19	-0.117941	0.089	0.145	8.08755e-15	LPCAT3
2.30075e-19	-0.100119	0.176	0.253	8.42097e-15	PPP4R2
2.31002e-19	-0.0875737	0.168	0.246	8.45491e-15	FBXO22
2.31241e-19	-0.144329	0.507	0.619	8.46365e-15	FAM172A
2.35158e-19	-0.0945723	0.288	0.388	8.60701e-15	CEP192
2.3703e-19	-0.129286	0.255	0.346	8.67555e-15	AQR
2.37065e-19	-0.150404	0.079	0.133	8.67683e-15	AC005753.2
2.39269e-19	-0.0859343	0.274	0.37	8.7575e-15	LINC01578
2.40187e-19	-0.10506	0.319	0.417	8.79109e-15	ZFP36L2
2.40386e-19	-0.104889	0.205	0.29	8.79836e-15	NAA16
2.42647e-19	-0.123599	0.232	0.32	8.88113e-15	TAF2
2.44531e-19	-0.0638208	0.073	0.125	8.95008e-15	TRAF7
2.53109e-19	-0.123647	0.288	0.384	9.26406e-15	CSPP1
2.53515e-19	-0.0977908	0.127	0.194	9.2789e-15	SRFBP1
2.63697e-19	0.373373	0.104	0.059	9.65156e-15	KCNH8
2.69497e-19	-0.0865492	0.11	0.174	9.86388e-15	MAT2A
2.7222e-19	-0.149459	0.187	0.265	9.96353e-15	SERTAD2
2.74516e-19	-0.119507	0.211	0.293	1.00476e-14	MINDY3
2.76158e-19	-0.0889248	0.14	0.209	1.01076e-14	SOD2
2.8185e-19	-0.0759444	0.213	0.299	1.0316e-14	ZNF44
2.83105e-19	-0.114512	0.101	0.16	1.03619e-14	SH3BP4
2.88272e-19	-0.0840937	0.168	0.245	1.05511e-14	GNAI2
2.89341e-19	-0.125381	0.161	0.235	1.05902e-14	ANGEL2
2.99241e-19	-0.275093	0.065	0.112	1.09525e-14	TEDC1
3.021e-19	-0.0734502	0.168	0.245	1.10572e-14	CAPRIN1
3.03267e-19	-0.0861004	0.131	0.199	1.10999e-14	ODF2
3.16172e-19	-0.0937806	0.209	0.292	1.15722e-14	TSPAN14
3.22286e-19	-0.0907401	0.26	0.355	1.1796e-14	ITGB1
3.3545e-19	-0.0662778	0.117	0.182	1.22778e-14	LGALS8
3.36688e-19	-0.0797441	0.156	0.229	1.23231e-14	HK1
3.38984e-19	-0.0959267	0.14	0.208	1.24072e-14	AC244131.2
3.39452e-19	-0.0942182	0.049	0.093	1.24243e-14	AL512662.2
3.49017e-19	-0.0807532	0.14	0.209	1.27744e-14	H3F3B
3.58475e-19	-0.138586	0.558	0.668	1.31205e-14	HSPG2
3.69012e-19	-0.116047	0.351	0.457	1.35062e-14	RAP1B
3.76167e-19	-0.16125	0.641	0.758	1.37681e-14	EBF1
3.90068e-19	-0.10403	0.225	0.311	1.42769e-14	CRK
3.92977e-19	-0.0794047	0.331	0.434	1.43834e-14	DIP2A
3.99244e-19	0.247919	0.379	0.303	1.46127e-14	COL1A1
4.39242e-19	-0.0903359	0.062	0.111	1.60767e-14	PUS10
4.93351e-19	-0.161449	0.764	0.836	1.80571e-14	MBNL1
4.93911e-19	0.332528	0.091	0.049	1.80776e-14	ENOX1
4.99309e-19	-0.161616	0.091	0.146	1.82752e-14	CFAP161
5.14859e-19	-0.125322	0.179	0.255	1.88444e-14	RAB11A
5.35988e-19	-0.089754	0.326	0.428	1.96177e-14	CDC27
5.4528e-19	-0.0678431	0.138	0.207	1.99578e-14	GOSR2
5.47428e-19	-0.121743	0.393	0.5	2.00364e-14	SDCCAG8
5.4895e-19	-0.101999	0.042	0.084	2.00921e-14	AC004594.1
5.62928e-19	0.511363	0.077	0.039	2.06037e-14	PPP2R2B
5.76485e-19	-0.119747	0.543	0.669	2.10999e-14	PAM
5.99945e-19	-0.136842	0.451	0.564	2.19586e-14	LYST
6.15171e-19	-0.0961023	0.104	0.164	2.25159e-14	CNRIP1
6.178e-19	-0.0867911	0.032	0.069	2.26121e-14	MAGI1-AS1
6.21155e-19	-0.10884	0.138	0.206	2.27349e-14	ZNF782
6.43386e-19	-0.110692	0.024	0.057	2.35486e-14	FSIP2
7.16607e-19	-0.116633	0.212	0.294	2.62285e-14	PODXL
7.1921e-19	-0.146279	0.22	0.302	2.63238e-14	FMNL3
7.38277e-19	-0.138732	0.114	0.175	2.70217e-14	ABHD6
7.70203e-19	0.465713	0.208	0.15	2.81902e-14	MAP2
7.76167e-19	-0.15128	0.066	0.115	2.84085e-14	PCDH19
7.83259e-19	-0.0970276	0.081	0.134	2.86681e-14	AP5M1
8.07521e-19	-0.131741	0.256	0.344	2.95561e-14	ZNF75D
8.47626e-19	-0.0925102	0.205	0.288	3.1024e-14	KCMF1
8.56413e-19	-0.0783074	0.154	0.227	3.13456e-14	CCNC
8.8364e-19	-0.104818	0.318	0.419	3.23421e-14	AVL9
8.89985e-19	-0.106311	0.1	0.158	3.25743e-14	STOM
9.0611e-19	-0.107529	0.175	0.25	3.31645e-14	NT5C3A
9.08401e-19	-0.1082	0.178	0.254	3.32484e-14	DPY19L4
9.90802e-19	-0.166838	0.031	0.066	3.62643e-14	SLC5A3
9.94917e-19	-0.0908381	0.186	0.265	3.6415e-14	MACO1
9.97576e-19	-0.11121	0.096	0.154	3.65123e-14	TSEN15
1.07381e-18	-0.186452	0.213	0.291	3.93024e-14	NEURL1B
1.1036e-18	-0.164427	0.628	0.716	4.03929e-14	APBB2
1.10535e-18	-0.252095	0.034	0.071	4.04568e-14	PROX1
1.11122e-18	-0.115967	0.222	0.305	4.06718e-14	INTS6
1.18827e-18	-0.0628689	0.204	0.289	4.34917e-14	GSPT1
1.20182e-18	-0.122995	0.132	0.198	4.39879e-14	ATP6V1A
1.20701e-18	-0.132434	0.166	0.238	4.41779e-14	COL4A5
1.25594e-18	-0.0648597	0.026	0.059	4.59688e-14	RHD
1.27124e-18	-0.108668	0.195	0.274	4.65288e-14	IL4R
1.30424e-18	-0.112253	0.133	0.2	4.77364e-14	EIF2S2
1.32725e-18	-0.0915051	0.126	0.192	4.85786e-14	LAP3
1.3415e-18	-0.136548	0.206	0.286	4.91003e-14	TM9SF3
1.34651e-18	-0.0436007	0.123	0.188	4.92837e-14	ASL
1.41274e-18	-0.100613	0.16	0.233	5.17078e-14	LSG1
1.42961e-18	-0.0794025	0.083	0.137	5.23253e-14	KCTD15
1.45955e-18	-0.0705202	0.311	0.414	5.34211e-14	HEATR5B
1.4715e-18	-0.107293	0.119	0.183	5.38583e-14	CEPT1
1.4775e-18	-0.0913784	0.219	0.302	5.40781e-14	EXOC2
1.48079e-18	-0.169929	0.287	0.38	5.41983e-14	FAM126A
1.51866e-18	-0.0670301	0.076	0.128	5.55846e-14	EFNA1
1.54855e-18	-0.135523	0.059	0.105	5.66786e-14	CFAP54
1.5913e-18	-0.0953338	0.335	0.441	5.8243e-14	EEF2K
1.63412e-18	-0.0518084	0.198	0.279	5.98106e-14	WDR75
1.63727e-18	-0.0656505	0.091	0.147	5.99257e-14	AC018362.1
1.64378e-18	-0.0730784	0.118	0.182	6.01641e-14	NRN1
1.70981e-18	-0.102082	0.408	0.522	6.25809e-14	SMARCA2
1.72362e-18	-0.0845454	0.088	0.143	6.30863e-14	GLCE
1.7443e-18	-0.116024	0.354	0.454	6.38429e-14	NEK7
1.82043e-18	-0.10387	0.225	0.31	6.66296e-14	WIPF2
1.85734e-18	-0.116573	0.116	0.177	6.79804e-14	PHTF1
1.93028e-18	-0.0865878	0.031	0.067	7.06503e-14	IFITM3
1.94028e-18	-0.0842154	0.217	0.303	7.10162e-14	TRIOBP
1.94268e-18	-0.108783	0.177	0.251	7.1104e-14	SLC25A12
1.94883e-18	-0.138878	0.679	0.782	7.13291e-14	PTK2
2.03401e-18	-0.08508	0.197	0.277	7.4447e-14	SP110
2.04465e-18	-0.0970737	0.124	0.189	7.48362e-14	VPS26A
2.04591e-18	-0.127337	0.335	0.432	7.48823e-14	DAAM1
2.04673e-18	-0.0990699	0.309	0.407	7.49123e-14	NUTM2A-AS1
2.1342e-18	-0.0653292	0.34	0.447	7.81139e-14	YLPM1
2.19892e-18	-0.0550487	0.51	0.636	8.04825e-14	REV3L
2.30736e-18	-0.106853	0.474	0.588	8.44517e-14	ATXN2
2.3746e-18	-0.108524	0.38	0.487	8.69128e-14	FOXJ3
2.49555e-18	-0.0660502	0.182	0.259	9.13396e-14	ATXN7
2.49763e-18	-0.075346	0.193	0.272	9.14156e-14	RIN3
2.51122e-18	-0.0819451	0.217	0.301	9.19132e-14	UBP1
2.57322e-18	-0.115388	0.042	0.082	9.41825e-14	CEBPG
2.62399e-18	-0.0910246	0.02	0.051	9.60408e-14	ADM5
2.66335e-18	-0.111562	0.137	0.203	9.74814e-14	SLC30A6
2.71837e-18	-0.0828361	0.038	0.077	9.94949e-14	IL17RD
2.72295e-18	-0.115538	0.148	0.216	9.96625e-14	SLC25A46
2.74223e-18	-0.08305	0.068	0.117	1.00368e-13	RPL37A
2.75383e-18	-0.0903609	0.081	0.135	1.00793e-13	SNCG
2.80002e-18	-0.116147	0.213	0.294	1.02484e-13	LCLAT1
2.86446e-18	-0.0880593	0.046	0.088	1.04842e-13	ZBTB18
2.87711e-18	-0.0900685	0.23	0.318	1.05305e-13	REPS1
2.9215e-18	-0.0893316	0.148	0.216	1.0693e-13	PDZD8
2.97819e-18	-0.080994	0.027	0.06	1.09005e-13	AK7
3.13281e-18	-0.104157	0.251	0.339	1.14664e-13	TOGARAM1
3.23639e-18	-0.112261	0.106	0.165	1.18455e-13	AC048341.1
3.31609e-18	0.242467	0.062	0.028	1.21372e-13	LINC00327
3.31684e-18	0.395122	0.113	0.068	1.214e-13	PARP8
3.35433e-18	-0.0702462	0.135	0.202	1.22772e-13	STX3
3.42162e-18	-0.123852	0.464	0.574	1.25235e-13	SPTAN1
3.57486e-18	-0.099505	0.158	0.228	1.30844e-13	KIAA0753
3.59948e-18	-0.139991	0.417	0.515	1.31745e-13	EVA1C
3.69694e-18	-0.110038	0.125	0.189	1.35312e-13	ADAM9
3.7371e-18	-0.0805372	0.185	0.262	1.36782e-13	ELOVL5
3.77894e-18	-0.0910207	0.2	0.28	1.38313e-13	PML
3.95398e-18	-0.0888029	0.064	0.112	1.44719e-13	CARD19
3.95739e-18	-0.0857946	0.359	0.465	1.44844e-13	SHROOM4
4.10896e-18	-0.100028	0.263	0.354	1.50392e-13	DOP1A
4.17876e-18	-0.114317	0.183	0.257	1.52947e-13	SUCO
4.24e-18	-0.0967091	0.294	0.387	1.55188e-13	BTBD7
4.40916e-18	-0.0788007	0.294	0.394	1.6138e-13	SLMAP
4.48109e-18	-0.125806	0.337	0.435	1.64012e-13	STXBP5
4.65043e-18	-0.0906069	0.166	0.239	1.7021e-13	GBP2
4.76033e-18	-0.138912	0.145	0.213	1.74233e-13	ANAPC10
4.79344e-18	-0.134517	0.207	0.284	1.75445e-13	ZBTB1
4.83211e-18	-0.0958595	0.145	0.213	1.7686e-13	SLC7A6
4.9255e-18	-0.0724092	0.124	0.188	1.80278e-13	ATP1A1
5.03627e-18	-0.084527	0.183	0.26	1.84333e-13	SYNJ1
5.17821e-18	-0.0863543	0.316	0.418	1.89528e-13	CUL3
5.30751e-18	-0.0978042	0.119	0.182	1.9426e-13	OSTF1
5.57501e-18	-0.0700139	0.14	0.207	2.04051e-13	MLKL
5.74408e-18	0.19944	0.062	0.028	2.10239e-13	RXRG
5.80955e-18	-0.0722634	0.394	0.499	2.12635e-13	AL589693.1
5.81753e-18	-0.0987974	0.116	0.177	2.12927e-13	SPACA6
6.01646e-18	-0.123088	0.122	0.185	2.20209e-13	SHQ1
6.0265e-18	-0.103914	0.12	0.182	2.20576e-13	TGFB1
6.21662e-18	-0.105039	0.04	0.079	2.27535e-13	MRPS6
6.42695e-18	-0.102126	0.241	0.326	2.35233e-13	RNF111
6.50554e-18	-0.187469	0.049	0.09	2.38109e-13	HES1
6.59828e-18	-0.0762247	0.282	0.377	2.41504e-13	RPS6KA3
6.74249e-18	-0.0813447	0.188	0.266	2.46782e-13	PMS1
7.04032e-18	-0.0811378	0.159	0.229	2.57683e-13	WDR19
7.45417e-18	-0.073776	0.229	0.315	2.7283e-13	CAPZA1
7.6259e-18	-0.0843525	0.072	0.122	2.79116e-13	STARD3NL
7.62943e-18	-0.130585	0.315	0.41	2.79245e-13	PRH1
7.6688e-18	-0.0996194	0.178	0.251	2.80686e-13	EFCAB13
7.71475e-18	-0.103621	0.104	0.162	2.82368e-13	IL13RA1
7.82238e-18	-0.0851334	0.124	0.187	2.86307e-13	ATP6V0A2
7.96277e-18	-0.102876	0.138	0.204	2.91445e-13	PEX3
8.00654e-18	-0.0839608	0.175	0.249	2.93048e-13	RIPK1
8.04197e-18	-0.131628	0.362	0.462	2.94344e-13	TMCC1
8.15374e-18	-0.109002	0.21	0.289	2.98435e-13	BCAR3
8.31307e-18	-0.08573	0.181	0.257	3.04267e-13	LRRC28
8.39008e-18	-0.0987164	0.15	0.22	3.07085e-13	USP45
8.51966e-18	-0.0779009	0.088	0.142	3.11828e-13	ACSL5
8.55273e-18	-0.089559	0.075	0.125	3.13038e-13	LNX2
8.67181e-18	-0.195209	0.316	0.404	3.17397e-13	NAV1
8.7248e-18	-0.0694202	0.168	0.242	3.19336e-13	ACADM
8.85844e-18	-0.121949	0.168	0.239	3.24228e-13	TULP4
8.86617e-18	-0.0886597	0.205	0.283	3.24511e-13	CRBN
9.12466e-18	-0.142312	0.045	0.085	3.33972e-13	C1orf54
9.13521e-18	-0.0610179	0.186	0.262	3.34358e-13	MAP3K14
9.14562e-18	-0.0841093	0.083	0.136	3.34739e-13	TM2D3
9.52839e-18	-0.109318	0.072	0.122	3.48749e-13	HSPH1
9.53844e-18	-0.0853388	0.356	0.459	3.49117e-13	LARP4B
9.68569e-18	-0.0733771	0.264	0.356	3.54506e-13	ATF6
9.78274e-18	-0.0677832	0.027	0.061	3.58058e-13	GLRX
9.85375e-18	-0.091942	0.173	0.247	3.60657e-13	ATF4
9.87072e-18	0.328233	0.149	0.098	3.61278e-13	SEMA5A
9.89597e-18	-0.099707	0.035	0.071	3.62202e-13	DUSP1
1.00119e-17	-0.116294	0.071	0.119	3.66446e-13	NFKBIZ
1.03747e-17	-0.132653	0.144	0.21	3.79726e-13	ACSL4
1.05709e-17	-0.0858804	0.21	0.291	3.86905e-13	KPNB1
1.06249e-17	-0.0695905	0.053	0.096	3.88882e-13	PLEKHO1
1.07395e-17	-0.106783	0.327	0.425	3.93078e-13	ADGRF5
1.09684e-17	-0.119423	0.1	0.156	4.01454e-13	G3BP2
1.09749e-17	-0.0983616	0.233	0.318	4.01691e-13	POLA1
1.10206e-17	0.247639	0.057	0.026	4.03365e-13	TRHDE
1.11184e-17	-0.130943	0.557	0.675	4.06943e-13	RBFOX2
1.12701e-17	-0.0740846	0.468	0.59	4.12495e-13	CTNNA1
1.13283e-17	-0.112915	0.321	0.418	4.14627e-13	RAP1A
1.20189e-17	-0.041573	0.09	0.144	4.39905e-13	LPCAT1
1.22106e-17	-0.110292	0.126	0.188	4.46921e-13	PDGFB
1.22846e-17	-0.0993457	0.356	0.458	4.4963e-13	ASCC3
1.25596e-17	-0.0964682	0.274	0.365	4.59695e-13	ATP2C1
1.26469e-17	-0.0689825	0.354	0.455	4.6289e-13	CTBP2
1.30632e-17	-0.0927213	0.154	0.223	4.78127e-13	FAM177A1
1.32384e-17	-0.0913614	0.351	0.453	4.8454e-13	PAPOLA
1.3259e-17	-0.141363	0.076	0.125	4.85292e-13	IRAK2
1.34106e-17	0.417134	0.124	0.079	4.9084e-13	DYNC1I1
1.38037e-17	-0.0529084	0.146	0.215	5.0523e-13	SEC23IP
1.38079e-17	-0.10887	0.33	0.428	5.05384e-13	SIK2
1.43748e-17	-0.0810285	0.09	0.144	5.26131e-13	FXYD5
1.61996e-17	-0.1402	0.023	0.053	5.9292e-13	LOXHD1
1.63223e-17	-0.158709	0.287	0.374	5.97412e-13	OSMR
1.64326e-17	0.541672	0.156	0.106	6.01451e-13	DGKB
1.66586e-17	-0.086773	0.243	0.329	6.09721e-13	CDC73
1.69068e-17	-0.0919395	0.122	0.184	6.18804e-13	BNIP2
1.76781e-17	-0.0746406	0.15	0.218	6.47037e-13	PRORP
1.77534e-17	-0.0753896	0.031	0.065	6.49791e-13	PNP
1.7763e-17	-0.125651	0.371	0.472	6.50143e-13	ARID2
1.7775e-17	-0.099753	0.104	0.162	6.50584e-13	HSP90AB1
1.83291e-17	-0.114268	0.308	0.402	6.70862e-13	ARID4A
1.87148e-17	0.35568	0.073	0.037	6.84979e-13	COL20A1
1.96427e-17	-0.106061	0.046	0.087	7.18942e-13	RAB13
2.0178e-17	-0.12144	0.191	0.266	7.38534e-13	WDFY1
2.02072e-17	-0.0884073	0.181	0.255	7.39604e-13	CDS2
2.02659e-17	-0.0402146	0.106	0.165	7.41753e-13	H3F3A
2.14351e-17	-0.119025	0.33	0.428	7.84548e-13	UBE2H
2.15645e-17	-0.0962996	0.096	0.151	7.89283e-13	RNF14
2.19803e-17	0.210558	0.051	0.022	8.04499e-13	TMEM176B
2.21521e-17	-0.0964411	0.232	0.316	8.1079e-13	TBC1D8
2.28378e-17	-0.0837796	0.106	0.163	8.35887e-13	ELK4
2.28558e-17	-0.115441	0.303	0.397	8.36545e-13	CNOT2
2.3248e-17	-0.0916285	0.16	0.23	8.50899e-13	G2E3
2.33189e-17	-0.153555	0.27	0.356	8.53495e-13	ENAH
2.39321e-17	-0.103297	0.083	0.134	8.75939e-13	CBWD5
2.40705e-17	-0.117901	0.105	0.162	8.81003e-13	POLB
2.41278e-17	-0.105903	0.15	0.217	8.83103e-13	C2CD3
2.43303e-17	-0.0860453	0.151	0.22	8.90514e-13	MADD
2.48589e-17	-0.047402	0.371	0.483	9.09862e-13	AFF4
2.76218e-17	-0.107852	0.317	0.412	1.01098e-12	MAP3K2
2.79803e-17	-0.0502189	0.079	0.131	1.02411e-12	HID1
2.8273e-17	-0.0656654	0.03	0.064	1.03482e-12	CERNA1
2.83111e-17	-0.184397	0.053	0.096	1.03622e-12	ARHGAP8
2.90832e-17	-0.0673826	0.306	0.404	1.06447e-12	CENPC
2.94658e-17	-0.0774153	0.103	0.16	1.07848e-12	SLC35A1
2.96511e-17	-0.0742576	0.165	0.237	1.08526e-12	TRIM66
2.98876e-17	-0.0632889	0.086	0.139	1.09391e-12	PLEKHB2
2.99275e-17	-0.0971885	0.04	0.078	1.09538e-12	MANSC1
3.15172e-17	-0.0780586	0.306	0.403	1.15356e-12	RELCH
3.16159e-17	-0.113909	0.027	0.06	1.15717e-12	ZNF436
3.23805e-17	-0.0883477	0.216	0.294	1.18516e-12	AGFG1
3.28621e-17	-0.101855	0.11	0.168	1.20279e-12	GOLPH3L
3.29233e-17	-0.158562	0.249	0.332	1.20503e-12	EFCAB2
3.33477e-17	-0.0734928	0.071	0.119	1.22056e-12	HPRT1
3.33846e-17	0.141322	0.142	0.091	1.22191e-12	KCNMA1
3.37333e-17	-0.0780232	0.344	0.444	1.23467e-12	XAF1
3.48529e-17	-0.0667278	0.308	0.404	1.27565e-12	CUL4A
3.49679e-17	-0.0877238	0.093	0.146	1.27986e-12	METAP1
3.6003e-17	-0.108392	0.529	0.637	1.31775e-12	AFF1
3.63844e-17	-0.062131	0.262	0.351	1.33171e-12	KHDRBS1
3.67789e-17	-0.0519728	0.278	0.372	1.34614e-12	PPP4R3A
3.68876e-17	-0.0669567	0.055	0.099	1.35012e-12	LDHA
3.77626e-17	-0.0944732	0.409	0.517	1.38215e-12	DICER1
3.83354e-17	-0.0875685	0.033	0.068	1.40312e-12	AC087627.1
4.06182e-17	1.08497	0.215	0.166	1.48667e-12	GRIK2
4.16918e-17	-0.0501006	0.161	0.232	1.52596e-12	BRI3
4.24213e-17	-0.0789739	0.398	0.507	1.55266e-12	NLRP1
4.24214e-17	-0.0991364	0.122	0.183	1.55266e-12	TDRD7
4.2973e-17	-0.121696	0.092	0.145	1.57285e-12	AGPAT5
4.30371e-17	-0.080404	0.226	0.308	1.5752e-12	EYA3
4.4324e-17	-0.0979787	0.253	0.337	1.6223e-12	KLF7
4.57419e-17	-0.0714351	0.262	0.353	1.6742e-12	ARMC8
4.62853e-17	-0.0921929	0.064	0.109	1.69409e-12	LAPTM4B
4.63091e-17	-0.0708107	0.162	0.231	1.69496e-12	CD74
4.80312e-17	-0.125523	0.436	0.545	1.75799e-12	PHF14
5.07678e-17	-0.0766132	0.028	0.061	1.85815e-12	INHBB
5.21016e-17	-0.0682688	0.164	0.235	1.90697e-12	MRRF
5.28512e-17	-0.101295	0.119	0.179	1.93441e-12	CERK
5.29116e-17	-0.0827742	0.18	0.253	1.93662e-12	CPEB4
5.52111e-17	-0.0665299	0.225	0.308	2.02078e-12	KPNA1
5.5616e-17	0.409402	0.083	0.046	2.0356e-12	KCNIP4
5.69039e-17	-0.100276	0.41	0.517	2.08274e-12	AP3B1
5.74056e-17	-0.102228	0.044	0.083	2.1011e-12	AKR1C3
6.0139e-17	-0.0907704	0.424	0.532	2.20115e-12	COMMD10
6.36571e-17	-0.0639456	0.045	0.084	2.32992e-12	AKTIP
6.42044e-17	-0.0855838	0.159	0.228	2.34995e-12	PDCD6
6.59613e-17	-0.0697428	0.238	0.322	2.41425e-12	ATF2
6.63901e-17	-0.100094	0.13	0.193	2.42995e-12	HCP5
6.63965e-17	-0.0356244	0.155	0.226	2.43018e-12	ARPC1B
6.71697e-17	-0.060313	0.184	0.257	2.45848e-12	MED23
6.98386e-17	0.305507	0.258	0.196	2.55616e-12	COL5A1
7.02263e-17	-0.117551	0.273	0.361	2.57035e-12	CSNK1G1
7.10699e-17	-0.0864778	0.148	0.214	2.60123e-12	NDUFAF6
7.12375e-17	-0.114031	0.429	0.536	2.60736e-12	ACAP2
7.55833e-17	-0.0897559	0.247	0.332	2.76642e-12	UIMC1
7.79029e-17	-0.0934407	0.254	0.339	2.85132e-12	ABHD18
7.86127e-17	-0.210477	0.207	0.282	2.8773e-12	CUBN
7.89501e-17	-0.135147	0.076	0.125	2.88965e-12	ZNF709
8.87048e-17	-0.20115	0.066	0.11	3.24668e-12	FAP
8.93438e-17	-0.132522	0.22	0.296	3.27007e-12	DDX10
9.35124e-17	-0.135704	0.536	0.645	3.42265e-12	NCOA1
9.84563e-17	-0.0984566	0.129	0.19	3.6036e-12	ANGEL1
9.91406e-17	-0.0802734	0.118	0.177	3.62864e-12	EEF1A1
9.95166e-17	-0.0764773	0.414	0.526	3.64241e-12	TRPM7
1.00125e-16	-0.0928679	0.082	0.132	3.66466e-12	PLAA
1.01142e-16	-0.0856145	0.067	0.113	3.70189e-12	SIAE
1.0402e-16	-0.0692544	0.312	0.407	3.80725e-12	CBR4
1.05167e-16	-0.115837	0.182	0.253	3.84922e-12	NUP58
1.05511e-16	-0.0973583	0.116	0.174	3.86183e-12	KLHL28
1.10274e-16	-0.0996115	0.364	0.465	4.03613e-12	BABAM2
1.11847e-16	-0.0763398	0.367	0.47	4.09373e-12	NFATC3
1.12687e-16	-0.051978	0.25	0.338	4.12446e-12	MTMR3
1.13586e-16	-0.0600509	0.201	0.279	4.15735e-12	INPP5F
1.19347e-16	-0.123721	0.126	0.185	4.3682e-12	RNF125
1.20296e-16	-0.0807025	0.275	0.364	4.40294e-12	DPYSL3
1.20627e-16	-0.0864566	0.323	0.419	4.41507e-12	R3HDM1
1.24348e-16	-0.0933951	0.129	0.189	4.55128e-12	RRAGB
1.25524e-16	-0.0758239	0.192	0.267	4.59431e-12	SCYL2
1.26671e-16	-0.0552688	0.171	0.244	4.63629e-12	NBDY
1.27623e-16	-0.0971576	0.224	0.302	4.67112e-12	KIFAP3
1.2945e-16	-0.110735	0.16	0.227	4.738e-12	AC020916.1
1.30391e-16	-0.061836	0.28	0.37	4.77246e-12	SLC25A13
1.30773e-16	-0.0811398	0.21	0.287	4.78643e-12	ANO10
1.31896e-16	-0.102127	0.394	0.497	4.82753e-12	BMERB1
1.34326e-16	-0.076677	0.238	0.324	4.91648e-12	NEK3
1.35166e-16	-0.103072	0.36	0.462	4.94721e-12	ANKIB1
1.35446e-16	-0.108271	0.302	0.396	4.95745e-12	LCORL
1.35896e-16	-0.105558	0.043	0.081	4.97391e-12	GASK1A
1.39098e-16	-0.0879076	0.125	0.186	5.09113e-12	SLC66A2
1.4017e-16	-0.14151	0.07	0.115	5.13036e-12	TMC1
1.41909e-16	-0.0871509	0.08	0.13	5.194e-12	TMC6
1.44646e-16	0.0124832	0.16	0.232	5.29418e-12	USHBP1
1.47528e-16	-0.0939315	0.038	0.074	5.39967e-12	SYT15
1.48279e-16	-0.128345	0.141	0.203	5.42716e-12	CDC42
1.51227e-16	-0.0840536	0.288	0.379	5.53506e-12	CD99
1.52848e-16	-0.101645	0.431	0.54	5.5944e-12	VPS13D
1.60276e-16	-0.0848962	0.363	0.465	5.86628e-12	TMEM131
1.63058e-16	-0.0829291	0.401	0.509	5.96809e-12	MPDZ
1.66233e-16	-0.107976	0.443	0.556	6.0843e-12	PUM2
1.67918e-16	-0.0835275	0.134	0.196	6.14598e-12	NCK2
1.72712e-16	-0.0741197	0.345	0.445	6.32143e-12	CTNNB1
1.74107e-16	-0.0794698	0.193	0.267	6.37248e-12	RCBTB2
1.78474e-16	-0.0584975	0.23	0.313	6.53233e-12	WAPL
1.79171e-16	-0.0676789	0.342	0.44	6.55782e-12	PABPC1
1.82071e-16	-0.0706229	0.2	0.275	6.66398e-12	ANAPC4
1.84037e-16	-0.0766833	0.079	0.129	6.73592e-12	QTRT2
1.87276e-16	-0.418812	0.082	0.128	6.85447e-12	SULF1
1.8875e-16	-0.0765895	0.289	0.38	6.90845e-12	PCNX4
1.90178e-16	0.535328	0.27	0.215	6.96072e-12	AFF3
1.93015e-16	-0.111255	0.287	0.377	7.06453e-12	PPP2R5E
1.97057e-16	-0.107969	0.161	0.228	7.21248e-12	IDE
2.03181e-16	-0.0832509	0.135	0.199	7.43664e-12	BRD7
2.0815e-16	-0.0995861	0.309	0.402	7.61851e-12	LCOR
2.13422e-16	-0.105362	0.377	0.475	7.81145e-12	JARID2
2.15191e-16	-0.0718357	0.22	0.302	7.87619e-12	NCK1
2.18711e-16	-0.0874229	0.074	0.122	8.00504e-12	C3orf35
2.22836e-16	-0.0811819	0.241	0.326	8.15602e-12	BACH1
2.23719e-16	-0.0909567	0.093	0.146	8.18834e-12	KRAS
2.35474e-16	-0.0755389	0.286	0.375	8.6186e-12	SLC23A2
2.38341e-16	-0.0916555	0.074	0.122	8.72351e-12	AC079921.1
2.44464e-16	0.636603	0.087	0.05	8.94761e-12	OPCML
2.4935e-16	-0.0193357	0.309	0.405	9.12648e-12	RESF1
2.51995e-16	-0.102613	0.161	0.228	9.22328e-12	RALA
2.53215e-16	-0.0633849	0.303	0.398	9.26791e-12	TBC1D4
2.53777e-16	0.331638	0.244	0.184	9.2885e-12	DENND2A
2.57011e-16	-0.0698882	0.384	0.491	9.40685e-12	UPF3A
2.63954e-16	-0.032875	0.169	0.241	9.66099e-12	PARP9
2.64067e-16	-0.0937965	0.139	0.201	9.66512e-12	UBA3
2.6588e-16	-0.1052	0.052	0.092	9.73146e-12	DIAPH2-AS1
2.66529e-16	0.394074	0.263	0.208	9.75524e-12	TNS3
2.67417e-16	-0.0737557	0.034	0.068	9.78774e-12	MFNG
2.70761e-16	-0.0965117	0.073	0.12	9.91013e-12	NDUFS2
2.74705e-16	-0.0788228	0.256	0.343	1.00545e-11	RYK
2.81705e-16	-0.0691271	0.184	0.257	1.03107e-11	R3HCC1L
2.82501e-16	-0.104195	0.079	0.127	1.03398e-11	SLC7A6OS
2.86568e-16	-0.0723663	0.425	0.537	1.04887e-11	PTBP2
2.86881e-16	-0.065303	0.287	0.379	1.05001e-11	CEP170
2.87424e-16	0.291101	0.182	0.129	1.052e-11	BMPR1A
2.87999e-16	-0.080571	0.209	0.285	1.0541e-11	ZC3HAV1
2.95732e-16	-0.0853111	0.057	0.099	1.08241e-11	FAM124A
3.02859e-16	-0.0766473	0.073	0.12	1.10849e-11	REL
3.08925e-16	-0.0414784	0.39	0.501	1.1307e-11	ASAP2
3.11291e-16	-0.0828833	0.132	0.194	1.13936e-11	NFATC1
3.15292e-16	-0.062016	0.113	0.17	1.154e-11	BMT2
3.17033e-16	-0.0946925	0.079	0.127	1.16037e-11	TIPRL
3.49152e-16	-0.0421502	0.086	0.137	1.27793e-11	ELF4
3.56259e-16	-0.0948305	0.047	0.086	1.30395e-11	MCFD2
3.65123e-16	-0.0707763	0.252	0.337	1.33639e-11	FOXK2
3.78383e-16	-0.05496	0.188	0.263	1.38492e-11	AKAP11
3.81721e-16	-0.0630617	0.088	0.139	1.39714e-11	ACVR1B
3.86037e-16	-0.0829912	0.066	0.111	1.41294e-11	JADE3
3.91113e-16	-0.0860704	0.069	0.115	1.43151e-11	JAK3
3.92191e-16	-0.081435	0.118	0.176	1.43546e-11	PNPLA8
3.95809e-16	-0.0796129	0.098	0.151	1.4487e-11	MOB4
3.96867e-16	-0.0837385	0.352	0.448	1.45257e-11	MAPK8
4.07789e-16	-0.0627666	0.349	0.45	1.49255e-11	HIBCH
4.4353e-16	-0.0930817	0.03	0.062	1.62337e-11	AL021937.3
4.45511e-16	-0.113529	0.473	0.575	1.63062e-11	DLEU2
4.48251e-16	-0.108055	0.067	0.111	1.64065e-11	DCAF13
4.50057e-16	-0.0874195	0.221	0.299	1.64725e-11	GALK2
4.57903e-16	-0.0979903	0.309	0.401	1.67597e-11	OSBPL8
4.60467e-16	-0.0850727	0.272	0.36	1.68536e-11	UBAC2
4.64496e-16	-0.0944839	0.163	0.229	1.7001e-11	AL158152.1
4.67277e-16	-0.0042962	0.246	0.333	1.71028e-11	EHBP1L1
4.70908e-16	-0.104319	0.157	0.223	1.72357e-11	NAA50
4.72946e-16	-0.0880573	0.215	0.292	1.73103e-11	ARHGEF2
4.89571e-16	-0.116486	0.075	0.121	1.79188e-11	KATNAL2
4.91649e-16	-0.0952558	0.177	0.246	1.79948e-11	DHRS7B
4.93707e-16	-0.047802	0.242	0.326	1.80702e-11	CTTNBP2NL
5.01915e-16	-0.130742	0.217	0.292	1.83706e-11	RCOR1
5.08656e-16	-0.0671366	0.09	0.141	1.86173e-11	CCZ1
5.09822e-16	-0.13075	0.216	0.293	1.866e-11	FIP1L1
5.12631e-16	-0.0910661	0.077	0.124	1.87628e-11	RIT1
5.14025e-16	-0.101515	0.297	0.386	1.88138e-11	HMBOX1
5.21777e-16	-0.0854896	0.103	0.158	1.90976e-11	MARCH8
5.23322e-16	-0.0552378	0.133	0.196	1.91541e-11	CRCP
5.2745e-16	-0.124458	0.649	0.743	1.93052e-11	BIRC6
5.30899e-16	-0.105476	0.482	0.583	1.94314e-11	TEAD1
5.49033e-16	-0.0824757	0.081	0.13	2.00951e-11	DUSP18
5.79598e-16	-0.111702	0.105	0.159	2.12139e-11	UCHL5
5.79766e-16	-0.1053	0.114	0.17	2.122e-11	AAGAB
5.85178e-16	-0.0824721	0.133	0.193	2.14181e-11	PRMT3
5.91151e-16	-0.112557	0.062	0.104	2.16367e-11	AC243964.3
6.10285e-16	-0.0735949	0.233	0.315	2.2337e-11	PIK3C3
6.16624e-16	-0.078388	0.044	0.081	2.2569e-11	EPHA2
6.18348e-16	-0.075674	0.501	0.616	2.26322e-11	SETX
6.35698e-16	-0.0734225	0.058	0.1	2.32672e-11	EPCAM-DT
6.43303e-16	0.446964	0.084	0.047	2.35455e-11	PLK5
6.6175e-16	-0.0728694	0.247	0.332	2.42207e-11	ANKRD13C
6.84509e-16	-0.0483024	0.24	0.323	2.50537e-11	YBX3
6.8854e-16	-0.0735111	0.055	0.096	2.52013e-11	MYL12B
6.98895e-16	0.358115	0.149	0.102	2.55803e-11	GABPB2
7.01566e-16	-0.0562952	0.061	0.105	2.5678e-11	SOCS4
7.06798e-16	-0.106439	0.111	0.166	2.58695e-11	NDUFV2
7.09845e-16	-0.181606	0.129	0.185	2.5981e-11	CXCL12
7.11817e-16	-0.0870028	0.316	0.413	2.60532e-11	SRGAP2
7.21654e-16	-0.0262494	0.173	0.245	2.64133e-11	DROSHA
7.34228e-16	-0.0760137	0.376	0.482	2.68735e-11	ITGA9
7.36758e-16	0.295632	0.093	0.055	2.69661e-11	RGS11
7.50021e-16	0.309059	0.11	0.068	2.74515e-11	TENM3
7.54956e-16	0.422336	0.062	0.031	2.76321e-11	GRIA4
7.57406e-16	-0.0655889	0.039	0.074	2.77218e-11	SLC5A4-AS1
7.69651e-16	0.300593	0.102	0.061	2.817e-11	ST8SIA1
7.78616e-16	-0.136436	0.282	0.364	2.84981e-11	SNX9
7.79087e-16	-0.136555	0.06	0.102	2.85154e-11	CCDC148
8.09548e-16	-0.0954211	0.127	0.186	2.96303e-11	CUL2
8.14127e-16	-0.0658687	0.179	0.251	2.97979e-11	DELE1
8.1462e-16	-0.0748167	0.197	0.27	2.98159e-11	TBK1
8.3393e-16	-0.120529	0.415	0.517	3.05227e-11	WDPCP
8.5364e-16	-0.0844403	0.106	0.161	3.12441e-11	C12orf4
8.57168e-16	-0.0893255	0.276	0.363	3.13732e-11	CNOT1
8.68174e-16	-0.0811999	0.252	0.335	3.1776e-11	FOCAD
8.69384e-16	-0.0690002	0.079	0.128	3.18203e-11	OTUD6B
8.74287e-16	-0.0697183	0.329	0.424	3.19998e-11	ATG2B
8.76875e-16	-0.0557781	0.16	0.227	3.20945e-11	CLCN3
9.28103e-16	-0.108217	0.203	0.276	3.39695e-11	PELI1
9.56843e-16	-0.0943604	0.144	0.207	3.50214e-11	FLOT2
9.78795e-16	-0.118195	0.442	0.542	3.58249e-11	DYRK1A
9.81855e-16	-0.0924833	0.628	0.731	3.59369e-11	TRIO
1.00179e-15	-0.0783311	0.027	0.058	3.66664e-11	DNMT3B
1.006e-15	-0.0660941	0.098	0.15	3.68205e-11	HOTAIRM1
1.01706e-15	-0.0832159	0.448	0.558	3.72255e-11	RBM26
1.01964e-15	-0.117827	0.281	0.363	3.73199e-11	SNX13
1.03056e-15	-0.089945	0.337	0.432	3.77195e-11	TRAPPC9
1.13151e-15	-0.104685	0.07	0.115	4.14146e-11	SLC9B2
1.14098e-15	-0.0962141	0.155	0.22	4.17609e-11	DCUN1D2
1.14633e-15	-0.0547203	0.078	0.126	4.19568e-11	PGM2L1
1.14793e-15	-0.0636526	0.243	0.328	4.20153e-11	RHOA
1.17519e-15	-0.0652182	0.332	0.427	4.30131e-11	CYFIP1
1.17896e-15	-0.0543332	0.092	0.143	4.31511e-11	SIAH1
1.20809e-15	-0.148336	0.125	0.182	4.42174e-11	PRTG
1.21463e-15	-0.0968401	0.171	0.238	4.44567e-11	KIFC3
1.21598e-15	-0.0722249	0.108	0.163	4.4506e-11	GALNT7
1.22785e-15	-0.0926876	0.284	0.371	4.49407e-11	CPSF6
1.27189e-15	0.435482	0.234	0.181	4.65525e-11	IL16
1.28198e-15	0.259876	0.086	0.049	4.69217e-11	MIR646HG
1.33343e-15	-0.0652393	0.074	0.12	4.88048e-11	SUB1
1.33903e-15	-0.0805619	0.154	0.219	4.901e-11	CYLD
1.36836e-15	-0.0711051	0.252	0.335	5.00834e-11	TNKS2
1.40723e-15	-0.0766022	0.232	0.313	5.15059e-11	AFTPH
1.431e-15	-0.0816872	0.181	0.251	5.23759e-11	SMC6
1.46799e-15	-0.0646366	0.238	0.318	5.37299e-11	MIER1
1.47523e-15	-0.0887971	0.449	0.556	5.39949e-11	ANKRD10
1.4921e-15	-0.0574731	0.229	0.309	5.46122e-11	ABCC1
1.49443e-15	-0.0668569	0.228	0.307	5.46976e-11	MRE11
1.56773e-15	-0.180066	0.111	0.165	5.73806e-11	GCNT1
1.59527e-15	-0.0871655	0.072	0.117	5.83884e-11	TMEM33
1.60425e-15	-0.0355216	0.149	0.214	5.87172e-11	DGKZ
1.60607e-15	-0.096792	0.274	0.36	5.87837e-11	FBXW11
1.63791e-15	0.407536	0.144	0.098	5.9949e-11	NOVA1
1.73837e-15	-0.0823725	0.14	0.201	6.36262e-11	DNAJC3
1.79644e-15	-0.155485	0.333	0.419	6.57515e-11	ADGRL2
1.80045e-15	-0.0982518	0.154	0.218	6.58984e-11	C9orf85
1.80643e-15	-0.0585193	0.257	0.34	6.61172e-11	MIR29B2CHG
1.83653e-15	-0.089462	0.362	0.456	6.72188e-11	MARCH7
1.84672e-15	-0.128764	0.29	0.372	6.75917e-11	SPATA5
1.85005e-15	-0.0863792	0.456	0.564	6.77136e-11	RB1
1.90016e-15	0.395139	0.122	0.08	6.95479e-11	ASTN2
1.93996e-15	-0.0791144	0.132	0.192	7.10046e-11	RAI1
1.97133e-15	-0.0941558	0.108	0.161	7.21526e-11	WDR47
1.97638e-15	-0.0572649	0.356	0.454	7.23373e-11	MAP3K3
1.99854e-15	-0.0897796	0.112	0.166	7.31487e-11	FGF2
2.05361e-15	-0.0630863	0.149	0.213	7.5164e-11	CBX3
2.06532e-15	-0.0501097	0.062	0.105	7.55926e-11	SLC18B1
2.14637e-15	-0.0633237	0.107	0.162	7.85591e-11	TMSB10
2.1553e-15	0.391377	0.16	0.112	7.8886e-11	FOXP2
2.24765e-15	-0.0793324	0.202	0.275	8.22661e-11	SLC35A3
2.26107e-15	-0.0991318	0.035	0.068	8.27573e-11	RSAD2
2.32821e-15	-0.0688529	0.103	0.157	8.52146e-11	GFM1
2.33495e-15	-0.0701059	0.197	0.268	8.54615e-11	ZNF160
2.38492e-15	-0.0471647	0.193	0.265	8.72905e-11	MVP
2.43057e-15	-0.0656064	0.444	0.552	8.89612e-11	ERBIN
2.43301e-15	0.44702	0.148	0.101	8.90506e-11	FBLN1
2.46526e-15	-0.0668868	0.024	0.053	9.0231e-11	AC010538.1
2.46608e-15	-0.0701762	0.209	0.285	9.02611e-11	TTBK2
2.49946e-15	-0.102927	0.123	0.18	9.14827e-11	IFT43
2.50823e-15	-0.0874799	0.046	0.084	9.18039e-11	KIF3C
2.55625e-15	-0.0637499	0.028	0.058	9.35614e-11	ELMO1-AS1
2.56635e-15	-0.0963489	0.08	0.127	9.3931e-11	ESYT1
2.57284e-15	-0.0533287	0.024	0.052	9.41684e-11	CPT1C
2.61868e-15	-0.0592021	0.337	0.435	9.58463e-11	SENP5
2.6216e-15	-0.097279	0.125	0.182	9.59533e-11	EMC2
2.64694e-15	-0.0512845	0.138	0.199	9.68807e-11	HIP1R
2.73443e-15	-0.0384439	0.117	0.175	1.00083e-10	HNRNPF
2.87024e-15	-0.0590134	0.182	0.251	1.05054e-10	FAM219A
2.88492e-15	-0.082122	0.292	0.381	1.05591e-10	PPP2R5C
2.97215e-15	-0.114367	0.454	0.556	1.08784e-10	FOXO1
2.992e-15	-0.0641475	0.396	0.505	1.0951e-10	TPR
3.3984e-15	-0.0237482	0.263	0.352	1.24385e-10	TAF1C
3.4035e-15	-0.0372469	0.38	0.489	1.24571e-10	DYNC1LI2
3.48856e-15	-0.05076	0.126	0.184	1.27685e-10	AMY2B
3.71385e-15	-0.112083	0.226	0.299	1.3593e-10	MIR181A1HG
3.87847e-15	0.0180294	0.114	0.171	1.41956e-10	TRPM4
3.90946e-15	0.72032	0.213	0.167	1.4309e-10	AL139383.1
3.92845e-15	-0.0912927	0.04	0.074	1.43785e-10	GCH1
3.95383e-15	-0.0187381	0.157	0.223	1.44714e-10	ANKDD1A
4.00557e-15	-0.0584644	0.285	0.372	1.46608e-10	DDX3X
4.03768e-15	-0.124384	0.05	0.087	1.47783e-10	MN1
4.08469e-15	-0.0404193	0.047	0.084	1.49504e-10	SH3TC1
4.23223e-15	-0.0497668	0.217	0.292	1.54904e-10	SYNCRIP
4.23567e-15	0.456588	0.165	0.117	1.5503e-10	AL445250.1
4.25886e-15	-0.099366	0.083	0.13	1.55879e-10	MTMR6
4.28525e-15	-0.0632568	0.044	0.08	1.56845e-10	AL138828.1
4.28807e-15	-0.0501236	0.148	0.211	1.56948e-10	FAM76B
4.40542e-15	-0.0959747	0.483	0.589	1.61243e-10	COP1
4.5589e-15	-0.0849311	0.264	0.348	1.6686e-10	KCTD3
4.56882e-15	-0.0867749	0.249	0.331	1.67223e-10	BTRC
4.70181e-15	-0.0714712	0.034	0.067	1.72091e-10	AC026124.1
4.81282e-15	-0.0954352	0.133	0.191	1.76154e-10	KRBOX4
4.93333e-15	-0.0632499	0.148	0.21	1.80565e-10	ORMDL1
4.94305e-15	-0.0741551	0.027	0.057	1.80921e-10	FLVCR2
5.00561e-15	-0.0733164	0.349	0.446	1.8321e-10	ZNF644
5.04759e-15	0.195913	0.057	0.028	1.84747e-10	RASL12
5.10974e-15	-0.142785	0.023	0.051	1.87021e-10	CP
5.11782e-15	-0.00407741	0.266	0.35	1.87317e-10	VOPP1
5.2132e-15	-0.0834645	0.163	0.228	1.90808e-10	FBXW2
5.26657e-15	-0.0414623	0.31	0.404	1.92762e-10	DIS3L2
5.27467e-15	-0.072837	0.36	0.46	1.93058e-10	AC118549.1
5.33365e-15	-0.0641244	0.12	0.175	1.95217e-10	RTCA
5.40484e-15	-0.0669982	0.085	0.133	1.97823e-10	AP3M2
5.4268e-15	-0.0801605	0.4	0.502	1.98626e-10	VTI1A
5.46108e-15	-0.051904	0.086	0.135	1.99881e-10	PIGX
5.49139e-15	-0.106155	0.22	0.295	2.0099e-10	ITM2B
5.55038e-15	-0.0646122	0.081	0.127	2.03149e-10	CCDC12
5.60727e-15	-0.101651	0.29	0.376	2.05232e-10	TPP2
5.62849e-15	-0.0814843	0.24	0.319	2.06008e-10	ADAM17
5.706e-15	-0.166759	0.197	0.265	2.08845e-10	ATP13A3
5.7212e-15	-0.100796	0.138	0.196	2.09402e-10	POT1
5.78404e-15	-0.0814233	0.249	0.328	2.11702e-10	STX12
5.80545e-15	-0.103306	0.287	0.372	2.12485e-10	EIF4G2
6.07477e-15	-0.0508654	0.071	0.116	2.22343e-10	RIOX2
6.29166e-15	-0.0848792	0.187	0.255	2.30281e-10	PMM2
6.29999e-15	-0.076727	0.072	0.117	2.30586e-10	TMEM39B
6.31636e-15	-0.0683127	0.166	0.232	2.31185e-10	ORC5
6.34624e-15	-0.0569064	0.131	0.19	2.32279e-10	XPO5
6.37108e-15	-0.0679363	0.034	0.066	2.33188e-10	F11R
6.54806e-15	-0.0641248	0.468	0.579	2.39665e-10	PKN2
6.56699e-15	0.354342	0.198	0.145	2.40359e-10	SVEP1
6.58863e-15	-0.0806059	0.054	0.093	2.41151e-10	TMEM30A
6.6911e-15	-0.0930311	0.091	0.14	2.44901e-10	CCDC68
6.85449e-15	-0.123672	0.03	0.061	2.50881e-10	ARNTL
6.86372e-15	-0.0333447	0.203	0.277	2.51219e-10	CSNK2A1
6.93934e-15	-0.0827444	0.2	0.272	2.53987e-10	TNPO3
6.93953e-15	0.213286	0.054	0.026	2.53994e-10	CDK18
6.95513e-15	-0.0785262	0.039	0.072	2.54565e-10	KRT8
7.06791e-15	-0.0702845	0.103	0.156	2.58693e-10	EFCC1
7.12363e-15	-0.0651601	0.104	0.158	2.60732e-10	MARCH5
7.26617e-15	-0.0794616	0.112	0.166	2.65949e-10	IRAK1BP1
7.32633e-15	-0.0703805	0.472	0.585	2.68151e-10	RAPGEF2
7.49571e-15	-0.0744965	0.175	0.243	2.7435e-10	AGPAT4
7.5767e-15	-0.0984391	0.043	0.078	2.77315e-10	LRATD2
7.65046e-15	-0.0636497	0.051	0.088	2.80014e-10	FBXO4
7.75274e-15	-0.0704395	0.035	0.067	2.83758e-10	CASP6
7.78914e-15	-0.0589683	0.22	0.297	2.8509e-10	TUT7
7.82187e-15	-0.102436	0.099	0.149	2.86288e-10	PTP4A2
7.84608e-15	-0.0691373	0.029	0.06	2.87175e-10	ABHD17C
7.8943e-15	-0.111518	0.076	0.121	2.88939e-10	OARD1
7.93882e-15	-0.0976316	0.1	0.15	2.90569e-10	AVEN
7.98517e-15	-0.0605668	0.037	0.071	2.92265e-10	PLEKHO2
8.06302e-15	-0.0625159	0.131	0.19	2.95115e-10	MCMBP
8.09658e-15	-0.0471211	0.282	0.368	2.96343e-10	EIF5B
8.13129e-15	-0.0655837	0.022	0.05	2.97613e-10	IFITM2
8.15817e-15	-0.0676225	0.283	0.369	2.98597e-10	UBE2R2
8.20065e-15	-0.0705144	0.325	0.416	3.00152e-10	RREB1
8.34065e-15	-0.0968781	0.146	0.206	3.05276e-10	HMG20A
8.4986e-15	0.308008	0.08	0.046	3.11057e-10	KCNMB4
8.67542e-15	-0.0654766	0.048	0.085	3.17529e-10	AC008735.2
8.69217e-15	-0.0951562	0.038	0.071	3.18142e-10	SLC22A4
9.09335e-15	-0.090247	0.035	0.067	3.32826e-10	MIR222HG
9.24417e-15	-0.033053	0.128	0.187	3.38346e-10	RAB14
9.46025e-15	-0.0124987	0.204	0.28	3.46255e-10	MYO19
9.49658e-15	0.217495	0.107	0.067	3.47585e-10	DIO3OS
9.58456e-15	-0.0781779	0.424	0.531	3.50804e-10	USP15
9.83088e-15	-0.0633766	0.105	0.158	3.5982e-10	YWHAG
9.83979e-15	-0.0584987	0.199	0.269	3.60146e-10	IQCB1
9.96834e-15	-0.0668637	0.431	0.538	3.64851e-10	KAT6A
9.98709e-15	-0.108272	0.076	0.121	3.65538e-10	CCL14
1.0034e-14	-0.0184125	0.116	0.171	3.67254e-10	MAPK11
1.016e-14	-0.0453748	0.203	0.278	3.71866e-10	CEP68
1.02967e-14	-0.0667274	0.199	0.271	3.76869e-10	ZNF43
1.03084e-14	-0.141548	0.047	0.083	3.773e-10	RASSF9
1.04483e-14	-0.178653	0.057	0.096	3.82419e-10	ADAMTS1
1.04965e-14	-0.0905159	0.422	0.521	3.84183e-10	PHF21A
1.05105e-14	-0.0360771	0.112	0.166	3.84695e-10	CASP8
1.05166e-14	0.399676	0.187	0.138	3.84917e-10	PLXDC1
1.07921e-14	-0.111795	0.062	0.103	3.95001e-10	AL078604.4
1.07924e-14	-0.0692413	0.071	0.115	3.95012e-10	MCL1
1.07976e-14	-0.0891582	0.083	0.13	3.95201e-10	PSMA5
1.09425e-14	0.387428	0.109	0.069	4.00508e-10	EBF2
1.104e-14	-0.0887947	0.211	0.284	4.04077e-10	STRADA
1.10776e-14	-0.0695392	0.111	0.164	4.05451e-10	YWHAB
1.10834e-14	-0.077748	0.275	0.36	4.05665e-10	ITGAV
1.13768e-14	-0.069444	0.083	0.129	4.16401e-10	DLD
1.14225e-14	-0.100318	0.112	0.165	4.18075e-10	CAMSAP1
1.14336e-14	0.292126	0.102	0.063	4.1848e-10	AC009041.2
1.14826e-14	-0.0753113	0.153	0.216	4.20274e-10	EDEM3
1.15364e-14	-0.084742	0.081	0.127	4.22245e-10	RNF213-AS1
1.15482e-14	-0.0790019	0.21	0.283	4.22674e-10	AMOTL1
1.15869e-14	-0.0952493	0.056	0.095	4.24092e-10	MDH1
1.18687e-14	-0.0478602	0.281	0.368	4.34406e-10	PUM3
1.22736e-14	-0.0440056	0.167	0.233	4.49225e-10	PPME1
1.24043e-14	-0.0460083	0.241	0.32	4.54011e-10	WDR11
1.25847e-14	-0.0919962	0.068	0.11	4.60612e-10	SEMA6C
1.30011e-14	-0.0581283	0.212	0.285	4.75852e-10	MAX
1.30405e-14	-0.0603916	0.372	0.478	4.77296e-10	KALRN
1.30524e-14	0.30289	0.278	0.221	4.7773e-10	TRPS1
1.35372e-14	-0.0904637	0.236	0.313	4.95473e-10	PIK3CB
1.36528e-14	-0.0783562	0.352	0.447	4.99706e-10	TAOK3
1.38278e-14	0.278832	0.109	0.069	5.06113e-10	CERS4
1.40969e-14	-0.0704082	0.12	0.175	5.15962e-10	NMRK1
1.43652e-14	-0.0981175	0.112	0.165	5.25781e-10	AFG1L
1.45244e-14	-0.111444	0.183	0.249	5.31608e-10	CCPG1
1.46906e-14	-0.0855154	0.09	0.139	5.37691e-10	NEK4
1.50664e-14	-0.0690874	0.053	0.091	5.51446e-10	TNFAIP8L1
1.57726e-14	-0.0972304	0.529	0.627	5.77294e-10	HERC2
1.57743e-14	-0.0777587	0.198	0.27	5.77355e-10	ATG5
1.60603e-14	-0.0337543	0.105	0.157	5.87822e-10	CD59
1.61111e-14	-0.0283249	0.258	0.344	5.89682e-10	RIMKLB
1.61551e-14	0.316353	0.075	0.042	5.91291e-10	GREM2
1.65299e-14	-0.0627126	0.427	0.534	6.0501e-10	PDS5B
1.71452e-14	0.366261	0.188	0.14	6.2753e-10	MICALL2
1.71924e-14	-0.0561496	0.183	0.252	6.29259e-10	ILRUN
1.72206e-14	-0.0939078	0.133	0.191	6.30291e-10	RPS25
1.76526e-14	-0.0866823	0.163	0.227	6.46104e-10	PHC2
1.78979e-14	-0.0682762	0.103	0.155	6.55083e-10	DRAM2
1.80316e-14	-0.0336527	0.49	0.608	6.59976e-10	MEF2C
1.81851e-14	-0.114169	0.223	0.298	6.65592e-10	PRICKLE2
1.84044e-14	-0.0117059	0.159	0.225	6.73621e-10	GRAMD1A
1.8627e-14	-0.122641	0.34	0.426	6.81766e-10	GCC2
1.91192e-14	-0.0821504	0.112	0.164	6.99781e-10	FBXO25
1.92321e-14	-0.0652044	0.359	0.453	7.03915e-10	LMNA
1.93325e-14	-0.109692	0.129	0.184	7.07587e-10	LINC01619
1.93586e-14	-0.0702044	0.33	0.422	7.08544e-10	FUBP1
1.93888e-14	-0.06466	0.255	0.335	7.0965e-10	KIF5B
1.94064e-14	0.303104	0.686	0.692	7.10294e-10	SNRNP70
1.94778e-14	-0.076319	0.142	0.203	7.12906e-10	GPI
1.98268e-14	-0.0234868	0.181	0.249	7.2568e-10	SPTLC1
2.07977e-14	-0.0755593	0.257	0.337	7.61215e-10	FAM126B
2.15225e-14	-0.0402846	0.104	0.156	7.87744e-10	TRAPPC6B
2.16106e-14	-0.0516389	0.23	0.308	7.90969e-10	KDM7A
2.16186e-14	-0.0745604	0.173	0.238	7.91264e-10	ANKH
2.18578e-14	-0.0996297	0.221	0.292	8.00018e-10	PBX3
2.20267e-14	-0.0463085	0.116	0.171	8.06198e-10	KMT5A
2.25585e-14	-0.116375	0.062	0.102	8.25665e-10	EXOC3L2
2.28202e-14	-0.0461544	0.26	0.343	8.35243e-10	GATAD2A
2.28433e-14	-0.101289	0.048	0.084	8.36088e-10	TBX19
2.30577e-14	-0.075079	0.242	0.318	8.43936e-10	STT3B
2.33241e-14	0.442289	0.148	0.103	8.53685e-10	PAK3
2.3678e-14	-0.109267	0.109	0.161	8.66638e-10	MTHFD2L
2.37998e-14	0.581641	0.177	0.13	8.71097e-10	SLC22A3
2.45383e-14	-0.0597002	0.036	0.068	8.98127e-10	INO80C
2.45673e-14	-0.0598582	0.298	0.386	8.99187e-10	RAB3GAP2
2.4951e-14	-0.0696583	0.068	0.11	9.13231e-10	FAM118B
2.5309e-14	-0.0886183	0.116	0.169	9.26334e-10	DCUN1D1
2.55642e-14	-0.0964726	0.143	0.201	9.35677e-10	HBS1L
2.56463e-14	-0.00595275	0.144	0.204	9.38681e-10	STK32B
2.60667e-14	-0.0596223	0.242	0.321	9.54067e-10	ZBTB7A
2.60906e-14	-0.0695727	0.136	0.194	9.54941e-10	SMARCE1
2.643e-14	-0.0439799	0.214	0.288	9.67365e-10	COG6
2.66252e-14	-0.11001	0.087	0.134	9.74509e-10	AMMECR1
2.85043e-14	-0.0761257	0.074	0.118	1.04329e-09	BZW1
2.8515e-14	-0.0692495	0.314	0.403	1.04368e-09	ZZEF1
2.93523e-14	-0.112391	0.067	0.108	1.07432e-09	LINC01422
2.96388e-14	-0.13325	0.195	0.26	1.08481e-09	MAP4K3-DT
2.96829e-14	-0.0690674	0.227	0.303	1.08642e-09	SMAP1
3.00057e-14	-0.0666343	0.098	0.149	1.09824e-09	CDC123
3.01438e-14	-0.100543	0.132	0.188	1.10329e-09	CRY1
3.02374e-14	-0.071141	0.163	0.227	1.10672e-09	AGPS
3.04172e-14	-0.0291985	0.231	0.306	1.1133e-09	RALY
3.05172e-14	-0.0659853	0.222	0.296	1.11696e-09	SEC22A
3.06523e-14	-0.0402267	0.33	0.424	1.1219e-09	ZNF131
3.13692e-14	0.268195	0.115	0.074	1.14815e-09	SDC2
3.17564e-14	-0.05182	0.24	0.316	1.16231e-09	STXBP3
3.19439e-14	-0.0836919	0.13	0.185	1.16918e-09	ECHDC1
3.31158e-14	-0.0832456	0.133	0.19	1.21207e-09	DDX52
3.33675e-14	-0.0731928	0.375	0.47	1.22128e-09	PDCD6IP
3.37293e-14	-0.0751913	0.258	0.339	1.23453e-09	PCF11
3.41699e-14	-0.0839324	0.056	0.094	1.25065e-09	BCL2L14
3.44471e-14	-0.0575396	0.289	0.374	1.2608e-09	SRSF7
3.47138e-14	-0.0674878	0.088	0.135	1.27056e-09	EIF1
3.55732e-14	-0.0774526	0.18	0.245	1.30201e-09	SCAF4
3.59614e-14	-0.0952058	0.102	0.152	1.31622e-09	UFM1
3.59671e-14	-0.0500356	0.18	0.248	1.31643e-09	FBH1
3.6139e-14	-0.0756472	0.074	0.118	1.32272e-09	SLC25A40
3.62729e-14	-0.0892019	0.085	0.132	1.32762e-09	CMC2
3.65434e-14	-0.0511545	0.163	0.225	1.33752e-09	SNAP23
3.70143e-14	-0.10652	0.126	0.18	1.35476e-09	TACC2
3.73699e-14	-0.0775142	0.143	0.202	1.36778e-09	RAB8B
3.81472e-14	-0.0412803	0.101	0.15	1.39622e-09	PPP1R2
3.82737e-14	-0.0594518	0.206	0.279	1.40086e-09	ZNF506
3.84264e-14	-0.0712544	0.037	0.07	1.40644e-09	AL360091.3
3.86438e-14	0.0150769	0.167	0.233	1.4144e-09	MAP3K11
3.90201e-14	-0.0402238	0.078	0.123	1.42817e-09	GAB3
4.03364e-14	-0.0767789	0.07	0.112	1.47635e-09	HAUS1
4.08314e-14	-0.0360584	0.112	0.164	1.49447e-09	CCM2L
4.22947e-14	-0.0895189	0.213	0.283	1.54803e-09	HECTD2
4.3485e-14	-0.0872763	0.066	0.107	1.59159e-09	RLIM
4.35827e-14	-0.0686261	0.177	0.243	1.59517e-09	XPO7
4.40657e-14	-0.082762	0.156	0.217	1.61285e-09	ARL13B
4.462e-14	-0.0719966	0.06	0.1	1.63314e-09	TBC1D2
4.52198e-14	-0.0751716	0.42	0.518	1.65509e-09	ATG7
4.56056e-14	-0.0662148	0.119	0.174	1.66921e-09	SEL1L
4.69289e-14	-0.0410174	0.116	0.17	1.71764e-09	XPOT
4.72269e-14	-0.0419943	0.195	0.266	1.72855e-09	CCDC93
4.81428e-14	-0.0571812	0.083	0.129	1.76208e-09	PPP1R18
4.88546e-14	-0.0495848	0.222	0.297	1.78813e-09	INPP4A
4.97566e-14	-0.0643509	0.423	0.527	1.82114e-09	TCF7L2
5.00695e-14	-0.0852773	0.104	0.155	1.83259e-09	TRNT1
5.06862e-14	-0.062669	0.099	0.148	1.85516e-09	KDM1B
5.09198e-14	-0.0891019	0.047	0.083	1.86371e-09	AC027018.1
5.19994e-14	-0.188616	0.264	0.335	1.90323e-09	ENPP2
5.27577e-14	-0.0766856	0.108	0.159	1.93098e-09	IFI27
5.45223e-14	-0.0215294	0.159	0.223	1.99557e-09	HADHA
5.55848e-14	-0.0422255	0.074	0.117	2.03446e-09	MAP2K3
5.57408e-14	-0.0603096	0.105	0.156	2.04017e-09	EED
5.58105e-14	-0.0488446	0.142	0.202	2.04272e-09	NHLRC3
5.63808e-14	-0.0621026	0.116	0.169	2.06359e-09	VPS26C
5.7164e-14	-0.0547595	0.081	0.127	2.09226e-09	PRMT9
5.83828e-14	-0.0813456	0.316	0.404	2.13687e-09	SGK3
5.87032e-14	-0.0853876	0.051	0.087	2.1486e-09	ZNF280C
5.89388e-14	-0.02939	0.124	0.18	2.15722e-09	ATP5F1C
6.05823e-14	-0.0553843	0.066	0.107	2.21737e-09	CRIPT
6.0701e-14	0.273015	0.076	0.043	2.22172e-09	C1QTNF7
6.18763e-14	-0.0579675	0.079	0.124	2.26474e-09	DCBLD1
6.27076e-14	-0.0483465	0.301	0.389	2.29516e-09	EXOC1
6.30334e-14	-0.0746198	0.187	0.253	2.30709e-09	MAPK6
6.44017e-14	-0.0702603	0.188	0.255	2.35716e-09	PPWD1
6.50303e-14	0.194364	0.051	0.024	2.38017e-09	TNIK
6.52895e-14	-0.085019	0.159	0.219	2.38966e-09	MRPL1
6.60629e-14	-0.0899453	0.207	0.275	2.41797e-09	NREP
6.69794e-14	-0.0722269	0.093	0.141	2.45151e-09	CTR9
6.87233e-14	-0.0686167	0.103	0.154	2.51534e-09	ACOX1
7.10413e-14	-0.0746632	0.376	0.472	2.60018e-09	PHF3
7.13463e-14	-0.0806938	0.101	0.15	2.61135e-09	MMRN1
7.13574e-14	-0.0163779	0.202	0.274	2.61175e-09	CIITA
7.21016e-14	-0.050163	0.148	0.208	2.63899e-09	PEX1
7.30559e-14	-0.0739917	0.043	0.076	2.67392e-09	SLC26A2
7.36246e-14	-0.0666155	0.318	0.407	2.69473e-09	RNF19A
7.42933e-14	-0.0561576	0.455	0.561	2.71921e-09	ZNF609
7.5016e-14	-0.0858392	0.027	0.055	2.74566e-09	IMPG2
7.62124e-14	0.0606548	0.041	0.074	2.78945e-09	CD163L1
7.6517e-14	-0.0705092	0.133	0.189	2.8006e-09	STAT1
7.71531e-14	-0.0615675	0.147	0.206	2.82388e-09	PPP5C
7.82592e-14	-0.055913	0.027	0.055	2.86437e-09	AC006160.1
7.86703e-14	-0.0454505	0.297	0.387	2.87941e-09	SUCLG2
7.95304e-14	-0.0928737	0.044	0.078	2.91089e-09	R3HDM4
8.24576e-14	-0.0676919	0.058	0.097	3.01803e-09	ISY1
8.52082e-14	-0.0409452	0.386	0.485	3.11871e-09	ACACB
8.6555e-14	-0.0606032	0.074	0.117	3.168e-09	CLDN15
8.88636e-14	-0.0858433	0.089	0.136	3.2525e-09	CARNMT1
8.90233e-14	-0.0672239	0.301	0.386	3.25834e-09	MAPKAP1
8.94454e-14	-0.0975436	0.239	0.312	3.27379e-09	EIF2AK2
9.03084e-14	-0.0929636	0.571	0.672	3.30538e-09	HNRNPA2B1
9.07975e-14	-0.0594653	0.243	0.319	3.32328e-09	CHCHD3
9.11561e-14	-0.110772	0.165	0.227	3.3364e-09	MED4
9.19691e-14	-0.0778321	0.311	0.4	3.36616e-09	DHX36
9.24329e-14	-0.0959588	0.059	0.098	3.38314e-09	NIPAL3
9.35298e-14	-0.055864	0.05	0.086	3.42328e-09	OSBPL7
9.41109e-14	-0.0731126	0.412	0.511	3.44455e-09	WDR60
9.45735e-14	-0.072248	0.207	0.275	3.46148e-09	G3BP1
9.46553e-14	-0.0258477	0.233	0.309	3.46448e-09	CBFB
9.53691e-14	-0.150582	0.084	0.129	3.4906e-09	AC079142.1
9.59493e-14	-0.128162	0.07	0.111	3.51184e-09	RELB
9.81449e-14	-0.0785301	0.178	0.242	3.5922e-09	ZNRF3
9.98669e-14	-0.0547071	0.168	0.231	3.65523e-09	CCDC149
1.00976e-13	-0.0579036	0.132	0.188	3.69582e-09	APAF1
1.01135e-13	-0.0724912	0.096	0.144	3.70164e-09	TEAD2
1.02437e-13	-0.0759182	0.045	0.079	3.74931e-09	TM6SF1
1.03495e-13	-0.0347028	0.29	0.376	3.78802e-09	CTTN
1.04276e-13	0.285443	0.118	0.078	3.81661e-09	MSC-AS1
1.05509e-13	-0.0651537	0.135	0.191	3.86174e-09	ZNF33B
1.0582e-13	-0.0702774	0.185	0.25	3.87313e-09	UBAP2L
1.06453e-13	-0.0690007	0.154	0.214	3.8963e-09	IPO8
1.09574e-13	-0.111618	0.182	0.246	4.01053e-09	PURA
1.09787e-13	-0.092729	0.167	0.229	4.01831e-09	DAP3
1.11e-13	-0.0909857	0.045	0.08	4.06272e-09	CYP39A1
1.12236e-13	-0.0441221	0.313	0.399	4.10795e-09	STAG2
1.12694e-13	-0.0419857	0.094	0.141	4.12471e-09	ATPAF1
1.17573e-13	-0.0585482	0.027	0.055	4.30329e-09	FAM43A
1.20435e-13	-0.0398332	0.154	0.215	4.40804e-09	GOLGA1
1.20589e-13	-0.0796958	0.072	0.114	4.41368e-09	BCL2L2-PABPN1
1.21997e-13	-0.0326196	0.162	0.225	4.46522e-09	YTHDF3
1.22988e-13	-0.0205908	0.174	0.24	4.50147e-09	KMT2D
[truncated: 7,346 more rows]
