# Supplementary material for: snRNA-seq of human cutaneous neurofibromas before and after selumetinib treatment implicates role of altered Schwann cell states, inter-cellular signaling, and extracellular matrix in treatment response
Source: Acta Neuropathol Commun. 2024 Jun 21;12:102. doi: 10.1186/s40478-024-01821-z (PMC11191180; doi:10.1186/s40478-024-01821-z)
Supplement: Supplementary file 4 — Additional file 4. [file 40478_2024_1821_MOESM4_ESM.xlsx]

## Sheet: Schwann_cells
p_val	avg_log2FC	pct.1	pct.2	p_val_adj	genes
8.96181e-29	1.23323	0.772	0.49	3.28011e-24	CADM2
1.36744e-26	1.5291	0.585	0.264	5.00496e-22	PCSK2
7.17348e-23	1.7845	0.482	0.191	2.62557e-18	MGAT4C
6.3146e-22	1.16136	0.766	0.588	2.31121e-17	GRIK2
1.73183e-20	1.39603	0.544	0.267	6.33868e-16	LSAMP
8.65143e-20	0.941374	0.765	0.504	3.16651e-15	SCN7A
1.17351e-19	0.83162	0.902	0.803	4.29515e-15	DOCK5
1.10052e-18	0.92005	0.613	0.328	4.02801e-14	NCAM1
3.24784e-18	0.984161	0.757	0.522	1.18874e-13	NRXN3
4.45476e-18	0.730624	0.884	0.728	1.63049e-13	EHBP1
2.48071e-17	0.918228	0.733	0.533	9.07966e-13	MATN2
1.23608e-16	1.35054	0.626	0.432	4.52418e-12	ADAM23
2.81002e-16	0.71154	0.792	0.617	1.0285e-11	XIST
8.15169e-16	1.39605	0.33	0.099	2.9836e-11	NKAIN2
7.21668e-15	-0.98004	0.659	0.762	2.64138e-10	KCNMA1
1.01331e-14	-0.991717	0.052	0.197	3.70883e-10	F13A1
1.54349e-14	0.899166	0.424	0.191	5.64933e-10	NDRG2
1.99559e-14	1.03047	0.475	0.246	7.30407e-10	LRRC7
2.26301e-14	0.705182	0.78	0.597	8.28285e-10	COBL
1.48502e-13	-1.11511	0.274	0.467	5.43533e-09	LOXL3
1.59742e-13	0.988962	0.469	0.249	5.84671e-09	GRIK3
2.03588e-12	-0.820936	0.028	0.133	7.45153e-08	KCNS3
2.54075e-12	0.811036	0.688	0.499	9.29942e-08	NKAIN3
3.14964e-12	0.814122	0.2	0.041	1.1528e-07	ATP1A2
3.15017e-12	0.60999	0.776	0.574	1.15299e-07	COL27A1
5.27204e-12	0.530414	0.805	0.626	1.92962e-07	DMD
5.65279e-12	1.03707	0.258	0.078	2.06898e-07	ZBTB16
6.13102e-12	0.742448	0.43	0.203	2.24401e-07	ADGRL3
6.72062e-12	1.06604	0.372	0.168	2.45981e-07	OPCML
7.03253e-12	1.08974	0.234	0.064	2.57398e-07	AC092691.1
7.68454e-12	0.907325	0.152	0.014	2.81262e-07	AL135878.1
3.84961e-11	1.03809	0.19	0.041	1.409e-06	DPP10
3.98077e-11	-1.02389	0.334	0.499	1.457e-06	ITGB8
6.68694e-11	0.805478	0.245	0.078	2.44749e-06	ENOX1
7.33723e-11	0.775192	0.517	0.319	2.6855e-06	ASPA
9.1808e-11	0.579874	0.76	0.6	3.36027e-06	SORBS1
1.2244e-10	0.727884	0.525	0.319	4.48142e-06	ITGB4
1.27555e-10	0.686534	0.465	0.258	4.66865e-06	PLCE1
1.67107e-10	0.990643	0.464	0.281	6.11628e-06	SH3RF3
2.63792e-10	0.971829	0.355	0.177	9.65504e-06	PDZRN3
3.1753e-10	0.662018	0.521	0.313	1.16219e-05	SAMHD1
3.54294e-10	-0.817387	0.238	0.4	1.29675e-05	SAMD4A
4.38116e-10	0.86801	0.335	0.154	1.60355e-05	KCNIP4
4.83345e-10	1.02278	0.39	0.203	1.76909e-05	PPP2R2B
5.9581e-10	0.523668	0.831	0.667	2.18072e-05	HSPA12A
8.53313e-10	-0.838485	0.13	0.272	3.12321e-05	PMEPA1
8.91338e-10	1.26913	0.376	0.214	3.26239e-05	ADAMTSL1
9.18973e-10	0.786053	0.155	0.029	3.36353e-05	SORCS3
9.94353e-10	-0.943644	0.11	0.246	3.63943e-05	COL14A1
1.00285e-09	0.542989	0.936	0.878	3.67054e-05	XKR4
1.11576e-09	0.697492	0.254	0.093	4.08378e-05	SYT14
1.95696e-09	0.795266	0.416	0.232	7.16266e-05	NCAM2
2.1904e-09	0.437901	0.939	0.861	8.0171e-05	ADGRB3
3.82633e-09	0.676583	0.507	0.325	0.000140047	TLN2
3.92463e-09	0.770062	0.176	0.046	0.000143645	BMPR1B
1.39447e-08	-0.606093	0.115	0.243	0.00051039	ACTN1
1.72806e-08	0.557976	0.1	0.006	0.000632488	VSTM2B
1.78703e-08	0.553291	0.33	0.168	0.000654072	ATP8A1
1.95018e-08	0.564254	0.719	0.545	0.000713786	FIGN
2.37661e-08	-0.788896	0.065	0.168	0.000869863	WNT2B
2.61018e-08	0.597921	0.557	0.374	0.000955352	POLR2F
2.73461e-08	0.489816	0.675	0.507	0.00100089	ERBB3
3.82229e-08	0.604321	0.398	0.229	0.001399	ASTN2
4.12728e-08	1.02056	0.209	0.081	0.00151062	FKBP5
4.36825e-08	0.854564	0.492	0.342	0.00159882	MDGA2
4.75129e-08	0.636895	0.344	0.183	0.00173902	NRP1
4.76512e-08	0.540504	0.378	0.214	0.00174408	SRGAP1
4.86865e-08	0.466871	0.512	0.316	0.00178197	TOX
5.27436e-08	-0.526739	0.089	0.203	0.00193047	TRAF1
5.59272e-08	0.537048	0.522	0.345	0.00204699	ASPH
5.82376e-08	0.629292	0.454	0.284	0.00213155	PIK3R1
6.34594e-08	0.550278	0.576	0.391	0.00232268	CHL1
6.38347e-08	-0.582221	0.539	0.635	0.00233641	SYNE1
7.25394e-08	0.380152	0.931	0.878	0.00265501	CDH19
8.02082e-08	0.558763	0.176	0.055	0.0029357	ATP10B
8.64378e-08	0.49345	0.866	0.739	0.00316371	KIAA1217
9.40036e-08	-0.359434	0.005	0.052	0.00344063	SATB1-AS1
9.72196e-08	-0.680774	0.512	0.603	0.00355833	ST6GAL1
9.79363e-08	0.539654	0.749	0.612	0.00358457	PLPP1
1.00437e-07	0.753828	0.362	0.206	0.00367609	DLEU1
1.04171e-07	0.705394	0.369	0.22	0.00381277	GRAMD2B
1.20542e-07	0.663497	0.276	0.133	0.00441196	TRABD2B
1.49321e-07	-0.56665	0.272	0.426	0.00546529	PTPRE
1.70871e-07	0.51113	0.636	0.475	0.00625403	PRKCE
1.76976e-07	0.611183	0.375	0.223	0.00647751	KCTD9
2.03323e-07	-0.693345	0.196	0.328	0.00744182	MCAM
2.14721e-07	0.602937	0.245	0.116	0.007859	STARD13-AS
2.38299e-07	0.555815	0.294	0.145	0.00872198	CLMN
2.5973e-07	0.467389	0.17	0.055	0.00950638	TMEM132B
2.85632e-07	-0.803944	0.159	0.281	0.0104544	LINC01748
2.87789e-07	0.570756	0.156	0.046	0.0105334	RNF150
3.34113e-07	0.517246	0.101	0.014	0.0122289	RORB
3.85513e-07	0.581551	0.178	0.064	0.0141101	DHRS3
4.53133e-07	-0.764164	0.398	0.504	0.0165851	PALM2-AKAP2
4.54623e-07	-0.711977	0.181	0.299	0.0166397	ABHD2
5.154e-07	-0.548447	0.029	0.099	0.0188642	TMEM233
5.85087e-07	0.580942	0.422	0.272	0.0214148	CMYA5
5.9572e-07	0.480161	0.238	0.107	0.0218039	PER1
6.94048e-07	0.672932	0.328	0.183	0.0254029	TSPAN5
7.2668e-07	-0.936977	0.51	0.577	0.0265972	ITIH5
7.82912e-07	0.461615	0.25	0.119	0.0286554	PAG1
8.17406e-07	0.462414	0.441	0.278	0.0299179	COL9A3
8.88431e-07	0.584979	0.334	0.191	0.0325175	ZHX3
8.92482e-07	0.479012	0.642	0.51	0.0326657	PRIMA1
1.04047e-06	0.661868	0.202	0.087	0.0380822	MPP7
1.08044e-06	0.530873	0.196	0.078	0.0395452	MIR646HG
1.17727e-06	-0.930113	0.224	0.339	0.0430892	IL1RAP
1.21715e-06	0.409356	0.169	0.061	0.044549	PCSK5
1.33022e-06	0.390073	0.078	0.006	0.0486872	LINC00354
1.45166e-06	-0.620961	0.486	0.583	0.0531324	LYST
1.48986e-06	0.449085	0.116	0.026	0.0545304	CDH4
1.49538e-06	0.608969	0.421	0.287	0.0547323	ADAMTS7
1.61968e-06	0.687876	0.229	0.107	0.0592819	EGFLAM
1.81725e-06	0.686189	0.38	0.241	0.0665133	MARCH1
1.82716e-06	0.440074	0.466	0.301	0.0668759	STK32A
1.88967e-06	0.368815	0.789	0.629	0.069164	NEGR1
2.15935e-06	0.404722	0.454	0.29	0.0790342	MIR99AHG
2.16126e-06	0.398833	0.724	0.571	0.0791043	ALK
2.3535e-06	0.616183	0.17	0.067	0.0861403	SH3TC2-DT
2.38255e-06	-0.448723	0.695	0.725	0.0872038	MACF1
2.50522e-06	0.4351	0.541	0.377	0.0916936	COL21A1
2.55542e-06	0.502049	0.295	0.159	0.093531	NRBP2
2.86224e-06	0.467438	0.222	0.101	0.104761	SORCS2
3.02182e-06	0.427213	0.471	0.322	0.110602	FYN
3.06167e-06	0.384017	0.62	0.455	0.11206	LAMB1
3.09113e-06	-0.489285	0.807	0.841	0.113138	KIRREL3
3.9325e-06	0.616018	0.802	0.707	0.143934	FRMD4A
4.16065e-06	0.52598	0.565	0.435	0.152284	NFIA
4.26287e-06	0.403332	0.738	0.603	0.156025	DISC1
4.69785e-06	-0.517094	0.075	0.162	0.171946	SATB1
4.94365e-06	0.445244	0.412	0.267	0.180943	MTUS1
5.02241e-06	0.357561	0.145	0.049	0.183825	NEDD4L
5.04133e-06	0.662145	0.349	0.217	0.184518	TPST1
5.69657e-06	0.492091	0.491	0.348	0.2085	ARHGAP31
5.99149e-06	0.447847	0.706	0.562	0.219294	TNRC6B
6.32225e-06	0.434384	0.705	0.594	0.231401	C1orf21
6.56223e-06	0.352065	0.121	0.035	0.240184	SOX1-OT
6.78206e-06	0.416778	0.08	0.012	0.24823	TMEM163
6.91986e-06	0.355536	0.086	0.014	0.253274	CNTN2
7.76002e-06	0.559359	0.165	0.067	0.284025	SPHK1
7.95378e-06	0.491978	0.544	0.42	0.291116	CELF2
8.67639e-06	-0.359663	0.029	0.09	0.317565	MGP
8.76833e-06	-0.419446	0.045	0.116	0.32093	SLC47A1
9.10566e-06	0.627069	0.235	0.125	0.333276	KCTD1
9.79632e-06	0.455639	0.519	0.377	0.358555	POGZ
9.95719e-06	0.447728	0.122	0.038	0.364443	MFAP3L
1.02861e-05	-0.56736	0.082	0.168	0.376483	CYP27C1
1.06937e-05	0.412923	0.305	0.177	0.391402	DDX3X
1.26666e-05	0.353591	0.364	0.226	0.463609	P2RX7
1.36097e-05	0.42523	0.229	0.119	0.498129	SEMA4B
1.36967e-05	0.434758	0.425	0.284	0.501311	TNS3
1.42101e-05	0.38552	0.229	0.11	0.520103	PDE3B
1.44785e-05	0.38825	0.593	0.446	0.529929	ALCAM
1.56471e-05	-0.596769	0.14	0.243	0.572701	PITPNC1
1.62071e-05	-0.613332	0.152	0.252	0.593195	ITGA2
1.65243e-05	-0.555793	0.14	0.241	0.604807	MYLK
1.75187e-05	-0.5676	0.085	0.171	0.641201	PRLR
1.75294e-05	0.511051	0.182	0.084	0.641595	LINC02762
1.81968e-05	0.440748	0.348	0.212	0.666022	ARHGEF40
1.83861e-05	0.309962	0.218	0.11	0.67295	NEK6
1.88565e-05	-0.552803	0.036	0.099	0.690168	MEOX1
1.89818e-05	0.425767	0.486	0.342	0.694752	LINC00511
1.90051e-05	0.412868	0.514	0.368	0.695605	MAP2
1.91955e-05	0.44944	0.596	0.461	0.702574	MKLN1
1.94236e-05	0.393758	0.616	0.475	0.710923	GSN
1.96598e-05	0.484867	0.335	0.22	0.71957	MAPRE2
2.13552e-05	0.372569	0.11	0.032	0.781623	ANO5
2.21493e-05	0.320409	0.206	0.099	0.810687	FADS3
2.22692e-05	0.352493	0.42	0.278	0.815074	COL12A1
2.22694e-05	0.365556	0.449	0.304	0.815081	SRCIN1
2.38035e-05	-0.376975	0.035	0.096	0.871233	TTN-AS1
2.40904e-05	0.396055	0.476	0.336	0.881732	MAP4K3
2.42643e-05	0.357654	0.289	0.171	0.888097	ZMYND8
2.60772e-05	-0.500487	0.375	0.478	0.954453	PAM
2.68641e-05	0.387333	0.256	0.139	0.983252	PRR14L
2.73749e-05	-0.750754	0.371	0.467	1	TNXB
2.83585e-05	-0.737684	0.581	0.641	1	LRRC4C
2.92121e-05	0.43441	0.366	0.241	1	PRPSAP1
2.94711e-05	0.502497	0.462	0.342	1	PLXDC2
2.9495e-05	0.421858	0.318	0.194	1	ANKRD50
3.0651e-05	0.361988	0.262	0.148	1	CORO2B
3.22206e-05	-0.43339	0.102	0.191	1	RSPO3
3.38112e-05	0.476561	0.794	0.684	1	ANK3
3.58553e-05	0.558616	0.294	0.183	1	B4GALNT4
3.59622e-05	0.523971	0.154	0.067	1	PRDM16-DT
3.67217e-05	0.537532	0.326	0.203	1	KCNMB4
3.68076e-05	0.325782	0.081	0.017	1	AC093879.1
3.71325e-05	-0.519647	0.029	0.084	1	ARID5A
3.75248e-05	-0.635902	0.026	0.078	1	FAM155A
3.79701e-05	0.483502	0.482	0.359	1	CEP85L
3.83513e-05	0.484414	0.476	0.345	1	IGSF11
4.15259e-05	0.460119	0.674	0.539	1	ZNF536
4.18949e-05	-0.633254	0.156	0.249	1	ITPR2
4.26882e-05	0.385662	0.428	0.287	1	MBOAT2
4.33568e-05	-0.518797	0.41	0.499	1	SPTAN1
4.43221e-05	0.428828	0.141	0.058	1	AC007098.1
4.5728e-05	-0.515647	0.021	0.07	1	SERPINE2
4.57601e-05	0.444901	0.246	0.136	1	PSMA1
4.6253e-05	0.463119	0.222	0.119	1	AC245297.3
4.63661e-05	0.390717	0.49	0.357	1	FBXO11
4.72902e-05	-0.507227	0.502	0.562	1	ANKRD10
4.92168e-05	0.470328	0.338	0.22	1	SLC44A1
4.95245e-05	0.41078	0.148	0.061	1	LINC02615
4.99846e-05	0.573295	0.189	0.093	1	GABRB3
5.09083e-05	0.44329	0.344	0.22	1	ZNF516
5.68138e-05	0.327492	0.064	0.009	1	NGF
5.70667e-05	-0.595947	0.178	0.275	1	SLCO3A1
6.30415e-05	0.359447	0.554	0.417	1	SCN9A
6.64363e-05	0.346235	0.099	0.029	1	SUCLG2-AS1
6.87139e-05	0.474686	0.119	0.043	1	SLC2A9
6.92718e-05	0.360714	0.699	0.583	1	SH3D19
7.03315e-05	-0.477159	0.072	0.145	1	SLC41A2
7.34861e-05	0.461606	0.599	0.47	1	DLEU2
7.3884e-05	0.352154	0.456	0.333	1	PTEN
7.47359e-05	0.348856	0.245	0.139	1	GALK2
7.49777e-05	0.491206	0.178	0.09	1	OAF
7.49912e-05	0.442029	0.406	0.287	1	PRDM16
7.52982e-05	0.397573	0.399	0.272	1	FHOD3
8.06742e-05	0.409299	0.24	0.136	1	TRIM9
8.21076e-05	0.368616	0.256	0.145	1	HIPK2
8.27265e-05	0.341066	0.289	0.171	1	MAMDC2
9.0174e-05	0.42208	0.105	0.035	1	TSC22D3
9.1433e-05	-0.419537	0.046	0.107	1	MAP1LC3A
9.33056e-05	0.339699	0.639	0.49	1	RAPGEF5
9.36256e-05	0.418797	0.446	0.322	1	ARMCX4
9.37388e-05	0.403885	0.504	0.362	1	DENND5B
9.39991e-05	0.865443	0.19	0.099	1	LRRTM4
9.42918e-05	0.521941	0.301	0.191	1	AC023095.1
9.67549e-05	0.359599	0.215	0.113	1	ECHDC2
9.72555e-05	-0.405549	0.031	0.084	1	CELSR1
9.89333e-05	-0.252468	0.018	0.061	1	ECSCR
0.00010416	0.29281	0.795	0.71	1	RBMS3
0.000104761	0.535197	0.36	0.241	1	NR2F2-AS1
0.000104968	-0.812314	0.034	0.087	1	DPP6
0.00010656	0.262439	0.076	0.017	1	SYNGR1
0.000111449	0.159168	0.055	0.006	1	HEATR4
0.0001133	0.120204	0.51	0.365	1	AATK
0.000114886	0.227129	0.748	0.632	1	GAS7
0.000117388	0.33326	0.544	0.423	1	MTR
0.000118292	0.415187	0.205	0.11	1	CYP20A1
0.000123924	-0.491026	0.402	0.501	1	DYNC1LI2
0.000128507	0.278412	0.18	0.09	1	S100B
0.000129927	-0.53784	0.045	0.104	1	TBX1
0.000129996	0.306432	0.07	0.014	1	CNTFR
0.000137773	0.306091	0.204	0.107	1	PSD3
0.000138012	-0.507171	0.096	0.174	1	MIR4435-2HG
0.000138892	0.419441	0.298	0.188	1	PIP4K2A
0.000144678	0.62147	0.188	0.101	1	AC087854.1
0.000147701	0.414894	0.436	0.325	1	DAAM2
0.000149978	0.264903	0.059	0.009	1	MDGA1
0.000154529	0.256787	0.131	0.055	1	OBSCN
0.000155487	0.402823	0.402	0.287	1	MAN2A2
0.000168611	-0.703329	0.231	0.325	1	AC245060.5
0.000174524	0.470743	0.265	0.165	1	HDLBP
0.000178771	0.323635	0.062	0.012	1	CMTM5
0.000178977	-0.63519	0.043	0.099	1	NRG1
0.000180402	0.355593	0.295	0.186	1	SIL1
0.000180485	0.329137	0.351	0.238	1	SYNE3
0.00018184	0.465848	0.298	0.191	1	TSIX
0.000182814	-0.547788	0.392	0.472	1	IL6ST
0.000185051	0.358417	0.314	0.203	1	PPFIBP2
0.00018848	0.385964	0.236	0.139	1	CDK8
0.000194351	0.274682	0.164	0.078	1	AC027117.2
0.000197144	0.345711	0.112	0.043	1	SATB2
0.000204142	-0.43928	0.028	0.075	1	GPR176
0.00020682	0.330423	0.369	0.255	1	BBS2
0.000215134	-0.287062	0.018	0.058	1	L1TD1
0.000217607	0.39472	0.095	0.032	1	AQP4-AS1
0.000219196	0.430355	0.422	0.307	1	CCDC18-AS1
0.000225487	0.40886	0.235	0.139	1	CDK18
0.000228456	-0.241397	0.031	0.081	1	SRPX2
0.000235876	0.558992	0.225	0.133	1	FAM135B
0.000238763	0.328472	0.189	0.101	1	PRPF40B
0.000242791	0.223065	0.188	0.096	1	ARHGEF26-AS1
0.000250042	0.313301	0.169	0.084	1	LRRC8D
0.000254473	0.30206	0.809	0.696	1	COL28A1
0.00025591	-0.528628	0.141	0.223	1	ARAP3
0.000261473	0.21974	0.359	0.238	1	TCF7L1
0.000262029	0.259393	0.506	0.368	1	PTPN13
0.00026603	0.32067	0.124	0.052	1	FA2H
0.000266639	0.37734	0.211	0.119	1	CIC
0.00026853	0.26792	0.192	0.101	1	IL11RA
0.00026926	0.541312	0.199	0.113	1	CPEB3
0.000277333	0.467663	0.209	0.116	1	CLSTN2
0.000284969	0.477022	0.126	0.055	1	AC104596.1
0.000288915	-0.579096	0.246	0.33	1	CMIP
0.000289575	0.263364	0.115	0.046	1	AC002463.1
0.00029265	0.321444	0.085	0.026	1	AL139393.1
0.000294071	0.210626	0.071	0.017	1	AC116345.1
0.00029783	0.283783	0.258	0.154	1	RGS11
0.000303087	0.266297	0.055	0.009	1	DLEU7
0.000307085	0.375894	0.418	0.299	1	DOCK7
0.000318361	0.298827	0.201	0.11	1	AC079781.5
0.000324414	0.392875	0.581	0.464	1	FRMD6
0.000333811	-0.29463	0.048	0.104	1	ITGA11
0.00033414	-0.235727	0.025	0.07	1	WSB2
0.000339804	0.437115	0.319	0.217	1	VWA8
0.00034156	0.303633	0.084	0.026	1	LINC02516
0.000351488	0.258291	0.459	0.328	1	GABBR1
0.000354967	0.42326	0.201	0.113	1	DKK3
0.000373356	0.314897	0.208	0.116	1	SMTN
0.00037518	0.323366	0.245	0.148	1	CDHR3
0.000381216	0.443513	0.244	0.151	1	RAD51B
0.000381734	0.385376	0.181	0.099	1	CRYL1
0.000383855	-0.395	0.109	0.183	1	ARHGAP23
0.000388844	0.44636	0.152	0.075	1	GFRA2
0.000396759	-0.38058	0.182	0.275	1	PPARG
0.000399483	0.263724	0.744	0.623	1	QKI
0.000423503	0.379595	0.152	0.075	1	TSC22D4
0.000423646	0.401105	0.18	0.099	1	AC010894.3
0.000431508	-0.452318	0.416	0.507	1	BACH1
0.000431825	0.282997	0.15	0.072	1	FAN1
0.000432901	-0.439903	0.159	0.241	1	PAPPA
0.000433129	0.281197	0.144	0.067	1	HMCN2
0.000436134	-0.497579	0.502	0.568	1	HERC1
0.000439303	-0.626854	0.14	0.22	1	SNTG2
0.000448431	0.327786	0.465	0.351	1	ADD3
0.000455379	0.36693	0.332	0.229	1	SMAD2
0.000456835	-0.355207	0.018	0.055	1	AC005224.2
0.000460988	0.325186	0.082	0.026	1	GABRA2
0.000469544	0.317419	0.556	0.446	1	GNG2
0.000472943	0.355724	0.306	0.206	1	SPARC
0.000480495	-0.250613	0.075	0.142	1	ERGIC3
0.000486228	-0.398225	0.094	0.165	1	USP9Y
0.000495158	0.318224	0.131	0.061	1	HEPH
0.000495185	0.288319	0.332	0.223	1	STIM1
0.000497547	0.271537	0.464	0.339	1	LGR4
0.000501555	-0.551967	0.076	0.139	1	PVT1
0.000508613	0.23556	0.068	0.017	1	AC023424.3
0.00051977	-0.189467	0.054	0.113	1	IGF2BP2
0.000522728	0.301717	0.425	0.307	1	PER3
0.000524712	0.258654	0.309	0.203	1	SAMD4B
0.000536896	-0.39658	0.693	0.733	1	ZEB1
0.000537736	-0.414901	0.082	0.148	1	TRPV4
0.000542524	0.326482	0.134	0.064	1	GDAP1
0.000546199	0.362987	0.594	0.487	1	GPM6B
0.000556869	-0.260794	0.055	0.113	1	FANCB
0.000563795	0.410057	0.299	0.2	1	SREBF2
0.000566498	0.412648	0.408	0.31	1	SNCA
0.000567464	-0.894094	0.121	0.191	1	PLCG2
0.000571274	0.353933	0.158	0.081	1	AGRN
0.000578983	0.255842	0.085	0.029	1	SH3TC2
0.000585984	0.164163	0.086	0.029	1	VAT1L
0.000592851	0.288191	0.129	0.061	1	AC110285.1
0.000594945	-0.587237	0.209	0.29	1	RAP1GAP2
0.000598789	0.279442	0.306	0.2	1	TANC2
0.000606545	0.422019	0.214	0.13	1	TPCN1
0.00061463	0.223247	0.119	0.052	1	PER2
0.000625287	0.398635	0.288	0.191	1	SNX1
0.000628773	0.237935	0.168	0.087	1	KLHDC8A
0.000637789	0.281354	0.681	0.577	1	PTPRM
0.000640722	-0.345009	0.056	0.113	1	DNAH6
0.000648353	0.256508	0.061	0.014	1	CASKIN1
0.000658989	-0.435764	0.049	0.101	1	NTF3
0.000665117	0.301795	0.169	0.09	1	MEGF10
0.000686524	0.22113	0.522	0.386	1	ARHGEF26
0.000696944	0.318797	0.096	0.038	1	TOB2
0.000704985	0.330909	0.13	0.064	1	FAM102A
0.00070856	0.403354	0.192	0.11	1	CNTN1
0.000737227	0.458572	0.358	0.261	1	AC025159.1
0.000768944	0.345842	0.134	0.064	1	HSPA6
0.000777306	0.308797	0.24	0.151	1	ACSBG1
0.000779835	0.208406	0.05	0.009	1	NOL3
0.000784469	-0.26722	0.024	0.064	1	AL513217.1
0.000795433	-0.394959	0.086	0.151	1	FGD5
0.000803688	0.194554	0.101	0.041	1	FCGR2A
0.000850435	0.24497	0.825	0.725	1	ANK2
0.000854569	0.323939	0.559	0.441	1	COL16A1
0.000876378	0.223503	0.259	0.165	1	PILRB
0.000878629	-0.304864	0.089	0.157	1	MAFK
0.00088104	-0.47086	0.066	0.125	1	MT-ND4
0.000892235	0.281286	0.351	0.249	1	ZNF532
0.000896155	0.257609	0.059	0.014	1	TXNL4B
0.00090473	0.245918	0.128	0.061	1	AC010618.3
0.000913907	0.186925	0.124	0.058	1	SCN1A-AS1
0.000929072	0.311205	0.082	0.029	1	ATP1A1-AS1
0.000930364	0.281664	0.09	0.035	1	MAMDC2-AS1
0.000963042	0.344154	0.391	0.296	1	MBNL2
0.000964793	0.485451	0.072	0.023	1	LINC01725
0.000966359	0.250975	0.054	0.012	1	GRTP1
0.000968208	0.129447	0.101	0.041	1	SEC16B
0.000979356	-0.489664	0.593	0.614	1	PLEKHA5
0.000991333	-0.440499	0.249	0.33	1	MAN2A1
0.00100323	0.230571	0.104	0.043	1	AC110285.2
0.00102454	0.477513	0.376	0.284	1	PACSIN2
0.00104211	0.320284	0.129	0.064	1	WDR61
0.00104331	-0.528659	0.272	0.357	1	ARHGAP15
0.00104928	0.350865	0.15	0.078	1	C15orf41
0.00106279	-0.238158	0.076	0.139	1	SMIM41
0.0010712	-0.513488	0.199	0.278	1	LAMA5
0.0010739	0.363179	0.205	0.125	1	MTF2
0.00109706	0.187992	0.078	0.026	1	C2orf88
0.00110246	-0.5597	0.074	0.133	1	MT-ND1
0.001111	0.294543	0.09	0.035	1	OLFM1
0.00111145	0.116744	0.064	0.017	1	CHCHD6
0.0011192	-0.400628	0.099	0.165	1	SNX25
0.00112331	0.360333	0.195	0.113	1	EZR
0.00112937	-0.588176	0.079	0.139	1	MTRNR2L12
0.00113936	-0.604148	0.061	0.116	1	LINC02798
0.00114016	0.310927	0.191	0.11	1	AC097376.3
0.00116194	-0.421498	0.175	0.255	1	MOSPD2
0.00116449	0.352592	0.148	0.078	1	MERTK
0.0011732	0.307361	0.052	0.012	1	ATP1B1
0.00118011	0.316962	0.062	0.017	1	ZNF814
0.00122691	0.290421	0.156	0.084	1	ART3
0.00122825	0.309687	0.105	0.046	1	ZNF219
0.00124057	0.178692	0.076	0.026	1	SAP30
0.00126193	0.25809	0.061	0.017	1	CYP4F12
0.00126464	0.361507	0.151	0.081	1	ARHGEF16
0.00127028	0.279209	0.229	0.142	1	TNNI3K
0.00127398	0.371948	0.275	0.188	1	AKAP10
0.00127836	0.418294	0.259	0.171	1	AC068587.4
0.00128924	0.317889	0.321	0.223	1	MARCH7
0.0013112	-0.497532	0.189	0.267	1	TSHZ2
0.00131575	0.287228	0.471	0.368	1	STOX2
0.00131716	0.39245	0.255	0.171	1	ATF6
0.00132336	0.216828	0.302	0.203	1	ARHGEF6
0.00134413	0.276758	0.228	0.148	1	MTOR
0.00137894	-0.366653	0.041	0.087	1	HOMER3
0.0013869	0.262505	0.308	0.212	1	KAT2B
0.00142627	0.270482	0.056	0.014	1	FAM98B
0.00144757	-0.29219	0.101	0.168	1	AUP1
0.00145039	0.308749	0.08	0.029	1	AC092650.1
0.00145179	-0.524462	0.116	0.183	1	RASSF3
0.00146342	-0.416561	0.045	0.093	1	TENM1
0.0014665	0.255936	0.08	0.029	1	AC005225.3
0.00148123	0.277014	0.17	0.096	1	PARG
0.0014847	-0.325146	0.662	0.71	1	PTPRZ1
0.00149062	0.313756	0.161	0.09	1	ANAPC16
0.00150762	-0.220824	0.029	0.07	1	TBKBP1
0.00151413	0.324414	0.361	0.264	1	SOX10
0.00153733	0.242104	0.835	0.736	1	NTM
0.00154877	0.307493	0.316	0.226	1	TMEM168
0.00155077	0.322688	0.165	0.093	1	SERGEF
0.00156745	0.145593	0.126	0.061	1	DYNC1I1
0.00160253	0.342103	0.166	0.096	1	AC016831.7
0.00164551	0.110776	0.339	0.238	1	ADGRG6
0.00164871	-0.346357	0.505	0.571	1	PRRC2C
0.00165052	-0.40942	0.465	0.53	1	CIT
0.00165422	0.221712	0.088	0.035	1	LANCL1
0.00165658	0.256914	0.859	0.765	1	ZEB2
0.0016592	-0.428557	0.461	0.522	1	SHROOM4
0.00166903	-0.492912	0.098	0.159	1	ADAMTS1
0.00167038	0.198853	0.096	0.041	1	SLC26A11
0.0016704	0.300629	0.074	0.026	1	ELOVL2
0.00175	0.399886	0.349	0.255	1	TBL1X
0.00175987	-0.413425	0.085	0.145	1	PTPN3
0.00176077	0.211319	0.074	0.026	1	AP000462.1
0.00179085	0.244001	0.338	0.243	1	COG5
0.00183737	-0.194512	0.072	0.13	1	CD109
0.00183915	0.300901	0.224	0.145	1	RUSC2
0.00185786	0.28568	0.078	0.029	1	CRYAB
0.00192767	-0.433208	0.526	0.559	1	RBMS1
0.00193564	0.271288	0.314	0.22	1	GABPB1-AS1
0.00196179	0.256656	0.185	0.11	1	THUMPD3-AS1
0.00197571	-0.332133	0.081	0.139	1	ICA1
0.00197862	-0.367221	0.704	0.745	1	AHNAK
0.00198301	-0.346901	0.162	0.238	1	HIVEP2
0.00200011	0.162738	0.108	0.049	1	PTPRF
0.00200946	0.399456	0.579	0.501	1	BCL2
0.00203434	-0.330048	0.056	0.107	1	PFKP
0.00205985	-0.488609	0.5	0.557	1	VCL
0.0020612	0.257511	0.102	0.046	1	CLTCL1
0.0020637	-0.474404	0.078	0.133	1	ALDH1A2
0.00209281	0.252287	0.256	0.168	1	ME2
0.00211555	0.255044	0.081	0.032	1	AC008742.1
0.0021168	0.184509	0.524	0.412	1	GTDC1
0.00211853	0.314027	0.076	0.029	1	SHMT1
0.00213582	-0.459612	0.299	0.368	1	FAM135A
0.00214038	-0.367532	0.072	0.128	1	RHOC
0.00215147	0.423633	0.205	0.13	1	ELMSAN1
0.00217888	0.163261	0.298	0.203	1	GAS2L3
0.0021869	0.0831301	0.082	0.032	1	GPRASP1
0.0021909	0.260121	0.376	0.275	1	RAPGEF6
0.00219891	0.19352	0.176	0.101	1	KYAT3
0.00220793	0.35305	0.116	0.058	1	C11orf80
0.00224423	0.260087	0.076	0.029	1	ANTKMT
0.00225064	0.192919	0.134	0.07	1	TMEM176B
0.00225303	0.218041	0.072	0.026	1	VGLL3
0.00226015	-0.354236	0.052	0.101	1	NFE2L1
0.00226245	0.257526	0.081	0.032	1	NR1D1
0.00227661	-0.026606	0.074	0.026	1	MPZ
0.00229927	0.217818	0.96	0.93	1	NRXN1
0.00231247	0.275523	0.138	0.072	1	SKA2
0.00231693	0.299729	0.234	0.154	1	TNS2
0.00233405	0.29935	0.364	0.267	1	ROR1
0.0023463	0.249295	0.422	0.319	1	COL4A1
0.00235414	0.153629	0.099	0.043	1	PALD1
0.00236205	-0.601223	0.079	0.136	1	MT-CO2
0.00236325	-0.465125	0.051	0.099	1	IRAK2
0.00236437	0.450539	0.281	0.203	1	MLXIP
0.00237445	0.228473	0.492	0.371	1	MIR100HG
0.00238806	0.214518	0.092	0.041	1	TXNL4A
0.00238933	-0.29599	0.064	0.116	1	KLHL2
0.00240477	0.214497	0.054	0.014	1	STRIP2
0.00241218	0.217606	0.059	0.017	1	EBF2
0.0024268	0.325084	0.068	0.023	1	SYNPO2
0.00243186	0.127189	0.072	0.026	1	OGFOD1
0.00244779	0.302568	0.126	0.067	1	FBXO3
0.0024696	0.290861	0.38	0.281	1	NCOA2
0.00248114	0.312175	0.142	0.078	1	CKB
0.00248559	0.327784	0.59	0.496	1	COL5A3
0.00248752	0.327123	0.43	0.336	1	TNRC6C
0.00248853	-0.334513	0.021	0.055	1	LFNG
0.0025232	-0.429947	0.098	0.157	1	ENAH
0.00254539	0.337061	0.151	0.087	1	RYR1
0.00254779	0.251218	0.461	0.362	1	PPP6R3
0.00262598	0.544567	0.084	0.035	1	PDZRN4
0.00262834	-0.421708	0.154	0.22	1	LDLRAD4
0.00265454	0.325772	0.478	0.38	1	FNIP2
0.00266992	0.357496	0.166	0.101	1	ARID5B
0.00267085	-0.572158	0.178	0.246	1	SLIT3
0.00270778	-0.26478	0.025	0.061	1	PES1
0.00272574	-0.509201	0.096	0.154	1	DIAPH1
0.00272617	0.321305	0.091	0.041	1	AGL
0.00275599	0.204615	0.479	0.371	1	NBEA
0.00277181	0.229108	0.071	0.026	1	C2CD6
0.00278645	0.212839	0.242	0.159	1	FGD4
0.00279266	0.18412	0.075	0.029	1	LINC01608
0.00284572	0.393916	0.07	0.026	1	MAPT
0.00285561	0.125911	0.08	0.032	1	PON3
0.00288732	0.202242	0.504	0.386	1	RETREG1
0.00289061	0.234473	0.052	0.014	1	LRRC75B
0.00292821	0.347797	0.231	0.154	1	WWP2
0.00294398	0.2314	0.549	0.443	1	MBD5
0.00294757	0.292605	0.718	0.626	1	ZSWIM6
0.00296172	-0.455271	0.114	0.174	1	ADCY4
0.00296732	0.225537	0.104	0.049	1	MOB4
0.00297526	-0.374813	0.099	0.159	1	RANBP17
0.00299957	-0.326356	0.031	0.07	1	CCT5
0.00300457	0.241345	0.224	0.145	1	LPGAT1
0.00302622	0.230752	0.629	0.525	1	COL4A2
0.00303274	-0.359328	0.028	0.064	1	ARHGAP8
0.0030522	0.227531	0.405	0.299	1	CPQ
0.0030791	0.221985	0.091	0.041	1	RPL30
0.00309437	0.238352	0.656	0.557	1	LPAR1
0.00313219	-0.232102	0.028	0.064	1	BTN3A2
0.00313536	0.328778	0.111	0.055	1	AL355835.1
0.00321312	0.282157	0.372	0.278	1	SHC4
0.003217	0.255754	0.105	0.049	1	PHYHIPL
0.00324287	0.167262	0.162	0.093	1	TNIK
0.00324896	0.219492	0.376	0.281	1	FOXJ3
0.00327635	0.264012	0.351	0.258	1	KIAA2026
0.00328497	0.248873	0.07	0.026	1	PRRC1
0.0033144	-0.336607	0.052	0.099	1	LINC00630
0.00333048	0.237815	0.131	0.07	1	EEPD1
0.00334223	-0.42481	0.03	0.067	1	COL4A5
0.00335778	0.190707	0.07	0.026	1	GKAP1
0.00336943	0.285436	0.178	0.11	1	KIZ
0.00340068	0.220972	0.16	0.093	1	CRLF3
0.00345946	0.278343	0.922	0.899	1	DLC1
0.00347892	0.231287	0.148	0.084	1	AC092683.1
0.00350873	0.394284	0.144	0.084	1	DDB1
0.00351965	0.277123	0.085	0.038	1	SPCS2
0.00352663	0.199205	0.318	0.223	1	SH3PXD2B
0.00357467	0.243406	0.242	0.159	1	ST3GAL3
0.00359733	-0.221671	0.024	0.058	1	SEMA3E
0.00371726	0.262396	0.35	0.264	1	CAB39L
0.00374451	0.279629	0.221	0.145	1	ELP4
0.00376428	0.370747	0.329	0.241	1	CHST9
0.00379613	-0.338925	0.049	0.093	1	SHE
0.00380266	-0.259637	0.052	0.099	1	CA13
0.00382103	0.20853	0.065	0.023	1	TMEM178A
0.00384688	0.260877	0.204	0.13	1	ZRANB3
0.00387004	0.159666	0.46	0.357	1	FRMD3
0.00389946	-0.575404	0.458	0.507	1	THSD7B
0.00393883	0.220034	0.081	0.035	1	MKRN2
0.00399133	0.266353	0.139	0.078	1	BCL9
0.00399328	0.395737	0.104	0.052	1	RAB40C
0.00399755	-0.602068	0.235	0.301	1	ANXA1
0.00407831	0.344598	0.155	0.093	1	XPNPEP3
0.00408517	-0.17323	0.038	0.078	1	RPS18
0.00408721	0.249139	0.321	0.235	1	WDFY2
0.00408822	0.225417	0.204	0.133	1	ACSS3
0.00410548	0.237876	0.055	0.017	1	SEC22C
0.00410803	0.304526	0.091	0.043	1	MUSK
0.00412701	0.260224	0.37	0.272	1	SLC27A1
0.00413794	0.242792	0.388	0.293	1	COL5A1
0.00417421	0.0963009	0.229	0.148	1	SRSF10
0.00417477	0.224981	0.482	0.383	1	BRAF
0.00419371	0.111205	0.414	0.31	1	ATM
0.00419461	0.308207	0.179	0.113	1	SPOP
0.00420415	0.302704	0.159	0.096	1	MEGF8
0.0042336	0.33343	0.136	0.078	1	AC053527.2
0.00423983	0.219437	0.268	0.183	1	DENND1A
0.00426531	0.299117	0.328	0.241	1	STAU2
0.00427774	0.205637	0.311	0.226	1	TLE1
0.00429215	-0.34054	0.109	0.165	1	ZFP36L2
0.00430974	0.231888	0.595	0.507	1	LRCH3
0.00430987	0.283317	0.578	0.484	1	CTNNA1
0.00431899	0.230861	0.674	0.571	1	SEMA3C
0.00434216	-0.428103	0.072	0.122	1	LTBR
0.00434702	0.34789	0.189	0.122	1	FBXO28
0.0043582	0.18429	0.225	0.148	1	ST5
0.004359	0.153699	0.132	0.072	1	MOV10
0.00438801	0.346485	0.23	0.154	1	TBC1D8
0.00442519	0.467073	0.151	0.09	1	FLRT2
0.00443135	0.271876	0.288	0.203	1	PDLIM5
0.00444537	0.272632	0.718	0.649	1	DDX5
0.00447235	0.236686	0.471	0.362	1	FMNL2
0.00450314	0.312359	0.411	0.328	1	SHPRH
0.00450675	0.30664	0.111	0.058	1	MYH14
0.00460985	0.114702	0.069	0.026	1	GRIP2
0.00467986	0.165571	0.519	0.409	1	ITFG1
0.0046945	0.0647272	0.178	0.107	1	CNNM2
0.00471956	0.226886	0.275	0.194	1	CAPZB
0.00477546	0.111842	0.076	0.032	1	AC012409.2
0.00481365	0.201137	0.085	0.038	1	GDF11
0.00481397	-0.35736	0.115	0.174	1	ANGEL2
0.00482479	0.216645	0.104	0.052	1	MAP2K6
0.0048365	0.325013	0.116	0.064	1	POMT1
0.00484705	-0.263399	0.025	0.058	1	TEK
0.00486303	-0.593257	0.259	0.319	1	MAMLD1
0.00486522	-0.434394	0.215	0.281	1	HNRNPH3
0.00491181	0.300123	0.35	0.264	1	LRRC1
0.004915	0.223937	0.119	0.064	1	CC2D1A
0.00492737	0.299506	0.084	0.038	1	SMIM5
0.00494901	0.233227	0.376	0.275	1	FARS2
0.00496276	-0.433968	0.054	0.099	1	CA3
0.00496646	-0.241693	0.051	0.096	1	SLITRK6
0.00498006	0.258413	0.071	0.029	1	POGK
0.00498392	0.320799	0.106	0.055	1	FAM117B
0.00499093	0.327054	0.111	0.058	1	NRG2
0.00502353	-0.402502	0.401	0.467	1	AHI1
0.00503436	-0.440323	0.052	0.096	1	HECW2
0.00506103	0.274937	0.168	0.101	1	LINC02018
0.00506387	-0.40541	0.025	0.058	1	RBM47
0.00507137	-0.216462	0.06	0.107	1	HLA-C
0.00508209	0.284425	0.128	0.07	1	DIRC3
0.00509754	0.314629	0.099	0.049	1	SOX8
0.00515026	0.171862	0.332	0.235	1	TET1
0.00516569	-0.806678	0.124	0.183	1	KAZN
0.00519686	0.24537	0.315	0.232	1	PSPC1
0.00525806	0.252139	0.165	0.101	1	ALDH7A1
0.00528598	-0.364663	0.044	0.084	1	ATP10A
0.00528598	-0.524951	0.044	0.084	1	CNTNAP2
0.00528931	0.407854	0.21	0.142	1	DNHD1
0.00530053	-0.244881	0.043	0.084	1	SEMA6C
0.00532236	0.312415	0.408	0.322	1	ZNF462
0.00533144	0.194236	0.071	0.029	1	ACOT11
0.00535356	0.175353	0.472	0.374	1	ITGA6
0.00535368	0.308968	0.238	0.165	1	RAB30-DT
0.00537303	-0.224027	0.115	0.177	1	PDCD4
0.00540266	-0.452533	0.134	0.194	1	UHRF1BP1L
0.00540334	0.289542	0.095	0.046	1	DBT
0.00541173	0.289093	0.25	0.174	1	HNRNPM
0.00541362	0.241245	0.084	0.038	1	PLLP
0.00543984	0.280991	0.164	0.101	1	GTF2IRD2B
0.0054663	-0.578037	0.072	0.122	1	MT-ND2
0.00549092	0.36028	0.449	0.368	1	GLI3
0.00551451	-0.432397	0.196	0.261	1	AL592183.1
0.00556328	0.0290335	0.305	0.209	1	TMOD2
0.00561248	0.188795	0.491	0.388	1	JPX
0.00566011	-0.418881	0.092	0.145	1	VWF
0.00567718	0.237337	0.62	0.507	1	N4BP2L2
0.0057207	0.105545	0.054	0.017	1	AL365214.2
0.00577998	0.171213	0.335	0.252	1	STX16
0.00579752	0.058703	0.088	0.041	1	PLP1
0.00585203	0.153189	0.08	0.035	1	CRISPLD1
0.00594597	-0.314528	0.028	0.061	1	SBDS
0.00595624	0.289653	0.124	0.07	1	NGFR
0.00602428	0.201575	0.149	0.087	1	RTN3
0.00608757	0.494113	0.226	0.157	1	INPP4B
0.00618075	0.320091	0.501	0.412	1	FOXO1
0.0062	-0.20072	0.024	0.055	1	IER2
0.00620229	0.251402	0.204	0.136	1	TIMP2
0.00627511	-0.386645	0.076	0.125	1	RGL3
0.00630061	0.254692	0.309	0.226	1	NFATC2
0.00634343	-0.26862	0.024	0.055	1	SULF1
0.0063772	0.317257	0.17	0.11	1	LGALS3
0.00637992	0.381063	0.244	0.171	1	CD44
0.0064455	0.25556	0.262	0.186	1	GPR173
0.0064926	0.0778937	0.138	0.078	1	PREX1
0.00651039	0.360634	0.362	0.287	1	HIBCH
0.00658747	0.227342	0.052	0.017	1	DNAJC27-AS1
0.00664032	-0.459926	0.045	0.084	1	AL050403.2
0.00667427	0.365788	0.094	0.046	1	CTNND2
0.00669825	0.339257	0.116	0.064	1	MTERF4
0.00677566	0.215417	0.061	0.023	1	AC092164.1
0.00680976	0.243052	0.232	0.159	1	MTREX
0.006822	0.256883	0.105	0.055	1	PDCD7
0.00684723	0.179183	0.281	0.203	1	GSE1
0.00688599	0.291234	0.1	0.052	1	CCNT1
0.00693438	-0.15158	0.024	0.055	1	CNTNAP3
0.00695716	0.152422	0.061	0.023	1	ZNF484
0.00696379	0.0642766	0.066	0.026	1	RGCC
0.00696661	0.257849	0.321	0.238	1	RNPC3
0.0069952	0.184611	0.175	0.11	1	CA5B
0.00702707	-0.457472	0.209	0.27	1	SHANK3
0.00703945	-0.250855	0.756	0.786	1	PNISR
0.00704082	0.237111	0.331	0.246	1	METTL15
0.00708421	-0.326967	0.043	0.081	1	WDR46
0.00712718	0.156935	0.214	0.139	1	GDI1
0.00712834	-0.471779	0.056	0.099	1	BTNL9
0.00714611	-0.357086	0.065	0.11	1	SELENON
0.00716732	0.310928	0.099	0.052	1	AGAP4
0.00719644	0.196821	0.238	0.165	1	URGCP
0.00722526	0.293913	0.162	0.101	1	ACSS1
0.00725822	-0.313732	0.026	0.058	1	MDH1
0.00725957	0.211725	0.056	0.02	1	ZBTB26
0.0073486	-0.343364	0.051	0.093	1	COLEC12
0.00736429	0.273184	0.216	0.148	1	GRASP
0.00743746	0.258844	0.309	0.229	1	ECPAS
0.00747241	0.331306	0.06	0.023	1	TTLL1
0.00750884	0.0193996	0.086	0.041	1	TMPRSS5
0.00758255	0.13146	0.386	0.296	1	OSBPL9
0.00763966	0.352382	0.154	0.099	1	RASL12
0.00765063	-0.539519	0.53	0.545	1	KLHL29
0.00767536	0.145419	0.086	0.041	1	LRRC8C-DT
0.00767856	0.120778	0.162	0.099	1	ANKMY1
0.00769989	-0.185204	0.036	0.072	1	DR1
0.00771072	-0.299597	0.171	0.235	1	BACE2
0.00771391	0.173987	0.275	0.194	1	ARAP2
0.00774392	0.229193	0.06	0.023	1	SELENOT
0.00776731	0.239838	0.056	0.02	1	MAP1LC3B
0.00778356	-0.409724	0.428	0.472	1	UACA
0.00782647	0.248432	0.085	0.041	1	HAND2-AS1
0.00784924	-0.163747	0.03	0.064	1	FLT4
0.00786213	0.321831	0.349	0.27	1	BBS9
0.00792921	0.29276	0.122	0.07	1	VAMP2
0.007941	0.158402	0.28	0.2	1	FERMT2
0.00797392	0.227635	0.465	0.377	1	AHR
0.00797697	0.185297	0.326	0.243	1	CNOT4
0.00797871	-0.432834	0.064	0.107	1	ASPSCR1
0.00798832	0.198035	0.326	0.243	1	ARID1A
0.00805878	0.145514	0.072	0.032	1	SDHAF2
0.00810186	0.167237	0.122	0.07	1	GBA2
0.00812527	0.277268	0.299	0.22	1	BMPR1A
0.0081318	-0.297598	0.065	0.11	1	STX4
0.00816722	0.207883	0.342	0.258	1	ZMYND11
0.00819366	0.261043	0.161	0.101	1	B4GALNT1
0.00822835	-0.279295	0.039	0.075	1	ITIH4
0.00833421	-0.447403	0.284	0.348	1	EGFL7
0.00836807	0.275861	0.072	0.032	1	ATAD3C
0.00838383	0.278806	0.095	0.049	1	MYH11
0.00839118	0.313661	0.144	0.087	1	AP000721.2
0.00839292	0.299638	0.502	0.42	1	APBB2
0.00840314	0.316661	0.338	0.264	1	XPO1
0.00841442	0.21501	0.215	0.145	1	OSBPL1A
0.0084265	0.195119	0.072	0.032	1	RNF41
0.00845132	0.212983	0.369	0.278	1	ATXN7L1
0.00845783	0.224993	0.084	0.041	1	SLFN12
0.00846711	0.182442	0.055	0.02	1	AC027018.1
0.00850356	-0.349967	0.348	0.42	1	THOC2
0.00851575	-0.200478	0.026	0.058	1	SGMS2
0.00852553	0.271133	0.089	0.043	1	SHISA9
0.00854743	0.291509	0.132	0.078	1	PHC1
0.00856863	-0.0997496	0.022	0.052	1	SYT17
0.00860883	0.278307	0.284	0.212	1	R3HDM1
0.00869939	0.295797	0.179	0.116	1	ZMYM5
0.00870432	0.12139	0.235	0.162	1	INTS10
0.00870971	0.117569	0.135	0.078	1	MAP3K13
0.00874591	-0.130732	0.026	0.058	1	HDAC2-AS2
0.00877728	0.203179	0.171	0.107	1	TRIM13
0.00881302	-0.344795	0.089	0.139	1	CAMSAP1
0.00882424	0.275415	0.099	0.052	1	PAM16
0.00897276	0.439579	0.206	0.145	1	ERBB4
0.00905164	0.219071	0.064	0.026	1	P3H4
0.00906434	0.190207	0.27	0.194	1	MAN2C1
0.00912897	0.181814	0.244	0.171	1	MAP4K3-DT
0.00914782	0.198756	0.071	0.032	1	PRKAB2
0.00916554	0.244106	0.259	0.188	1	LINC01004
0.0091737	0.315912	0.541	0.455	1	OPHN1
0.00918192	0.159908	0.072	0.032	1	LINC00639
0.00925518	0.195174	0.385	0.299	1	ZNF280D
0.00928812	-0.258197	0.062	0.107	1	NLGN4Y
0.00935522	0.179229	0.491	0.397	1	CEP350
0.00938326	0.149625	0.068	0.029	1	ABCB8
0.00938837	-0.400961	0.104	0.157	1	PCED1A
0.00939797	0.217724	0.05	0.017	1	CDV3
0.00940497	0.317185	0.209	0.142	1	TSC22D2
0.00943727	0.159598	0.209	0.139	1	ESCO1
0.00943889	0.179472	0.341	0.258	1	SOS2
0.00953202	-0.391578	0.139	0.194	1	RCAN1
0.0095556	0.176888	0.111	0.061	1	ZNF680
0.00958968	-0.245216	0.126	0.186	1	UTY
0.00960878	0.235954	0.382	0.299	1	UBR2
0.00963066	0.36582	0.086	0.043	1	SDF4
0.00963247	0.197004	0.251	0.18	1	ZXDC
0.00964199	0.145612	0.071	0.032	1	RNF215
0.0096549	-0.395079	0.089	0.136	1	NFATC1
0.00968336	0.196676	0.325	0.246	1	MICU1
0.00969138	-0.169968	0.843	0.814	1	UTRN
0.00976459	0.123955	0.723	0.635	1	LRP1B
0.00978434	0.312819	0.24	0.174	1	CCDC7
0.00980342	0.1435	0.151	0.093	1	GIT1
0.00985555	0.238106	0.054	0.02	1	NUP37
0.00986225	0.260276	0.194	0.13	1	TMEM161B-AS1
0.00993433	0.239133	0.184	0.122	1	NDRG1
0.00996074	0.190031	0.05	0.017	1	AC005674.2
0.00996623	0.171468	0.071	0.032	1	ERAP2
0.0101016	0.196007	0.305	0.226	1	DNMT3A
0.0101084	-0.198988	0.025	0.055	1	CLIC2
0.0101392	0.236893	0.326	0.249	1	PPP1R12B
0.0101418	0.141261	0.419	0.322	1	FRYL
0.0101529	-0.338104	0.191	0.255	1	SLK
0.0101644	-0.0750089	0.043	0.081	1	MTCL1
0.0102138	-0.445538	0.084	0.13	1	SPRY4-AS1
0.0102436	0.206532	0.332	0.255	1	PDE1C
0.0102531	0.254832	0.101	0.055	1	CRY2
0.0103678	-0.304115	0.052	0.093	1	TRANK1
0.0104264	0.336543	0.266	0.194	1	CNTLN
0.0104279	-0.361439	0.07	0.116	1	TTTY14
0.010473	-0.454091	0.226	0.29	1	AP2A2
0.0105302	0.226742	0.199	0.133	1	SEC22A
0.0105342	-0.238731	0.028	0.058	1	SLC1A1
0.0105362	-0.393094	0.099	0.148	1	ZNF26
0.0105669	0.297602	0.171	0.113	1	ST6GALNAC2
0.0105742	0.336687	0.206	0.139	1	AC073475.1
0.0106008	0.294191	0.151	0.096	1	LINC00894
0.0106045	0.0733497	0.126	0.072	1	LRSAM1
0.0106112	0.184277	0.124	0.072	1	NAPG
0.0106482	0.203583	0.186	0.122	1	TBC1D32
0.0106489	0.343079	0.286	0.212	1	DNAJC6
0.0106792	0.0894446	0.209	0.142	1	ERGIC1
0.0107021	0.164155	0.154	0.099	1	CTDSP2
0.010748	0.08039	0.212	0.142	1	CWC27
0.01076	0.184974	0.301	0.226	1	ACACA
0.0107688	0.0638151	0.198	0.13	1	PLEKHH1
0.0108335	0.27216	0.394	0.322	1	FAM13B
0.0108338	0.215023	0.181	0.122	1	RNF24
0.0108439	0.145589	0.191	0.122	1	TENM4
0.010914	0.190155	0.125	0.072	1	PRICKLE1
0.0109301	0.182321	0.066	0.029	1	ERV3-1
0.0109314	0.276965	0.246	0.177	1	FOXO3
0.0109723	-0.326811	0.051	0.09	1	CDH11
0.0110146	0.359711	0.141	0.09	1	COMT
0.0110706	-0.254636	0.052	0.093	1	ADAMTS5
0.0111155	-0.299027	0.082	0.13	1	MOK
0.0111218	0.267162	0.105	0.058	1	DISP1
0.0112264	0.153965	0.124	0.072	1	ATAD1
0.0113426	0.086154	0.151	0.093	1	ZNF846
0.0113467	0.129329	0.349	0.267	1	TOM1L2
0.0113611	0.206197	0.199	0.133	1	BCR
0.0114044	0.153553	0.144	0.087	1	RNF180
0.011412	-0.308872	0.401	0.464	1	EEA1
0.0114576	-0.244494	0.082	0.13	1	FAM160A2
0.0114699	0.112815	0.232	0.157	1	C1GALT1
0.0114711	0.302032	0.409	0.328	1	ANKRD36C
0.0115094	0.143443	0.114	0.064	1	ADGRL1
0.0115546	0.207276	0.214	0.151	1	DDX6
0.011578	0.176087	0.45	0.354	1	TRPS1
0.0115886	0.199522	0.53	0.449	1	LPP
0.0115893	0.195073	0.14	0.087	1	NXPE3
0.0116625	0.193393	0.236	0.168	1	ATF2
0.0117037	0.212283	0.37	0.281	1	LMNA
0.0117659	-0.331591	0.058	0.099	1	OSBP2
0.0118149	0.237399	0.085	0.043	1	SEC22B
0.0118276	-0.348024	0.186	0.249	1	STK10
0.0118656	0.225089	0.39	0.307	1	FBXW7
0.0118686	0.243592	0.175	0.116	1	CC2D2A
0.011929	0.304603	0.125	0.075	1	ZFP64
0.0119324	0.343752	0.17	0.113	1	RBM3
0.0119516	0.270415	0.178	0.119	1	RTKN
0.0119648	0.282581	0.132	0.081	1	RFFL
0.011988	0.0939313	0.058	0.023	1	AC087286.2
0.0120171	-0.360072	0.209	0.272	1	DDHD1
0.0120447	-0.414277	0.095	0.145	1	CDK11A
0.0120646	0.222662	0.098	0.052	1	SUSD1
0.0121209	-0.235773	0.729	0.728	1	DIP2C
0.0121402	-0.373355	0.07	0.113	1	AMFR
0.0121529	-0.310141	0.071	0.116	1	LINC01091
0.0121584	-0.323204	0.394	0.441	1	ROCK2
0.0121761	0.318684	0.136	0.084	1	SNX24
0.0122455	-0.408325	0.07	0.113	1	NES
0.0122751	0.111289	0.106	0.058	1	ZNF710
0.0122985	0.104535	0.09	0.046	1	MAST3
0.0123253	0.213231	0.089	0.046	1	LRRC37A3
0.0123654	-0.0378124	0.2	0.133	1	LIMCH1
0.0123868	0.319287	0.172	0.116	1	CERS6
0.0123993	-0.428553	0.119	0.171	1	RAPH1
0.0124326	0.222503	0.114	0.067	1	AVIL
0.012439	-0.228516	0.034	0.067	1	LY96
0.0124481	0.250829	0.154	0.099	1	RAD23B
0.0124844	0.147405	0.11	0.061	1	SLC7A14-AS1
0.0124851	0.16924	0.085	0.043	1	RMND1
0.0125719	0.145366	0.149	0.093	1	AC009318.1
0.0126507	0.202181	0.065	0.029	1	FAM110B
0.0126747	0.194571	0.285	0.217	1	ATF7
0.0127968	-0.235439	0.03	0.061	1	MT-ND6
0.0128487	0.1623	0.264	0.191	1	OLFML2A
0.0128728	0.271134	0.238	0.171	1	ANKAR
0.012897	0.282991	0.149	0.096	1	KDM5B
0.0129647	0.393679	0.17	0.113	1	FGGY
0.0129761	0.213695	0.442	0.359	1	HNRNPC
0.013097	0.307876	0.088	0.046	1	ZNF430
0.0131145	0.25765	0.089	0.046	1	ZNF3
0.0131165	0.169382	0.116	0.067	1	SESN1
0.013142	0.17997	0.338	0.258	1	MTDH
0.0131792	0.352012	0.196	0.136	1	ZNF248
0.0132065	0.24095	0.052	0.02	1	ZNF444
0.0132398	-0.469914	0.074	0.116	1	CDH2
0.01327	0.403456	0.362	0.293	1	MORF4L1
0.0132764	0.270666	0.11	0.064	1	ITGA9-AS1
0.0133158	0.10182	0.269	0.191	1	TSBP1-AS1
0.0133398	0.245734	0.19	0.13	1	FPGT
0.0133473	0.114543	0.726	0.643	1	SIPA1L2
0.0133543	0.151794	0.314	0.235	1	PHF3
0.0133879	0.149064	0.094	0.049	1	ZNF714
0.0133954	0.315528	0.16	0.104	1	ZFHX4
0.0134394	0.156629	0.078	0.038	1	CNP
0.0134658	0.166141	0.444	0.359	1	SETD2
0.0134691	0.192846	0.218	0.154	1	HCG17
0.0135562	0.143702	0.715	0.643	1	CADM1
0.0135852	0.168316	0.078	0.038	1	SLC25A42
0.0136041	-0.195189	0.036	0.07	1	TTTY10
0.0137148	0.183817	0.065	0.029	1	ALDH2
0.0138041	-0.330928	0.059	0.099	1	FAT4
0.0138088	0.283928	0.056	0.023	1	BLVRA
0.0138179	-0.337529	0.168	0.226	1	RNF145
0.0139199	-0.335203	0.358	0.426	1	PALMD
0.0139582	-0.481909	0.041	0.075	1	AC007319.1
0.0139595	0.21768	0.298	0.226	1	YLPM1
0.0140444	0.19629	0.096	0.052	1	GSR
0.0140616	0.220324	0.115	0.067	1	NMD3
0.0142047	0.18538	0.052	0.02	1	RPE65
0.0142099	0.162075	0.689	0.583	1	WSB1
0.0142518	-0.267793	0.026	0.055	1	BCAM
0.0143277	0.238643	0.088	0.046	1	FAM227B
0.0144146	-0.295786	0.07	0.113	1	SGIP1
0.0144876	0.273046	0.091	0.049	1	PIGB
0.0145051	0.14417	0.122	0.072	1	FXYD1
0.0145277	0.457161	0.184	0.128	1	APCDD1
0.014554	0.202111	0.065	0.029	1	DNAJC25
0.0146331	0.159647	0.056	0.023	1	CRB1
0.0146605	0.17211	0.092	0.049	1	RPL7L1
0.0146696	-0.435623	0.146	0.203	1	NTN4
0.0146961	0.251614	0.141	0.09	1	CSRP1
0.0147408	0.374343	0.172	0.116	1	ZNF133
0.014802	-0.282	0.075	0.119	1	IL4R
0.0148075	0.145694	0.056	0.023	1	HARS2
0.014852	-0.222913	0.032	0.064	1	PRKY
0.0148778	-0.00986642	0.058	0.023	1	ADAMTSL4
0.0149393	0.219748	0.13	0.078	1	RAB31
0.0149395	0.143897	0.08	0.041	1	AL157392.3
0.0149585	0.274594	0.175	0.119	1	KLF7
0.0149586	0.244457	0.329	0.255	1	AC118549.1
0.0149824	0.232718	0.102	0.058	1	PRCC
0.0149861	0.281883	0.162	0.107	1	ATP6V1C1
0.0150351	-0.428962	0.215	0.27	1	ANO6
0.0150805	0.248381	0.102	0.058	1	AMN1
0.0151541	0.226411	0.051	0.02	1	ARRDC4
0.0152602	-0.476453	0.128	0.177	1	UBASH3B
0.015279	0.165557	0.224	0.157	1	JAZF1
0.0152924	0.105483	0.072	0.035	1	PPID
0.0153084	0.450891	0.055	0.023	1	SRPX
0.0154023	0.23055	0.171	0.119	1	ORC3
0.0154367	0.254043	0.068	0.032	1	TAFA5
0.0155302	0.220253	0.598	0.504	1	RERE
0.0155498	0.12169	0.239	0.171	1	ZFYVE9
0.0155992	-0.580105	0.119	0.168	1	PCDH7
0.0157264	0.285563	0.094	0.052	1	AC093849.4
0.0157324	-0.430688	0.362	0.409	1	GATAD2B
0.0158231	0.231227	0.117	0.07	1	URB1
0.0158771	0.132947	0.142	0.09	1	TTC1
0.0158868	-0.298692	0.098	0.145	1	SFI1
0.0159183	-0.265649	0.591	0.646	1	ARGLU1
0.0159234	0.218957	0.131	0.081	1	TRIM2
0.015949	0.00986418	0.129	0.078	1	COG4
0.0160732	-0.26931	0.035	0.067	1	PDLIM1
0.0161061	-0.344689	0.12	0.171	1	PTBP1
0.0161413	0.0716945	0.091	0.049	1	AC009061.2
0.0161434	0.228696	0.144	0.093	1	GRAMD1A
0.0163889	0.0934311	0.056	0.023	1	PTPA
0.016448	-0.299339	0.095	0.142	1	HIF1A
0.0165865	0.157887	0.155	0.099	1	AC027097.2
0.0165896	-0.206781	0.466	0.525	1	MAML3
0.0165931	0.23328	0.106	0.061	1	DSE
0.0166273	-0.0514838	0.116	0.067	1	RCN2
0.0166323	-0.23367	0.526	0.562	1	GOLGA4
0.0166723	-0.261006	0.029	0.058	1	EYS
0.0166981	0.245566	0.142	0.093	1	WDR41
0.0167309	0.14741	0.186	0.128	1	MBTPS1
0.0169772	0.315148	0.112	0.067	1	HSF1
0.0169789	0.121291	0.887	0.838	1	SPTBN1
0.0171105	0.347994	0.262	0.203	1	YEATS2
0.0171202	0.267124	0.09	0.049	1	HNRNPF
0.0171427	0.0564357	0.072	0.035	1	SCRN1
0.0171984	0.0455054	0.069	0.032	1	BRSK2
0.01724	0.24648	0.16	0.107	1	MAVS
0.0173466	0.198138	0.128	0.078	1	AC046134.2
0.0173786	-0.314667	0.038	0.07	1	SURF6
0.0174121	-0.275242	0.029	0.058	1	CRYBG1
0.0175274	0.290849	0.556	0.481	1	KIF13A
0.0176344	0.219608	0.09	0.049	1	AL117336.2
0.0176507	0.232318	0.1	0.058	1	SPATA22
0.0176657	0.218492	0.181	0.125	1	MCM9
0.0177525	0.113805	0.055	0.023	1	STARD4-AS1
0.0177956	0.252933	0.134	0.084	1	CPM
0.0178115	0.0988075	0.099	0.055	1	RBMS3-AS3
0.0178189	-0.10046	0.041	0.075	1	GTF2H2C
0.0178526	0.331439	0.211	0.151	1	ZNF106
0.0178619	0.25058	0.598	0.513	1	EPB41L2
0.0178818	0.153396	0.068	0.032	1	YARS2
0.0179109	0.196179	0.242	0.174	1	SCCPDH
0.017926	0.18062	0.148	0.096	1	CDADC1
0.0180005	0.0571062	0.236	0.165	1	PTPDC1
0.0180156	0.164555	0.064	0.029	1	LINC02268
0.0180707	0.0784598	0.051	0.02	1	MVB12A
0.0181012	-0.316478	0.025	0.052	1	AC093895.1
0.0181284	0.157653	0.175	0.119	1	KPNB1
0.0181817	0.300832	0.078	0.041	1	AC008056.1
0.0182268	0.315838	0.161	0.107	1	FBLN2
0.0182311	0.145052	0.139	0.087	1	TTC13
0.0182315	0.254958	0.07	0.035	1	ARF1
0.018236	0.332532	0.079	0.041	1	AL603840.1
0.018395	0.160984	0.19	0.13	1	UBE3D
0.0184293	0.227339	0.164	0.11	1	MTMR10
0.018445	0.20647	0.071	0.035	1	ZMYM3
0.0184653	0.207291	0.162	0.11	1	KIAA0100
0.0184718	0.212025	0.098	0.055	1	METRN
0.0184949	0.0459373	0.161	0.104	1	PTCH2
0.0185112	0.282897	0.174	0.119	1	CALU
0.018524	0.129748	0.521	0.426	1	MEGF9
0.018668	-0.401692	0.275	0.333	1	DYNC2H1
0.0187106	0.0921788	0.076	0.038	1	AC092666.1
0.0187384	0.168307	0.863	0.82	1	STARD13
0.0187526	0.161249	0.155	0.101	1	POU6F1
0.0187758	0.173732	0.055	0.023	1	FGF1
0.0187837	-0.405838	0.075	0.116	1	HPSE2
0.0187939	0.238496	0.05	0.02	1	PHLDA3
0.0189463	0.208945	0.269	0.197	1	AC139887.2
0.0189651	0.241099	0.1	0.058	1	YPEL1
0.0189673	0.264015	0.171	0.119	1	MRPS28
0.0189903	-0.297572	0.071	0.113	1	FAM13A-AS1
0.018999	0.158025	0.45	0.365	1	ERC1
0.0192479	0.215105	0.596	0.504	1	ASAP2
0.0193138	-0.360126	0.106	0.154	1	TLN1
0.0193447	0.197654	0.292	0.223	1	TAF1D
0.0193639	-0.379647	0.071	0.11	1	PROSER2
0.0194308	0.191726	0.186	0.128	1	ENSA
0.0194369	-0.442958	0.068	0.107	1	ANKRD30BL
0.019585	0.127557	0.094	0.052	1	DET1
0.0196612	-0.357127	0.576	0.612	1	GLIS3
0.0197541	0.196864	0.166	0.113	1	NPC1
0.0197578	0.13198	0.094	0.052	1	FAM66C
0.019779	0.206824	0.059	0.026	1	LINC02328
0.01978	-0.0722474	0.061	0.101	1	SCD
0.0198621	0.320461	0.195	0.139	1	ABCA6
0.0201853	0.0224591	0.068	0.032	1	AP006621.3
0.0201901	-0.321138	0.05	0.084	1	NADK2
0.0202324	-0.161608	0.028	0.055	1	MRPL32
0.0203642	0.108071	0.059	0.026	1	LRRC4B
0.0203766	0.230945	0.231	0.171	1	Z93930.2
0.0203917	0.112999	0.298	0.223	1	CPXM2
0.0204745	0.129659	0.062	0.029	1	MED10
0.0204792	0.271501	0.646	0.559	1	ELMO1
0.0206878	0.310031	0.169	0.116	1	DAZAP1
0.0206933	0.215457	0.462	0.388	1	NLGN4X
0.0207056	0.297319	0.186	0.133	1	CHFR
0.0207205	0.25202	0.074	0.038	1	PTGFRN
0.0207526	0.308059	0.209	0.154	1	ARPC1B
0.020799	0.198931	0.054	0.023	1	DDX11
0.0208416	0.0352128	0.145	0.096	1	USP45
0.0209781	0.238455	0.53	0.461	1	EFNA5
0.0209837	0.117263	0.117	0.072	1	RAB11A
0.0210546	0.25239	0.184	0.128	1	SLC39A11
0.0210599	0.120984	0.438	0.351	1	RALGPS2
0.0210875	0.139419	0.098	0.055	1	STMP1
0.0211598	0.166048	0.144	0.093	1	AIG1
0.0211613	0.281888	0.655	0.591	1	LARGE1
0.0211649	0.140096	0.152	0.101	1	CREBZF
0.0212392	0.0794712	0.102	0.058	1	PSMA6
0.0212472	0.143554	0.081	0.043	1	OGG1
0.0213124	0.123082	0.062	0.029	1	JDP2
0.0214379	-0.347944	0.076	0.116	1	PLXDC1
0.0214386	-0.552057	0.168	0.217	1	IPCEF1
0.0214593	0.17043	0.115	0.07	1	ARL17A
0.0215728	-0.186347	0.028	0.055	1	TNFRSF1B
0.0217079	0.131835	0.311	0.238	1	SEPTIN7
0.0217758	0.193681	0.096	0.055	1	SMG5
0.0219	-0.475843	0.344	0.391	1	CREB5
0.0220321	0.173101	0.092	0.052	1	LIPA
0.0221257	0.075991	0.134	0.084	1	FAM53B
0.0221429	-0.165157	0.034	0.064	1	QSOX1
0.0221526	-0.365929	0.065	0.104	1	MT-CYB
0.0221667	-0.36941	0.362	0.417	1	MYO9B
0.0221995	0.230094	0.262	0.191	1	KANK1
0.0222361	-0.193553	0.028	0.055	1	PLAUR
0.0222466	0.0625626	0.05	0.02	1	ZNF208
0.0222715	-0.10983	0.028	0.055	1	MRPL9
0.0224026	0.235226	0.402	0.33	1	CCNH
0.0224188	0.295756	0.166	0.113	1	ATL1
0.0224352	0.185661	0.269	0.197	1	TBCK
0.0225108	-0.145656	0.051	0.087	1	ITPRIPL2
0.0225344	-0.316667	0.05	0.084	1	RHOB
0.0225749	0.14328	0.111	0.067	1	TAZ
0.0225772	-0.160821	0.04	0.072	1	SLC35G2
0.0226045	-0.375422	0.236	0.29	1	TPP2
0.0226203	-0.384823	0.079	0.119	1	NPM1
0.0226659	-0.447177	0.291	0.342	1	ATR
0.022672	0.0374539	0.059	0.026	1	DPY19L2
0.0227504	-0.262524	0.075	0.116	1	PDLIM3
0.0227816	0.172295	0.616	0.528	1	ASH1L
0.0227985	0.194448	0.436	0.357	1	KHDRBS3
0.022914	0.129945	0.058	0.026	1	NIPAL3
0.0229398	-0.686734	0.14	0.183	1	SUSD4
0.0229585	0.175564	0.28	0.214	1	PIAS1
0.0230688	0.201691	0.076	0.041	1	HPS1
0.0231032	0.127703	0.07	0.035	1	EDNRB
0.0231134	0.274665	0.069	0.035	1	ATG2A
0.0231295	0.116382	0.054	0.023	1	WASF3
0.0231618	0.186616	0.168	0.113	1	KIF21A
0.0232718	0.212968	0.194	0.136	1	TBCA
0.0232816	0.0537081	0.64	0.542	1	NLGN1
0.0233524	0.289898	0.156	0.107	1	BAIAP2
0.0233866	0.135966	0.1	0.058	1	DUBR
0.0233976	-0.35841	0.335	0.386	1	RSRP1
0.0234442	0.218258	0.527	0.455	1	TTC3
0.0237103	0.133384	0.052	0.023	1	RETSAT
0.0237841	0.197532	0.155	0.104	1	SLC25A43
0.0237972	0.129446	0.506	0.412	1	AFAP1L2
0.0238125	0.212766	0.052	0.023	1	TTC26
0.02392	-0.292512	0.064	0.101	1	MARCH5
0.0239392	0.0713385	0.085	0.046	1	ZFAT
0.0240178	0.146747	0.081	0.043	1	RASGEF1B
0.0240678	-0.278811	0.078	0.119	1	TAOK2
0.0240763	-0.090789	0.088	0.133	1	STAB1
0.0241359	0.0997965	0.061	0.029	1	RBMS3-AS2
0.0241359	0.261679	0.061	0.029	1	AF165147.1
0.0243247	0.192753	0.322	0.252	1	AHCTF1
0.0243376	-0.559694	0.056	0.09	1	ZSWIM4
0.0243378	0.240914	0.144	0.096	1	AC104806.2
0.0243952	0.153692	0.262	0.191	1	ZNF652
0.0244465	0.216712	0.076	0.041	1	RBBP5
0.0244697	0.245713	0.254	0.194	1	KLHL20
0.0245399	-0.444956	0.16	0.209	1	AEBP1
0.0246779	0.13033	0.142	0.093	1	AKT2
0.0247681	0.154163	0.136	0.087	1	SPOPL
0.024862	0.0644938	0.164	0.11	1	USP22
0.02492	-0.202369	0.164	0.22	1	RFC3
0.0249318	0.290975	0.119	0.075	1	EML2
0.0249587	0.15085	0.29	0.22	1	CUEDC1
0.0250116	0.237793	0.101	0.061	1	ZNF66
0.0250404	0.0557213	0.144	0.093	1	PDZD2
0.0250774	0.0980102	0.355	0.27	1	TRRAP
0.0251087	0.0782195	0.485	0.388	1	KCNH8
0.0252272	0.122606	0.534	0.446	1	TGFBR2
0.0252376	-0.473171	0.13	0.174	1	PECAM1
0.0252488	0.11947	0.119	0.072	1	FSIP2-AS1
0.0252585	-0.314868	0.161	0.212	1	PCMTD2
0.0253545	0.187205	0.076	0.041	1	NT5DC2
0.0254748	-0.221566	0.066	0.104	1	MAST4
0.0255172	-0.130262	0.895	0.87	1	NEAT1
0.0255681	0.169431	0.064	0.032	1	AC092839.1
0.0255739	0.202161	0.12	0.075	1	AC068888.1
0.0256619	0.117399	0.579	0.467	1	TNRC6A
0.0257223	0.177291	0.072	0.038	1	SDCBP2-AS1
0.0257365	0.180885	0.215	0.154	1	TRHDE
0.0257976	0.0559438	0.175	0.119	1	TTBK2
0.0258597	0.123104	0.341	0.27	1	SCD5
0.0258803	0.104664	0.306	0.232	1	TTC14
0.0258996	0.218381	0.171	0.119	1	ERF
0.0259007	0.228948	0.349	0.275	1	ZFR
0.0259113	0.126419	0.084	0.046	1	ABRAXAS2
0.0259762	0.116502	0.854	0.771	1	DDX17
0.0260049	0.172754	0.302	0.229	1	PDSS2
0.0260477	-0.164296	0.032	0.061	1	SYNJ2
0.0262336	0.0457088	0.119	0.072	1	TYRO3
0.0262812	0.198501	0.064	0.032	1	EXTL2
0.0262851	0.244774	0.109	0.067	1	ARSG
0.026309	0.294703	0.462	0.388	1	IFNAR2
0.0263313	-0.36019	0.117	0.162	1	ACTB
0.0263452	0.195606	0.105	0.064	1	GEMIN8
0.0263647	0.199133	0.139	0.093	1	POT1
0.0263845	-0.370753	0.112	0.157	1	TMEM173
0.0263846	0.00844809	0.096	0.055	1	LMO7
0.0264115	0.228309	0.172	0.122	1	FUBP3
0.0264674	0.213879	0.306	0.235	1	UBE2D3
0.0265906	0.223208	0.299	0.235	1	TLK2
0.0267202	0.0945347	0.052	0.023	1	AL157392.2
0.0268761	0.195867	0.366	0.296	1	DICER1
0.0269248	-0.427854	0.345	0.388	1	DOCK8
0.0269286	-0.435801	0.109	0.151	1	ALDH1A3
0.0269433	0.194378	0.441	0.368	1	LIMA1
0.0269873	-0.373336	0.088	0.128	1	ENTPD1
0.0270261	0.124214	0.202	0.142	1	LAMTOR5-AS1
0.0270579	0.242243	0.17	0.119	1	SNX30
0.0270614	-0.349866	0.035	0.064	1	CIAO3
0.0271771	0.177736	0.25	0.191	1	RPS6KA5
0.0272364	-0.228675	0.066	0.104	1	SLC25A28
0.0273725	0.206969	0.152	0.101	1	KLF9
0.0273797	0.147297	0.116	0.072	1	PMF1
0.0274248	0.201901	0.584	0.499	1	DIP2B
0.027507	-0.236428	0.188	0.246	1	ROBO1
0.0275196	0.172387	0.086	0.049	1	TIMM44
0.0275606	0.212732	0.275	0.217	1	CLASRP
0.0275773	0.0513158	0.234	0.168	1	TLK1
0.0276455	0.140867	0.226	0.168	1	ZBTB44
0.0277462	0.330526	0.264	0.209	1	PHACTR2
0.0277769	0.25205	0.075	0.041	1	CLCC1
0.0278423	-0.267211	0.046	0.078	1	CTSH
0.027877	-0.246678	0.046	0.078	1	CDH5
0.0279604	0.117123	0.151	0.101	1	HTRA1
0.0280685	-0.174787	0.035	0.064	1	HAUS3
0.0281319	0.0913763	0.139	0.09	1	TMEM120B
0.0281774	-0.495626	0.069	0.104	1	THBS2
0.0282038	-0.44929	0.212	0.264	1	SGCD
0.0282263	0.0976486	0.052	0.023	1	MROH7
0.0282627	0.19566	0.222	0.165	1	LIMD1
0.0282806	0.176741	0.282	0.214	1	MAN1A2
0.0283054	-0.166909	0.035	0.064	1	RPL28
0.0283856	0.32008	0.155	0.107	1	ADIPOR2
0.0284003	0.217059	0.082	0.046	1	MSTO1
0.0284187	0.0861694	0.112	0.07	1	EFR3B
0.0284487	-0.241264	0.192	0.243	1	SLAIN2
0.0285058	-0.337443	0.275	0.33	1	EIF4A2
0.028611	0.188235	0.152	0.104	1	BLZF1
0.028624	0.0640872	0.052	0.023	1	JRK
0.0286688	0.269172	0.064	0.032	1	ST7
0.0287841	-0.398869	0.078	0.116	1	FRAS1
0.0287916	-0.0263728	0.065	0.032	1	PSMA7
0.0289171	-0.297916	0.194	0.246	1	SUPT6H
0.0289231	0.167103	0.252	0.191	1	NUP214
0.0289626	0.277608	0.176	0.128	1	C3orf70
0.0289845	0.167211	0.171	0.119	1	CHM
0.0291061	0.331073	0.106	0.067	1	KLF6
0.0291431	0.245102	0.186	0.133	1	ITFG2
0.0291968	-0.419488	0.071	0.107	1	RYR3
0.0292546	0.199573	0.151	0.101	1	TSTD3
0.0292549	0.24963	0.179	0.128	1	EPS15L1
0.0292856	-0.244237	0.049	0.081	1	LTB4R
0.029433	0.184281	0.079	0.043	1	IL17RC
0.0294548	0.471379	0.105	0.067	1	LGR5
0.0296375	0.147682	0.176	0.125	1	NRIP1
0.029657	0.333213	0.241	0.186	1	PKIG
0.0297086	0.151226	0.071	0.038	1	NCAPD3
0.0297479	0.0294071	0.329	0.241	1	DOK6
0.0298496	0.0878568	0.195	0.136	1	MCCC1
0.0299045	-0.317371	0.158	0.209	1	PLS3
0.0299072	-0.39365	0.089	0.128	1	CD99L2
0.0299716	0.118613	0.134	0.087	1	MPHOSPH9
0.0300589	-0.319051	0.185	0.238	1	INPPL1
0.0301126	0.18765	0.169	0.119	1	INPP4A
0.0301826	0.232194	0.31	0.241	1	BBX
0.0301991	0.230874	0.096	0.058	1	DHX32
0.0302063	0.206752	0.051	0.023	1	KMT5C
0.0302405	0.228868	0.122	0.078	1	ACAD9
0.0302605	-0.303492	0.222	0.275	1	ALG13
0.0302656	0.193082	0.055	0.026	1	EFCAB7
0.030291	0.152889	0.051	0.023	1	ABHD10
0.0304276	0.182897	0.082	0.046	1	EXOSC8
0.0305092	0.156998	0.25	0.183	1	SPATA5
0.0305124	0.211569	0.1	0.061	1	NEURL1
0.0305202	0.0693627	0.222	0.162	1	KPNA6
0.0305518	-0.0185387	0.069	0.035	1	DOCK10
0.0305861	0.275321	0.144	0.099	1	NFYC
0.0305892	0.315128	0.051	0.023	1	RGS6
0.0306405	-0.39812	0.128	0.174	1	PPP2R5A
0.0307602	0.135684	0.098	0.058	1	MFSD12
0.0308196	-0.143412	0.05	0.084	1	TAFA2
0.0308347	0.177566	0.27	0.203	1	EGFL8
0.0308464	0.174419	0.406	0.333	1	ATF7IP
0.0309215	-0.409762	0.145	0.188	1	HIVEP1
0.0309583	-0.186879	0.07	0.107	1	DEPTOR
0.0309763	0.162064	0.051	0.023	1	IKBKG
0.0310043	0.240933	0.128	0.084	1	AC084198.2
0.0311022	0.0340564	0.311	0.238	1	YAP1
0.0311419	-0.326877	0.194	0.243	1	TASOR
0.0312196	-0.257623	0.64	0.661	1	RBM6
0.0312474	0.306089	0.274	0.214	1	MICU2
0.0312851	0.22684	0.114	0.072	1	LCMT1
0.0313244	-0.372704	0.031	0.058	1	LOXL2
0.0313642	0.0457498	0.196	0.136	1	ERGIC2
0.0313672	-0.270388	0.131	0.18	1	FAM78B
0.0314216	0.200543	0.169	0.119	1	CAMK2G
0.0314519	-0.274193	0.326	0.38	1	GOLGB1
0.0314698	0.172488	0.055	0.026	1	RNF217-AS1
0.0315111	0.139031	0.101	0.061	1	ZCCHC17
0.0315321	0.208657	0.13	0.087	1	TMEM59
0.0315868	0.150162	0.051	0.023	1	LGALS1
0.0316442	-0.159809	0.031	0.058	1	LINC02802
0.0316592	0.244925	0.249	0.194	1	XPO6
0.0318179	0.276835	0.134	0.09	1	GAN
0.0318593	0.232522	0.07	0.038	1	GTF3C5
0.0319835	0.240803	0.081	0.046	1	L3MBTL1
0.0320503	-0.293544	0.396	0.455	1	BDP1
0.0320524	0.256251	0.114	0.072	1	GPC1
0.0321036	0.161042	0.111	0.07	1	AC106845.1
0.0322679	0.262077	0.095	0.058	1	SMIM8
0.0323405	-0.274061	0.082	0.122	1	AGBL3
0.0323676	0.0432183	0.117	0.072	1	AFG3L2
0.0323946	0.124585	0.079	0.043	1	GLIPR2
0.0325122	0.0988933	0.119	0.075	1	FLYWCH1
0.032561	0.187933	0.161	0.113	1	GARNL3
0.0326144	-0.242898	0.164	0.212	1	ENTPD4
0.0326727	0.102748	0.086	0.049	1	RAB9A
0.0327116	0.16374	0.68	0.588	1	SYNE2
0.0327149	0.241245	0.055	0.026	1	SRM
0.0327517	0.18908	0.182	0.13	1	TFG
0.0327585	0.17312	0.055	0.026	1	KCNK5
0.0327615	-0.184432	0.07	0.107	1	RRN3
0.0328831	0.22053	0.085	0.049	1	TENM2
0.0330175	0.218588	0.117	0.075	1	SEC14L2
0.0330643	0.174139	0.1	0.061	1	ZC4H2
0.0331007	0.18404	0.142	0.096	1	EAPP
0.0331539	0.24284	0.175	0.125	1	ENPP2
0.033232	0.120431	0.068	0.035	1	PC
0.0333034	-0.519404	0.371	0.4	1	FNBP1
0.0333096	0.189112	0.172	0.122	1	AL445123.2
0.0334473	0.135782	0.248	0.191	1	NAA15
0.0336008	0.316278	0.47	0.432	1	CLIC4
0.0336858	0.208715	0.062	0.032	1	DENND6A-AS1
0.0336942	0.186215	0.128	0.084	1	WDTC1
0.0337905	0.130456	0.771	0.701	1	SLC35F1
0.033808	0.109739	0.071	0.038	1	PFKFB4
0.0338406	0.122495	0.168	0.116	1	NHS
0.0338514	0.30004	0.305	0.246	1	ZMIZ1
0.0338567	0.126492	0.074	0.041	1	WIPI1
0.0339404	-0.494428	0.186	0.229	1	CFH
0.0340365	0.295724	0.081	0.046	1	P2RY12
0.0341504	0.0990113	0.082	0.046	1	NLGN3
0.0341827	0.0802762	0.055	0.026	1	RABL2A
0.0341838	0.203704	0.131	0.087	1	AP4E1
0.034238	-0.288254	0.114	0.157	1	OPTN
0.0343031	0.144457	0.092	0.055	1	RSBN1
0.0344311	0.160265	0.496	0.414	1	ARHGEF10
0.0345517	0.303489	0.122	0.081	1	HNRNPLL
0.0345651	-0.203332	0.034	0.061	1	BUD13
0.0346612	0.270789	0.05	0.023	1	GTF2H5
0.0347266	0.0747274	0.101	0.061	1	CPED1
0.0347978	0.140377	0.155	0.107	1	NDUFV3
0.0348325	0.146461	0.062	0.032	1	LSM7
0.0348841	0.0728366	0.059	0.029	1	CLDN11
0.034899	-0.156546	0.04	0.07	1	NBEAL2
0.0349013	0.179376	0.092	0.055	1	MLYCD
0.0349023	0.204095	0.05	0.023	1	NUDT12
0.0349747	0.196336	0.078	0.043	1	FADS2
0.035003	0.176565	0.181	0.13	1	KLHL22
0.0351459	0.0959821	0.055	0.026	1	ARL10
0.0351521	0.170722	0.129	0.084	1	BMT2
0.0351995	0.0404521	0.278	0.212	1	PXN
0.0352221	0.11231	0.062	0.032	1	FCSK
0.0352506	0.0395469	0.071	0.038	1	CTC1
0.0353811	0.29896	0.179	0.13	1	ZC2HC1A
0.0354009	0.208049	0.25	0.194	1	AGO2
0.0356483	0.104388	0.268	0.2	1	NID2
0.035684	0.2363	0.085	0.049	1	EEF1AKMT1
0.0357183	0.137897	0.108	0.067	1	HOXC8
0.0357217	0.183452	0.085	0.049	1	PCSK6
0.0357872	-0.279636	0.111	0.154	1	IVNS1ABP
0.0359532	0.161713	0.635	0.557	1	VPS13C
0.0360847	0.244324	0.08	0.046	1	GNRH1
0.0361472	0.157395	0.1	0.061	1	FAM149B1
0.0361841	0.142373	0.211	0.154	1	ZCCHC8
0.0362091	0.0625319	0.284	0.217	1	CHD8
0.0363143	0.0515735	0.232	0.171	1	AC009041.2
0.036427	-0.350513	0.041	0.07	1	SAMD12-AS1
0.0366187	0.141541	0.066	0.035	1	FRG1-DT
0.0367122	-0.333153	0.128	0.171	1	FSD1L
0.0367334	0.201946	0.161	0.113	1	TTC28-AS1
0.0367762	0.197751	0.161	0.113	1	RAPGEF1
0.0368247	0.235332	0.384	0.313	1	CRADD
0.0368881	0.181333	0.076	0.043	1	ALG1L9P
0.0369188	-0.354268	0.081	0.119	1	RBFOX1
0.0370302	0.220527	0.159	0.11	1	TPM2
0.0371446	0.168857	0.206	0.151	1	COX10-AS1
0.0371917	0.159403	0.134	0.09	1	RASSF1
0.0375406	-0.536938	0.11	0.148	1	DAPK2
0.0375743	0.103233	0.211	0.154	1	RASSF4
0.0375977	0.292629	0.114	0.075	1	FBXW8
0.0377976	-0.286224	0.242	0.296	1	FBXL2
0.037825	-0.140392	0.036	0.064	1	FXYD5
0.0378719	0.154761	0.095	0.058	1	GSTCD
0.0379201	0.186416	0.065	0.035	1	PIR
0.0379542	-0.240731	0.122	0.168	1	MED23
0.037999	-0.24105	0.05	0.081	1	CHERP
0.0381083	0.0215768	0.1	0.061	1	ZNF138
0.0382112	0.198156	0.16	0.113	1	AL645568.1
0.0382482	0.172361	0.189	0.136	1	AC138150.1
0.0382652	0.177061	0.058	0.029	1	ATP5MG
0.0382876	0.146583	0.062	0.032	1	SCAF1
0.03833	0.095301	0.208	0.154	1	ERI3
0.0384261	0.168449	0.054	0.026	1	GAS2
0.0384646	-0.286185	0.044	0.072	1	TBX15
0.038488	0.233067	0.242	0.188	1	CCNT2
0.038542	0.245203	0.132	0.09	1	MAP6
0.0386157	0.0795369	0.062	0.032	1	LINC01422
0.0387628	0.165233	0.121	0.078	1	HDAC1
0.0387737	-0.136524	0.059	0.093	1	PLXNA2
0.0388363	0.106014	0.092	0.055	1	RDH11
0.0388698	0.348269	0.156	0.113	1	TCF20
0.0389105	-0.286019	0.058	0.09	1	SPRY1
0.0389227	0.229777	0.469	0.394	1	ATP2B4
0.0392131	0.195826	0.126	0.084	1	LINC02614
0.0393904	-0.178654	0.041	0.07	1	GOLGA6L9
0.0394244	-0.318823	0.4	0.443	1	ARL15
0.0394255	0.246402	0.334	0.272	1	CRIM1
0.0394984	0.0732741	0.266	0.2	1	FRS2
0.0395231	0.155985	0.069	0.038	1	TMEM63B
0.0395235	0.0843458	0.172	0.122	1	HMGN3
0.039697	0.150679	0.058	0.029	1	PRRG4
0.0397366	-0.339795	0.072	0.107	1	EIF3L
0.0397629	-0.231647	0.066	0.101	1	SET
0.0397717	0.156088	0.072	0.041	1	TTI1
0.0397877	0.135259	0.238	0.183	1	KLHDC1
0.0399392	-0.0549366	0.043	0.072	1	RGS3
0.0399509	0.205761	0.099	0.061	1	NBPF11
0.0399512	0.19543	0.229	0.174	1	CDK5RAP3
0.0400194	0.278361	0.469	0.412	1	GPHN
0.0400342	0.157717	0.109	0.07	1	PIAS3
0.0401269	0.11137	0.33	0.258	1	SMURF1
0.0401583	-0.553438	0.134	0.174	1	PPP1R13B
0.0402468	0.2116	0.614	0.539	1	HSPG2
0.0402907	0.190149	0.168	0.119	1	PLXNB1
0.0402958	0.0831515	0.092	0.055	1	RWDD3
0.0403131	-0.348101	0.224	0.267	1	CSAD
0.0403546	0.136799	0.095	0.058	1	THRA
0.0403973	-0.323567	0.082	0.119	1	RPL13
0.0404385	-0.467904	0.231	0.275	1	C11orf58
0.0405103	0.119353	0.334	0.261	1	ANTXR2
0.0405509	-0.347804	0.532	0.539	1	TENM3
0.0407123	-0.21871	0.082	0.122	1	ABCB4
0.0407853	-0.280585	0.161	0.209	1	ANAPC4
0.0410152	-0.417043	0.065	0.099	1	TTF1
0.0410307	0.0794023	0.07	0.038	1	CD63
0.0411647	-0.121621	0.039	0.067	1	AL645465.1
0.041275	-0.391336	0.308	0.348	1	ATXN1
0.0415434	0.166672	0.17	0.125	1	GPR137B
0.0416415	-0.174668	0.109	0.151	1	SKIL
0.0417822	-0.245876	0.086	0.125	1	FNBP1L
0.041865	0.238545	0.205	0.157	1	CEP63
0.0419538	0.191884	0.122	0.081	1	PSMD5
0.0420102	0.270018	0.162	0.116	1	ATF7IP2
0.0420733	0.126519	0.061	0.032	1	GPR89A
0.0421027	0.224059	0.08	0.046	1	SLC7A2
0.0421218	0.0645947	0.144	0.099	1	KLF3
0.0421879	0.232839	0.095	0.058	1	THUMPD1
0.042282	0.0423692	0.119	0.075	1	DNAJC9
0.0422904	0.207011	0.072	0.041	1	RNLS
0.0424058	0.131833	0.061	0.032	1	CTDP1
0.042408	0.154159	0.15	0.101	1	KDM2B
0.0424288	-0.220095	0.032	0.058	1	SHC3
0.0425214	0.0794618	0.206	0.148	1	XIAP
0.0426362	0.165347	0.189	0.136	1	SLC2A13
0.0426905	0.0267954	0.285	0.217	1	LTBP3
0.0427003	-0.294258	0.16	0.206	1	NONO
0.0427611	0.216537	0.119	0.078	1	AC106791.1
0.0427692	0.184892	0.056	0.029	1	ADI1
0.0429238	0.239405	0.568	0.507	1	AUTS2
0.0429462	0.248543	0.767	0.722	1	SORBS2
0.0429579	0.0653613	0.091	0.055	1	CCNK
0.0430035	-0.301939	0.179	0.226	1	LTN1
0.0431385	0.149077	0.08	0.046	1	RFLNA
0.0431403	0.28128	0.108	0.07	1	PLA2R1
0.043152	-0.27462	0.225	0.275	1	ARFGAP1
0.0432375	0.152212	0.065	0.035	1	TMEM50A
0.0432992	0.186522	0.161	0.116	1	S100PBP
0.0433471	0.216364	0.162	0.116	1	ZER1
0.0434101	0.16058	0.076	0.043	1	ABCA2
0.0434287	0.156519	0.228	0.171	1	WDR20
0.0435195	-0.25789	0.232	0.284	1	SMURF2
0.044013	-0.251826	0.512	0.542	1	C10orf90
0.0440363	0.129903	0.292	0.229	1	TULP3
0.0440412	-0.228789	0.078	0.113	1	AP5Z1
0.0440906	0.279267	0.068	0.038	1	STK32C
0.0442325	0.154245	0.189	0.139	1	CCDC149
0.0443035	0.0876793	0.072	0.041	1	C1orf220
0.0443327	0.201547	0.098	0.061	1	FBLN1
0.0444362	-0.382487	0.086	0.122	1	ABCG2
0.0444902	-0.227214	0.109	0.151	1	PRKCH
0.0445081	0.191998	0.12	0.078	1	BCL7C
0.0445813	0.10464	0.338	0.27	1	PAX3
0.0446067	0.187881	0.169	0.122	1	ITPKB
0.0446316	0.188134	0.071	0.041	1	LINC00513
0.044751	0.0975775	0.399	0.322	1	GSK3B
0.0449243	0.27074	0.11	0.072	1	AC244131.2
0.0449873	0.0892209	0.065	0.035	1	MAP9
0.0449954	0.137344	0.091	0.055	1	ERCC6
0.0450007	-0.23007	0.665	0.687	1	PLEKHG1
0.0451944	0.306962	0.254	0.206	1	PBX1
0.045247	0.170135	0.319	0.255	1	NUTM2B-AS1
0.0453868	0.230529	0.128	0.087	1	HMGN2
0.0454001	-0.219517	0.062	0.096	1	FAM20C
0.0454904	-0.124778	0.032	0.058	1	GEMIN2
0.0456012	0.139822	0.411	0.333	1	ARHGAP42
0.0457408	0.196388	0.096	0.061	1	SYCP2
0.0457788	0.221848	0.189	0.139	1	GNG12
0.0457906	0.142685	0.086	0.052	1	MFSD14B
0.0458019	0.174601	0.1	0.064	1	ARHGAP20
0.0458749	0.10491	0.259	0.2	1	TRIM44
0.0458994	0.180066	0.199	0.148	1	FGFR1OP2
0.0459594	0.11676	0.188	0.136	1	MTSS2
0.0461105	0.195142	0.06	0.032	1	AC092821.3
0.0462064	0.170159	0.086	0.052	1	ZRANB2-AS2
0.0462255	0.0888797	0.166	0.119	1	SUPT16H
0.0463457	-0.340129	0.066	0.099	1	MGLL
0.046445	-0.256028	0.078	0.113	1	SMS
0.0466815	-0.170586	0.099	0.139	1	PARVB
0.0467263	0.207059	0.071	0.041	1	ZNF274
0.0467641	0.122932	0.184	0.133	1	DPP8
0.0469712	0.222699	0.052	0.026	1	KCNN4
0.0469997	0.118984	0.334	0.264	1	COL20A1
0.0471006	0.166362	0.081	0.049	1	ZNF737
0.0471892	0.0736079	0.171	0.122	1	ZYG11B
0.0472874	-0.398702	0.12	0.159	1	NXN
0.0473117	-0.375845	0.276	0.322	1	PSMA3-AS1
0.0474044	0.190457	0.224	0.168	1	PDE4DIP
0.0474355	0.0439498	0.119	0.078	1	TAF1B
0.0474512	-0.243536	0.321	0.371	1	CDC42BPB
0.0475178	0.144016	0.052	0.026	1	LIX1-AS1
0.047557	0.0636952	0.428	0.342	1	DLGAP4
0.0476971	0.282033	0.155	0.113	1	EPRS
0.0477665	0.265322	0.152	0.107	1	MGMT
0.0478291	-0.00303506	0.084	0.049	1	PHLPP2
0.0479804	0.209573	0.141	0.099	1	TBC1D9B
0.0480195	0.111337	0.378	0.313	1	PMP22
0.0480711	0.218547	0.256	0.203	1	IPO9
0.0480726	0.232503	0.175	0.128	1	PHTF2
0.0481007	-0.225912	0.078	0.113	1	FLT1
0.048139	0.18967	0.136	0.093	1	SLC25A29
0.0481532	0.0923211	0.082	0.049	1	SLC25A33
0.0481631	0.226569	0.312	0.255	1	ELF1
0.048184	-0.130852	0.069	0.104	1	TRAM1
0.0482141	0.14234	0.079	0.046	1	TMEM267
0.0482469	-0.212471	0.689	0.716	1	COL6A1
0.0482706	-0.141644	0.051	0.081	1	DNAAF5
0.0482903	-0.285115	0.031	0.055	1	BMP6
0.0482903	-0.269226	0.031	0.055	1	AMDHD2
0.0483006	0.197577	0.082	0.049	1	CMC2
0.0483168	0.156582	0.052	0.026	1	ZBTB7C
0.0484456	0.0385468	0.075	0.043	1	AC023509.6
0.0484818	0.0375969	0.088	0.052	1	LINC-PINT
0.0484948	0.133367	0.068	0.038	1	TFAP2A-AS1
0.0485565	-0.188485	0.031	0.055	1	DYSF
0.0486147	0.0949396	0.111	0.072	1	PSMB7
0.0486711	-0.245825	0.675	0.672	1	JMJD1C
0.0486786	-0.139532	0.054	0.084	1	VHL
0.0486911	0.0945311	0.056	0.029	1	AC027601.6
0.0488264	-0.194347	0.096	0.136	1	AJAP1
0.0489144	0.111348	0.086	0.052	1	TMX2
0.0489635	0.255491	0.106	0.07	1	ECD
0.0489778	0.210437	0.085	0.052	1	NUDT9
0.049063	0.171722	0.1	0.064	1	ZNF496
0.0490647	0.200083	0.26	0.206	1	ACBD6
0.0491676	0.193251	0.172	0.125	1	UBE4A
0.0491756	0.104505	0.546	0.467	1	C20orf194
0.0491924	-0.380653	0.131	0.171	1	TAPBP
0.0492067	-0.290049	0.158	0.2	1	TIMP3
0.0493988	0.267071	0.081	0.049	1	C2orf76
0.0494988	0.0719479	0.111	0.072	1	SUGP1
0.0496291	0.135006	0.172	0.125	1	TMEM50B
0.0497265	0.201312	0.211	0.162	1	TMEM184B
0.04985	0.152493	0.2	0.148	1	MAL
0.0499965	-0.466356	0.098	0.133	1	FAM184B
0.050035	0.182287	0.116	0.078	1	ZFP91
0.0500428	0.0490987	0.825	0.725	1	AL139383.1
0.0501296	0.207799	0.099	0.064	1	C7orf50
0.0501529	-0.097901	0.029	0.052	1	CD2BP2
0.0503153	0.141256	0.104	0.067	1	IRF2BP2
0.0503727	-0.33399	0.043	0.07	1	SEMA3A
0.050423	0.153397	0.305	0.243	1	FOXN2
0.0505341	0.213905	0.122	0.084	1	MCCC2
0.0506116	0.158667	0.092	0.058	1	SLC16A4
0.050612	-0.328047	0.39	0.438	1	CDH6
0.0507052	0.173391	0.059	0.032	1	AC022679.2
0.0510645	0.157028	0.231	0.18	1	REPS1
0.0510724	0.0523344	0.116	0.078	1	GNAI3
0.0512724	0.14256	0.262	0.206	1	ARHGEF10L
0.0513896	-0.332504	0.516	0.557	1	IL1RAPL1
0.0514133	0.202853	0.34	0.278	1	RB1
0.0514591	0.127964	0.056	0.029	1	SERPINH1
0.0514907	0.143506	0.21	0.157	1	ARHGEF1
0.0516726	0.12752	0.074	0.043	1	DLGAP4-AS1
0.0516871	0.0361189	0.342	0.27	1	NASP
0.0517314	-0.272279	0.677	0.661	1	PHLDB1
0.0518069	0.155752	0.154	0.11	1	KIF3A
0.051833	-0.33453	0.315	0.371	1	SEMA5A
0.0519077	-0.248422	0.066	0.099	1	C2orf92
0.0520109	-0.228163	0.158	0.206	1	SRRT
0.0520357	-0.338447	0.059	0.09	1	LINC01505
0.0520786	0.183552	0.092	0.058	1	NAA10
0.0521754	0.216302	0.066	0.038	1	C19orf25
0.0523067	0.228976	0.119	0.081	1	ZNF782
0.0525682	0.101692	0.06	0.032	1	THNSL2
0.0526253	0.11728	0.092	0.058	1	USP46
0.0526549	-0.366408	0.084	0.119	1	ITGA5
0.0527609	-0.343678	0.221	0.27	1	COL8A1
0.0528469	-0.192508	0.458	0.493	1	TRIO
0.052891	0.196074	0.055	0.029	1	ALKBH8
0.0529769	-0.212314	0.095	0.133	1	CPSF2
0.053016	0.00450138	0.052	0.026	1	RSPH3
0.0531427	0.0263707	0.421	0.333	1	SRPK2
0.0532449	-0.318464	0.49	0.513	1	MYCBP2
0.0533681	0.131643	0.382	0.313	1	TDRD3
0.0533844	-0.086976	0.049	0.078	1	ABCB10
0.0535748	0.0175602	0.064	0.035	1	GALT
0.0536937	0.091625	0.06	0.032	1	PRRT2
0.0536969	0.216579	0.15	0.107	1	ACBD3
0.053795	0.214586	0.074	0.043	1	PSMC2
0.0539769	-0.291728	0.085	0.119	1	TXNDC15
0.054154	-0.237665	0.05	0.078	1	MXRA7
0.0541646	0.172621	0.059	0.032	1	CEP78
0.0543855	0.127571	0.194	0.145	1	ERBB2
0.0543949	0.0144646	0.131	0.09	1	SRP72
0.0544146	0.144611	0.248	0.188	1	PTAR1
0.0544213	-0.250486	0.043	0.07	1	CLSTN3
0.0546029	0.162995	0.764	0.701	1	PPFIBP1
0.0546305	0.190091	0.062	0.035	1	UQCRH
0.0546337	0.125043	0.081	0.049	1	TRHDE-AS1
0.0547861	0.168454	0.091	0.058	1	C1orf198
0.0548386	0.0640525	0.176	0.128	1	MAPK6
0.0548853	0.0793516	0.212	0.157	1	LINC00662
0.0549083	-0.210872	0.726	0.733	1	LUC7L3
0.0550045	0.180844	0.222	0.168	1	GLYR1
0.0550065	0.167715	0.131	0.09	1	DNAJB2
0.055046	0.133926	0.214	0.159	1	HLCS
0.0550716	0.127179	0.055	0.029	1	KLF5
0.0551865	-0.150943	0.04	0.067	1	ZNF827
0.0553031	0.197693	0.126	0.087	1	PLEKHG3
0.0554094	-0.255777	0.461	0.499	1	HNRNPH1
0.0554338	-0.35957	0.139	0.177	1	RRBP1
0.0555031	0.0469062	0.108	0.07	1	RAB2B
0.0555337	0.165383	0.12	0.081	1	GPC6
0.0555368	0.0977454	0.085	0.052	1	TRIM8
0.0555614	0.147795	0.386	0.328	1	NR3C1
0.0556102	0.121968	0.244	0.188	1	PDE5A
0.0556248	0.170325	0.639	0.58	1	NIBAN1
0.055665	0.151316	0.168	0.122	1	YTHDF3
0.0556972	0.219404	0.331	0.278	1	ZNF207
0.0557725	-0.0804417	0.031	0.055	1	AL110114.1
0.0558851	0.290681	0.201	0.157	1	RNF13
0.0559783	-0.308382	0.126	0.165	1	SPEF2
0.0560986	0.12331	0.051	0.026	1	SHARPIN
0.0561136	0.121712	0.099	0.064	1	TNFRSF25
0.0561956	-0.278533	0.039	0.064	1	HCFC1R1
0.056225	0.156741	0.074	0.043	1	COX15
0.0563932	0.149111	0.07	0.041	1	SARAF
0.056399	0.146594	0.164	0.119	1	SH3BP2
0.0564623	0.21543	0.084	0.052	1	HEXB
0.0568054	0.134595	0.188	0.142	1	NRDE2
0.056949	0.0431664	0.159	0.113	1	AL391807.1
0.0569626	0.193225	0.129	0.09	1	BIN3
0.0570328	0.101433	0.336	0.275	1	LONRF1
0.0570971	0.0602165	0.051	0.026	1	MBNL3
0.0572675	-0.304849	0.08	0.113	1	TBC1D20
0.0573328	0.1785	0.104	0.07	1	ZNF565
0.0574262	0.181805	0.12	0.081	1	LEPR
0.0576928	0.0699596	0.131	0.09	1	MXD4
0.0579346	0.186598	0.117	0.081	1	HLA-A
0.0580934	-0.356931	0.165	0.206	1	STK17A
0.058261	-0.142677	0.034	0.058	1	WRAP73
0.0582786	-0.340443	0.088	0.122	1	FYTTD1
0.0583821	0.171264	0.088	0.055	1	SNRNP40
0.0584423	0.237716	0.145	0.104	1	SMIM7
0.0584475	0.0856132	0.055	0.029	1	HS1BP3
0.0584904	0.142	0.062	0.035	1	STAT5A
0.0585174	0.162331	0.182	0.136	1	GIPC1
0.0585181	-0.294337	0.055	0.084	1	COMMD7
0.0585246	0.110989	0.092	0.058	1	C2CD2
0.0586228	0.148218	0.062	0.035	1	FOXP2
0.0586596	0.118809	0.055	0.029	1	UTP23
0.0586622	0.0334189	0.135	0.093	1	SLC22A17
0.0587746	0.110473	0.112	0.075	1	BRCC3
0.0588062	-0.204944	0.036	0.061	1	PPP1R13L
0.0588528	0.104456	0.085	0.052	1	SYDE2
0.058868	0.121069	0.074	0.043	1	MORC2
0.0589147	-0.0532826	0.031	0.055	1	PIGQ
0.0589196	-0.312338	0.18	0.223	1	MARK1
0.0590291	-0.324014	0.186	0.229	1	KPNA1
0.0590885	0.171584	0.062	0.035	1	MPHOSPH6
0.0591856	0.0878924	0.301	0.235	1	LGI4
0.059222	0.120541	0.062	0.035	1	HACD2
0.0592748	-0.283655	0.075	0.107	1	MAP7D1
0.0593513	0.0948686	0.135	0.093	1	PSMF1
0.0593737	-0.319087	0.041	0.067	1	TMEM161A
0.0593868	-0.314281	0.044	0.07	1	SOX4
0.0594059	0.107556	0.081	0.049	1	CHUK
0.059675	0.095179	0.114	0.075	1	H2AFV
0.0597271	0.121122	0.276	0.217	1	MIRLET7BHG
0.0597516	-0.278263	0.158	0.2	1	NDUFV1
0.0598156	0.170838	0.05	0.026	1	E2F6
0.0598931	-0.152903	0.164	0.212	1	ARNT
0.0598938	0.132587	0.062	0.035	1	WDR92
0.0599114	-0.317143	0.115	0.154	1	LRRK1
0.0599874	0.106616	0.314	0.246	1	CTDSPL
0.0600263	-0.294948	0.474	0.496	1	TANC1
0.0601657	0.14783	0.308	0.249	1	CNOT2
0.0603477	-0.339399	0.135	0.174	1	IRF3
0.0604901	0.0893592	0.11	0.072	1	SLFN11
0.0605124	-0.355893	0.084	0.116	1	LMCD1
0.060663	0.107319	0.078	0.046	1	NFKBIA
0.0606831	-0.00701672	0.059	0.032	1	PRMT9
0.0608403	0.12227	0.066	0.038	1	CAPN5
0.0608625	-0.204611	0.108	0.148	1	TFPI
0.0608667	-0.0826215	0.034	0.058	1	RDH10
0.0608674	0.0769317	0.364	0.299	1	MAP3K4
0.0609125	0.0772039	0.16	0.116	1	ACADM
0.0609802	0.0558601	0.074	0.043	1	NBPF1
0.0609817	-0.295153	0.234	0.275	1	MAST2
0.0611823	0.0816967	0.055	0.029	1	SNRPG
0.0613158	-0.273151	0.341	0.386	1	RFX3
0.0613594	0.0613683	0.074	0.043	1	SLC17A5
0.0613742	0.227663	0.376	0.316	1	KIF13B
0.0613825	0.0245272	0.146	0.101	1	OGDH
0.061386	0.0540966	0.304	0.241	1	ACIN1
0.0614218	0.10436	0.189	0.142	1	NOP58
0.0614932	-0.275927	0.095	0.13	1	MPC1
0.0615301	-0.510318	0.282	0.313	1	CAMK1D
0.0618514	-0.0226503	0.051	0.026	1	GPAA1
0.0618752	0.237223	0.072	0.043	1	MTFR1L
0.0620739	0.13962	0.07	0.041	1	COQ5
0.0620936	-0.437086	0.14	0.18	1	RAB8B
0.0621724	0.196895	0.128	0.09	1	METTL2B
0.0621834	0.209651	0.498	0.423	1	PDE4D
0.0621939	0.185051	0.256	0.206	1	FAM168A
0.0622416	0.182348	0.131	0.09	1	TPM1
0.0622615	0.186644	0.256	0.203	1	VMP1
0.0622878	-0.239097	0.104	0.142	1	CANX
0.0624484	-0.431521	0.094	0.128	1	CNTNAP3B
0.0625188	0.0898879	0.066	0.038	1	LRFN4
0.062542	-0.173346	0.039	0.064	1	GTF3A
0.062609	0.0311902	0.059	0.032	1	SAP30L-AS1
0.0626928	0.184688	0.058	0.032	1	ROBO3
0.0626992	-0.216681	0.06	0.09	1	PDE7B
0.062721	0.129301	0.069	0.041	1	AC113386.1
0.0627781	-0.318104	0.258	0.301	1	ABR
0.0627819	0.0922053	0.374	0.31	1	PDXDC1
0.0627934	0.149531	0.094	0.061	1	EXOSC3
0.0628702	-0.233048	0.182	0.229	1	DDX24
0.0630514	-0.457762	0.068	0.099	1	AGBL4
0.0630985	-0.123826	0.571	0.478	1	CALD1
0.063284	-0.221153	0.259	0.307	1	LRRFIP1
0.0633319	0.143381	0.182	0.136	1	DDR2
0.0633994	-0.181144	0.055	0.084	1	OSBPL3
0.0634825	0.185734	0.392	0.328	1	ANKRD44
0.0636044	-0.195033	0.039	0.064	1	LYSMD3
0.0636093	0.179782	0.065	0.038	1	SLC43A3
0.0636957	0.128693	0.122	0.084	1	PDK3
0.0637185	-0.168956	0.041	0.067	1	ROBO4
0.0637264	-0.36737	0.145	0.183	1	CUBN
0.0638055	0.172453	0.149	0.11	1	SRP19
0.0638565	0.257855	0.075	0.046	1	CST3
0.0639368	-0.273638	0.03	0.052	1	PGD
0.064017	0.163157	0.058	0.032	1	TMED4
0.0640607	0.164135	0.398	0.333	1	PICALM
0.0640845	0.0795925	0.311	0.252	1	MED15
0.0642057	0.107637	0.168	0.125	1	TARDBP
0.0642343	-0.274935	0.145	0.186	1	TRIP10
0.0643451	-0.298336	0.145	0.186	1	NAB1
0.0644882	-0.0253185	0.184	0.133	1	ADAR
0.064618	0.21447	0.082	0.052	1	CCDC12
0.0646262	-0.156115	0.03	0.052	1	NAA40
0.0646762	-0.208467	0.089	0.125	1	CLPX
0.0647625	0.179039	0.065	0.038	1	TBC1D22B
0.064781	-0.208969	0.35	0.397	1	OGT
0.0648819	0.0289187	0.161	0.116	1	STX17
0.0649116	-0.266444	0.162	0.203	1	NEDD4
0.0649168	-0.482945	0.154	0.191	1	ANO4
0.0649223	0.172755	0.061	0.035	1	UAP1L1
0.0649642	0.288888	0.13	0.093	1	SUGCT
0.0650475	0.275025	0.102	0.07	1	IL3RA
0.06506	0.172052	0.076	0.046	1	DMWD
0.0650871	0.133053	0.08	0.049	1	MAPKAPK2
0.0651468	-0.343113	0.16	0.197	1	FBXO7
0.0653227	0.123713	0.238	0.188	1	PUDP
0.065353	-0.213251	0.046	0.072	1	LRP5
0.0653685	0.0241749	0.218	0.165	1	AC090825.1
0.0654957	0.131474	0.082	0.052	1	AP001831.1
0.0656168	0.211452	0.054	0.029	1	HSBP1
0.0656219	0.177114	0.082	0.052	1	H6PD
0.0657097	0.204256	0.158	0.116	1	PLPP3
0.0657687	-0.249716	0.208	0.252	1	CDK17
0.0658132	0.0983639	0.679	0.614	1	AKAP13
0.0659635	-0.174522	0.055	0.084	1	SART1
0.0660969	0.234743	0.304	0.258	1	CAPN7
0.066244	-0.314999	0.138	0.177	1	VKORC1L1
0.0662821	0.209249	0.096	0.064	1	LINC01242
0.0663195	0.177245	0.082	0.052	1	PEX13
0.0664047	0.159957	0.054	0.029	1	AC087477.2
0.0664392	0.245201	0.19	0.148	1	TMF1
0.0666115	-0.214637	0.228	0.275	1	THSD4
0.0667588	0.169092	0.065	0.038	1	FKBP8
0.0667983	-0.3627	0.066	0.096	1	RASGRF2
0.0668041	-0.369884	0.116	0.154	1	ATP6V1H
0.0668117	-0.333557	0.079	0.11	1	RAPGEF4
0.06682	-0.161337	0.03	0.052	1	ZNF549
0.06685	0.140975	0.104	0.07	1	RPL31
0.0671111	-0.20913	1	1	1	MALAT1
0.0671314	0.280856	0.175	0.133	1	TRMT9B
0.06718	-0.112533	0.079	0.113	1	NADSYN1
0.0671956	-0.228934	0.032	0.055	1	ZNF662
0.0672601	0.11135	0.072	0.043	1	CAT
0.0673325	0.117791	0.094	0.061	1	COPS5
0.0674913	-0.380146	0.231	0.272	1	CHD3
0.0675219	-0.212991	0.046	0.072	1	LNX1
0.0676264	0.106293	0.13	0.09	1	KDM1A
0.0677592	0.239606	0.05	0.026	1	PGLS
0.0678122	0.161989	0.072	0.043	1	YTHDF1
0.0679221	0.139806	0.065	0.038	1	LINC00886
0.0679231	-0.056965	0.039	0.064	1	CACNB4
0.0679244	0.144986	0.524	0.446	1	NIPBL
0.0679835	-0.411824	0.465	0.481	1	BACH2
0.0680745	0.205629	0.266	0.214	1	C2CD5
0.0682244	-0.198885	0.062	0.093	1	SREK1IP1
0.0684363	0.105554	0.065	0.038	1	DCUN1D5
0.0684958	0.116882	0.069	0.041	1	AL589843.1
0.0685025	-0.286505	0.616	0.643	1	CHD9
0.068513	-0.240043	0.075	0.107	1	MKRN1
0.0685303	0.130815	0.054	0.029	1	GCDH
0.0685591	0.105552	0.268	0.212	1	EP300
0.0686605	-0.395083	0.308	0.351	1	FUT8
0.0686762	0.149782	0.13	0.093	1	MFF
0.0687476	0.150799	0.232	0.183	1	ZNF326
0.0687667	-0.21785	0.032	0.055	1	SLC16A12
0.0687978	0.231912	0.056	0.032	1	AP002381.2
0.0688559	0.240683	0.102	0.07	1	ITPA
0.0688631	0.178468	0.185	0.139	1	CSNK1D
0.0689651	0.139252	0.338	0.281	1	POU2F1
0.0689746	0.267225	0.109	0.072	1	SLC22A3
0.0689784	-0.0534651	0.039	0.064	1	ANKRD10-IT1
0.0690348	0.240995	0.085	0.055	1	USP49
0.0692014	0.12842	0.128	0.09	1	LMTK2
0.0692089	0.0404615	0.072	0.043	1	SCPEP1
0.0693235	0.169719	0.529	0.47	1	SSBP2
0.0693408	0.271195	0.161	0.122	1	EHD4
0.0693555	0.207271	0.079	0.049	1	C16orf87
0.0693995	0.115664	0.111	0.075	1	VPS28
0.0694747	-0.116514	0.032	0.055	1	AHNAK2
0.069547	0.135492	0.058	0.032	1	KCNK1
0.0695489	0.0852817	0.065	0.038	1	ZNF551
0.0695636	-0.210062	0.032	0.055	1	RPL36
0.0696355	-0.325583	0.066	0.096	1	FBXO21
0.0696541	-0.178107	0.062	0.093	1	GNL1
0.0697345	0.147789	0.15	0.107	1	PMS1
0.0697558	0.0442338	0.501	0.414	1	FNBP4
0.0697752	-0.280784	0.342	0.386	1	FOXP1
0.0697851	-0.148564	0.035	0.058	1	AC096711.2
0.0697857	0.110582	0.058	0.032	1	AL450384.2
0.0699211	0.181926	0.344	0.287	1	EWSR1
0.0699678	0.095957	0.131	0.093	1	RPN2
0.0700382	0.223228	0.129	0.093	1	CDKL3
0.0700797	0.0769088	0.372	0.307	1	VIM
0.070105	0.135952	0.058	0.032	1	AC008438.1
0.0701705	0.196549	0.079	0.049	1	NBDY
0.0701761	0.273888	0.085	0.055	1	AC025171.1
0.0702619	0.101679	0.131	0.093	1	AHCYL1
0.0703161	0.0870891	0.511	0.441	1	MAP4K5
0.0703294	-0.3512	0.102	0.136	1	HSP90B1
0.0704419	0.140826	0.068	0.041	1	AL035409.1
0.0704774	0.0265817	0.05	0.026	1	RND3
0.0704829	-0.194612	0.215	0.264	1	STXBP6
0.0705398	0.168364	0.17	0.128	1	ADIRF
0.0705823	-0.00471425	0.12	0.081	1	HIKESHI
0.0706021	0.0370493	0.084	0.052	1	COX19
0.0708362	0.180181	0.082	0.052	1	SLC9A3R2
0.0709084	0.0837463	0.058	0.032	1	ZNF487
0.0709414	-0.184599	0.049	0.075	1	LPCAT3
0.0709724	-0.212114	0.111	0.148	1	NOP56
0.0710879	-0.24004	0.059	0.087	1	CMTM8
0.0711708	0.0949724	0.18	0.133	1	PIK3R3
0.0712183	0.0579001	0.3	0.243	1	RBMX
0.071228	0.0983517	0.069	0.041	1	AL136171.2
0.0713387	0.111756	0.079	0.049	1	BCL9L
0.0713449	0.0645421	0.05	0.026	1	CBX6
0.0715182	0.189593	0.075	0.046	1	P3H1
0.0715691	0.253144	0.112	0.078	1	ATPAF1
0.0715914	0.1951	0.162	0.122	1	DTWD1
0.0718521	0.182955	0.142	0.104	1	ZNF706
0.0719458	0.104556	0.094	0.061	1	VEZF1
0.0722093	0.19734	0.071	0.043	1	SLC8B1
0.0723252	-0.228834	0.064	0.093	1	UBTD1
0.0724779	0.113244	0.239	0.186	1	FAM13A
0.0726119	0.230104	0.078	0.049	1	OXCT1
0.0726438	-0.241122	0.094	0.128	1	AC005753.2
0.0727747	-0.278041	0.066	0.096	1	PCAT1
0.0728726	-0.25058	0.099	0.133	1	TRAF5
0.0729214	0.0596397	0.098	0.064	1	ATP5MC2
0.0731184	0.111939	0.082	0.052	1	ZNF236-DT
0.0732047	0.250725	0.125	0.09	1	HADHB
0.073346	0.168135	0.128	0.09	1	AP4S1
0.0734196	-0.268537	0.345	0.391	1	WAC
0.0737127	0.128588	0.414	0.359	1	WDFY3
0.0737597	0.252841	0.372	0.316	1	SP100
0.0737649	0.0948081	0.11	0.075	1	ZNF493
0.0738308	-0.124023	0.051	0.078	1	GPM6A
0.0739475	-0.20421	0.035	0.058	1	ATP5ME
0.0740015	0.153279	0.272	0.217	1	TRAPPC9
0.0740021	0.131578	0.075	0.046	1	ZNF384
0.0741921	0.153504	0.104	0.07	1	MTMR4
0.0744137	-0.0486815	0.091	0.058	1	PLEKHA2
0.0745385	0.215394	0.234	0.186	1	DNM1L
0.0751078	0.125173	0.117	0.081	1	TRAPPC13
0.0751145	-0.406546	0.095	0.128	1	MIR3659HG
0.0757159	-0.510032	0.204	0.241	1	ADAMTS9
0.0757272	0.134181	0.225	0.177	1	MCC
0.0758007	0.12971	0.102	0.07	1	VCP
0.075853	0.103434	0.295	0.241	1	TMEM165
0.0758741	0.0613255	0.131	0.093	1	DNAJC24
0.0758764	0.151815	0.13	0.093	1	CEP126
0.0763595	-0.356429	0.043	0.067	1	MMP14
0.0764029	0.0163173	0.086	0.055	1	AC078881.1
0.0764062	0.165006	0.075	0.046	1	RAD18
0.0764889	0.112388	0.141	0.101	1	SCP2
0.0765611	0.202419	0.162	0.122	1	PIGN
0.0766779	-0.308667	0.226	0.267	1	RNF19A
0.0766831	0.114408	0.122	0.087	1	ACAT1
0.0768538	-0.357207	0.092	0.125	1	MYO5C
0.0768622	0.153718	0.056	0.032	1	SIDT2
0.0769236	0.117119	0.352	0.29	1	CREB3L2
0.0769593	-0.237326	0.091	0.125	1	PHF10
0.076994	0.0117255	0.288	0.232	1	RUFY2
0.0770541	-0.135928	0.038	0.061	1	RNF135
0.077112	0.0662142	0.219	0.168	1	AGO4
0.0771522	0.19734	0.102	0.07	1	CD59
0.0771807	0.106395	0.146	0.107	1	D2HGDH
0.0772643	-0.170409	0.043	0.067	1	KITLG
0.07728	-0.168065	0.056	0.084	1	ZNF273
0.0773283	0.216224	0.215	0.168	1	PPCDC
0.0773837	-0.178026	0.061	0.09	1	RNF20
0.0774147	-0.0508074	0.114	0.154	1	XPOT
0.0774714	-0.210088	0.051	0.078	1	LAMC3
0.0775351	0.179694	0.261	0.209	1	ZNF518A
0.0775369	0.336002	0.249	0.206	1	FAM214A
0.0775504	-0.469854	0.211	0.249	1	PCF11
0.0777232	0.130851	0.112	0.078	1	SORBS3
0.0778289	-0.610762	0.175	0.212	1	EMCN
0.0778368	-0.0877617	0.035	0.058	1	FURIN
0.077849	0.0487277	0.171	0.128	1	ADGRA2
0.0778694	0.155201	0.06	0.035	1	NMRAL1
0.0779467	-0.155193	0.08	0.113	1	TERF2
0.0780808	0.186986	0.128	0.093	1	DLST
0.0782105	0.161051	0.328	0.272	1	PRH1
0.0784666	-0.274826	0.045	0.07	1	WDR4
0.0785366	0.0460996	0.079	0.049	1	ZDHHC2
0.0786426	0.118026	0.129	0.09	1	GPC4
0.0788086	0.0899713	0.108	0.072	1	SETBP1
0.0789002	-0.226544	0.04	0.064	1	ARHGEF15
0.079066	0.0758506	0.075	0.046	1	LINC02062
0.0791681	0.26957	0.076	0.049	1	L2HGDH
0.0791808	0.109582	0.181	0.136	1	SEC23A
0.0791819	0.122138	0.11	0.075	1	DTNBP1
0.0791946	0.173001	0.056	0.032	1	NOL4L
0.0792098	0.264476	0.108	0.075	1	EPM2A
0.0793482	0.0795941	0.4	0.325	1	MICALL2
0.0795467	-0.239599	0.066	0.096	1	SH2B3
0.0795899	0.0964229	0.079	0.049	1	C1orf43
0.079805	0.259414	0.13	0.096	1	SYNJ1
0.0798195	0.120687	0.052	0.029	1	ATP6AP1L
0.0799124	0.132078	0.052	0.029	1	EXOSC7
0.0799648	-0.162469	0.076	0.107	1	LRIG3
0.0799649	0.214522	0.214	0.168	1	LPCAT2
0.0800193	0.0742217	0.06	0.035	1	PDAP1
0.0801354	-0.282829	0.034	0.055	1	IL1R1
0.0801467	0.145168	0.145	0.104	1	APIP
0.0801522	0.234609	0.2	0.157	1	AHCYL2
0.0801611	0.214881	0.074	0.046	1	AFMID
0.0802097	0.125971	0.335	0.278	1	ATG7
0.0802584	0.0553217	0.071	0.043	1	EIPR1
0.0804268	0.280164	0.119	0.084	1	SEC13
0.0804588	-0.150497	0.305	0.351	1	FLNA
0.0804762	0.11037	0.606	0.533	1	SIK3
0.0805213	0.180099	0.088	0.058	1	EMC1-AS1
0.0807002	-0.22902	0.255	0.299	1	TMBIM4
0.0807313	-0.333097	0.31	0.348	1	MED14
0.080826	0.176868	0.179	0.136	1	NIPSNAP2
0.0808465	0.169067	0.052	0.029	1	ARFRP1
0.0809089	0.203581	0.166	0.125	1	CSPG4
0.0809291	0.0725547	0.099	0.067	1	MESD
0.0810488	0.118884	0.089	0.058	1	TOX4
0.081054	-0.318522	0.198	0.241	1	P3H2
0.0812811	0.154097	0.112	0.078	1	ZNF235
0.0812862	0.232835	0.151	0.113	1	FCGRT
0.08136	0.159842	0.122	0.087	1	AP002812.2
0.0814058	-0.0602201	0.054	0.029	1	AC053513.1
0.0814976	0.0557455	0.22	0.171	1	SND1
0.0815052	0.195618	0.269	0.223	1	POLR2J3
0.0815303	0.153348	0.105	0.072	1	VSTM4
0.0815827	0.175324	0.099	0.067	1	AC006504.5
0.0816695	0.132876	0.254	0.206	1	NUTM2A-AS1
0.0816756	0.0941694	0.056	0.032	1	TRIM71
0.0817395	0.170665	0.135	0.096	1	CADM3
0.0819506	-0.277843	0.06	0.087	1	SLC16A7
0.0819902	-0.244828	0.436	0.475	1	INPP5F
0.0822712	0.240036	0.24	0.197	1	WWP1
0.0822913	0.135294	0.573	0.501	1	SON
0.0823159	0.111022	0.159	0.119	1	MTCH2
0.0823188	0.0653808	0.106	0.072	1	SOCS7
0.0823507	-0.203458	0.045	0.07	1	CEP170B
0.0824232	0.126967	0.122	0.087	1	ATL3
0.0824617	0.0561287	0.085	0.055	1	AC008771.1
0.0826207	-0.41517	0.486	0.507	1	CNKSR3
0.0826619	0.161852	0.074	0.046	1	AP1B1
0.0830286	0.0723286	0.052	0.029	1	FDX1
0.0830536	0.167879	0.079	0.049	1	STARD7
0.0830711	-0.225741	0.081	0.113	1	MCF2L
0.0831669	-0.152896	0.048	0.072	1	FAM107B
0.0832325	0.0798037	0.256	0.203	1	COA1
0.0832411	-0.238095	0.302	0.348	1	LRCH1
0.0832895	-0.0214462	0.06	0.035	1	WDR3
0.0833516	0.0977315	0.12	0.084	1	MAGT1
0.0833535	0.147458	0.089	0.058	1	ALG5
0.0836266	0.176833	0.254	0.209	1	BCKDHB
0.0838795	0.108474	0.19	0.145	1	ZNF438
0.0839097	0.0428442	0.736	0.681	1	FRMD5
0.0839863	0.030642	0.405	0.342	1	RSF1
0.0840016	-0.317886	0.221	0.258	1	OSBPL10
0.0840106	-0.211034	0.045	0.07	1	ETAA1
0.0843803	-0.386765	0.108	0.139	1	DDX55
[truncated: 5,962 more rows]
