# Supplementary material for: snRNA-seq of human cutaneous neurofibromas before and after selumetinib treatment implicates role of altered Schwann cell states, inter-cellular signaling, and extracellular matrix in treatment response
Source: Acta Neuropathol Commun. 2024 Jun 21;12:102. doi: 10.1186/s40478-024-01821-z (PMC11191180; doi:10.1186/s40478-024-01821-z)
Supplement: Supplementary file 5 — Additional file 5. [file 40478_2024_1821_MOESM5_ESM.xlsx]

## Sheet: Pericytes
p_val	avg_log2FC	pct.1	pct.2	p_val_adj	genes
1.62944e-16	1.7536	0.507	0.159	5.96392e-12	FKBP5
1.67643e-14	1.33867	0.547	0.202	6.13591e-10	ZBTB16
1.91439e-14	1.62036	0.613	0.322	7.00687e-10	CPM
1.15789e-12	-0.36909	1	1	4.23799e-08	MALAT1
4.37738e-10	1.27266	0.396	0.149	1.60216e-05	DENND3
5.54865e-10	0.9394	0.431	0.163	2.03086e-05	RASSF4
4.94736e-09	1.0095	0.667	0.418	0.000181078	SLC38A2
7.26193e-09	0.946478	0.676	0.452	0.000265794	SH3RF3
7.48659e-08	-0.669881	0.747	0.875	0.00274017	PRKG1
9.36701e-08	-1.25366	0.333	0.548	0.00342842	MACROD2
1.25924e-07	-0.524286	0.009	0.139	0.00460894	ZIC1
1.40832e-07	1.0525	0.289	0.091	0.0051546	CNR1
1.48438e-07	0.760651	0.676	0.471	0.00543299	ADGRF5
1.69342e-07	0.923479	0.404	0.192	0.0061981	PAG1
2.11274e-06	-0.79065	0.276	0.486	0.0773283	PIP5K1B
2.18979e-06	0.614044	0.791	0.726	0.0801484	AUTS2
3.50264e-06	0.698131	0.609	0.404	0.1282	ADAM33
6.41259e-06	-0.778143	0.036	0.163	0.234707	ENTPD3
7.80702e-06	0.800599	0.431	0.24	0.285745	RAPGEF5
1.0317e-05	0.634078	0.178	0.043	0.377613	CYSLTR2
1.1359e-05	-0.274072	0.009	0.106	0.415751	CD200
1.33596e-05	0.715849	0.738	0.678	0.488974	ARHGAP10
1.70937e-05	0.514888	0.818	0.736	0.625646	TACC1
1.97292e-05	0.88041	0.413	0.245	0.722108	TMEM74B
2.0423e-05	0.674754	0.271	0.111	0.747501	PER1
2.05218e-05	0.563533	0.649	0.486	0.751119	DPY19L2
2.38761e-05	-0.732841	0.084	0.231	0.87389	NMNAT2
2.47472e-05	0.433442	0.364	0.188	0.905771	AC068587.4
2.7872e-05	0.531285	0.093	0.005	1	NPTX2
3.67757e-05	0.538495	0.711	0.562	1	ADCY3
3.8622e-05	-0.508314	0.018	0.115	1	ADRA1A
4.02122e-05	1.16166	0.271	0.13	1	P2RY14
4.49647e-05	0.420278	0.089	0.005	1	AC068774.1
4.55809e-05	0.922321	0.253	0.111	1	ANGPT4
5.01835e-05	0.748993	0.493	0.346	1	DTNA
5.29139e-05	0.462255	0.302	0.135	1	UTY
5.30279e-05	0.690458	0.16	0.043	1	AC025171.2
5.37637e-05	-0.519372	0.329	0.514	1	CDC42BPB
6.26555e-05	-0.86673	0.222	0.38	1	ANKS1B
6.48046e-05	-0.935542	0.107	0.25	1	GPC6
7.73981e-05	-0.31235	0.018	0.111	1	MRPS6
0.000111794	0.608327	0.387	0.226	1	XYLT1
0.000112769	0.618402	0.276	0.125	1	PROCR
0.000130336	0.595083	0.436	0.279	1	C1QTNF1
0.00013477	0.524941	0.462	0.288	1	CHN1
0.000141585	0.542215	0.08	0.005	1	FAM153CP
0.000160999	0.468537	0.236	0.101	1	MTMR4
0.000178695	-0.439659	0.053	0.163	1	EVC2
0.000185241	0.46263	0.124	0.029	1	COLGALT2
0.000186849	-0.809833	0.062	0.178	1	KCNMA1
0.00019461	-0.381562	0.418	0.644	1	XIST
0.000207698	-0.476895	0.013	0.091	1	CNNM4
0.00021129	-0.392701	0.88	0.923	1	UTRN
0.000249981	-0.431353	0.076	0.197	1	PDE10A
0.000261217	0.287773	0.062	0	1	C9orf106
0.000278284	0.367066	0.88	0.808	1	TNS1
0.000282046	-0.395382	0.084	0.207	1	FZD4
0.00030125	0.493294	0.16	0.053	1	CDC42SE1
0.00030769	-0.698141	0.129	0.264	1	SULF1
0.000365934	0.448334	0.853	0.808	1	HIP1
0.000372281	0.59906	0.431	0.269	1	ADAMTS2
0.000376744	0.50566	0.16	0.053	1	XG
0.000418933	0.414821	0.218	0.091	1	CYP26B1
0.000471782	0.510946	0.191	0.077	1	NDRG1
0.000478309	0.446144	0.427	0.269	1	HIPK2
0.000479409	0.466903	0.178	0.067	1	TSC22D3
0.000535758	-0.629631	0.16	0.298	1	RNF150
0.000557724	-0.460206	0.351	0.51	1	ATAD2B
0.000561778	0.56496	0.116	0.029	1	ADH1B
0.000597389	0.266515	0.124	0.034	1	RPS4Y1
0.000619938	-0.219937	0.004	0.062	1	GABARAPL2
0.000638383	0.532137	0.684	0.606	1	TJP1
0.000645629	0.594767	0.529	0.404	1	RNF152
0.000702578	-0.656243	0.209	0.346	1	PREX2
0.000741103	0.500889	0.889	0.822	1	LPP
0.000744474	0.551401	0.698	0.577	1	NR2F2
0.000787648	0.632897	0.618	0.534	1	LDB3
0.000810619	-0.303542	0.031	0.115	1	SLC25A51
0.000819212	0.521333	0.253	0.125	1	USP9Y
0.000820741	0.396064	0.111	0.029	1	ZNF484
0.000862952	0.454243	0.782	0.736	1	MRVI1
0.000888704	0.379146	0.32	0.178	1	RNF10
0.000893132	0.61304	0.716	0.635	1	RERG
0.000899122	-0.358683	0.507	0.654	1	PDE5A
0.000907392	-0.676987	0.427	0.543	1	MYH11
0.000939189	0.441194	0.422	0.269	1	LAMA2
0.000940479	0.53648	0.373	0.226	1	AHRR
0.000957192	0.431933	0.644	0.495	1	STARD13
0.000973024	-0.673115	0.129	0.245	1	ENTPD1
0.000988505	0.564047	0.631	0.5	1	TFPI
0.000994705	-0.513176	0.12	0.236	1	TMEM87B
0.00100502	-0.489743	0.2	0.332	1	OSMR-AS1
0.00102643	-0.597233	0.227	0.346	1	FAM110B
0.0010329	0.485823	0.133	0.043	1	ASIC2
0.0010342	0.411143	0.204	0.091	1	LMCD1
0.00105195	-0.40923	0.156	0.288	1	ATP2B1
0.00106436	0.309685	0.062	0.005	1	SERP2
0.00106606	-0.459645	0.169	0.298	1	ZNF423
0.0010878	0.377732	0.253	0.125	1	BCL6
0.00110617	-0.438138	0.329	0.471	1	SCFD1
0.00113012	0.376919	0.062	0.005	1	NR2F1
0.00121396	-0.42639	0.253	0.409	1	NTN4
0.00121553	-0.306151	0.08	0.188	1	NELFCD
0.00123217	-0.648152	0.507	0.615	1	PDE3A
0.00123834	0.505308	0.307	0.173	1	GABPB2
0.00126356	-0.478667	0.031	0.111	1	EPHA1-AS1
0.00128974	-0.29249	0.058	0.154	1	ZNF432
0.00132362	0.411734	0.853	0.788	1	EPS8
0.0013907	-0.502439	0.342	0.476	1	TASOR2
0.00142414	-0.384322	0.044	0.13	1	ACKR3
0.00148389	-0.35936	0.031	0.106	1	BCL3
0.00148699	0.420736	0.271	0.149	1	CNTN4
0.00150416	-0.45173	0.209	0.337	1	TERF2IP
0.00151014	0.366527	0.116	0.034	1	SLC17A9
0.00151886	0.315479	0.116	0.034	1	DDX3Y
0.00158833	0.410021	0.204	0.096	1	CBFA2T3
0.00159451	-1.1717	0.213	0.327	1	ERBB4
0.00159558	0.604418	0.298	0.178	1	SUPT3H
0.00161055	0.545033	0.169	0.072	1	JADE1
0.00161223	-0.397277	0.2	0.332	1	SH3PXD2B
0.00161664	0.446713	0.662	0.582	1	SPIDR
0.00161833	-0.452857	0.427	0.567	1	DLG2
0.00164384	0.548955	0.516	0.399	1	SLC39A11
0.00167931	0.349757	0.724	0.587	1	CCDC102B
0.0017162	-0.340419	0.093	0.202	1	PIN4
0.00171711	-0.229025	0.031	0.106	1	ACOT13
0.00171814	0.499914	0.676	0.548	1	SH3D19
0.00172613	0.438996	0.218	0.106	1	PTH1R
0.00186118	-0.542095	0.089	0.188	1	ZMYM1
0.00186731	-0.464474	0.2	0.341	1	MYOM1
0.00190171	-0.356481	0.129	0.245	1	DENND1B
0.00191292	0.550952	0.796	0.76	1	COL18A1
0.00192733	0.447932	0.849	0.832	1	PTPRG
0.00198139	-0.383407	0.044	0.13	1	AL033504.1
0.00202853	0.258337	0.213	0.101	1	LINC00702
0.00204846	-0.389286	0.12	0.226	1	ZNHIT6
0.0020563	0.58797	0.284	0.173	1	RBM3
0.00210669	-0.404298	0.004	0.053	1	PLEKHD1
0.00216902	-0.227851	0.013	0.072	1	CSDC2
0.00225061	0.384454	0.222	0.111	1	AXIN2
0.0022646	-0.297907	0.004	0.053	1	AC002070.1
0.00227006	0.503095	0.173	0.077	1	INMT
0.00228195	-0.348876	0.111	0.221	1	CEP120
0.00230207	0.380174	0.12	0.038	1	POSTN
0.00232038	0.334529	0.133	0.048	1	TELO2
0.00233535	-0.603343	0.16	0.279	1	NTRK3
0.00234186	-0.474453	0.253	0.385	1	TRAPPC8
0.00237673	-0.538533	0.102	0.202	1	LAMC3
0.0024142	0.655044	0.52	0.375	1	ADAMTS12
0.00247384	0.528369	0.342	0.216	1	NID1
0.00247611	0.444618	0.498	0.356	1	GABBR1
0.00248214	0.403745	0.796	0.769	1	CLMN
0.0024847	-0.399088	0.058	0.144	1	IL1R1
0.0024982	0.307561	0.533	0.389	1	SOX13
0.00252836	0.545351	0.347	0.216	1	FIGN
0.00257	-0.43607	0.244	0.375	1	DCLK2
0.00257986	0.645049	0.249	0.139	1	ADAMTS5
0.00258798	0.478878	0.129	0.048	1	AGTR1
0.0026145	0.351144	0.129	0.048	1	CRMP1
0.00262061	0.394935	0.373	0.245	1	PILRB
0.00263728	-0.403557	0.089	0.188	1	FREM1
0.0026511	-0.378563	0.622	0.76	1	SYNE1
0.00265575	0.429509	0.116	0.038	1	OPN4
0.00268231	0.272315	0.858	0.788	1	ASAP1
0.00270772	0.364927	0.147	0.058	1	ZNF33B
0.00277599	0.434459	0.244	0.135	1	FBXO28
0.00285813	0.434067	0.196	0.096	1	MTCH2
0.00286692	0.488305	0.382	0.264	1	TET2
0.00290638	0.538084	0.622	0.514	1	COL6A3
0.00291422	-0.363079	0.093	0.192	1	LGR4
0.0029908	0.436094	0.622	0.495	1	SETBP1
0.00301029	0.248096	0.053	0.005	1	FGFR3
0.00303856	0.238139	0.836	0.707	1	TEX41
0.00307456	-0.264578	0.133	0.255	1	FBXO22
0.0030781	-0.399434	0.147	0.264	1	ESR1
0.00314005	0.264475	0.053	0.005	1	CYB561D2
0.00315223	0.218376	0.133	0.048	1	SMIM3
0.00315584	-0.491346	0.204	0.322	1	CLOCK
0.00319872	0.390282	0.156	0.067	1	RUNX2
0.00323937	0.491125	0.444	0.322	1	SH3PXD2A
0.00327032	0.360271	0.316	0.192	1	LIMS2
0.0032947	-0.200655	0.089	0.188	1	USP49
0.00330248	0.188205	0.053	0.005	1	AP002807.1
0.00330553	0.397	0.089	0.024	1	MATN3
0.0033463	0.659933	0.089	0.024	1	AL691420.1
0.00337284	-0.418126	0.151	0.264	1	ATG10
0.00338452	0.478377	0.196	0.091	1	TTTY14
0.00344942	-0.498359	0.4	0.519	1	ANO3
0.0034508	-0.562603	0.236	0.356	1	COL14A1
0.00345296	-0.278463	0.676	0.755	1	USP34
0.00345946	-0.469412	0.129	0.236	1	NAPG
0.00351425	-0.37175	0.147	0.26	1	EFCAB2
0.00356141	-0.544619	0.258	0.365	1	SNX13
0.00356183	0.429988	0.32	0.202	1	SYNE3
0.00360879	0.522526	0.062	0.01	1	OCA2
0.00361598	0.470296	0.236	0.13	1	ANPEP
0.00365184	0.396017	0.169	0.077	1	SLC22A23
0.00365884	-0.3925	0.058	0.139	1	STK10
0.00366999	-0.254928	0.071	0.163	1	TESK2
0.0036982	-0.275481	0.751	0.832	1	MACF1
0.00385022	-0.142701	0.018	0.077	1	AC099489.1
0.00386905	-0.347856	0.062	0.144	1	GPRASP1
0.00387568	-0.234302	0.129	0.24	1	ANGEL2
0.00390249	0.221739	0.129	0.048	1	HR
0.00394368	-0.452392	0.564	0.683	1	SYNPO2
0.003996	-0.410207	0.058	0.139	1	MED12
0.00401907	-0.198629	0.036	0.106	1	TMC7
0.00413366	0.315649	0.462	0.332	1	NFATC4
0.0041933	0.205013	0.071	0.014	1	AUXG01000058.1
0.00420423	-0.403639	0.347	0.481	1	GUCY1B1
0.0042386	-0.210379	0.027	0.091	1	MIR181A2HG
0.00424357	0.44011	0.111	0.038	1	OSBPL6
0.00424533	0.38829	0.507	0.38	1	SPARC
0.00433384	0.362402	0.111	0.038	1	PAX3
0.00436935	-0.374263	0.129	0.231	1	SESN3
0.00438361	0.412654	0.16	0.072	1	QARS
0.00440726	-0.159616	0.013	0.067	1	TSPAN2
0.00441042	0.388659	0.751	0.707	1	TRPC6
0.00446963	-0.325233	0.236	0.365	1	URI1
0.00448335	0.405592	0.507	0.389	1	NSD1
0.00449602	0.378397	0.111	0.038	1	ERVK3-1
0.00449975	0.153627	0.089	0.024	1	RNF182
0.00450685	0.392176	0.182	0.091	1	BCAR1
0.00461121	0.363613	0.102	0.034	1	AL445426.1
0.0046829	0.467159	0.267	0.163	1	EIF4A1
0.00469597	0.388948	0.16	0.072	1	SUPT7L
0.00477836	-0.439329	0.08	0.163	1	ZNF24
0.00479933	-0.435502	0.129	0.231	1	AMPH
0.0048576	0.489024	0.218	0.115	1	TOX2
0.00486063	0.433017	0.267	0.154	1	GPR176
0.00487003	-0.219348	0.64	0.731	1	PHLDB2
0.00491127	0.534239	0.351	0.236	1	KDM4B
0.00499221	0.44329	0.747	0.683	1	PICALM
0.00501793	-0.520403	0.204	0.312	1	STXBP3
0.00502504	0.17162	0.156	0.067	1	RAPGEF3
0.00508471	0.435547	0.196	0.106	1	SUPT5H
0.00508674	0.390208	0.151	0.067	1	EMP1
0.00509583	-0.320348	0.151	0.264	1	TYW1B
0.00510361	-0.411552	0.404	0.519	1	LINC00472
0.00510422	-0.237573	0.04	0.111	1	RPL32
0.00513138	-0.475897	0.071	0.154	1	AL450332.1
0.00515269	-0.438798	0.036	0.101	1	ABHD6
0.0052016	-0.461198	0.307	0.438	1	PPFIBP1
0.00520916	0.0522061	0.182	0.087	1	NFE2L1
0.00524377	0.48947	0.307	0.192	1	RAB30-DT
0.00532805	-0.197551	0.516	0.635	1	NFIB
0.00534828	-0.431746	0.018	0.072	1	MPPED2
0.00535372	-0.386211	0.298	0.423	1	DGKD
0.00539883	-0.652318	0.084	0.168	1	SGCD
0.00551148	0.529569	0.24	0.135	1	RBM20
0.00552287	0.315676	0.084	0.024	1	AC009803.1
0.00555684	0.35458	0.693	0.596	1	COL3A1
0.00555901	0.281914	0.218	0.115	1	TMEM94
0.00563327	-0.362085	0.218	0.332	1	BCAM
0.00565363	-0.686966	0.12	0.207	1	PPP2R2B
0.00573148	-0.480801	0.044	0.115	1	ZFPM2-AS1
0.00578327	0.21519	0.076	0.019	1	MMP19
0.00585491	0.355837	0.862	0.841	1	COL6A1
0.00589584	0.164092	0.084	0.024	1	ZNF213-AS1
0.0059328	-0.510054	0.076	0.159	1	CLIP4
0.00597387	0.618472	0.498	0.389	1	PLPP3
0.00599755	-0.259268	0.062	0.144	1	NR6A1
0.0060237	-0.844144	0.071	0.154	1	GRID2
0.00604431	0.403892	0.076	0.019	1	FMO2
0.00606595	0.495827	0.333	0.221	1	CCND3
0.00606839	0.494107	0.231	0.135	1	GEN1
0.00610303	0.447783	0.169	0.082	1	IRAK4
0.00610747	-0.220667	0.018	0.072	1	AC022126.1
0.00614486	-0.43811	0.027	0.087	1	ARNT2
0.00616463	-0.219164	0.053	0.13	1	FASTKD1
0.00620021	-0.481858	0.262	0.37	1	ADAM17
0.00624147	0.50391	0.173	0.087	1	SPAG17
0.0063587	-0.361559	0.08	0.168	1	ITGA8
0.00646131	0.169882	0.058	0.01	1	EIF4EBP3
0.00651393	0.44542	0.316	0.202	1	RAD9A
0.00652019	0.403754	0.356	0.24	1	CLASRP
0.00655535	-0.297353	0.027	0.087	1	DHX34
0.00657662	-0.433154	0.067	0.144	1	NPY1R
0.0066189	-0.403847	0.329	0.466	1	DGKB
0.00662817	-0.397386	0.044	0.115	1	IER5L
0.00663258	-0.251654	0.027	0.087	1	SPRTN
0.00665367	0.147846	0.058	0.01	1	CNPY4
0.00665786	0.392132	0.289	0.183	1	CARMIL1
0.0066795	-0.414123	0.102	0.197	1	SPEG
0.00674372	-0.445043	0.102	0.192	1	FRK
0.00679517	0.504856	0.213	0.115	1	TTC4
0.00681275	-0.253659	0.013	0.062	1	AC025280.3
0.00688134	-0.46054	0.049	0.12	1	PDE4C
0.00690322	-0.212759	0.009	0.053	1	B4GALT6
0.00695891	-0.147866	0.013	0.062	1	TICAM2
0.00701651	-0.180107	0.796	0.875	1	NOTCH3
0.00704537	-0.331361	0.16	0.269	1	USP37
0.00725513	0.371381	0.142	0.062	1	ALG14
0.00726258	0.403033	0.511	0.409	1	LRRFIP1
0.00730108	-0.306012	0.44	0.567	1	ANTXR1
0.00732607	0.181135	0.129	0.053	1	PLXNA3
0.00739565	-0.176393	0.036	0.101	1	GALNT10
0.00740463	-0.269256	0.009	0.053	1	SNHG16
0.00746937	-0.239716	0.022	0.077	1	NRIP2
0.00748598	-0.402654	0.173	0.284	1	IFT172
0.00750207	0.528008	0.431	0.332	1	NSD3
0.00756	-0.352351	0.067	0.144	1	NUP50-DT
0.00763778	-0.359843	0.009	0.053	1	KCNMB2-AS1
0.00764402	0.380273	0.471	0.361	1	PGGHG
0.00767716	0.282308	0.391	0.264	1	AC087477.2
0.00768611	0.39971	0.178	0.091	1	AL590999.1
0.00784071	-0.319193	0.156	0.26	1	KIAA1671
0.00787323	0.305533	0.764	0.663	1	MYO1B
0.00789354	0.493046	0.196	0.106	1	SHOX2
0.00812174	0.316671	0.147	0.067	1	PDIA3
0.00817791	-0.29257	0.107	0.197	1	RAI1
0.00827863	0.407221	0.329	0.212	1	GDI1
0.00834223	0.448356	0.373	0.264	1	PACS2
0.00839083	-0.354901	0.022	0.077	1	GRIN2A
0.00842346	-0.418259	0.28	0.38	1	SOX6
0.00842684	0.47567	0.493	0.389	1	RNF216
0.00860652	-0.428713	0.2	0.308	1	CHSY1
0.00861637	-0.246492	0.116	0.212	1	TPST1
0.00862614	0.336071	0.787	0.75	1	COL6A2
0.00866139	-0.379445	0.6	0.716	1	TBX2
0.00877264	-0.423103	0.169	0.274	1	DIRC3
0.0087805	0.325768	0.124	0.053	1	HPS5
0.00883781	-0.16301	0.04	0.106	1	ABCC8
0.00893722	0.177046	0.111	0.043	1	AC005180.1
0.0090193	-0.258958	0.116	0.212	1	AMY2B
0.00904383	0.29048	0.418	0.308	1	CTTN
0.00907859	-0.208668	0.022	0.077	1	LONRF3
0.00929624	0.366792	0.787	0.702	1	SRRM2
0.00934102	-0.30661	0.018	0.067	1	RBM26-AS1
0.00934504	-0.430589	0.036	0.096	1	SEMA6A
0.0093959	0.27121	0.316	0.202	1	MICALL2
0.00944368	-0.372456	0.036	0.096	1	RAPGEF4
0.00950489	-0.0834255	0.036	0.101	1	NOP2
0.00951776	0.216225	0.147	0.067	1	WHAMM
0.00951789	-0.314179	0.027	0.082	1	HYI
0.00953363	0.348055	0.56	0.452	1	MYLK
0.0095721	-0.519094	0.093	0.173	1	ZNF117
0.00959338	-0.295114	0.036	0.096	1	VPS37C
0.00964143	-0.162872	0.022	0.077	1	EMP3
0.00973908	0.346864	0.08	0.024	1	BLVRB
0.00981866	0.4137	0.102	0.038	1	ZGRF1
0.00983855	0.28828	0.182	0.096	1	RNF146
0.00985994	-0.48134	0.142	0.236	1	FHL1
0.00990069	0.338669	0.529	0.418	1	EVA1C
0.00992007	-0.282126	0.471	0.582	1	BRWD1
0.00994126	0.240065	0.138	0.062	1	LINC-PINT
0.00995701	0.314629	0.116	0.048	1	MLF2
0.00997359	0.261665	0.062	0.014	1	NDUFAF4
0.0099748	0.330918	0.196	0.106	1	PDK3
0.0101159	-0.350911	0.378	0.486	1	TAF1
0.0101162	0.361155	0.102	0.038	1	PAPPA
0.0101203	0.490538	0.444	0.341	1	FAM214A
0.0101542	0.795988	0.231	0.139	1	CLSTN2
0.0101952	-0.225425	0.027	0.082	1	AL136366.1
0.0102554	-0.367976	0.164	0.255	1	SLC25A46
0.0102637	0.22481	0.071	0.019	1	GSS
0.0102944	0.205344	0.391	0.264	1	HELZ
0.0102948	-0.232529	0.858	0.899	1	RBMS3
0.0104217	-0.157231	0.04	0.106	1	PGF
0.0104887	0.222788	0.262	0.159	1	IP6K2
0.010589	-0.323677	0.071	0.144	1	GFM2
0.0106172	0.383383	0.129	0.058	1	ZFY
0.0106295	-0.508617	0.031	0.087	1	CCNJL
0.0106299	0.332626	0.102	0.038	1	F10
0.0106914	0.134275	0.213	0.115	1	SHC2
0.0107037	0.317099	0.182	0.096	1	GPAT4
0.0107228	-0.614772	0.058	0.125	1	THSD4
0.0107731	0.441018	0.804	0.76	1	INPP4B
0.010793	0.253012	0.062	0.014	1	HCLS1
0.010847	0.241871	0.151	0.072	1	ZNF276
0.0108544	0.320132	0.453	0.341	1	PEAR1
0.0108662	0.516077	0.178	0.091	1	AL603840.1
0.0108692	-0.215911	0.036	0.096	1	COLEC12
0.0108902	-0.163381	0.044	0.111	1	TBC1D31
0.0109447	0.460732	0.129	0.058	1	ZNF662
0.0109449	0.377267	0.236	0.139	1	MEIS1
0.0109657	-0.50834	0.16	0.25	1	KDM1A
0.0110388	-0.191352	0.036	0.096	1	SYT2
0.0111282	0.337562	0.133	0.062	1	TRNP1
0.011165	-0.30784	0.027	0.082	1	AP000317.1
0.0112673	-0.368404	0.138	0.231	1	PTAR1
0.0112981	0.180492	0.062	0.014	1	DENND6B
0.0113719	0.142179	0.062	0.014	1	GCNT2
0.0115087	0.67929	0.431	0.346	1	KCNQ3
0.0115768	0.341359	0.129	0.058	1	WASF1
0.0115847	0.160151	0.071	0.019	1	ZNF34
0.0116583	-0.280216	0.031	0.087	1	NEU3
0.0116651	-0.349596	0.204	0.308	1	NTRK2
0.0116799	0.283072	0.156	0.077	1	ALG5
0.0117215	-0.442978	0.031	0.087	1	PIAS4
0.0117411	0.178182	0.093	0.034	1	AC025423.4
0.0117722	-0.317686	0.196	0.293	1	PIAS2
0.0118141	-0.314832	0.52	0.644	1	MCAM
0.0118636	-0.559762	0.164	0.26	1	NET1
0.0118757	-0.442167	0.142	0.231	1	GALNT1
0.0118811	-0.339604	0.449	0.562	1	ASAP2
0.0120099	0.376178	0.173	0.091	1	RNPEP
0.0121226	-0.446715	0.431	0.519	1	CAMK2D
0.0121977	-0.373221	0.547	0.63	1	SYTL2
0.0123145	0.559944	0.418	0.308	1	DYNC1I1
0.0123278	-0.119585	0.013	0.058	1	RRAGC
0.0124086	0.492466	0.244	0.154	1	GAS6
0.0124126	-0.221547	0.013	0.058	1	AC091946.1
0.0124209	0.356651	0.298	0.192	1	STAT4
0.0124299	-0.526223	0.253	0.337	1	VPS41
0.0124846	0.464604	0.507	0.404	1	C1orf21
0.0125109	-0.447842	0.12	0.207	1	ELK3
0.0125176	-0.373686	0.347	0.447	1	FAM126A
0.0125277	-0.459118	0.129	0.212	1	HMGXB3
0.0125324	-0.158064	0.071	0.149	1	AC119673.2
0.0126204	-0.259265	0.067	0.139	1	SNRNP40
0.0127041	-0.376849	0.044	0.106	1	UTP23
0.0128093	0.282447	0.116	0.048	1	USP1
0.0128154	0.205733	0.876	0.812	1	DST
0.0128392	-0.342182	0.076	0.154	1	WNK2
0.0128412	-0.323767	0.058	0.125	1	ZNF330
0.0129756	-0.361808	0.182	0.279	1	SDC2
0.0130545	-0.32512	0.022	0.072	1	MED10
0.0131057	0.260521	0.133	0.062	1	DYNLL1
0.0131271	-0.535753	0.04	0.101	1	GALNT17
0.0133215	-0.325981	0.182	0.284	1	CMTM4
0.0133599	0.310845	0.471	0.337	1	TINAGL1
0.0133687	-0.461892	0.164	0.25	1	ATP10D
0.0134022	0.289165	0.173	0.091	1	GNL3L
0.013436	0.424551	0.133	0.062	1	LINC01088
0.0134468	-0.219232	0.022	0.072	1	AC005237.1
0.0134521	0.333496	0.098	0.038	1	C3orf38
0.013536	0.331796	0.107	0.043	1	CASP4
0.013584	0.319559	0.098	0.038	1	AC006141.1
0.0136458	0.439993	0.493	0.409	1	ASPH
0.0136701	0.256182	0.307	0.207	1	RAB11FIP3
0.0137364	0.28787	0.178	0.096	1	ZFYVE28
0.0137698	0.241879	0.076	0.024	1	CAPNS1
0.0138079	-0.17579	0.213	0.327	1	TM9SF3
0.0138149	-0.22452	0.053	0.12	1	AC009318.1
0.0139058	-0.320592	0.071	0.144	1	CCDC138
0.0139313	-0.152777	0.022	0.072	1	LSM2
0.0142611	-0.211033	0.04	0.101	1	IPP
0.0142615	-0.408456	0.329	0.423	1	PPP3CA
0.0142636	0.445423	0.351	0.25	1	RBL2
0.0144121	0.518405	0.28	0.192	1	PDE1C
0.0144187	-0.344972	0.151	0.24	1	PARP8
0.0145252	0.215145	0.76	0.668	1	COL1A2
0.0145643	0.154744	0.173	0.091	1	TCEAL4
0.014587	-0.702728	0.053	0.115	1	CNTNAP2
0.0146012	-0.25742	0.022	0.072	1	FIRRE
0.0146593	0.333164	0.751	0.688	1	LARGE1
0.0146734	0.370202	0.396	0.293	1	ZNF704
0.0147701	0.416988	0.716	0.668	1	MYO1D
0.0147974	0.353354	0.742	0.702	1	MED13L
0.0148447	0.187139	0.227	0.135	1	NPDC1
0.0150208	-0.350819	0.68	0.75	1	CDC42BPA
0.0150234	0.259165	0.2	0.111	1	PFKFB3
0.0150291	0.480607	0.298	0.202	1	DAB2IP
0.0150769	0.240629	0.133	0.062	1	THRA
0.0151665	0.455283	0.227	0.139	1	CHST15
0.0151772	-0.3246	0.258	0.37	1	BACH1
0.0153286	-0.38747	0.098	0.178	1	ETS2
0.0153411	0.33107	0.16	0.082	1	AC005261.1
0.0153889	-0.476173	0.12	0.202	1	ASCC1
0.0154754	-0.266535	0.356	0.476	1	LMNA
0.0155333	0.442046	0.458	0.337	1	LURAP1L
0.0155472	0.265167	0.24	0.144	1	SH2B1
0.0158535	-0.281821	0.018	0.062	1	CDKN2AIP
0.0159156	-0.238677	0.076	0.149	1	PSMD2
0.0160371	-0.523848	0.036	0.091	1	MT-ND4
0.0160695	0.137635	0.067	0.019	1	CHID1
0.016154	-0.302599	0.018	0.062	1	BMP6
0.0161703	0.330857	0.413	0.308	1	ABCA5
0.0161806	0.23183	0.058	0.014	1	GALK1
0.0163043	-0.150361	0.467	0.587	1	FER
0.01639	0.214509	0.058	0.014	1	VAMP5
0.0164484	-0.385035	0.467	0.558	1	MIR4435-2HG
0.0165006	-0.47572	0.253	0.346	1	CCDC88A
0.0165142	-0.423742	0.178	0.264	1	KLHL5
0.016536	0.40417	0.364	0.284	1	ANXA2
0.0165828	-0.322997	0.133	0.221	1	SGSM2
0.0165997	-0.164578	0.053	0.12	1	TAF12
0.0166037	0.35387	0.138	0.067	1	ERCC6
0.0166063	-0.34901	0.151	0.245	1	P4HA1
0.0166297	0.394297	0.222	0.135	1	SLC25A16
0.016643	0.295753	0.111	0.048	1	MRPS16
0.016643	0.297226	0.111	0.048	1	PRR5
0.0166805	-0.41146	0.289	0.399	1	PLEKHH3
0.016749	0.0824661	0.067	0.019	1	ATP7B
0.01677	-0.213382	0.018	0.062	1	GALNT14
0.01677	-0.224054	0.018	0.062	1	C9orf153
0.0168334	-0.434965	0.049	0.111	1	PTPRD
0.0168747	-0.180203	0.018	0.062	1	ETV5
0.0169788	-0.336892	0.32	0.423	1	ITPR1
0.0169903	-0.196422	0.422	0.553	1	IQGAP1
0.0170327	0.144337	0.058	0.014	1	ACP1
0.0170414	0.3679	0.16	0.087	1	AFG1L
0.0172279	-0.171062	0.044	0.106	1	CCDC59
0.017318	0.264438	0.524	0.442	1	GNB1
0.0173189	-0.385181	0.053	0.115	1	FAAP20
0.0173752	-0.436477	0.124	0.202	1	PLCG2
0.0173834	0.357077	0.133	0.067	1	SPSB1
0.0174983	-0.478445	0.316	0.428	1	OSMR
0.0175147	-0.34025	0.018	0.062	1	C8orf34
0.0176768	-0.40575	0.027	0.077	1	LRFN5
0.0177491	0.349007	0.147	0.077	1	PARP10
0.0177896	-0.359264	0.071	0.139	1	AL136441.1
0.0180633	-0.161549	0.058	0.125	1	DHX35
0.0180641	-0.33701	0.342	0.447	1	PKP4
0.0181223	-0.528928	0.213	0.303	1	HPSE2
0.0183038	0.41146	0.204	0.125	1	KCTD20
0.0183108	-0.359332	0.4	0.505	1	LSM14A
0.0183385	0.261364	0.142	0.072	1	MOB1A
0.0183468	-0.235239	0.564	0.688	1	VPS13C
0.0183748	-0.197704	0.209	0.312	1	CASC3
0.018403	0.234773	0.116	0.053	1	UBXN6
0.0184372	-0.211123	0.036	0.091	1	HLA-F-AS1
0.0184734	-0.243581	0.084	0.159	1	DUBR
0.0184762	-0.443917	0.116	0.197	1	NAE1
0.0184883	-0.206366	0.658	0.745	1	ARHGAP29
0.0186541	-0.257936	0.182	0.274	1	GOLIM4
0.0188286	0.322012	0.222	0.135	1	DSTYK
0.0191784	-0.0725542	0.036	0.091	1	CFAP410
0.0191868	-0.464057	0.169	0.255	1	DGLUCY
0.0192008	-0.210943	0.013	0.053	1	PTN
0.0192692	0.149224	0.182	0.101	1	PKM
0.0192693	-0.419788	0.089	0.163	1	PAMR1
0.019478	0.367685	0.329	0.231	1	TWIST1
0.0194984	0.307545	0.129	0.062	1	RBM15
0.019542	-0.282313	0.12	0.202	1	PEX3
0.0197528	0.333619	0.4	0.293	1	ANGPT2
0.0198555	-0.221581	0.013	0.053	1	CSMD2
0.0199617	-0.310588	0.031	0.082	1	MGAT4A
0.0200696	0.338015	0.227	0.139	1	IL16
0.0201849	-0.335475	0.231	0.322	1	CALM2
0.0202576	-0.165543	0.013	0.053	1	PHKG1
0.0202921	0.506348	0.578	0.49	1	TIMP3
0.0203466	-0.348301	0.044	0.101	1	AC011603.2
0.0203932	-0.207639	0.013	0.053	1	EMID1
0.0204024	-0.253356	0.053	0.115	1	POMP
0.0204057	0.507867	0.604	0.558	1	CDH13
0.0204159	-0.422145	0.276	0.375	1	PBX3
0.0205046	0.295687	0.476	0.375	1	PLEKHH2
0.0205241	0.320459	0.462	0.351	1	EGFR
0.0205296	-0.208491	0.013	0.053	1	AZIN2
0.0205296	-0.0268343	0.013	0.053	1	HSPE1
0.0205875	0.349138	0.48	0.375	1	COL27A1
0.0206625	0.296548	0.138	0.067	1	PRKY
0.0206673	0.455385	0.378	0.298	1	PKD1
0.0208558	-0.419104	0.169	0.255	1	UMAD1
0.0209434	-0.289904	0.316	0.409	1	ANKS1A
0.0209436	-0.142993	0.013	0.053	1	PLCD3
0.0210197	0.505278	0.382	0.293	1	CAV1
0.0210832	-0.143889	0.013	0.053	1	TRAPPC4
0.0211082	-0.334494	0.44	0.548	1	STARD9
0.0211695	0.422812	0.178	0.106	1	PDE2A
0.0212497	-0.339105	0.173	0.255	1	GNB4
0.02129	0.313757	0.169	0.096	1	ZNF75A
0.0213715	-0.681204	0.347	0.438	1	SORBS2
0.0214048	0.478	0.484	0.394	1	CERS6
0.0214202	0.318855	0.653	0.587	1	PARM1
0.0214436	0.536297	0.28	0.197	1	TSPAN5
0.0214609	-0.341324	0.093	0.163	1	NDUFAF5
0.0215069	-0.079543	0.013	0.053	1	TMEM108
0.0215744	0.405117	0.404	0.308	1	RAF1
0.0216721	0.263466	0.684	0.591	1	LAMA3
0.0217116	0.201672	0.209	0.125	1	IFT140
0.0217142	0.361396	0.324	0.231	1	SAMHD1
0.0219168	0.230026	0.142	0.072	1	SEC13
0.0219379	-0.0981387	0.013	0.053	1	PSMG1
0.0219991	-0.270769	0.076	0.144	1	CCZ1
0.022009	0.443719	0.209	0.13	1	CERS4
0.0220719	-0.187527	0.04	0.096	1	THSD1
0.0220788	-0.186705	0.058	0.12	1	KLF8
0.02211	0.423603	0.12	0.058	1	FLG-AS1
0.0223017	0.41129	0.267	0.178	1	INTS11
0.0223211	0.422273	0.107	0.048	1	NLN
0.0224032	0.434813	0.533	0.423	1	ACTA2
0.0224408	-0.113655	0.111	0.192	1	WDTC1
0.0224747	0.355547	0.471	0.385	1	MYO10
0.0225244	-0.272469	0.436	0.534	1	MARK1
0.0225754	0.246695	0.08	0.029	1	SERPINE1
0.0227407	-0.293947	0.293	0.394	1	DCAF6
0.0227466	-0.241919	0.12	0.197	1	RPS27L
0.0227472	0.218939	0.071	0.024	1	PSMC4
0.0228809	-0.245782	0.191	0.284	1	FMNL3
0.0228929	-0.238611	0.022	0.067	1	AC011287.1
0.0229963	0.356369	0.244	0.163	1	CCDC130
0.0230837	-0.271739	0.133	0.212	1	SERPINI1
0.0231559	-0.147345	0.031	0.082	1	HMGCR
0.0231701	-0.0962682	0.133	0.221	1	TSIX
0.0234039	-0.290941	0.116	0.197	1	TNK2
0.0234288	-0.263303	0.364	0.476	1	CASK
0.023438	0.298603	0.24	0.154	1	MTIF3
0.0234965	0.269939	0.071	0.024	1	SNX31
0.023635	-0.20136	0.049	0.106	1	MXD1
0.0236555	-0.1945	0.053	0.115	1	INSC
0.0237295	0.341635	0.062	0.019	1	STPG4
0.0238512	-0.260891	0.107	0.183	1	LRP5
0.0238673	0.225203	0.062	0.019	1	SENP3
0.0239461	0.424211	0.653	0.611	1	DOCK8
0.0239812	-0.185293	0.138	0.221	1	ALDH7A1
0.0239926	0.251471	0.16	0.087	1	AKAP7
0.0242965	0.199704	0.382	0.274	1	OSBPL5
0.024312	0.29384	0.169	0.096	1	KLF9
0.0243943	-0.275856	0.133	0.216	1	NPAT
0.0244123	-0.24735	0.12	0.202	1	ZNRF2
0.0244253	-0.232791	0.102	0.178	1	ZNF512
0.0244631	0.251216	0.12	0.058	1	ZCCHC4
0.0244811	-0.278603	0.071	0.135	1	ZW10
0.0245386	-0.409458	0.138	0.216	1	ADSS
0.0248007	-0.284659	0.267	0.356	1	TMEM135
0.0249286	-0.215917	0.044	0.101	1	JAM2
0.0249606	-0.335694	0.44	0.524	1	LINC01278
0.0249819	0.374118	0.129	0.067	1	RWDD1
0.0251445	-0.254187	0.036	0.087	1	TMEM209
0.025182	0.265292	0.111	0.053	1	KIFC2
0.0252415	0.0562098	0.093	0.038	1	MGAT4B
0.0252661	0.218814	0.084	0.034	1	ZBTB48
0.0252818	0.244927	0.107	0.048	1	PLEKHG4
0.0253549	-0.794229	0.053	0.111	1	MT-CYB
0.0253649	-0.211087	0.52	0.591	1	CDH6
0.0254891	-0.105876	0.044	0.101	1	CES2
0.025755	-0.207321	0.076	0.144	1	EMP2
0.025774	-0.34824	0.667	0.745	1	ZFHX3
0.0258029	-0.230617	0.093	0.168	1	ANKRA2
0.0259136	-0.381614	0.071	0.135	1	SAMD5
0.0259978	-0.299306	0.378	0.466	1	PIAS1
0.0260093	-0.248117	0.018	0.058	1	AATK
0.0260148	0.470607	0.076	0.029	1	CYB561A3
0.0260756	-0.22425	0.084	0.154	1	DLD
0.0261896	-0.102601	0.071	0.139	1	ELK4
0.0262567	0.255101	0.053	0.014	1	BOD1
0.0262628	0.277628	0.356	0.255	1	WASHC1
0.0263148	0.315574	0.24	0.154	1	CDKL1
0.0265392	0.34002	0.364	0.279	1	FAM193A
0.0265479	-0.345384	0.187	0.269	1	ARHGEF6
0.0265522	0.260563	0.24	0.159	1	RBBP4
0.0265587	-0.360915	0.253	0.351	1	OLFML2B
0.0265814	-0.322472	0.067	0.13	1	HSP90AB1
0.0266385	-0.269669	0.036	0.087	1	CFAP161
0.0266474	-0.410944	0.32	0.409	1	RNF130
0.0267048	-0.120361	0.098	0.173	1	AC100830.1
0.0267736	0.438221	0.556	0.486	1	TNS2
0.0267968	-0.263687	0.369	0.5	1	FOXP1
0.0268072	-0.310521	0.018	0.058	1	SRPRB
0.0268607	-0.271982	0.347	0.452	1	VWA8
0.0268849	-0.336729	0.369	0.471	1	NHSL2
0.0269191	0.160737	0.053	0.014	1	C12orf43
0.0269264	0.36213	0.356	0.26	1	TASP1
0.0269668	0.26458	0.142	0.077	1	PRDM11
0.0269693	-0.211448	0.018	0.058	1	GID8
0.0270801	0.196269	0.062	0.019	1	RPL15
0.0271314	-0.311278	0.076	0.139	1	GTF2A1
0.0271534	0.0311023	0.093	0.038	1	TFE3
0.0271654	0.408908	0.116	0.058	1	ZMYM3
0.0272032	0.424273	0.289	0.202	1	MYO5A
0.0272556	0.183584	0.053	0.014	1	MED19
0.0272582	-0.438181	0.142	0.221	1	AC079822.1
0.0272699	0.350945	0.302	0.216	1	MSL1
0.0273049	-0.266356	0.067	0.13	1	ARSB
0.027363	0.30468	0.164	0.096	1	TTC1
0.0273767	-0.188819	0.364	0.495	1	ZNF644
0.0274138	-0.196944	0.036	0.087	1	USP3-AS1
0.0274253	0.237476	0.053	0.014	1	SORCS3
0.0274665	-0.279007	0.089	0.159	1	TMC6
0.0276074	0.206678	0.169	0.096	1	PTGIR
0.0277223	0.372394	0.102	0.048	1	STAT5A
0.0278087	-0.189596	0.036	0.087	1	EMC10
0.0278447	0.24788	0.24	0.154	1	ENGASE
0.0279397	0.11682	0.053	0.014	1	MAP1S
0.0279598	-0.227309	0.018	0.058	1	LIFR-AS1
0.0279653	-0.422849	0.12	0.192	1	VPS37A
0.0279878	0.369653	0.236	0.154	1	SLC16A12
0.0280075	0.24468	0.64	0.562	1	UBA2
0.0280488	0.319736	0.116	0.058	1	GBGT1
0.0281141	-0.266283	0.044	0.096	1	AC023509.6
0.0281356	-0.298123	0.364	0.471	1	PIK3C2A
0.0282547	-0.45846	0.102	0.168	1	ADGRA3
0.0282872	0.102653	0.053	0.014	1	TSPAN31
0.0283308	0.332766	0.373	0.284	1	ZHX3
0.0283919	0.252062	0.649	0.567	1	GJC1
0.0284185	0.433061	0.133	0.072	1	ARL10
0.0286385	0.127064	0.053	0.014	1	TPRKB
0.0287838	0.221625	0.076	0.029	1	MED12L
0.0287968	0.360371	0.089	0.038	1	RPL23
0.0288334	-0.115898	0.044	0.101	1	SSPN
0.028913	0.282777	0.227	0.144	1	PLCG1
0.0290452	0.228297	0.249	0.163	1	NRDE2
0.0290526	-0.303307	0.244	0.337	1	ANKRD13C
0.0290686	-0.322005	0.271	0.37	1	MYSM1
0.0290713	-0.214938	0.084	0.154	1	XKR4
0.0290741	0.288975	0.076	0.029	1	TMEFF2
0.0291545	0.278359	0.187	0.111	1	FAS
0.0291548	-0.102638	0.018	0.058	1	AKR7A2
0.029257	0.189702	0.111	0.053	1	C16orf72
0.0292694	-0.381337	0.209	0.293	1	PAGR1
0.0293103	0.322964	0.564	0.471	1	BMPR2
0.0293201	-0.246522	0.151	0.236	1	CHORDC1
0.0293233	0.371121	0.564	0.505	1	GOLGA8A
0.0293315	0.430164	0.151	0.087	1	TDRP
0.0296624	0.107952	0.076	0.029	1	HSD17B7
0.0297172	-0.12792	0.036	0.087	1	KCNIP1
0.0297282	0.265107	0.138	0.072	1	CAT
0.0297948	-0.0501493	0.142	0.236	1	MAP3K7
0.02983	-0.186617	0.027	0.072	1	RASGRP3
0.0299087	0.480501	0.467	0.375	1	DGKG
0.0299301	-0.0561395	0.169	0.269	1	XRRA1
0.0300274	0.202607	0.507	0.409	1	MAMDC2
0.0300351	-0.133272	0.018	0.058	1	AC007785.1
0.0301767	0.180087	0.169	0.096	1	WBP1
0.0302789	-0.172925	0.04	0.091	1	CMKLR1
0.030301	0.379856	0.178	0.106	1	ARHGDIB
0.0304204	-0.387753	0.276	0.351	1	PITPNB
0.0304373	0.232839	0.138	0.072	1	AOC3
0.0305641	0.193054	0.076	0.029	1	ADI1
0.0306373	-0.30607	0.387	0.471	1	ZNF148
0.0306775	0.278636	0.253	0.173	1	LINC00894
0.031049	-0.290021	0.262	0.356	1	AC025159.1
0.0311457	0.523767	0.267	0.197	1	TMF1
0.0312955	0.172608	0.124	0.062	1	ASMTL
0.0313234	-0.297796	0.507	0.596	1	MSRB3
0.031686	0.367052	0.067	0.024	1	GPC3
0.0317291	0.283873	0.209	0.13	1	AUP1
0.0318304	-0.200378	0.151	0.24	1	AKAP6
0.0318721	0.405742	0.311	0.231	1	TIA1
0.0319132	-0.0846551	0.027	0.072	1	NRN1
0.0319574	-0.232219	0.427	0.505	1	A2M
0.0320009	-0.33659	0.404	0.495	1	PDE8A
0.0321192	0.32432	0.076	0.029	1	GPC4
0.0321709	0.130626	0.111	0.053	1	GREM2
0.0323632	0.205069	0.067	0.024	1	RSPO4
0.0324576	0.193438	0.476	0.38	1	NCALD
0.0325942	-0.206031	0.16	0.25	1	ZMIZ1
0.0326888	0.161438	0.098	0.043	1	YJEFN3
0.0327364	-0.190461	0.098	0.173	1	NOD1
0.0327599	0.196463	0.076	0.029	1	LINC01237
0.0329218	-0.266305	0.031	0.077	1	AMZ1
0.0330563	-0.32771	0.133	0.212	1	ZNF235
0.0332261	-0.178427	0.044	0.096	1	FGF1
0.0332267	-0.329894	0.187	0.264	1	PSMF1
0.0332289	-0.318123	0.049	0.101	1	NT5DC3
0.0333635	-0.0520903	0.049	0.106	1	ABHD5
0.033481	-0.254672	0.076	0.139	1	RNF20
0.0335762	-0.11828	0.031	0.077	1	ZNF697
0.0337414	0.238773	0.089	0.038	1	CST3
0.0337414	0.0812335	0.089	0.038	1	PPP2R3B
0.0337416	-0.198696	0.031	0.077	1	IGSF9B
0.0337549	0.231421	0.067	0.024	1	ZNF727
0.0337795	0.278114	0.453	0.356	1	ANKRD29
0.0341107	0.249868	0.067	0.024	1	SNHG26
0.0341107	0.207674	0.067	0.024	1	CCDC9B
0.0341954	0.201304	0.16	0.091	1	SDR39U1
0.0342041	0.272433	0.102	0.048	1	CEP78
0.0342158	-0.255487	0.333	0.418	1	CNOT2
0.0342371	-0.215245	0.124	0.197	1	MRPS28
0.0342766	0.202447	0.951	0.909	1	DDX17
0.0344697	0.167245	0.067	0.024	1	TNFAIP3
0.0344697	0.164325	0.067	0.024	1	WARS
0.034546	0.268862	0.147	0.082	1	PTPDC1
0.0345473	0.307695	0.093	0.043	1	HARS2
0.0345515	-0.240193	0.271	0.361	1	TASOR
0.0346504	0.156628	0.067	0.024	1	TALDO1
0.0349185	-0.227388	0.031	0.077	1	AC005856.1
0.0349404	-0.136205	0.116	0.192	1	USP54
0.0350568	0.218464	0.778	0.736	1	LIMA1
0.0351313	-0.216212	0.107	0.178	1	ZNF701
0.0352248	0.235903	0.173	0.101	1	PRORP
0.035296	0.316345	0.08	0.034	1	CUEDC2
0.0352966	-0.381291	0.089	0.149	1	MOV10
0.0353095	0.181724	0.351	0.255	1	OLFM2
0.0353883	-0.222243	0.049	0.101	1	SURF4
0.0355333	-0.32526	0.236	0.322	1	RILPL1
0.0355568	-0.23864	0.062	0.12	1	GLT8D2
0.035714	0.336882	0.662	0.596	1	COL5A2
0.0357474	-0.275	0.058	0.115	1	BX284613.2
0.0357607	0.395461	0.138	0.077	1	VPS51
0.0357717	-0.33815	0.418	0.49	1	PPP1R12C
0.0358667	0.479746	0.364	0.298	1	SPATS2L
0.0359382	0.208343	0.067	0.024	1	WSCD1
0.035955	-0.209979	0.031	0.077	1	METTL24
0.0360019	-0.650522	0.084	0.144	1	CNGA1
0.0360921	0.277953	0.058	0.019	1	MCOLN1
0.0361756	-0.466367	0.076	0.135	1	AL645608.7
0.0362145	0.20054	0.16	0.091	1	DDX39A
0.0362174	0.258371	0.107	0.053	1	ZNF394
0.0365526	-0.34724	0.124	0.197	1	PTPN1
0.0366538	0.208022	0.107	0.053	1	STRAP
0.0367391	0.336331	0.458	0.361	1	MBNL2
0.0368388	-0.135898	0.031	0.077	1	AC110285.2
0.0368489	-0.348474	0.044	0.096	1	LINC01505
0.036873	-0.318242	0.093	0.159	1	FAM107B
0.0369824	-0.288651	0.067	0.125	1	PLBD2
0.0369849	0.343666	0.08	0.034	1	MAOA
0.0370069	0.198322	0.093	0.043	1	ZNF627
0.0370458	-0.179209	0.244	0.337	1	CHFR
0.037156	-0.545132	0.169	0.236	1	PLPPR4
0.0373061	0.211369	0.24	0.159	1	A4GALT
0.0373308	0.375748	0.08	0.034	1	FAM228A
0.0373308	0.30153	0.08	0.034	1	GYPC
0.0374311	0.321712	0.191	0.12	1	SLC35E3
0.0374843	0.292356	0.093	0.043	1	LANCL2
0.0374994	0.448242	0.12	0.062	1	CORIN
0.0375106	-0.181304	0.049	0.101	1	ATP9A
0.0375371	0.121175	0.089	0.038	1	GSR
0.037586	-0.187538	0.116	0.188	1	AP4S1
0.0375963	-0.079151	0.022	0.062	1	AL133243.3
0.0375963	-0.122879	0.022	0.062	1	EEF1E1
0.037776	-0.411698	0.156	0.226	1	OSBP2
0.0377836	-0.172145	0.062	0.12	1	SUB1
0.0378074	-0.399391	0.173	0.25	1	PLEKHM3
0.0379267	-0.339455	0.062	0.12	1	SMIM4
0.0379816	-0.287853	0.333	0.418	1	JAZF1
0.0380027	-0.233954	0.098	0.168	1	MTHFD1L
0.0380308	0.225581	0.08	0.034	1	CD320
0.0380872	-0.387603	0.196	0.279	1	CCPG1
0.0381366	-0.148941	0.049	0.101	1	LZTFL1
0.038185	0.387245	0.164	0.096	1	TSNARE1
0.0382916	-0.191633	0.044	0.096	1	FAM78B
0.0382964	-0.412449	0.129	0.197	1	CCND1
0.0383812	0.206795	0.058	0.019	1	WEE1
0.0384484	0.211378	0.102	0.048	1	ING4
0.0385665	0.407906	0.458	0.394	1	PACSIN2
0.0385952	0.230823	0.058	0.019	1	TTYH3
0.0385952	0.326883	0.058	0.019	1	PCSK2
0.0386032	0.25646	0.129	0.067	1	WASF3
0.0386132	0.585741	0.302	0.231	1	PRR16
0.0388792	0.360709	0.142	0.082	1	PLOD1
0.0390265	0.182314	0.058	0.019	1	ADAM12
0.0390265	0.172333	0.058	0.019	1	SULT1A1
0.0391882	0.141659	0.191	0.115	1	ADAM19
0.0393149	0.549753	0.196	0.125	1	DLGAP1
0.0393485	-0.391763	0.04	0.087	1	DNAH7
0.0395306	-0.61869	0.062	0.12	1	MT-CO1
0.039541	-0.243477	0.244	0.341	1	ADD3
0.0396115	0.331891	0.142	0.082	1	FBRS
0.0397964	-0.300557	0.107	0.173	1	ADGRL1
0.0397988	0.215277	0.276	0.192	1	PCMTD2
0.0398175	0.291477	0.329	0.25	1	EZH1
0.0398598	0.294394	0.444	0.356	1	CAPN2
0.040022	-0.401938	0.2	0.279	1	NIN
0.0400553	-0.17973	0.098	0.163	1	EIF2AK1
0.0401058	0.253316	0.213	0.135	1	COG7
0.0401984	-0.123917	0.036	0.082	1	YIPF1
0.0402722	-0.442582	0.062	0.115	1	MRC2
0.0402797	0.280359	0.298	0.221	1	EIF2AK4
0.0404441	-0.193629	0.178	0.264	1	ZNF700
0.0404457	-0.176402	0.151	0.231	1	CTTNBP2
0.0407772	0.265738	0.742	0.712	1	MEF2A
0.0407925	0.0916987	0.058	0.019	1	MRPL15
0.0408028	0.232202	0.093	0.043	1	BTN3A2
0.0409438	-0.388642	0.036	0.082	1	LINC02476
0.0409497	0.293402	0.542	0.423	1	AHR
0.0409562	0.339059	0.124	0.067	1	PYGB
0.0410846	-0.278978	0.191	0.279	1	ZFPM2
0.0411343	0.398679	0.24	0.168	1	LIN7A
0.0411697	-0.25433	0.236	0.322	1	RBPMS2
0.0411701	0.363194	0.164	0.101	1	RRAD
0.041396	-0.278835	0.058	0.111	1	SP4
0.0414278	-0.0330797	0.022	0.062	1	TWISTNB
0.0415954	-0.300257	0.173	0.25	1	ANKMY1
0.0416569	0.293428	0.129	0.072	1	PHYHD1
0.0416751	0.25986	0.107	0.053	1	FSTL3
0.0417499	0.104853	0.289	0.202	1	BMS1
0.0417907	0.283848	0.404	0.308	1	DCAF8
0.0418584	0.244922	0.164	0.096	1	LPIN3
0.0419231	0.304513	0.213	0.139	1	ZNF316
0.0419293	-0.578338	0.027	0.067	1	CPA6
0.0420027	-0.341617	0.24	0.322	1	RANBP17
0.042035	-0.259778	0.164	0.245	1	PLD1
0.0420997	0.27154	0.129	0.072	1	SERPINF1
0.0422313	-0.793845	0.111	0.173	1	SLC35F1
0.0422368	0.287417	0.084	0.038	1	ABCB6
0.0422417	0.325018	0.431	0.356	1	EVL
0.0422471	-0.311966	0.053	0.106	1	AL022068.1
0.0422776	0.252757	0.511	0.409	1	TBC1D22A
0.042373	-0.11442	0.036	0.082	1	DNTTIP1
0.0424373	-0.397602	0.293	0.375	1	PLS3
0.0424495	-0.195325	0.204	0.298	1	PRICKLE2
0.0424698	-0.0396813	0.036	0.082	1	CTSO
0.042478	0.337763	0.209	0.135	1	CDK9
0.0425544	0.500147	0.169	0.111	1	GTPBP2
0.0425843	0.469875	0.462	0.399	1	STK39
0.0426276	-0.298689	0.169	0.25	1	TTC7A
0.0426764	0.291087	0.111	0.058	1	COPS8
0.0427132	0.325814	0.4	0.298	1	DIS3L2
0.0427212	0.240027	0.467	0.38	1	SNX29
0.0427291	-0.261503	0.573	0.678	1	EIF4G3
0.0427447	0.512455	0.404	0.322	1	NEGR1
0.0427513	0.396945	0.311	0.226	1	HSP90AA1
0.0427779	-0.1731	0.018	0.053	1	CXorf56
0.0427979	-0.0949501	0.04	0.087	1	UQCRH
0.042852	0.308132	0.2	0.13	1	NPRL3
0.042889	0.272471	0.222	0.149	1	LINC02202
0.0429471	0.282284	0.156	0.091	1	EVC
0.0430011	0.51113	0.196	0.125	1	AC002066.1
0.0430052	-0.28038	0.151	0.226	1	CA5B
0.0430272	-0.26069	0.018	0.053	1	LINC01359
0.0430985	0.0724893	0.116	0.058	1	SLC35E2A
0.0431754	-0.404191	0.04	0.087	1	SYT1
0.0432739	-0.285077	0.404	0.486	1	TBX18
0.0432758	-0.233644	0.102	0.168	1	EIF2AK3
0.0432777	-0.215108	0.018	0.053	1	PANK1
0.0433431	0.23045	0.893	0.875	1	EBF1
0.0434429	-0.185277	0.027	0.067	1	COX7A2
0.0436318	0.397167	0.369	0.288	1	TENT5A
0.0436947	-0.283608	0.178	0.26	1	HRH2
0.0437137	0.241432	0.071	0.029	1	AC011379.2
0.0437329	0.181855	0.396	0.293	1	PLXDC1
0.0438244	0.298377	0.111	0.058	1	TFEB
0.0438388	0.212071	0.151	0.087	1	PAIP2
0.0438837	-0.207523	0.027	0.067	1	AC106791.1
0.0439173	-0.3841	0.204	0.279	1	SUZ12
0.0439389	-0.238051	0.04	0.087	1	ADAMTS17
0.0439467	-0.177056	0.053	0.106	1	GSTM2
0.0440834	-0.292051	0.044	0.091	1	HAUS3
0.0441802	-0.0928097	0.049	0.101	1	SIPA1
0.0442754	-0.339253	0.098	0.159	1	FAM168B
0.0442922	-0.367187	0.018	0.053	1	RGS3
0.0442935	-0.524002	0.053	0.106	1	MT-ND3
0.0443583	-0.157365	0.116	0.188	1	GTF3C3
0.044519	-0.247588	0.04	0.087	1	CEP76
0.0446604	0.218064	0.111	0.058	1	ZC3H4
0.0446782	-0.42414	0.133	0.197	1	CDKL3
0.0447185	0.183354	0.098	0.048	1	PSMB4
0.0447885	0.341718	0.187	0.12	1	LRRK2
0.0449499	-0.224032	0.311	0.409	1	SUMF1
0.0449944	0.219823	0.071	0.029	1	TSPAN7
0.0450023	-0.200152	0.027	0.067	1	ZNF202
0.0450023	-0.212188	0.027	0.067	1	VAMP7
0.0450804	0.485499	0.098	0.048	1	C5orf17
0.0450841	0.285045	0.236	0.163	1	PSIP1
0.0451055	0.219544	0.084	0.038	1	SAMD9L
0.0451083	-0.165573	0.133	0.212	1	CCNC
0.0452562	-0.339756	0.253	0.341	1	DOCK7
0.0452622	0.320277	0.098	0.048	1	IGF2BP2
0.0453266	-0.41672	0.018	0.053	1	STK32B
0.0454242	0.236243	0.138	0.077	1	RAMP1
0.0454283	0.257789	0.071	0.029	1	SNRPE
0.0454397	0.481697	0.396	0.327	1	PRPF38B
0.0454454	-0.163176	0.209	0.303	1	ALPK1
0.0455002	0.197639	0.084	0.038	1	BX890604.2
0.0455663	-0.309168	0.258	0.341	1	RSBN1L
0.0456465	0.357864	0.071	0.029	1	NUP210L
0.0457486	-0.285511	0.431	0.524	1	SMG7
0.0457577	-0.222527	0.311	0.389	1	ETNK1
0.045784	-0.347805	0.142	0.216	1	CCDC171
0.0458515	-0.200236	0.018	0.053	1	MYO3A
0.0458826	-0.2257	0.053	0.106	1	AL139383.1
0.0459203	0.177241	0.12	0.062	1	TSPOAP1
0.0460394	-0.135452	0.293	0.394	1	OAZ2
0.0460857	0.179199	0.071	0.029	1	HLA-DMA
0.0461158	-0.198263	0.018	0.053	1	WDR76
0.0461306	0.440614	0.151	0.091	1	MLLT1
0.0463331	-0.402524	0.089	0.149	1	UNC5C
0.0463518	0.349164	0.542	0.462	1	CRTC3
0.0463814	-0.175853	0.018	0.053	1	C8orf37-AS1
0.0464995	0.26963	0.084	0.038	1	SYNGR1
0.0465056	0.25733	0.2	0.13	1	UBAP1
0.0466047	-0.298737	0.102	0.168	1	CEP44
0.0466218	0.203891	0.249	0.173	1	IRAK3
0.0467933	-0.475974	0.249	0.322	1	SNTB1
0.0468219	0.211647	0.093	0.043	1	PUF60
0.046856	-0.107536	0.067	0.125	1	SFMBT2
0.0471152	0.179806	0.098	0.048	1	SLU7
0.047186	-0.153705	0.018	0.053	1	AL157911.1
0.047186	-0.361652	0.018	0.053	1	PTPRT
0.0472492	0.18789	0.111	0.058	1	MCUR1
0.0474792	0.193104	0.32	0.236	1	MOCS1
0.0475172	-0.217526	0.04	0.087	1	TRPV1
0.0475482	-0.0556677	0.027	0.067	1	MORN1
0.0475706	0.272024	0.302	0.226	1	CMIP
0.0475799	0.580102	0.227	0.154	1	HNMT
0.0476163	-0.304043	0.08	0.139	1	CBWD2
0.0476713	-0.238441	0.124	0.192	1	PRDM16
0.0476872	-0.157223	0.058	0.111	1	MBIP
0.0477289	-0.0913522	0.018	0.053	1	RET
0.0477366	-0.263924	0.164	0.24	1	DNHD1
0.047741	-0.147221	0.262	0.365	1	PCOLCE
0.0481062	0.171272	0.071	0.029	1	POLE2
0.0482226	0.229466	0.16	0.096	1	NABP1
0.0482416	-0.129808	0.107	0.173	1	IFRD1
0.048277	-0.108329	0.018	0.053	1	FITM2
0.048553	-0.136606	0.018	0.053	1	SAMD9
0.0485535	0.224007	0.133	0.077	1	SH3D21
0.0485536	-0.147653	0.04	0.087	1	PRR3
0.0485844	-0.229015	0.747	0.769	1	LHFPL6
0.0487398	0.308349	0.622	0.562	1	EPN2
0.0488304	-0.136201	0.018	0.053	1	ZKSCAN3
0.0488371	0.20752	0.098	0.048	1	RNPEPL1
0.0490706	-0.0985537	0.093	0.159	1	ATP13A1
0.0491773	0.127868	0.12	0.062	1	HMGCL
0.0491773	-0.31543	0.067	0.12	1	ZUP1
0.0491845	-0.109067	0.04	0.087	1	PLPP7
0.0492312	0.255037	0.062	0.024	1	UPP1
0.0492606	-0.242015	0.031	0.072	1	KIAA0513
0.049364	0.434791	0.44	0.38	1	PALLD
0.0494038	-0.27564	0.284	0.361	1	GABPB1-AS1
0.0494491	-0.17475	0.173	0.25	1	CACNA1A
0.049483	-0.326005	0.08	0.139	1	SERTAD2
0.0494941	-0.136188	0.031	0.072	1	TLE3
0.0495655	0.177194	0.138	0.077	1	SNRNP48
0.0496704	-0.105122	0.018	0.053	1	KCNH1
0.0497288	-0.202328	0.031	0.072	1	AC015813.1
0.049827	0.339466	0.187	0.12	1	BCL9L
0.049894	-0.251291	0.276	0.356	1	RPS6KC1
0.0499441	-0.349742	0.093	0.154	1	EIF2B5
0.0499643	-0.334855	0.031	0.072	1	AMIGO2
0.0501914	0.508045	0.227	0.159	1	SERGEF
0.050199	-0.0999035	0.098	0.163	1	MAP7D1
0.0502007	0.0782649	0.071	0.029	1	ZNF219
0.0504867	-0.134001	0.276	0.37	1	WWTR1
0.050688	0.308688	0.209	0.139	1	STX3
0.05072	-0.227609	0.062	0.115	1	DDX56
0.051013	0.30068	0.098	0.048	1	HAS2
0.0510152	0.255516	0.28	0.207	1	NPNT
0.0510666	-0.151455	0.107	0.173	1	NARS
0.0512154	0.255954	0.124	0.067	1	KLHDC3
0.0513224	-0.178403	0.084	0.144	1	STAT1
0.0513969	-0.171104	0.031	0.072	1	KRBA2
0.0514178	0.250674	0.316	0.221	1	CRYZL1
0.0515419	0.323085	0.151	0.091	1	DPP7
0.0516218	-0.207821	0.191	0.269	1	PTPN4
0.0516778	0.0252541	0.018	0.053	1	DUS3L
0.0517037	-0.184197	0.329	0.433	1	COPA
0.0518813	-0.289464	0.044	0.091	1	GALM
0.0519257	0.252236	0.133	0.077	1	PFDN1
0.0520199	0.193767	0.24	0.163	1	RALGDS
0.0520452	0.201892	0.062	0.024	1	MYO1F
0.0521263	0.211867	0.102	0.053	1	ALKBH5
0.0523418	0.375037	0.196	0.13	1	PITPNA
0.0524431	0.190062	0.084	0.038	1	MYEOV
0.0525363	-0.363979	0.076	0.13	1	SPATA13
0.0525905	-0.259078	0.022	0.058	1	ADIPOR1
0.0526368	0.237601	0.116	0.062	1	ZADH2
0.0526604	0.0854509	0.124	0.067	1	STK36
0.0527151	0.334338	0.129	0.072	1	TTF1
0.0527873	0.257498	0.222	0.149	1	BNIP3L
0.0528638	-0.183815	0.031	0.072	1	ZNF571
0.0528856	0.246231	0.16	0.096	1	NELFB
0.0529598	0.236576	0.089	0.043	1	TAF6L
0.0529922	-0.370991	0.356	0.433	1	NHS
0.0530469	-0.19996	0.036	0.077	1	ZFAND4
0.0531988	-0.200389	0.089	0.149	1	AL353586.1
0.0534123	-0.122185	0.244	0.332	1	SMARCA5
0.0534317	-0.327153	0.022	0.058	1	AGBL1
0.0536762	0.29123	0.453	0.385	1	FGD4
0.0537962	0.0918438	0.084	0.038	1	PDHB
0.0538858	0.316805	0.076	0.034	1	LINC01001
0.0539795	-0.212087	0.32	0.404	1	CBFA2T2
0.0539987	-0.277372	0.022	0.058	1	LGALS1
0.0540444	0.265771	0.262	0.188	1	PRKAR2B
0.054057	-0.364329	0.044	0.091	1	MT-ND2
0.0540686	0.24963	0.213	0.135	1	FLT1
0.0542995	-0.294159	0.147	0.216	1	GRB2
0.0543909	-0.370433	0.444	0.534	1	ESYT2
0.0543963	0.203968	0.387	0.293	1	ARID5B
0.0544465	0.097383	0.062	0.024	1	HSD17B12
0.0544685	-0.263113	0.178	0.25	1	PPP4R2
0.0545708	-0.222004	0.022	0.058	1	ZNF699
0.0546036	-0.278968	0.178	0.25	1	NREP
0.0546135	-0.521402	0.036	0.077	1	ANO2
0.0546135	-0.359365	0.036	0.077	1	NPIPB2
0.0547032	0.388165	0.262	0.197	1	PON2
0.0547114	0.320943	0.2	0.135	1	TMOD1
0.0547189	0.216231	0.062	0.024	1	TXN2
0.0547555	-0.300094	0.124	0.192	1	INTS12
0.0552861	-0.267232	0.049	0.096	1	ZNF483
0.0553101	-0.329309	0.147	0.207	1	ADCY5
0.0553706	-0.210159	0.124	0.192	1	TRMT9B
0.0553892	-0.312861	0.267	0.341	1	PPA2
0.0554161	-0.114347	0.111	0.173	1	LINC02256
0.0556695	-0.0737091	0.071	0.13	1	CLN5
0.0559262	0.225499	0.236	0.163	1	NPIPB4
0.0559668	-0.171219	0.791	0.822	1	CACNA1C
0.0560432	0.124635	0.098	0.048	1	CYC1
0.056172	0.368418	0.284	0.212	1	PDPR
0.0563775	0.0794165	0.062	0.024	1	ZNF208
0.0563938	-0.376708	0.053	0.101	1	AC040168.1
0.0564352	-0.315553	0.191	0.26	1	EYA3
0.0564581	-0.0399542	0.053	0.106	1	PSMD13
0.0564581	0.227029	0.102	0.053	1	ZNF195
0.0565225	-0.287451	0.369	0.442	1	KDM6A
0.0566032	-0.255873	0.138	0.207	1	ILRUN
0.05672	-0.270191	0.036	0.077	1	SORL1
0.0567805	-0.232349	0.076	0.13	1	ZNF100
0.0568698	-0.143686	0.12	0.183	1	CLCN3
0.0569813	0.652664	0.311	0.24	1	AC087854.1
0.0572079	-0.106136	0.022	0.058	1	LINC01482
0.0573381	-0.0506895	0.12	0.188	1	DCAF16
0.0573523	-0.193902	0.036	0.077	1	PITHD1
0.0575059	0.294241	0.24	0.173	1	ME2
0.0575301	0.471892	0.307	0.24	1	MICU2
0.0575436	0.249511	0.053	0.019	1	HMGA1P4
0.0575439	0.183669	0.498	0.394	1	LINC00924
0.0577019	-0.11347	0.053	0.101	1	AC008124.1
0.0577412	-0.442478	0.062	0.111	1	PSMD7
0.0578534	0.179731	0.053	0.019	1	PFKFB4
0.0578745	-0.237255	0.378	0.462	1	SPTAN1
0.0579536	0.29567	0.418	0.332	1	PIKFYVE
0.0581604	-0.445553	0.062	0.111	1	HLX-AS1
0.0582762	-0.126834	0.031	0.072	1	AC079793.1
0.058304	0.181732	0.093	0.048	1	EPHB6
0.0584042	0.175699	0.102	0.053	1	POLB
0.0586524	-0.367424	0.578	0.649	1	RABGAP1L
0.0590242	-0.24144	0.022	0.058	1	HSPH1
0.0590242	-0.163667	0.022	0.058	1	TIMM29
0.0590662	-0.27481	0.08	0.135	1	ARSJ
0.0591108	-0.369526	0.493	0.558	1	JPX
0.059121	-0.243759	0.04	0.082	1	APBB1
0.0592487	0.315476	0.067	0.029	1	DUOX1
0.0594948	0.159831	0.182	0.115	1	CDC5L
0.0594962	-0.28735	0.196	0.274	1	STIM2
0.0595722	-0.205357	0.049	0.096	1	CCDC141
0.0596773	0.234921	0.076	0.034	1	SLC25A29
0.0597417	0.105765	0.053	0.019	1	AC027117.2
0.0599502	-0.137013	0.022	0.058	1	UBE2D3-AS1
0.0601114	0.363475	0.276	0.207	1	SPPL2A
0.0601138	0.328553	0.347	0.274	1	CD99
0.0602319	-0.44915	0.218	0.288	1	ULK4
0.0602615	-0.0912934	0.022	0.058	1	IGFBP7-AS1
0.0603618	0.292623	0.2	0.135	1	AGAP4
0.0603783	0.469001	0.209	0.144	1	SRSF3
0.0604132	0.341717	0.138	0.082	1	TBC1D20
0.0604695	0.0303341	0.076	0.034	1	AC093535.1
0.0605303	-0.369659	0.098	0.154	1	TMEM39A
0.0605304	-0.36512	0.107	0.163	1	MFHAS1
0.0605325	0.295201	0.276	0.202	1	ARPC1A
0.0605971	-0.0603303	0.458	0.567	1	RGS6
0.0606527	0.258912	0.067	0.029	1	YIPF3
0.0606925	-0.182837	0.249	0.341	1	PPP2R5A
0.0607328	-0.0669185	0.031	0.072	1	ASB16-AS1
0.0607448	-0.130747	0.049	0.096	1	SCAMP5
0.0608045	-0.130681	0.12	0.188	1	ACSS1
0.0608268	0.328095	0.333	0.264	1	SMARCD3
0.0608525	-0.177285	0.053	0.101	1	SOCS6
0.0608984	0.526905	0.151	0.096	1	GNAL
0.0609368	0.234896	0.067	0.029	1	PXYLP1
0.0609817	0.274221	0.093	0.048	1	ZNF580
0.0610024	-0.150279	0.036	0.077	1	USP38
0.0610287	0.13615	0.053	0.019	1	MXD3
0.0610287	0.124094	0.053	0.019	1	COG8
0.061045	0.282864	0.236	0.163	1	DNAJB6
0.0610457	0.141385	0.089	0.043	1	SLC9B2
0.0611687	0.521801	0.316	0.236	1	TNC
0.0611869	0.330808	0.124	0.072	1	CHRD
0.0612035	-0.082147	0.022	0.058	1	GRIN2C
0.0612145	0.301288	0.142	0.087	1	SLC17A5
0.0612677	0.284046	0.262	0.192	1	NME3
0.0612703	0.11182	0.076	0.034	1	SUSD2
0.0613937	-0.184346	0.067	0.12	1	ZNF565
0.0614456	-0.23429	0.187	0.264	1	SND1
0.0614464	0.16723	0.32	0.236	1	MMS19
0.0614818	-0.135912	0.498	0.596	1	KIRREL1
0.0615083	0.262698	0.067	0.029	1	PACSIN3
0.0615392	0.151426	0.076	0.034	1	RHOC
0.061795	0.361817	0.267	0.202	1	NRBP2
0.0620482	-0.363804	0.062	0.111	1	AC078881.1
0.062077	-0.323089	0.218	0.298	1	RNF24
0.0620799	0.135027	0.076	0.034	1	NPIPA5
0.0622183	0.278507	0.124	0.072	1	CPSF3
0.0622874	-0.245053	0.169	0.24	1	METTL3
0.0623216	-0.0709954	0.098	0.159	1	DTNBP1
0.0623385	0.151007	0.053	0.019	1	ETFB
0.0623385	0.0830545	0.053	0.019	1	NLGN4Y
0.0623557	0.248446	0.809	0.745	1	AGAP1
0.0624131	-0.310972	0.102	0.159	1	NDUFAF7
0.0624638	0.149404	0.102	0.053	1	SLC9A5
0.0624784	-0.0833595	0.022	0.058	1	SLC45A4
0.0625584	-0.380991	0.222	0.288	1	PPP2R2D
0.0626246	-0.236515	0.036	0.077	1	DUXAP8
0.0627548	-0.363494	0.173	0.24	1	USP36
0.0628407	0.263099	0.382	0.293	1	USP32
0.0629564	0.171179	0.067	0.029	1	ZBTB24
0.0631183	-0.211145	0.04	0.082	1	RUVBL1
0.0631469	0.313355	0.609	0.553	1	FNBP4
0.0632211	-0.225508	0.333	0.423	1	SNHG14
0.063247	-0.224498	0.191	0.269	1	WDR19
0.0632701	-0.187183	0.262	0.337	1	NAA35
0.0633664	-0.296757	0.084	0.139	1	PLOD3
0.0635411	-0.282286	0.578	0.644	1	HERC4
0.0635435	0.274031	0.067	0.029	1	CLIC2
0.0635606	-0.492779	0.124	0.183	1	CASQ2
0.0635966	0.315163	0.689	0.688	1	ARHGAP6
0.0636374	-0.0466898	0.049	0.096	1	NCBP2
0.0636499	-0.192774	0.04	0.082	1	DALRD3
0.0637339	0.252593	0.156	0.096	1	KLF6
0.0637607	-0.299164	0.173	0.24	1	PML
0.0637958	-0.0617453	0.062	0.115	1	TUBD1
0.0638388	0.281225	0.067	0.029	1	STIP1
0.0638441	0.337733	0.316	0.24	1	SIN3B
0.0638831	-0.165007	0.058	0.106	1	JPH2
0.0638858	0.444668	0.178	0.12	1	FTCDNL1
0.0639164	-0.215957	0.253	0.327	1	GALNT16
0.0639489	-0.127381	0.204	0.288	1	AC245060.5
0.0639666	0.270993	0.56	0.495	1	LINC01197
0.0641165	-0.210154	0.058	0.106	1	ZNF69
0.0641403	-0.161567	0.164	0.24	1	CAPZA2
0.0642905	-0.427794	0.267	0.332	1	ZC3H6
0.0643114	-0.226448	0.178	0.25	1	SEPTIN8
0.0643543	0.155275	0.298	0.212	1	NOP58
0.0643791	-0.140803	0.089	0.149	1	BARD1
0.0644349	-0.157295	0.316	0.404	1	CCNY
0.0648684	-0.20062	0.133	0.202	1	BCL7C
0.0648758	0.245983	0.093	0.048	1	AC079193.2
0.0650311	0.165112	0.067	0.029	1	WIZ
0.0650536	-0.136732	0.071	0.125	1	COPS2
0.0651258	0.00638938	0.049	0.096	1	STARD7-AS1
0.065153	0.263602	0.111	0.062	1	TMEM192
0.0653074	0.132488	0.133	0.077	1	SLF1
0.065332	0.193621	0.067	0.029	1	SPRY2
0.0653323	0.126713	0.187	0.12	1	RASSF1
0.0654014	0.379196	0.267	0.197	1	GPM6B
0.06554	-0.207559	0.04	0.082	1	RAB13
0.06554	0.226746	0.08	0.038	1	ZNF300
0.065582	0.34616	0.164	0.106	1	PDE8B
0.0656479	-0.103971	0.227	0.317	1	ITGA3
0.0658998	-0.159021	0.351	0.447	1	ACACB
0.0660567	0.237412	0.16	0.101	1	LINC01572
0.0662417	0.187528	0.067	0.029	1	FIS1
0.0665761	-0.442337	0.08	0.135	1	PCDH9
0.0665846	-0.046959	0.027	0.062	1	MAPRE3
0.0666784	0.133987	0.316	0.24	1	ZC3H7A
0.0668152	-0.110098	0.071	0.125	1	ZFAND2B
0.0668366	-0.149104	0.036	0.077	1	NPAS2
0.0668447	-0.40656	0.098	0.154	1	FRAS1
0.0668985	0.204935	0.093	0.048	1	SULF2
0.0669182	0.303847	0.08	0.038	1	LYN
0.0669778	-0.340079	0.129	0.197	1	CASC15
0.0669994	0.0584217	0.102	0.053	1	SCAF1
0.0671051	0.387485	0.373	0.298	1	INO80
0.0671424	-0.33042	0.351	0.423	1	ERBIN
0.067155	0.219853	0.093	0.048	1	ELMOD2
0.0674235	0.182247	0.196	0.13	1	TRIQK
0.0676021	-0.274582	0.347	0.428	1	UBE2H
0.0676543	0.134447	0.387	0.293	1	SMARCC1
0.0677326	0.19065	0.507	0.457	1	HES4
0.0677565	-0.204547	0.04	0.082	1	ADAMTS7
0.0678797	-0.240954	0.027	0.062	1	AC079760.1
0.0679972	-0.14877	0.093	0.149	1	RAB18
0.0680379	-0.280697	0.04	0.082	1	AC104596.1
0.0681014	0.410233	0.173	0.115	1	METTL8
0.0682045	0.161936	0.458	0.38	1	CAPZB
0.0682693	0.207763	0.164	0.106	1	MZF1
0.0684545	-0.236469	0.098	0.154	1	TFB1M
0.0686035	0.176026	0.08	0.038	1	SNRPA
0.0686854	-0.175611	0.493	0.577	1	SIK3
0.0687147	0.211869	0.218	0.149	1	ARHGEF25
0.0688877	-0.138483	0.04	0.082	1	GSDMB
0.068896	0.312602	0.373	0.298	1	NDRG2
0.0689272	0.212683	0.44	0.37	1	SLTM
0.0690006	0.2099	0.16	0.101	1	MTMR14
0.0690457	-0.274658	0.151	0.216	1	CTBP1
0.0691729	0.19097	0.08	0.038	1	NNMT
0.0692275	-0.301537	0.293	0.375	1	TXNIP
0.0693812	0.191418	0.671	0.582	1	ARHGAP42
0.0694068	-0.185678	0.489	0.562	1	GPATCH8
0.0694327	-0.210164	0.058	0.106	1	GXYLT1
0.0694591	-0.117232	0.04	0.082	1	TOMM40
0.0695277	-0.142845	0.027	0.062	1	MIR497HG
0.0695548	0.191678	0.378	0.288	1	NAB1
0.0696611	-0.0610322	0.076	0.13	1	BNIP2
0.0696611	-0.0457099	0.076	0.13	1	SETD4
0.0696827	-0.151	0.058	0.106	1	LAPTM4B
0.0698666	-0.314695	0.12	0.183	1	KDM4A
0.0699854	0.0124135	0.067	0.029	1	ALDH6A1
0.0700902	-0.292518	0.178	0.25	1	SUCO
0.0703234	-0.2398	0.04	0.082	1	AC034195.1
0.0703416	-0.212565	0.244	0.332	1	ZNF618
0.070346	0.306672	0.222	0.154	1	GTF2IRD2B
0.0705027	-0.275728	0.116	0.178	1	HULC
0.070626	0.117748	0.067	0.029	1	CDIP1
0.0706443	0.280761	0.164	0.106	1	DNM3OS
0.0708066	-0.134369	0.124	0.192	1	SMIM12
0.0708697	-0.0746093	0.027	0.062	1	AC004257.1
0.0708831	0.386679	0.444	0.385	1	COMMD1
0.0709491	-0.32712	0.227	0.293	1	ZNF586
0.0712084	-0.140442	0.027	0.062	1	KIAA1755
0.07136	-0.14536	0.2	0.274	1	DIDO1
0.0714056	0.262078	0.382	0.317	1	MLLT3
0.0714896	-0.119793	0.04	0.082	1	RBM8A
0.0715214	-0.323104	0.258	0.332	1	FILIP1
0.0716945	0.150677	0.098	0.053	1	FOPNL
0.0717747	0.411913	0.293	0.226	1	DDHD2
0.07189	-0.0851854	0.027	0.062	1	ABITRAM
0.07189	-0.108229	0.027	0.062	1	AL021707.1
0.0718999	-0.284631	0.258	0.337	1	SIPA1L2
0.0719889	-0.312847	0.231	0.303	1	CRYBG3
0.0719937	-0.253696	0.093	0.149	1	NRG2
0.0720612	0.37284	0.116	0.067	1	ZCWPW2
0.0720724	-0.227344	0.351	0.447	1	AUH
0.0722236	-0.12557	0.058	0.106	1	BHLHE40
0.0722327	-0.185632	0.027	0.062	1	STN1
0.0722483	0.140641	0.067	0.029	1	BUD13
0.0723679	-0.29968	0.569	0.644	1	ITIH5
0.0725379	-0.185593	0.187	0.26	1	SUSD6
0.0725768	-0.161139	0.027	0.062	1	INIP
0.0725768	-0.258037	0.027	0.062	1	AC123768.3
0.0726561	-0.147681	0.044	0.087	1	EXOSC7
0.0726561	-0.138116	0.044	0.087	1	ZNF343
0.0726992	-0.206215	0.067	0.115	1	DHX16
0.0727653	-0.294289	0.084	0.135	1	ZNF765
0.0729439	0.197209	0.084	0.043	1	SYPL1
0.0729729	0.328848	0.173	0.115	1	CHIC1
0.0730419	-0.342082	0.124	0.183	1	ATPAF1
0.0731221	-0.122017	0.36	0.447	1	PPM1L
0.0733348	0.266916	0.133	0.082	1	SBSPON
0.0733472	-0.256831	0.164	0.231	1	ACTR10
0.0734009	-0.262525	0.084	0.139	1	SENP1
0.0735473	0.277031	0.302	0.221	1	ANKRD44
0.0736768	-0.230389	0.107	0.163	1	RO60
0.0738128	0.305364	0.084	0.043	1	FGF2
0.0739534	-0.203375	0.173	0.24	1	CKAP5
0.0739667	-0.172285	0.027	0.062	1	YBEY
0.0741043	0.232434	0.084	0.043	1	ZNF234
0.0742154	-0.113948	0.222	0.317	1	RFX2
0.0742353	-0.160849	0.031	0.067	1	RFT1
0.0742502	0.273215	0.084	0.043	1	CUL7
0.0743489	0.238405	0.782	0.721	1	NKTR
0.0744362	-0.37377	0.356	0.428	1	UPF2
0.0744745	-0.0967366	0.04	0.082	1	GUCA1B
0.0744799	-0.341782	0.129	0.188	1	NDUFV3
0.0745708	-0.156487	0.031	0.067	1	GNPNAT1
0.0748091	-0.110832	0.222	0.303	1	MTF2
0.0749075	-0.197635	0.031	0.067	1	NMNAT1
0.0749075	0.0603572	0.067	0.029	1	PAPLN
0.0749204	0.379189	0.2	0.139	1	SLC12A6
0.0749312	0.307454	0.311	0.245	1	SGK3
0.0749411	-0.0295815	0.102	0.168	1	PRUNE2
0.0751016	-0.348424	0.302	0.375	1	ABCA8
0.0753417	-0.200917	0.049	0.091	1	MTERF3
0.0753719	0.293534	0.556	0.505	1	LMOD1
0.0754437	-0.228218	0.089	0.144	1	HACD1
0.0756966	0.0939425	0.08	0.038	1	SRSF9
0.0757985	0.0626315	0.133	0.077	1	XRCC4
0.075873	0.221688	0.084	0.043	1	ARL14EP
0.0759	-0.0999177	0.089	0.144	1	TPT1
0.0760099	0.196186	0.156	0.096	1	STAB1
0.0760776	-0.295607	0.436	0.524	1	ZFP36L1
0.0762667	-0.271758	0.031	0.067	1	AC093298.2
0.0762684	0.237549	0.129	0.077	1	AC008443.1
0.0762974	0.278913	0.702	0.659	1	CHD9
0.0763196	-0.245131	0.098	0.154	1	PSMG2
0.0764702	0.20127	0.084	0.043	1	CALML4
0.0766318	0.29103	0.671	0.649	1	SPECC1
0.0766327	0.191942	0.147	0.091	1	METAP1
0.0766789	0.169805	0.058	0.024	1	UNC119B
0.0768245	-0.319423	0.284	0.361	1	POLK
0.0768423	0.22049	0.098	0.053	1	UPF1
0.0768706	-0.354645	0.418	0.49	1	TMEM131
0.0769501	0.432242	0.124	0.077	1	BASP1
0.0769539	-0.170446	0.031	0.067	1	N4BP2L2-IT2
0.0770497	0.196664	0.058	0.024	1	LLGL1
0.0770723	0.1307	0.173	0.115	1	DZIP1L
0.0770773	-0.0678682	0.049	0.091	1	APTR
0.0771343	-0.340669	0.116	0.168	1	G3BP2
0.0771343	-0.301832	0.116	0.168	1	ATP5MC2
0.0771603	-0.31519	0.133	0.188	1	FXYD6
0.0771665	-0.389907	0.098	0.149	1	DTD1
0.0772084	-0.153398	0.142	0.207	1	MACO1
0.0775704	-0.373891	0.053	0.096	1	MMP16
0.077646	-0.29563	0.031	0.067	1	CACNB4
0.077646	-0.167152	0.031	0.067	1	GDF11
0.077663	-0.286178	0.049	0.091	1	FGD5-AS1
0.0777924	0.239339	0.409	0.337	1	SSH2
0.07802	0.321474	0.173	0.115	1	EIF3K
0.0781708	0.189193	0.058	0.024	1	UBL5
0.0782286	0.147655	0.124	0.072	1	HOXA3
0.0783698	0.263813	0.071	0.034	1	NOP53
0.0785488	-0.247096	0.058	0.101	1	TMEM30A
0.0786327	0.225513	0.333	0.25	1	GGT5
0.0786534	-0.35402	0.511	0.572	1	R3HDM2
0.0788765	-0.136251	0.093	0.154	1	ATP5F1B
0.078892	-0.194986	0.129	0.192	1	EIF4E
0.0791426	-0.366368	0.333	0.389	1	ARHGAP12
0.0793838	0.16927	0.098	0.053	1	KAT14
0.0793987	-0.174961	0.031	0.067	1	NKIRAS1
0.0793987	-0.1212	0.031	0.067	1	FEM1C
0.0794633	-0.163518	0.071	0.12	1	WDR4
0.0794819	0.209586	0.178	0.115	1	RNF214
0.0795139	0.125503	0.084	0.043	1	ITGAE
0.079876	-0.258465	0.253	0.327	1	CSPP1
0.0798951	0.177923	0.116	0.067	1	KLF3
0.0801087	-0.13435	0.031	0.067	1	BAG4
0.0801343	0.149858	0.084	0.043	1	NECAB3
0.0801686	-0.287388	0.053	0.096	1	SURF6
0.0802517	-0.326993	0.373	0.447	1	SENP5
0.0802633	0.350767	0.262	0.202	1	ZER1
0.0803437	-0.298896	0.049	0.091	1	CYYR1
0.0804022	0.117037	0.071	0.034	1	AC025809.1
0.080453	0.169618	0.058	0.024	1	TMEM184A
0.0807148	-0.436006	0.147	0.212	1	LTBP1
0.080745	0.158882	0.071	0.034	1	KCNAB2
0.0807587	0.0988814	0.084	0.043	1	HMGN4
0.0808283	-0.0954803	0.089	0.144	1	GTF2H2
0.0808385	0.13952	0.058	0.024	1	MRPL45
0.0808917	-0.204188	0.4	0.481	1	GTDC1
0.0809347	-0.132321	0.249	0.317	1	UBE2W
0.0810515	-0.162503	0.138	0.207	1	PIGG
0.0810723	-0.0429453	0.044	0.087	1	MRPS18C
0.0810933	0.112546	0.36	0.279	1	ILF3
0.0810998	-0.355807	0.422	0.486	1	ZNF280D
0.0811795	0.378087	0.591	0.543	1	NFIA
0.0812648	-0.218396	0.187	0.26	1	COPB1
0.0812819	0.17008	0.369	0.288	1	EHBP1L1
0.0813333	-0.171791	0.133	0.197	1	RASSF3
0.0814745	0.363898	0.302	0.24	1	PRKAG2
0.0818496	0.324131	0.218	0.154	1	ZBTB38
0.0820042	0.0760454	0.058	0.024	1	LRRC29
0.0823958	0.127411	0.058	0.024	1	SLC24A1
0.0824927	0.318978	0.276	0.212	1	HECTD2
0.082605	-0.357744	0.587	0.644	1	PLCL1
0.082688	-0.190792	0.182	0.25	1	TARSL2
0.0827421	0.20714	0.369	0.279	1	RAB7A
0.0827618	0.299914	0.262	0.197	1	KPNB1
0.0827889	0.105411	0.058	0.024	1	LYAR
0.082821	-0.167812	0.116	0.173	1	ETF1
0.0833289	-0.271325	0.364	0.433	1	CAMTA1
0.0833716	0.341148	0.24	0.173	1	D2HGDH
0.0835972	-0.14051	0.107	0.163	1	UHRF1BP1
0.0837709	-0.340457	0.076	0.125	1	TRMT2B
0.0838534	0.120105	0.333	0.255	1	ACADVL
0.0839773	0.0877416	0.058	0.024	1	VIT
0.0841064	-0.146574	0.031	0.067	1	AC005037.1
0.0843667	0.255228	0.244	0.178	1	FAM114A1
0.084516	0.165616	0.178	0.115	1	USP11
0.0845835	0.142288	0.716	0.649	1	RBM39
0.0846475	-0.179216	0.213	0.284	1	EXD3
0.0846687	-0.127662	0.196	0.264	1	ARPC5
0.0848397	-0.17269	0.062	0.111	1	PPP2R1A
0.0849525	0.151011	0.071	0.034	1	ECM1
0.0849785	0.297333	0.409	0.337	1	MARCH7
0.0850446	0.222433	0.493	0.433	1	SMURF1
0.0851523	-0.2196	0.231	0.303	1	SYNRG
0.0851669	-0.393259	0.098	0.149	1	KIF7
0.0852242	-0.0942853	0.031	0.067	1	CLCN5
0.0852404	0.158225	0.084	0.043	1	HCG27
0.0852404	0.0612156	0.084	0.043	1	NDUFA13
0.0852525	0.236614	0.133	0.082	1	PLAA
0.085311	0.107575	0.071	0.034	1	GRAMD1C
0.0853461	0.149509	0.142	0.091	1	RNF8
0.0853567	0.178823	0.569	0.486	1	GSN
0.0855522	-0.269904	0.347	0.428	1	USP3
0.0855659	-0.23997	0.2	0.264	1	CAPRIN1
0.0856707	-0.241244	0.036	0.072	1	A1BG-AS1
0.0857805	0.286507	0.52	0.438	1	CHSY3
0.085802	-0.526489	0.058	0.101	1	LINC02664
0.085876	-0.173481	0.298	0.365	1	CCDC144A
0.0860317	0.123747	0.071	0.034	1	SAP30L-AS1
0.0861556	-0.301763	0.182	0.25	1	MAP2K1
0.086215	-0.234829	0.022	0.053	1	ATG9A
0.0865163	-0.295917	0.284	0.356	1	RAPGEF6
0.0865703	-0.130896	0.049	0.091	1	FBXO46
0.0865801	0.314955	0.187	0.13	1	RIPOR1
0.0866597	-0.0915488	0.258	0.332	1	AMOTL1
0.0868307	-0.2185	0.307	0.385	1	SLMAP
0.0868434	0.356779	0.076	0.038	1	SSH3
0.086856	0.138648	0.196	0.135	1	NOL9
0.0868945	-0.281512	0.098	0.149	1	LGMN
0.0869146	-0.403616	0.089	0.139	1	TMCO1
0.0869578	0.336063	0.12	0.072	1	ABCC4
0.0871119	0.0359721	0.053	0.101	1	RPS18
0.0871433	0.151457	0.147	0.091	1	BAIAP2L1
0.0873751	-0.155977	0.107	0.163	1	DTNB
0.0874877	-0.210765	0.036	0.072	1	PIP4P1
0.0875605	0.329693	0.138	0.087	1	NLGN4X
0.0876157	-0.255647	0.107	0.163	1	ZEB1-AS1
0.0876277	0.288271	0.169	0.115	1	TMEM220
0.0878794	-0.0768795	0.031	0.067	1	CAMK2N1
0.0878903	0.153914	0.084	0.043	1	PCDH17
0.0880459	-0.255607	0.187	0.25	1	ELP1
0.0881374	-0.302097	0.124	0.183	1	CC2D2B
0.0881823	0.318879	0.364	0.298	1	NCOA3
0.0881863	0.264225	0.089	0.048	1	MASTL
0.0881876	0.241912	0.396	0.312	1	SPPL3
0.0882589	0.413682	0.271	0.212	1	RAC1
0.0883902	-0.209943	0.022	0.053	1	TBC1D7
0.088643	-0.309124	0.187	0.25	1	EBF3
0.0887068	-0.134246	0.053	0.096	1	VPS26B
0.0888305	-0.134891	0.022	0.053	1	CETN3
0.0888851	-0.570006	0.48	0.529	1	CNNM2
0.0889313	0.16831	0.133	0.082	1	TMEM267
0.0889657	-0.301833	0.204	0.269	1	ORC2
0.08924	0.088455	0.084	0.043	1	PPP1R9A
0.0892726	-0.196039	0.022	0.053	1	SLC1A2
0.089315	-0.23708	0.107	0.163	1	ADAM9
0.0894123	0.360189	0.142	0.091	1	ULK3
0.0894274	0.226639	0.347	0.279	1	ST3GAL3
0.0894383	0.34745	0.173	0.115	1	TRHDE
0.089474	0.180238	0.062	0.029	1	CASZ1
0.0895258	0.235283	0.107	0.062	1	CEACAM19
0.08958	0.0834025	0.084	0.043	1	C3orf62
0.0898848	-0.27198	0.062	0.106	1	RFX1
0.0900317	-0.19237	0.338	0.423	1	RICTOR
0.0900545	0.264938	0.191	0.13	1	OGFR
0.0901621	-0.186161	0.022	0.053	1	RPS12
0.0901621	-0.134106	0.022	0.053	1	PITPNM1
0.0901892	-0.343996	0.062	0.106	1	ASMTL-AS1
0.0902413	0.188759	0.098	0.053	1	AC009041.2
0.0904504	-0.229468	0.182	0.25	1	CDH11
0.0905302	0.370956	0.187	0.13	1	ARPC1B
0.0908905	-0.279658	0.067	0.111	1	ZCCHC17
0.0909762	0.267884	0.213	0.154	1	IFT122
0.0909858	0.257227	0.173	0.115	1	LARS2
0.0912291	0.221605	0.289	0.216	1	IKBKB
0.0912989	-0.248286	0.08	0.13	1	BBS7
0.0914326	-0.272392	0.191	0.255	1	MANBA
0.0915096	-0.182531	0.022	0.053	1	TIRAP
0.0918926	-0.284745	0.071	0.115	1	DAP
0.0919624	-0.147508	0.022	0.053	1	AC012409.3
0.0921203	0.254155	0.191	0.13	1	DNAJC3
0.0921861	-0.0249444	0.031	0.067	1	KLF3-AS1
0.0922528	-0.324954	0.044	0.082	1	STARD4-AS1
0.0923576	-0.172905	0.036	0.072	1	ERAP1
0.0923576	-0.211536	0.036	0.072	1	CXorf40B
0.0924169	-0.0850499	0.022	0.053	1	NIF3L1
0.0924169	-0.162656	0.022	0.053	1	MDP1
0.0924501	-0.288584	0.169	0.236	1	LINC01138
0.0926091	-0.32129	0.333	0.394	1	PUM3
0.0926849	-0.265638	0.138	0.197	1	LYRM4
0.0927028	0.349179	0.236	0.173	1	NXN
0.0928361	0.0968506	0.102	0.058	1	VASH1
0.0928733	-0.194866	0.022	0.053	1	ETV3
0.0928733	-0.094658	0.022	0.053	1	NDUFB10
0.0929128	-0.204576	0.053	0.096	1	SLC5A3
0.0929441	-0.240785	0.058	0.101	1	PARD6G
0.0931719	-0.262072	0.587	0.639	1	MAP4K4
0.0932248	0.373792	0.111	0.067	1	SYTL4
0.0932816	0.234699	0.276	0.212	1	PWWP2A
0.0936123	-0.153539	0.151	0.212	1	TM9SF2
0.0937591	-0.0631485	0.076	0.125	1	TMEM184C
0.0938042	-0.232635	0.236	0.308	1	CAB39
0.0939022	0.257506	0.142	0.091	1	WBP11
0.0940134	-0.238347	0.484	0.553	1	PPP3CC
0.0943068	-0.222865	0.093	0.144	1	SLCO1C1
0.0943634	0.208763	0.062	0.029	1	AC002451.1
0.0944272	0.167976	0.102	0.058	1	DGKA
0.0944506	0.0829084	0.084	0.043	1	MCOLN3
0.0944927	0.312434	0.373	0.317	1	ARIH2
0.0945044	-0.182026	0.151	0.221	1	KNOP1
0.0945984	-0.259048	0.413	0.495	1	ZFC3H1
0.0946739	-0.296135	0.107	0.159	1	ZNRF3
0.0949339	-0.276211	0.133	0.192	1	HACE1
0.0949676	0.198141	0.12	0.072	1	EHD1
0.0950863	0.12581	0.609	0.543	1	SPARCL1
0.0951823	-0.0855543	0.022	0.053	1	PAQR3
0.0951875	-0.205041	0.729	0.774	1	ZNF638
0.0955214	0.0665848	0.084	0.043	1	KCNC3
0.0955753	0.349258	0.262	0.197	1	PRKAA1
0.095605	-0.345343	0.12	0.178	1	HMCN1
0.095735	-0.22841	0.227	0.303	1	RASGRP2
0.0959173	-0.171923	0.053	0.096	1	AC004889.1
0.0959615	-0.233881	0.098	0.149	1	MPPE1
0.0959795	0.287214	0.551	0.49	1	ITFG1
0.0959813	-0.210067	0.364	0.438	1	RABEP1
0.0959942	-0.197067	0.493	0.596	1	ANK2
0.0960042	-0.295173	0.142	0.207	1	PRRC2A
0.0961298	-0.113971	0.08	0.13	1	DHX40
0.0963173	-0.102597	0.102	0.159	1	POFUT2
0.0963424	-0.196563	0.04	0.077	1	EBPL
0.0963794	0.294188	0.16	0.106	1	FASTK
0.0965109	-0.212125	0.2	0.264	1	NRIP1
0.096701	-0.153564	0.129	0.188	1	ACADM
0.0967726	0.28976	0.147	0.096	1	ATAD5
0.0969409	-0.145142	0.213	0.284	1	MSI2
0.0969573	0.109453	0.369	0.303	1	TTLL3
0.0971389	0.381478	0.284	0.226	1	AC079781.5
0.0972774	-0.1098	0.053	0.096	1	PCGF2
0.0973378	0.138313	0.089	0.048	1	NCAPD3
0.0974428	-0.092272	0.036	0.072	1	PATZ1
0.0974528	0.289388	0.147	0.096	1	FIG4
0.097531	-0.235867	0.209	0.284	1	PTBP3
0.0975311	0.388494	0.271	0.216	1	CALCOCO2
0.0975893	-0.205016	0.098	0.149	1	SRPK1
0.0976625	-0.190685	0.196	0.264	1	TRIM37
0.0977641	-0.385741	0.307	0.375	1	ROBO1
0.0977683	0.273672	0.262	0.192	1	AMOTL2
0.0979486	0.403167	0.129	0.082	1	TCP11L1
0.0980626	0.238321	0.124	0.077	1	NBPF26
0.0980798	0.31605	0.156	0.106	1	TUBG2
0.0981691	0.124684	0.062	0.029	1	NCSTN
0.0981691	0.101435	0.062	0.029	1	TPI1
0.0981882	-0.195303	0.058	0.101	1	MSTO1
0.0982497	-0.247622	0.133	0.188	1	R3HCC1L
0.0982611	-0.193634	0.04	0.077	1	MRPS10
0.0983352	0.0983925	0.102	0.058	1	ZDHHC5
0.0985994	0.0864196	0.062	0.029	1	TXNDC5
0.0985994	0.153659	0.062	0.029	1	TNFRSF10D
0.0988163	0.313667	0.08	0.043	1	AK8
0.0988349	-0.123487	0.084	0.135	1	CCDC180
0.0988726	0.212183	0.107	0.062	1	SETD1A
0.0989147	-0.219482	0.129	0.188	1	RMND1
0.0989201	0.166503	0.267	0.197	1	ZRANB3
0.099199	0.0168255	0.111	0.173	1	ENO2
0.0996467	0.143283	0.227	0.163	1	COX4I2
0.0997998	-0.169058	0.027	0.058	1	P4HA2
0.0998005	-0.277614	0.191	0.25	1	NAV2
0.0998179	0.182784	0.076	0.038	1	SHROOM2
0.0999549	0.235012	0.133	0.087	1	ARL6IP6
0.100088	0.301673	0.164	0.111	1	CNBP
0.10021	-0.108031	0.04	0.077	1	PARP1
0.100258	-0.210382	0.027	0.058	1	AC005726.1
0.100616	0.245988	0.453	0.38	1	EWSR1
0.100706	0.227353	0.551	0.51	1	EXOC4
0.100771	0.228697	0.124	0.077	1	RSPH3
0.100774	0.187905	0.062	0.029	1	IDH2
0.100832	0.153783	0.107	0.062	1	WBP2
0.100898	-0.135274	0.058	0.101	1	DNAJA3
0.100901	-0.215294	0.298	0.375	1	AP1G1
0.100921	0.166078	0.24	0.173	1	GPR173
0.101165	0.191364	0.231	0.168	1	WDR35
0.101446	-0.215104	0.107	0.159	1	MBD4
0.10145	-0.0898982	0.053	0.096	1	PDGFC
0.101463	-0.304198	0.276	0.332	1	VPS36
0.101507	0.17007	0.364	0.288	1	KATNBL1
0.101508	-0.0791584	0.209	0.284	1	IWS1
0.101533	-0.270065	0.067	0.111	1	VIPAS39
0.101549	0.239412	0.164	0.111	1	ZNF236
0.101566	0.297346	0.293	0.226	1	ACACA
0.101667	0.158122	0.12	0.072	1	ARHGDIA
0.101674	-0.240129	0.338	0.399	1	GPCPD1
0.101687	0.138133	0.124	0.077	1	TCP11L2
0.101746	0.202253	0.204	0.144	1	ING5
0.101792	0.0868814	0.076	0.038	1	BCS1L
0.101792	-0.0856856	0.04	0.077	1	RELA
0.101929	-0.178892	0.058	0.101	1	ZNF790
0.10207	-0.283792	0.356	0.428	1	EP300
0.102151	0.0131156	0.151	0.096	1	HMOX2
0.102189	-0.208289	0.627	0.688	1	MON2
0.10223	-0.19555	0.116	0.168	1	METTL25
0.102516	0.247259	0.6	0.524	1	GUCY1A2
0.10259	-0.175464	0.04	0.077	1	EMC7
0.10259	0.14905	0.076	0.038	1	MYL12A
0.102616	-0.235613	0.182	0.24	1	PURA
0.102644	-0.0820511	0.467	0.572	1	MAML3
0.102925	-0.216881	0.076	0.12	1	ST3GAL1
0.10303	-0.290444	0.138	0.192	1	IFI44
0.103272	-0.129123	0.12	0.178	1	BLZF1
0.103399	-0.259841	0.111	0.163	1	AC245297.3
0.103427	-0.298213	0.151	0.212	1	SLC24A3
0.103516	-0.131813	0.027	0.058	1	MBNL3
0.103637	0.377518	0.271	0.212	1	PIGU
0.103988	-0.120708	0.027	0.058	1	N6AMT1
0.104039	0.174687	0.422	0.37	1	TAF15
0.104083	-0.27269	0.124	0.178	1	SRFBP1
0.104162	-0.400632	0.08	0.125	1	RNF144A
0.104311	0.231964	0.093	0.053	1	AC068733.3
0.104311	0.184504	0.093	0.053	1	MAN2B1
0.104526	-0.216039	0.151	0.212	1	DCP1B
0.10461	0.201941	0.111	0.067	1	CHMP5
0.104783	-0.18299	0.031	0.062	1	PYM1
0.105237	0.0660304	0.062	0.029	1	ZNF92
0.105261	0.196494	0.684	0.644	1	ARHGEF17
0.105363	0.228041	0.271	0.207	1	GK5
0.105563	-0.270197	0.333	0.399	1	NSRP1
0.105585	-0.163042	0.133	0.192	1	SLC44A1
0.105633	0.195563	0.209	0.149	1	STXBP6
0.105719	0.108612	0.089	0.048	1	MGME1
0.105729	0.217101	0.249	0.188	1	IFT74
0.106036	-0.271118	0.12	0.173	1	MARS
0.106143	-0.135793	0.044	0.082	1	AC002460.2
0.106275	0.319146	0.111	0.067	1	UFL1-AS1
0.10637	0.584953	0.431	0.365	1	ADGRL3
0.106384	0.214363	0.169	0.115	1	PDCD10
0.106435	-0.385917	0.307	0.365	1	FAM168A
0.106517	-0.318281	0.089	0.135	1	TMA16
0.106556	-0.229725	0.169	0.226	1	HADHB
0.106619	-0.136659	0.071	0.115	1	SCYL3
0.106685	0.246071	0.124	0.077	1	PEX26
0.106763	0.412701	0.244	0.192	1	FAM241A
0.106812	-0.133519	0.093	0.144	1	ACTR1A
0.106856	-0.125689	0.027	0.058	1	METTL21A
0.106947	0.258402	0.111	0.067	1	MCEE
0.107069	0.140787	0.076	0.038	1	ZDBF2
0.107096	-0.00324496	0.133	0.082	1	PDE9A
0.107193	-0.196279	0.08	0.13	1	LRRC37B
0.107296	0.14857	0.053	0.024	1	SP2
0.107425	0.298895	0.164	0.111	1	STK40
0.107587	-0.220068	0.204	0.279	1	B3GALNT2
0.107622	-0.288206	0.178	0.24	1	WBP1L
0.107739	0.210162	0.08	0.043	1	FAM174B
0.107739	0.169909	0.08	0.043	1	FBXO36
0.107739	0.257745	0.08	0.043	1	SEMA3A
0.107758	0.0805749	0.169	0.115	1	MAMLD1
0.107825	-0.234209	0.244	0.308	1	KIF16B
0.107826	-0.180418	0.027	0.058	1	EXOSC2
0.107911	-0.513311	0.133	0.183	1	SHANK3
0.107936	0.206666	0.333	0.269	1	USP4
0.108015	0.24272	0.258	0.197	1	ZMYND8
0.108297	0.159087	0.053	0.024	1	ITGA10
0.108406	-0.115285	0.111	0.168	1	CLPX
0.108429	-0.18665	0.204	0.269	1	SLC25A43
0.108487	-0.308563	0.284	0.346	1	RASA3
0.10861	0.343679	0.142	0.096	1	PDCD7
0.108688	0.238136	0.164	0.111	1	LDB1
0.108698	-0.0999537	0.311	0.394	1	KMT5B
0.108721	0.13008	0.093	0.053	1	ZNF891
0.108727	0.212094	0.342	0.264	1	STEAP4
0.108949	-0.133218	0.044	0.082	1	ATP6AP1L
0.109068	0.0561797	0.12	0.072	1	MCUB
0.109104	0.12177	0.227	0.163	1	DERA
0.109128	0.193147	0.351	0.279	1	TBX15
0.109383	0.298529	0.116	0.072	1	NPHP4
0.109516	-0.0947146	0.133	0.192	1	ATP1A2
0.109581	0.262553	0.591	0.548	1	TBC1D1
0.109645	0.287693	0.689	0.649	1	WSB1
0.109659	0.231351	0.067	0.034	1	DNAJB2
0.109999	0.084279	0.076	0.038	1	TXNDC9
0.109999	-0.0469533	0.04	0.077	1	PYGM
0.110012	0.229717	0.111	0.067	1	SFT2D2
0.110241	0.244688	0.458	0.394	1	MAPK8IP3
0.110275	0.197298	0.191	0.135	1	ZNF611
0.11032	0.177973	0.053	0.024	1	MARCH3
0.110334	0.193523	0.067	0.034	1	PIWIL2
0.110334	0.300102	0.067	0.034	1	UBXN8
0.110484	-0.150026	0.107	0.159	1	ACO1
0.110485	-0.241985	0.116	0.168	1	FAM182A
0.11056	0.170145	0.124	0.077	1	UHMK1
0.110569	-0.279078	0.187	0.245	1	GALNT18
0.110578	0.218423	0.08	0.043	1	CTSB
0.110578	0.191655	0.08	0.043	1	ZNF267
0.110578	0.17986	0.08	0.043	1	LINC00665
0.11083	0.177527	0.053	0.024	1	ATP6V0C
0.110839	0.27635	0.16	0.111	1	NUP188
0.111141	-0.376425	0.084	0.13	1	KIF26B
0.111216	0.173877	0.124	0.077	1	LINC00513
0.111275	0.222234	0.378	0.312	1	POLR2J3
0.111374	-0.268523	0.067	0.111	1	HCFC1R1
0.111463	0.260344	0.311	0.24	1	RASL12
0.111465	-0.142858	0.102	0.154	1	MTM1
0.111525	-0.174157	0.133	0.192	1	CPED1
0.111525	-0.479619	0.058	0.096	1	ANOS1
0.11174	-0.176108	0.076	0.12	1	RNF213-AS1
0.111812	-0.00644522	0.107	0.062	1	SLFN12L
0.111813	0.243547	0.08	0.043	1	OAT
0.111901	0.269527	0.276	0.212	1	VPS39
0.112021	-0.255071	0.209	0.269	1	ARHGAP5
0.112148	0.230957	0.191	0.135	1	BRF1
0.112181	-0.181978	0.049	0.087	1	AC060780.1
0.1122	-0.309045	0.178	0.24	1	AKAP11
0.112278	-0.0316042	0.027	0.058	1	SLC31A1
0.112327	-0.137196	0.164	0.231	1	CNTNAP1
0.112375	0.250019	0.2	0.144	1	OBSL1
0.11265	0.285113	0.253	0.188	1	EEF2K
0.112759	0.133319	0.142	0.091	1	MARCH2
0.112843	0.298591	0.12	0.077	1	PAIP1
0.11289	0.11298	0.053	0.024	1	NECAP2
0.113409	0.145285	0.053	0.024	1	ALAD
0.113416	-0.252212	0.058	0.096	1	EIF2S1
0.113416	-0.221622	0.058	0.096	1	CFAP298
0.113499	0.173266	0.111	0.067	1	OSTM1
0.113551	0.169503	0.302	0.24	1	ARID4A
0.11358	0.16062	0.196	0.139	1	GGT7
0.113779	-0.350919	0.213	0.269	1	HLCS
0.113804	-0.150769	0.098	0.144	1	SOCS7
0.113858	-0.0398835	0.04	0.077	1	FBXL6
0.114088	-0.294116	0.267	0.327	1	GPATCH2
0.114147	-0.0906413	0.031	0.062	1	TMEM237
0.114223	0.180964	0.502	0.442	1	PNN
0.11423	0.260627	0.191	0.139	1	GUK1
0.114239	0.299543	0.236	0.183	1	SMAP2
0.114322	-0.190505	0.4	0.471	1	CEP112
0.114377	-0.225128	0.173	0.231	1	DDX1
0.114447	0.211386	0.067	0.034	1	KDELR2
0.114481	-0.184597	0.124	0.178	1	MARC2
0.114523	0.307697	0.196	0.144	1	CARD8
0.114559	0.232855	0.262	0.202	1	LAMB1
0.114589	0.24906	0.098	0.058	1	SLFN12
0.114686	-0.174057	0.28	0.351	1	BTRC
0.114809	-0.114559	0.489	0.562	1	BAZ2B
0.114829	0.138669	0.093	0.053	1	GTPBP3
0.114911	0.167035	0.067	0.034	1	FAM184A
0.11498	0.115936	0.053	0.024	1	AL158212.2
0.115078	-0.114942	0.378	0.442	1	SP3
0.115098	-0.241169	0.151	0.212	1	NGF
0.115116	-0.0589755	0.062	0.106	1	COX20
0.115152	-0.265444	0.076	0.12	1	SNF8
0.115219	0.136727	0.093	0.053	1	H2AFJ
0.115568	-0.211115	0.12	0.173	1	VPS26A
0.115582	-0.163134	0.044	0.082	1	ELF4
0.115839	-0.0890098	0.027	0.058	1	KCNMB3
0.116104	-0.177709	0.124	0.183	1	COL15A1
0.116355	-0.0454109	0.027	0.058	1	ABHD8
0.116495	0.278698	0.098	0.058	1	LGR5
0.116516	-0.230054	0.116	0.163	1	TECPR1
0.116539	-0.187147	0.076	0.12	1	POLR3E
0.116567	0.128554	0.053	0.024	1	DCLK3
0.116567	0.139345	0.053	0.024	1	BST1
0.116604	0.374843	0.102	0.062	1	ZNF514
0.116678	0.095912	0.24	0.173	1	EXOC3
0.116706	-0.0914145	0.276	0.346	1	ATRN
0.116896	-0.21098	0.16	0.221	1	FRA10AC1
0.116911	0.113421	0.227	0.163	1	CDK5RAP1
0.116939	-0.253303	0.311	0.375	1	ARHGEF2
0.116962	0.232727	0.178	0.125	1	MOK
0.117303	-0.139869	0.098	0.149	1	SIAE
0.117434	0.197347	0.111	0.067	1	RARRES2
0.117785	0.15739	0.867	0.832	1	ZEB2
0.117826	-0.231909	0.56	0.606	1	ATXN2
0.117904	0.205557	0.084	0.048	1	DEGS1
0.117905	-0.3047	0.098	0.144	1	LINC00882
0.118006	-0.274872	0.231	0.298	1	XIAP
0.118014	-0.195433	0.227	0.293	1	PTS
0.118133	0.170601	0.156	0.106	1	TSEN15
0.11815	0.190748	0.08	0.043	1	DFFB
0.118296	-0.236219	0.08	0.125	1	NPIPB15
0.118319	-0.0625777	0.32	0.413	1	KIAA1217
0.118559	-0.457197	0.196	0.24	1	GTF3C2
0.11857	-0.241574	0.031	0.062	1	AC079921.1
0.118578	-0.265699	0.262	0.322	1	ZXDC
0.118582	0.0952926	0.08	0.043	1	POLR3B
0.11871	0.139132	0.053	0.024	1	FEZ1
0.118814	0.154376	0.098	0.058	1	IGHMBP2
0.119034	0.181997	0.422	0.351	1	WDR33
0.11907	-0.110374	0.031	0.062	1	METTL2A
0.11907	-0.166778	0.031	0.062	1	THAP7
0.119182	0.110565	0.093	0.053	1	AP3M1
0.119203	0.0546942	0.209	0.284	1	CSNK2A1
0.119238	0.264455	0.48	0.418	1	AP001347.1
0.119239	-0.168087	0.164	0.226	1	CACUL1
0.119449	0.224587	0.116	0.072	1	LINC01305
0.119514	0.281263	0.316	0.25	1	ANKRD36B
0.119584	0.09115	0.093	0.053	1	PSMC1
0.119653	0.268909	0.222	0.168	1	AC016831.7
0.119692	0.222911	0.147	0.096	1	PSMA6
0.119702	-0.0841242	0.067	0.111	1	BLOC1S5
0.11981	-0.142431	0.493	0.587	1	ANO1
0.119994	0.159045	0.111	0.067	1	MBD1
0.120118	0.200879	0.067	0.034	1	THOP1
0.120208	-0.196457	0.071	0.115	1	ADAMTS9
0.120281	-0.308288	0.111	0.159	1	SAMD8
0.120324	0.0246038	0.08	0.043	1	TMLHE-AS1
0.12033	0.0878865	0.249	0.183	1	TAGLN
0.120423	-0.163064	0.076	0.12	1	GOLPH3L
0.120426	-0.107875	0.049	0.087	1	GFOD2
0.120461	-0.156066	0.084	0.13	1	NDUFS2
0.120596	0.129279	0.351	0.279	1	EIF4G2
0.12085	-0.161524	0.049	0.087	1	DNAAF4
0.12085	-0.0929596	0.049	0.087	1	SPIN3
0.121084	0.155703	0.067	0.034	1	GATC
0.121271	-0.127675	0.053	0.091	1	ANKUB1
0.121331	-0.309734	0.356	0.423	1	IFI16
0.121342	-0.10315	0.284	0.361	1	DENND4A
0.121361	0.0799709	0.258	0.188	1	ERCC5
0.121382	-0.159667	0.116	0.168	1	INTU
0.121437	-0.216992	0.08	0.125	1	TMEM39B
0.121573	0.221876	0.56	0.481	1	FLNA
0.121693	-0.323483	0.178	0.231	1	CTPS2
0.121715	-0.196073	0.107	0.159	1	CORO2B
0.121983	0.0761728	0.053	0.024	1	CCDC88C
0.122007	0.131004	0.618	0.577	1	OGA
0.122018	0.350316	0.182	0.13	1	NLGN1
0.122048	0.280356	0.533	0.471	1	TMEM259
0.12205	-0.166406	0.276	0.346	1	SIK2
0.122054	-0.210027	0.124	0.178	1	ZSWIM5
0.122103	-0.115488	0.031	0.062	1	ANP32E
0.122103	-0.149715	0.031	0.062	1	ABCF2
0.12213	0.261162	0.084	0.048	1	NBPF10
0.122237	-0.126857	0.502	0.577	1	EXOC6B
0.122545	-0.208958	0.036	0.067	1	ALPK3
0.12256	-0.231241	0.049	0.087	1	C2orf49
0.122586	-0.0328292	0.133	0.192	1	ZNF562
0.122614	-0.183785	0.031	0.062	1	ADGRD1
0.122709	-0.0763312	0.062	0.106	1	AC130324.2
0.122849	-0.221177	0.058	0.096	1	SGK1
0.122883	-0.199777	0.084	0.13	1	SLC33A1
0.123055	0.184901	0.156	0.226	1	PTCH2
0.12309	0.0530036	0.053	0.024	1	LSM1
0.123127	-0.046149	0.031	0.062	1	KBTBD12
0.123526	0.229972	0.067	0.034	1	CYP51A1
0.12373	0.228295	0.133	0.087	1	KLHDC4
0.123873	0.253522	0.347	0.279	1	CYTOR
0.123992	-0.00949191	0.36	0.26	1	SMTN
0.124019	0.113461	0.067	0.034	1	CRNKL1
0.124237	0.235217	0.107	0.067	1	LAP3
0.12442	0.214023	0.133	0.087	1	MTHFD2
0.124668	0.293207	0.124	0.082	1	TAF4B
0.124676	-0.16573	0.031	0.062	1	CCNT2-AS1
0.124677	-0.178518	0.547	0.615	1	ZFAND3
0.124907	0.257021	0.058	0.029	1	ARMCX2
0.124933	0.148367	0.116	0.072	1	DHTKD1
0.124967	0.217561	0.071	0.038	1	ERRFI1
0.125012	-0.245834	0.102	0.149	1	WDR25
0.125055	-0.287583	0.12	0.168	1	EIF3J
0.125216	0.0939988	0.08	0.043	1	CASTOR2
0.125375	-0.189575	0.093	0.139	1	RPL17
0.125382	0.178638	0.156	0.106	1	JMY
0.125462	-0.114795	0.191	0.25	1	NUP133
0.125499	0.237775	0.204	0.154	1	HLA-F
0.125666	-0.299513	0.2	0.26	1	POLA1
0.125985	-0.181688	0.124	0.178	1	PDZD8
0.126007	-0.227686	0.036	0.067	1	WDYHV1
0.126118	-0.227385	0.098	0.144	1	PDCD5
0.12639	0.176238	0.191	0.139	1	DENND4B
0.126459	0.282222	0.124	0.082	1	HOOK2
0.126538	0.303033	0.502	0.471	1	HECTD1
0.126562	-0.361199	0.218	0.269	1	LARP4
0.126577	-0.075974	0.044	0.082	1	EIF4E3
0.126764	-0.192523	0.031	0.062	1	AL590807.1
0.126857	0.0238546	0.244	0.183	1	MORF4L2
0.126867	0.199857	0.347	0.279	1	TNS3
0.126934	0.249709	0.2	0.149	1	LRRC17
0.127206	-0.130083	0.622	0.76	1	TTC28
0.127219	0.165447	0.098	0.058	1	CDH19
0.127228	0.0309514	0.227	0.159	1	EDA
0.127275	0.0885834	0.316	0.25	1	DSTN
0.127431	0.177156	0.267	0.207	1	FAM118A
0.127431	-0.376964	0.067	0.106	1	RPS6
0.1275	-0.173505	0.702	0.788	1	ANKRD12
0.127513	0.0637798	0.067	0.034	1	RPL8
0.127725	0.228275	0.107	0.067	1	UFD1
0.127785	-0.150932	0.351	0.423	1	COL5A1
0.12779	-0.187595	0.058	0.096	1	DLG4
0.127945	0.228439	0.16	0.111	1	RBM23
0.128296	0.0825019	0.293	0.226	1	STXBP4
0.128324	0.270595	0.231	0.178	1	IQSEC1
0.128526	-0.179748	0.036	0.067	1	C9orf147
0.128671	-0.213872	0.231	0.293	1	DNAJC1
0.128712	0.11021	0.111	0.067	1	SLC36A1
0.128757	0.128526	0.244	0.178	1	COL16A1
0.128871	-0.153482	0.178	0.236	1	TRAPPC10
0.12888	-0.231135	0.031	0.062	1	POLR1B
0.12888	-0.178063	0.031	0.062	1	SLC22A1
0.12894	-0.237765	0.293	0.356	1	CREB1
0.129017	-0.0903771	0.164	0.231	1	LZTS1
0.129038	-0.144566	0.182	0.24	1	AP4E1
0.129337	0.319526	0.129	0.087	1	SCGB2B2
0.129376	-0.118375	0.231	0.298	1	SRSF2
0.129412	0.292229	0.187	0.135	1	SERINC1
0.129626	-0.111637	0.076	0.12	1	NUP35
0.129631	-0.333137	0.213	0.264	1	ACVR2A
0.129689	-0.150831	0.089	0.135	1	NTF3
0.129691	-0.172333	0.427	0.49	1	PHACTR4
0.129805	0.17923	0.071	0.038	1	TOP1MT
0.129964	0.317272	0.258	0.207	1	ABHD18
0.130227	0.18755	0.138	0.091	1	FPGS
0.130271	-0.29131	0.338	0.389	1	CDK6
0.130288	-0.19509	0.449	0.524	1	FNDC3A
0.130569	-0.143703	0.036	0.067	1	PRUNE1
0.130634	0.237068	0.293	0.231	1	HOXC6
0.130663	-0.155668	0.302	0.37	1	RAP1A
0.130742	-0.248568	0.12	0.168	1	APH1B
0.13079	0.213901	0.071	0.038	1	ABAT
0.130911	0.378729	0.253	0.202	1	PCSK7
0.131084	-0.335758	0.036	0.067	1	NKAIN2
0.131129	0.156769	0.369	0.298	1	MCPH1
0.131168	-0.207568	0.058	0.096	1	WDR3
0.131169	-0.224095	0.058	0.096	1	CGAS
0.131286	-0.210312	0.093	0.139	1	FNTB
0.13146	0.205235	0.156	0.106	1	MAP2K7
0.131507	-0.102602	0.102	0.062	1	ALDH1L2
0.131522	0.15642	0.182	0.13	1	TMCO3
0.13159	0.187569	0.329	0.269	1	ZFYVE9
0.1316	-0.236611	0.036	0.067	1	PGAP2
0.131609	-0.129377	0.164	0.221	1	PLEKHA1
0.131783	0.218768	0.422	0.346	1	DLGAP4
0.132118	-0.17169	0.036	0.067	1	TPD52L1
0.132204	0.323781	0.236	0.178	1	TNFRSF14
0.132254	0.320138	0.324	0.264	1	STRN
0.1323	-0.0813008	0.049	0.087	1	DCPS
0.132477	0.103367	0.187	0.13	1	RAD21
0.1326	0.326411	0.249	0.192	1	PCED1A
0.132702	-0.308198	0.244	0.303	1	ZNF652
0.132726	-0.409703	0.236	0.288	1	AQR
0.132777	0.20732	0.071	0.038	1	GTF3A
0.133277	0.147902	0.071	0.038	1	WSB2
0.133277	0.080753	0.071	0.038	1	IMP3
0.133367	-0.218241	0.12	0.173	1	FAM3C
0.13346	0.0308441	0.093	0.053	1	HSF2
0.133573	0.122602	0.102	0.062	1	SLC26A11
0.133618	0.284343	0.404	0.356	1	L3MBTL4
0.133626	0.197634	0.289	0.231	1	TULP4
0.133711	0.143037	0.182	0.13	1	TRPV2
0.133965	0.308178	0.364	0.308	1	PAXBP1
0.134114	0.301817	0.107	0.067	1	TTC38
0.134217	0.216	0.058	0.029	1	ZNF703
0.134239	-0.207462	0.444	0.5	1	PKN2
0.134255	0.0363607	0.111	0.067	1	ECI2
0.134283	0.178401	0.071	0.038	1	DBNDD2
0.134357	-0.525704	0.253	0.303	1	AFF3
0.134614	-0.110986	0.053	0.091	1	SMG9
0.13477	0.208207	0.142	0.096	1	AC009093.2
0.134787	0.17253	0.071	0.038	1	VGLL3
0.134825	0.205972	0.164	0.111	1	ZDHHC11B
0.134862	-0.140469	0.093	0.139	1	PHTF1
0.134945	0.24601	0.391	0.317	1	ZNF83
0.135037	-0.121144	0.08	0.125	1	SCART1
0.135087	-0.299316	0.044	0.077	1	KIAA1549
0.135109	-0.0824084	0.124	0.178	1	TTLL11
0.13511	-0.235014	0.173	0.231	1	USP45
0.13519	0.224245	0.129	0.087	1	NPIPA1
0.135326	-0.219526	0.209	0.269	1	USP22
0.135489	-0.185078	0.062	0.101	1	KRAS
0.135573	-0.109627	0.084	0.13	1	SLC37A1
0.135787	-0.217131	0.036	0.067	1	PDGFRA
0.13586	-0.317746	0.316	0.37	1	CSRNP3
0.135891	-0.220265	0.076	0.115	1	ZNF138
0.135914	0.182561	0.058	0.029	1	NYNRIN
0.135987	0.104058	0.084	0.048	1	XPNPEP1
0.136154	0.218121	0.404	0.351	1	ABL1
0.136289	-0.488024	0.076	0.115	1	AC008591.1
0.136311	0.157352	0.071	0.038	1	NEMP2
0.136359	-0.36005	0.164	0.226	1	CACNA2D3
[truncated: 7,328 more rows]
