# Supplementary material for: snRNA-seq of human cutaneous neurofibromas before and after selumetinib treatment implicates role of altered Schwann cell states, inter-cellular signaling, and extracellular matrix in treatment response
Source: Acta Neuropathol Commun. 2024 Jun 21;12:102. doi: 10.1186/s40478-024-01821-z (PMC11191180; doi:10.1186/s40478-024-01821-z)
Supplement: Supplementary file 6 — Additional file 6. [file 40478_2024_1821_MOESM6_ESM.xlsx]

## Sheet: Myeloid_cells
p_val	avg_log2FC	pct.1	pct.2	p_val_adj	genes
1.28445e-06	-1.15806	0.033	0.236	0.047012	PTPRS
2.23124e-06	1.24589	0.713	0.382	0.0816655	SIGLEC1
3.60812e-06	1.42521	0.586	0.236	0.132061	CD163
8.01601e-06	-1.27329	0.188	0.473	0.293394	MAPK1
1.41468e-05	1.41844	0.503	0.2	0.517787	SLCO2B1
1.58945e-05	-0.663133	0.022	0.182	0.581756	ADAMTS9
2.0164e-05	-1.17751	0.116	0.364	0.738021	PDE7B
3.10749e-05	0.960088	0.856	0.673	1	STAB1
3.91719e-05	-1.00943	0.061	0.255	1	ADCY9
4.01539e-05	-0.89524	0.028	0.182	1	UGCG
4.37799e-05	-0.318219	0	0.091	1	LHX6
5.28239e-05	-1.41812	0.039	0.2	1	LIX1-AS1
5.95845e-05	-1.05431	0.055	0.236	1	ACTN1
7.20842e-05	-0.775717	0.011	0.127	1	CKLF
7.52361e-05	-0.926206	0.249	0.509	1	ARHGAP26
7.8508e-05	-1.06079	0.011	0.127	1	ITGA11
8.26182e-05	-0.656988	0.006	0.109	1	PLXNA4
8.54705e-05	-0.816977	0.011	0.127	1	EPHA3
8.60495e-05	-0.538595	0.017	0.145	1	KLHL12
8.79182e-05	-0.915405	0.011	0.127	1	NOVA2
9.47624e-05	2.23696	0.265	0.018	1	MARCO
0.000103975	1.35823	0.812	0.618	1	RBPJ
0.000132345	-0.796608	0.088	0.291	1	CRTC3
0.000172101	-0.736479	0.028	0.164	1	RDH11
0.000207415	-0.932405	0.083	0.273	1	DPYSL3
0.000218811	1.669	0.376	0.127	1	CPM
0.00023357	1.43371	0.503	0.273	1	FKBP5
0.000259905	-0.841469	0.022	0.145	1	TSPAN5
0.000265997	-0.582672	0	0.073	1	CD200
0.000265997	-0.593536	0	0.073	1	ELOVL6
0.000322155	-0.723323	0.083	0.273	1	BMS1
0.000335932	-1.15088	0.05	0.2	1	ATP8B1
0.000354288	-1.44864	0.138	0.345	1	HPGDS
0.000391341	-1.44528	0.21	0.418	1	LDB2
0.000412883	-0.870013	0.006	0.091	1	TNFRSF19
0.000421196	1.55448	0.514	0.273	1	LINC02798
0.000425986	-0.542822	0.006	0.091	1	AP000873.2
0.000425986	-0.812568	0.006	0.091	1	AC005306.1
0.000453366	-0.697305	0.006	0.091	1	ESRRG
0.000453395	-0.778237	0.011	0.109	1	H1FX
0.000453395	-0.868223	0.011	0.109	1	CACNA1A
0.00048238	-0.447851	0.006	0.091	1	HTR7
0.000504973	-0.591438	0.011	0.109	1	COMP
0.000506546	-0.851199	0.033	0.164	1	KLC4
0.000537632	-1.06854	0.033	0.164	1	TEDC1
0.000554709	-0.898144	0.144	0.345	1	SECISBP2
0.000596138	0.960744	0.674	0.455	1	DNM1
0.000608545	-0.828662	0.044	0.182	1	MEOX1
0.000628672	-0.731238	0.072	0.236	1	TANC1
0.000784171	-0.986173	0.077	0.236	1	STXBP1
0.000837652	-1.19845	0.099	0.273	1	ARHGEF3
0.000884597	-0.694806	0.044	0.182	1	NDRG1
0.000909152	-1.08466	0.066	0.218	1	DMD
0.000961312	-0.647723	0.055	0.2	1	FLT1
0.000986287	1.11576	0.409	0.182	1	H2AFY
0.00100196	1.41865	0.304	0.091	1	MERTK
0.00105957	-0.66815	0.055	0.2	1	LONRF1
0.00109123	-0.866139	0.133	0.327	1	PHLPP1
0.00111083	-1.11305	0.127	0.309	1	EMCN
0.0011677	-1.04675	0.116	0.291	1	FXR1
0.00119211	-0.50113	0.116	0.309	1	UGGT1
0.00122582	1.63756	0.249	0.055	1	CCDC141
0.00131026	-0.437688	0.039	0.164	1	PLEKHA7
0.00132636	-0.93719	0.11	0.291	1	THSD7A
0.00136184	0.733066	0.773	0.6	1	F13A1
0.00138231	-0.673493	0.022	0.127	1	ID1
0.00138469	-0.843821	0.05	0.182	1	COPS6
0.00139697	-0.633291	0.127	0.309	1	SLC38A9
0.00144269	-0.319945	0.022	0.127	1	AL078600.1
0.00144269	-0.440591	0.022	0.127	1	BEND7
0.00159513	-0.544217	0.039	0.164	1	ZFP14
0.00163461	-0.353174	0	0.055	1	MMP23B
0.00163461	-0.320803	0	0.055	1	BCL9
0.00163461	-0.385639	0	0.055	1	TMEM178A
0.00163461	-0.587047	0	0.055	1	LINC02224
0.00163461	-0.881434	0	0.055	1	KCTD16
0.00163461	-0.274374	0	0.055	1	SIM1
0.00163461	-0.645215	0	0.055	1	THEMIS
0.00163461	-0.576197	0	0.055	1	AC073333.1
0.00163461	-0.305079	0	0.055	1	POT1-AS1
0.00163461	-0.441135	0	0.055	1	AC078846.1
0.00163461	-0.450461	0	0.055	1	AL161443.1
0.00163461	-0.17985	0	0.055	1	AC139768.1
0.00163461	-0.181267	0	0.055	1	NAB2
0.00163461	-0.55696	0	0.055	1	MCTP2
0.00163461	-0.688393	0	0.055	1	ALDH1A3
0.00163461	-0.159328	0	0.055	1	CFAP20
0.00163461	-0.541652	0	0.055	1	WSCD1
0.00163461	-0.396225	0	0.055	1	MYH13
0.00163461	-0.176827	0	0.055	1	ALYREF
0.00163461	-0.196593	0	0.055	1	AC090772.3
0.00163461	-0.584762	0	0.055	1	LBP
0.00163461	-0.5159	0	0.055	1	CFAP47
0.00163461	-0.5303	0	0.055	1	ZNF674
0.00173545	-0.820399	0.144	0.327	1	SMURF1
0.00174859	-0.864121	0.061	0.2	1	HEATR1
0.00176899	-0.731198	0.017	0.109	1	ZNF608
0.00180503	-0.898985	0.033	0.145	1	GHR
0.00181031	-0.751306	0.017	0.109	1	PCDH9
0.00181031	-0.510587	0.017	0.109	1	MAP1A
0.00181031	-0.374229	0.017	0.109	1	CCDC154
0.00185253	-0.427274	0.017	0.109	1	ZNF322
0.00193968	-0.471374	0.017	0.109	1	GPATCH1
0.00199156	1.16535	0.243	0.055	1	TAZ
0.00203417	-0.641625	0.061	0.2	1	TMEM41B
0.00211053	-0.872254	0.044	0.164	1	PARP1
0.00211533	-0.461227	0.05	0.182	1	PVT1
0.0021593	1.34576	0.265	0.073	1	ZBTB16
0.00217442	-0.68178	0.481	0.673	1	ZBTB20
0.00217451	1.10955	0.271	0.073	1	SH3PXD2A
0.00219967	-0.703668	0.011	0.091	1	HES1
0.00225293	2.54639	0.459	0.309	1	TTN
0.00225463	-0.541433	0.033	0.145	1	PSMC2
0.00231514	-0.335115	0.011	0.091	1	ICK
0.00238309	-0.494773	0.006	0.073	1	CFI
0.00238309	-0.441539	0.006	0.073	1	C21orf62-AS1
0.00243613	-0.445579	0.011	0.091	1	ZNF18
0.00245557	-0.729049	0.006	0.073	1	AC012254.1
0.00253007	-0.377104	0.006	0.073	1	RERE-AS1
0.00253007	-0.634431	0.006	0.073	1	ESRP1
0.00253941	-0.860603	0.099	0.255	1	CADPS2
0.00256289	-0.422468	0.011	0.091	1	RBM12
0.00257961	-0.749187	0.044	0.164	1	HCFC2
0.00260663	-0.758424	0.006	0.073	1	GBP1
0.00260663	-0.486515	0.006	0.073	1	EFNA1
0.00260663	-0.441378	0.006	0.073	1	TPO
0.00260663	-0.193969	0.006	0.073	1	COMMD2
0.0026853	-0.320796	0.006	0.073	1	FANK1
0.0026853	-0.273456	0.006	0.073	1	MRPS6
0.00287127	-0.841562	0.077	0.218	1	ZDHHC21
0.00289491	-0.522626	0.133	0.309	1	AC006001.2
0.00291495	-0.585985	0.055	0.182	1	FAM204A
0.00304179	-0.911173	0.227	0.4	1	NUBPL
0.00305527	-0.616657	0.028	0.127	1	NOTCH2NLC
0.00309099	-0.906107	0.227	0.418	1	MAP4
0.00309102	1.21772	0.177	0.018	1	NCEH1
0.00314228	-0.459444	0.044	0.164	1	RBM14
0.00315571	-0.973486	0.077	0.218	1	SGK1
0.00319388	-0.573548	0.044	0.164	1	XPO5
0.00329884	-0.652869	0.028	0.127	1	PYCR2
0.00329884	-0.762204	0.028	0.127	1	CACNA1D
0.00329884	-0.586717	0.028	0.127	1	NDST1
0.00329884	-0.701019	0.028	0.127	1	HSF2
0.00345852	-0.914934	0.166	0.345	1	ABCA8
0.00349299	-0.578538	0.028	0.127	1	ZEB1-AS1
0.00361002	-0.869223	0.188	0.364	1	PKP4
0.00369749	-0.375477	0.028	0.127	1	RASA4B
0.00377431	-0.589965	0.409	0.636	1	KMT2E
0.00380655	-0.700171	0.227	0.436	1	KIAA2026
0.00388227	-0.960549	0.21	0.4	1	RALGAPA2
0.00405684	-0.837142	0.232	0.418	1	ATP2B1
0.004097	-0.576313	0.066	0.2	1	RAB39A
0.00413946	-0.379712	0.028	0.127	1	SGSH
0.00416557	-0.926923	0.221	0.4	1	CLIP1
0.00425495	-0.765985	0.039	0.145	1	TLL1
0.00431603	-0.882179	0.061	0.182	1	PPP2CB
0.00451179	-0.874276	0.022	0.109	1	BCORL1
0.00453078	-1.01421	0.138	0.291	1	ABLIM1
0.00453335	0.742198	0.63	0.473	1	DPYD
0.00454994	-0.645822	0.039	0.145	1	RNF217-AS1
0.004635	-0.969809	0.072	0.2	1	AEBP1
0.00478321	-0.555451	0.039	0.145	1	RUNX2
0.00479363	-0.791823	0.022	0.109	1	SNHG10
0.00485324	-1.06277	0.16	0.327	1	NIBAN1
0.00485785	-0.914995	0.072	0.2	1	PRPSAP1
0.00489107	-0.742256	0.022	0.109	1	LRP11
0.00491143	-0.665938	0.05	0.164	1	ABCB10
0.00509132	-0.795229	0.022	0.109	1	R3HDM4
0.00518751	0.859432	0.409	0.218	1	PLXDC1
0.0051942	-0.626343	0.022	0.109	1	LY75
0.00523925	1.15336	0.381	0.2	1	CCND3
0.00535737	0.639568	0.442	0.218	1	RCN3
0.00535908	-0.519508	0.105	0.255	1	MAGI3
0.0053795	-0.799992	0.05	0.164	1	COTL1
0.00540393	-0.731794	0.072	0.2	1	ACTG1
0.00547639	-0.7447	0.144	0.309	1	IGF1R
0.00551421	-0.447598	0.022	0.109	1	SGIP1
0.00551793	-1.12253	0.188	0.345	1	TSHZ2
0.00562477	-0.345313	0.022	0.109	1	PMPCB
0.00565987	-0.714941	0.315	0.509	1	PTPRE
0.00570583	-0.928248	0.11	0.255	1	ASAP2
0.00578773	-0.761619	0.177	0.364	1	MAGI1
0.00584922	-0.520027	0.072	0.2	1	AHRR
0.00596856	-0.357793	0.022	0.109	1	KCNMB4
0.00597665	-0.749433	0.061	0.182	1	PRPF40B
0.00600142	1.23766	0.232	0.073	1	TAF1C
0.00602534	-0.774685	0.138	0.291	1	BRWD3
0.00608729	-0.213875	0.022	0.109	1	NFKBIZ
0.00616419	-0.75692	0.072	0.2	1	LARP1B
0.00623121	-0.642963	0.061	0.182	1	NDUFAF2
0.00637093	-1.2087	0.144	0.291	1	PSPC1
0.00644445	-0.6119	0.133	0.291	1	NXN
0.00646149	-0.631163	0.188	0.364	1	EBF1
0.00647465	0.348148	0.63	0.382	1	LILRB5
0.006486	-0.894808	0.149	0.309	1	ITGA6
0.00652379	1.0305	0.32	0.145	1	RIF1
0.00655145	-0.730442	0.149	0.309	1	FAR2
0.00662942	0.957151	0.331	0.145	1	SUMF1
0.00670533	-0.676066	0.188	0.364	1	JAML
0.00675139	-0.659889	0.149	0.309	1	CPSF6
0.00676254	-0.596537	0.094	0.236	1	IL15
0.00679361	-1.04327	0.116	0.255	1	SOX5
0.00682205	-1.10853	0.138	0.291	1	AL592429.2
0.00686192	-0.620426	0.188	0.364	1	DOCK10
0.00687502	-0.668135	0.475	0.636	1	ZNF609
0.00713652	-0.63227	0.017	0.091	1	PTPRF
0.00713652	-0.801503	0.017	0.091	1	AC092546.1
0.00721751	-0.587311	0.033	0.127	1	MED28
0.00745026	-0.318409	0.017	0.091	1	ABHD5
0.00745026	-0.614009	0.017	0.091	1	MACROD1
0.0074678	-0.567496	0.033	0.127	1	CEP126
0.00747713	0.770171	0.409	0.236	1	WDFY3
0.00753955	-0.846561	0.055	0.164	1	PCNP
0.00761172	-0.608643	0.017	0.091	1	RFXAP
0.00761172	-0.684078	0.017	0.091	1	DMWD
0.00772585	-0.427302	0.033	0.127	1	GTF2H4
0.00772585	-0.537344	0.033	0.127	1	CCZ1
0.00773144	-0.64298	0.293	0.491	1	PPP1R12A
0.00773565	1.02418	0.425	0.255	1	TNFRSF14
0.00775449	-0.938875	0.044	0.145	1	ORC5
0.0077763	-0.269514	0.017	0.091	1	SMAGP
0.00780149	-0.440149	0.083	0.218	1	PRR5
0.0078456	-0.679229	0.099	0.236	1	IQCB1
0.00798028	-0.935005	0.055	0.164	1	XPOT
0.00799186	-0.419282	0.033	0.127	1	CCDC69
0.00799186	-0.541969	0.033	0.127	1	NKAP
0.00799629	-0.72299	0.044	0.145	1	TGFBRAP1
0.00811508	-0.42872	0.017	0.091	1	ECT2
0.00811508	-0.539628	0.017	0.091	1	TNFSF13B
0.00814383	-0.638022	0.11	0.255	1	AP2B1
0.00816546	-0.760072	0.155	0.309	1	UBXN4
0.00820918	-0.619823	0.055	0.164	1	RNFT1
0.00826605	-0.61351	0.033	0.127	1	DCBLD1
0.00828029	1.17134	0.276	0.127	1	NCF2
0.00828937	-0.220514	0.017	0.091	1	FOSL2
0.00828937	-0.395626	0.017	0.091	1	HPF1
0.00832891	1.24898	0.149	0.018	1	GLDN
0.00837315	0.777874	0.304	0.127	1	LCP2
0.00838217	1.04844	0.204	0.055	1	COQ8A
0.00840627	-0.454786	0.033	0.127	1	MAPKAPK2
0.00847811	-0.662649	0.088	0.218	1	KPNB1
0.00853956	-0.762691	0.144	0.291	1	SEC24B
0.00866541	1.32388	0.287	0.127	1	ABCC5
0.00868469	-0.920807	0.055	0.164	1	PTGER3
0.00873082	-0.914079	0.066	0.182	1	EZR
0.00885266	-0.745785	0.077	0.2	1	P3H2
0.00888759	-0.801631	0.088	0.218	1	KCNT2
0.00896265	-0.895944	0.066	0.182	1	PHLDB2
0.00898868	-0.404004	0.033	0.127	1	ZNF598
0.00902051	-0.235013	0.017	0.091	1	AL035071.1
0.0091984	-0.801699	0.127	0.273	1	CEP164
0.00937579	1.06197	0.177	0.036	1	RHBDF2
0.00948535	0.77354	0.381	0.2	1	C6orf62
0.00952302	0.784632	0.21	0.055	1	ZCCHC2
0.00960399	-0.671742	0.166	0.327	1	ZBTB46
0.00960618	-0.416054	0.133	0.291	1	NSD2
0.00987663	0.941653	0.414	0.236	1	RPS6KA2
0.00988657	1.0188	0.37	0.2	1	IVNS1ABP
0.0100859	-0.6846	0.127	0.273	1	AGPAT4
0.0101929	-0.667419	0.193	0.364	1	REV3L
0.0102246	-0.390466	0.011	0.073	1	ZNF280C
0.0102972	0.942309	0.11	0	1	FAH
0.0103079	-0.490589	0.199	0.382	1	LMNA
0.0103399	-0.29617	0.044	0.145	1	IGF2BP2
0.010383	-0.654722	0.077	0.2	1	EPRS
0.010405	1.19907	0.171	0.036	1	NCF1
0.0104149	0.796253	0.685	0.636	1	MYO5A
0.0104712	-0.652346	0.011	0.073	1	DNAAF4
0.010477	0.766211	0.337	0.145	1	MS4A4A
0.0105116	1.02231	0.144	0.018	1	SPATA20
0.0106386	-0.695912	0.105	0.236	1	PIK3C3
0.0107008	1.13106	0.199	0.055	1	TCIRG1
0.010723	-0.697817	0.011	0.073	1	LINC01500
0.0107719	-0.880865	0.028	0.109	1	BZW2
0.0109802	-0.55342	0.011	0.073	1	HECW1
0.0111369	-0.33287	0.044	0.145	1	AGER
0.0111369	-0.366808	0.044	0.145	1	ADAMTSL1
0.011143	-0.551283	0.055	0.164	1	QSOX1
0.011143	-0.539988	0.055	0.164	1	EGFL8
0.011143	-0.782528	0.055	0.164	1	CCND1
0.0111595	-0.556059	0.028	0.109	1	CASZ1
0.0111941	-0.59261	0.155	0.309	1	BICC1
0.0112105	-0.508754	0.282	0.455	1	KTN1
0.0112429	-0.544237	0.011	0.073	1	LINC02202
0.0112429	-0.741801	0.011	0.073	1	AP001977.1
0.0112429	-1.00353	0.011	0.073	1	ITGBL1
0.0112429	-0.769259	0.011	0.073	1	FAM3A
0.0113305	-0.621527	0.215	0.382	1	GAB2
0.0113458	-0.739303	0.144	0.291	1	PHYKPL
0.0113579	-0.402231	0.028	0.109	1	TEX10
0.0115112	-0.432527	0.011	0.073	1	EPHA2
0.011608	-0.13354	0.055	0.164	1	ARHGAP23
0.0117642	-0.770695	0.028	0.109	1	HULC
0.0117642	-0.791793	0.028	0.109	1	NOL4L
0.0117851	-0.423459	0.011	0.073	1	AC132153.1
0.0117851	-0.544929	0.011	0.073	1	FAM81A
0.0117851	-0.340102	0.011	0.073	1	ANKRD13B
0.011853	-0.380553	0.099	0.236	1	CNTNAP3B
0.0118534	-0.621401	0.127	0.273	1	GDI1
0.0119285	-0.61825	0.26	0.436	1	IMMP2L
0.0119721	-0.506375	0.028	0.109	1	RCC1L
0.0120648	-0.215463	0.011	0.073	1	TAL1
0.012083	-1.08836	0.11	0.236	1	COL15A1
0.0122756	-0.774865	0.309	0.455	1	PID1
0.0123023	-0.784952	0.094	0.218	1	URGCP
0.0123504	-0.571227	0.011	0.073	1	CARNMT1-AS1
0.0123712	-0.693487	0.094	0.218	1	TPST1
0.0123977	-0.644116	0.028	0.109	1	FAM149B1
0.012487	-0.79316	0.072	0.182	1	ZNF714
0.0125071	-0.512453	0.105	0.236	1	ACBD6
0.0125899	0.953882	0.105	0	1	AKR1B1
0.0125899	0.657525	0.105	0	1	EIF3K
0.0126155	-0.494255	0.028	0.109	1	NNT-AS1
0.0126155	-0.426957	0.028	0.109	1	ZW10
0.0128367	-0.809536	0.028	0.109	1	MT-CO2
0.012852	-0.705683	0.265	0.418	1	SNX9
0.012852	-0.739567	0.265	0.418	1	BCLAF1
0.0129332	-0.182272	0.055	0.164	1	WBP2
0.0129794	-0.766444	0.039	0.127	1	ADGRA2
0.0129794	-0.778192	0.039	0.127	1	SHROOM4
0.0130089	-0.629764	0.11	0.236	1	OFD1
0.0130613	-0.397458	0.028	0.109	1	AC092164.1
0.0130613	-0.43245	0.028	0.109	1	SETD7
0.0130613	-0.491716	0.028	0.109	1	TEX9
0.0130683	-0.552902	0.16	0.309	1	MAP3K1
0.0131521	-0.668697	0.094	0.218	1	LCP1
0.0132596	-0.658615	0.287	0.455	1	ADK
0.0132893	-0.354977	0.028	0.109	1	GFM2
0.0132893	-0.214854	0.028	0.109	1	ABCB4
0.0133058	-1.14412	0.05	0.145	1	SSB
0.0134644	-0.369169	0.006	0.055	1	NYAP2
0.0134644	-0.268557	0.006	0.055	1	LEF1-AS1
0.0134644	-0.807887	0.006	0.055	1	PI16
0.0134644	-0.543417	0.006	0.055	1	RAB23
0.0134644	-0.486768	0.006	0.055	1	LINC02656
0.0134644	-0.605796	0.006	0.055	1	SLC25A22
0.0134644	-0.4909	0.006	0.055	1	RASAL1
0.0134644	-0.316902	0.006	0.055	1	LINC02175
0.0134644	-0.562155	0.006	0.055	1	CSTF2
0.0135046	0.398762	0.597	0.4	1	ITSN1
0.0135633	-0.769608	0.42	0.582	1	ARHGAP24
0.0135943	-0.70323	0.039	0.127	1	PLK2
0.0135943	-0.685637	0.039	0.127	1	LRRCC1
0.0136855	-0.905671	0.05	0.145	1	FOXP2
0.0137774	-0.780283	0.072	0.182	1	MICAL2
0.0138049	-0.42621	0.039	0.127	1	TELO2
0.013849	-0.201178	0.006	0.055	1	MAP3K2-DT
0.013849	-0.48457	0.006	0.055	1	CD96
0.013849	-0.43932	0.006	0.055	1	STARD4-AS1
0.013849	-0.22445	0.006	0.055	1	SH2B2
0.013849	-0.484263	0.006	0.055	1	AC005534.1
0.013849	-0.26493	0.006	0.055	1	AC064807.1
0.013849	-0.187794	0.006	0.055	1	NIPSNAP3A
0.013849	-0.533368	0.006	0.055	1	TNC
0.013849	-0.328321	0.006	0.055	1	TRIM32
0.013849	-0.5329	0.006	0.055	1	RASSF7
0.013849	-0.677671	0.006	0.055	1	MS4A6E
0.013849	-0.412127	0.006	0.055	1	PPP4R4
0.013849	-0.453675	0.006	0.055	1	FHOD3
0.0138755	-0.741246	0.083	0.2	1	ERG
0.0138967	-0.523031	0.133	0.273	1	STRN
0.0139968	-1.07902	0.11	0.236	1	ZNF385D
0.0140838	-0.836959	0.138	0.273	1	RPS6KA5
0.0141996	-0.757772	0.304	0.473	1	TTC28
0.0142348	-0.623397	0.039	0.127	1	NIT2
0.0142432	-0.488278	0.006	0.055	1	AC005699.1
0.0142432	-0.520549	0.006	0.055	1	SHROOM3
0.0142432	-0.393914	0.006	0.055	1	SOX4
0.0142432	-0.48649	0.006	0.055	1	RADIL
0.0142432	-0.39807	0.006	0.055	1	AL133410.1
0.0142432	-0.514363	0.006	0.055	1	LINC02755
0.0142432	-0.346213	0.006	0.055	1	LRRC32
0.0142432	-0.376276	0.006	0.055	1	AC020915.2
0.0142432	-0.243622	0.006	0.055	1	RRP1
0.0144202	-1.00264	0.061	0.164	1	AC011603.2
0.0144736	-0.760689	0.05	0.145	1	CYP4V2
0.0144833	-0.25921	0.028	0.109	1	ECSCR
0.0144833	-0.193827	0.028	0.109	1	AC105052.4
0.0145826	-0.168701	0.055	0.164	1	ERMARD
0.0146473	-0.390418	0.006	0.055	1	MUC1
0.0146473	-0.191368	0.006	0.055	1	TM4SF1
0.0146473	-0.424209	0.006	0.055	1	HCN1
0.0146473	-0.115289	0.006	0.055	1	AC010623.1
0.0146473	-0.287437	0.006	0.055	1	CDCA2
0.0146473	-0.424817	0.006	0.055	1	ATP6V0D2
0.0146473	-0.426917	0.006	0.055	1	PAPPA
0.0146473	-0.179505	0.006	0.055	1	FAM124A
0.0146473	-0.0911203	0.006	0.055	1	AL162377.1
0.0146473	-0.157366	0.006	0.055	1	KTN1-AS1
0.0146473	-0.273237	0.006	0.055	1	TLNRD1
0.0146473	-0.425095	0.006	0.055	1	AKTIP
0.0146473	-0.369226	0.006	0.055	1	AC005224.2
0.0146473	-0.177838	0.006	0.055	1	CCL3L1
0.0146473	-0.408099	0.006	0.055	1	AC021594.2
0.0146473	-0.0824413	0.006	0.055	1	AC011472.2
0.0146473	-0.101456	0.006	0.055	1	ZNF343
0.0146473	-0.355103	0.006	0.055	1	SOX18
0.0146473	-0.1078	0.006	0.055	1	RP2
0.0146473	-0.304407	0.006	0.055	1	RNF113A
0.0146656	-0.641181	0.144	0.291	1	CD44
0.0146985	-0.673935	0.083	0.2	1	PPARA
0.0149017	-0.49548	0.039	0.127	1	PCDH12
0.0149957	-0.751902	0.149	0.291	1	PLCB1
0.0150113	-0.480965	0.215	0.382	1	LRBA
0.0152442	-0.0294875	0.028	0.109	1	ZDHHC24
0.0153627	0.855994	0.392	0.236	1	SP100
0.015384	0.798562	0.099	0	1	MS4A14
0.0155076	-0.442092	0.094	0.218	1	SLC20A2
0.015606	-0.681334	0.099	0.218	1	TP53I13
0.0156758	1.21114	0.243	0.109	1	MAP3K14
0.0157296	0.963166	0.276	0.127	1	SLC40A1
0.0157426	-0.743704	0.083	0.2	1	PBX1
0.0157738	-0.644068	0.331	0.491	1	ZFP36L1
0.0159122	-0.743453	0.199	0.345	1	UGGT2
0.016021	-0.647482	0.094	0.218	1	RFTN1
0.0160747	-0.410472	0.039	0.127	1	GNL3L
0.0161146	-0.814459	0.099	0.218	1	ANKRD13A
0.0161265	-0.746285	0.072	0.182	1	PRKD1
0.0161708	-0.456982	0.05	0.145	1	TRAPPC6B
0.0161893	-0.657956	0.193	0.345	1	PCBP1-AS1
0.0162753	0.854333	0.282	0.127	1	MFSD1
0.0163188	-0.459334	0.039	0.127	1	ZC3H8
0.0163188	-0.371674	0.039	0.127	1	KIF22
0.0163982	-0.587324	0.061	0.164	1	MTHFD2L
0.0165175	-0.669561	0.072	0.182	1	RIC8B
0.0165661	-0.36794	0.039	0.127	1	LRP5
0.016601	0.770257	0.508	0.327	1	TBXAS1
0.0167261	-0.987364	0.099	0.218	1	PREX2
0.0167286	-0.531132	0.094	0.218	1	RAI14
0.0167361	-0.842298	0.022	0.091	1	PSMC4
0.0168167	-0.466116	0.039	0.127	1	PROS1
0.0170173	0.767016	0.459	0.291	1	RASSF4
0.0172358	-0.531385	0.293	0.455	1	NF1
0.0173632	0.773139	0.652	0.582	1	AP2A2
0.0173662	-0.786296	0.022	0.091	1	SPON1
0.0178158	-0.523876	0.232	0.4	1	BAZ1A
0.0178625	0.976857	0.182	0.055	1	IGSF21
0.018017	-0.788568	0.022	0.091	1	CPLX1
0.0180405	-0.485729	0.05	0.145	1	GNL1
0.0180609	0.648284	0.133	0.018	1	GYPC
0.0181252	-0.459342	0.122	0.255	1	BRD9
0.0181483	-0.499853	0.061	0.164	1	GAREM1
0.018166	-0.652026	0.199	0.345	1	ZNF407
0.0183504	-0.878532	0.022	0.091	1	MYL12B
0.0183782	-0.455819	0.061	0.164	1	PDZD2
0.0184361	-0.453133	0.083	0.2	1	SETBP1
0.0184551	-0.689349	0.11	0.236	1	EPN2
0.0184779	-0.456422	0.265	0.436	1	PRKN
0.0185935	-0.83406	0.238	0.382	1	PPP6R3
0.0186184	-0.674517	0.199	0.345	1	TRIM33
0.0186891	-0.717605	0.022	0.091	1	TNFRSF6B
0.0188456	-0.31357	0.061	0.164	1	AP4E1
0.0190333	-0.463398	0.022	0.091	1	AL390860.1
0.0190333	-0.657957	0.022	0.091	1	TNFAIP3
0.0190333	-0.723408	0.022	0.091	1	DOK6
0.0190431	-0.233723	0.072	0.182	1	DDAH2
0.0190832	-0.415365	0.061	0.164	1	QTRT1
0.0191337	0.97384	0.254	0.109	1	DAAM2
0.0192222	-0.687459	0.077	0.182	1	MESD
0.0192448	0.461972	0.331	0.164	1	ABCC1
0.0193326	-0.552085	0.144	0.291	1	APBB2
0.0193677	0.968489	0.431	0.291	1	TPM1
0.0193781	-0.762815	0.088	0.2	1	MIER1
0.0193831	-0.491154	0.022	0.091	1	FCER1A
0.0193831	-0.606654	0.022	0.091	1	RMND1
0.0193831	-0.491108	0.022	0.091	1	MRPL32
0.0193831	-0.30358	0.022	0.091	1	EPHB4
0.0193831	-0.786258	0.022	0.091	1	BAG5
0.0195568	0.809533	0.127	0.018	1	SLC1A3
0.0197384	-0.483529	0.022	0.091	1	TPRKB
0.0197384	-0.624138	0.022	0.091	1	CCDC180
0.0197384	-0.694391	0.022	0.091	1	ERBB3
0.0197969	-0.598766	0.11	0.236	1	AUP1
0.0200221	-0.626596	0.088	0.2	1	WDR6
0.0200951	-0.624604	0.11	0.236	1	XIAP
0.0200994	-0.43547	0.022	0.091	1	TTC12
0.0200994	-0.649222	0.022	0.091	1	HMGN5
0.0203124	0.802142	0.436	0.273	1	PER3
0.020404	1.03604	0.227	0.091	1	FAM117B
0.0204662	-0.464644	0.022	0.091	1	CA8
0.0204662	-0.568972	0.022	0.091	1	BUB3
0.0204777	-0.320113	0.094	0.218	1	EDRF1
0.0206012	-0.67606	0.11	0.236	1	CPNE1
0.0206913	-0.024475	0.039	0.127	1	ARL17A
0.0208377	0.947196	0.387	0.236	1	RIN3
0.0208387	-0.499588	0.022	0.091	1	CD83
0.0209497	1.23988	0.155	0.036	1	NEURL2
0.0211864	0.878206	0.127	0.018	1	C1QB
0.0212011	-0.438237	0.26	0.436	1	USP33
0.0212172	-0.306628	0.022	0.091	1	NINJ2
0.021223	-0.491716	0.11	0.236	1	UBAP2
0.0212758	-0.695178	0.232	0.364	1	PABPN1
0.0213662	-0.643872	0.088	0.2	1	DEPDC5
0.0214503	-0.54547	0.425	0.582	1	WSB1
0.0217357	-0.772945	0.243	0.382	1	CDC42BPA
0.0219003	1.07062	0.122	0.018	1	CSF3R
0.0219921	-0.509831	0.022	0.091	1	ZNF639
0.0219921	-0.163022	0.022	0.091	1	NAMPT
0.0219921	-0.26514	0.022	0.091	1	C16orf87
0.0221753	0.775494	0.558	0.418	1	MYO15B
0.0222954	-0.704553	0.077	0.182	1	TPT1
0.0223888	-0.325266	0.022	0.091	1	SSU72
0.0223888	-0.137388	0.022	0.091	1	COX20
0.0223888	-0.23626	0.022	0.091	1	PRRX2
0.0223888	-0.370166	0.022	0.091	1	NEXMIF
0.0224991	-0.79892	0.144	0.273	1	MIR99AHG
0.0226086	-0.798012	0.122	0.236	1	TGFBR3
0.0227182	0.72027	0.26	0.109	1	BLVRB
0.0227435	-0.481823	0.099	0.218	1	MICAL3
0.0229392	0.687787	0.088	0	1	HOXB3
0.0229392	0.694206	0.088	0	1	MBNL3
0.0230625	-0.544126	0.077	0.182	1	PDGFRB
0.0232007	-0.210403	0.022	0.091	1	AGMO
0.0234269	-0.837941	0.055	0.145	1	GIT1
0.0234444	0.530124	0.663	0.491	1	SNX29
0.02345	-0.598894	0.033	0.109	1	CBX6
0.023494	0.608355	0.519	0.364	1	SAT1
0.023559	-0.528354	0.171	0.309	1	PDLIM5
0.0235852	1.1476	0.171	0.055	1	CHID1
0.0238151	-0.533961	0.033	0.109	1	TMA16
0.0238151	-0.738404	0.033	0.109	1	UTP14A
0.0238524	-0.612987	0.077	0.182	1	RELT
0.0240331	-0.818854	0.055	0.145	1	KLHL8
0.0240381	-0.0590134	0.022	0.091	1	RCL1
0.0240732	-0.409688	0.044	0.127	1	CCDC77
0.0240911	1.00397	0.265	0.127	1	CTTNBP2NL
0.0241852	-0.403559	0.033	0.109	1	COPS5
0.0244092	-0.760943	0.044	0.127	1	ITGA1
0.0244213	0.766694	0.155	0.036	1	NAPRT
0.0244213	-0.286619	0.099	0.218	1	APTX
0.0245602	-0.687723	0.033	0.109	1	ASAP3
0.0245602	-0.606228	0.033	0.109	1	ZNF500
0.0245602	-0.495895	0.033	0.109	1	MBTPS2
0.0245969	-0.686582	0.144	0.273	1	CPED1
0.0246529	-0.560538	0.055	0.145	1	HIF1AN
0.0247774	-0.50131	0.149	0.291	1	FAM214A
0.024903	-0.475514	0.138	0.273	1	TNS2
0.0249055	0.824299	0.315	0.164	1	SLC39A11
0.024912	0.897654	0.243	0.109	1	SLC12A7
0.0249323	-0.496871	0.155	0.291	1	PAK1
0.0252467	-0.716964	0.066	0.164	1	ZBTB48
0.0252963	-0.825605	0.094	0.2	1	ARHGAP32
0.0253254	-0.552032	0.033	0.109	1	TARBP2
0.0257872	-0.615753	0.077	0.182	1	NAA10
0.0259341	-0.690399	0.055	0.145	1	MSRB3
0.0260744	-0.489762	0.077	0.182	1	RAP2C-AS1
0.0261112	-0.345322	0.033	0.109	1	DNAJC8
0.0261112	-0.45113	0.033	0.109	1	AIM2
0.0261112	-0.62018	0.033	0.109	1	BAP1
0.0261511	-0.647683	0.044	0.127	1	PDE5A
0.0261511	-0.522487	0.044	0.127	1	APCDD1
0.0262571	-0.646526	0.16	0.291	1	MAP4K3
0.0262632	-0.622315	0.055	0.145	1	MPZL1
0.0263185	0.816829	0.298	0.145	1	ARFGAP1
0.0265121	-0.552257	0.044	0.127	1	NFXL1
0.0266571	-0.643196	0.077	0.182	1	CREB5
0.0267776	0.733092	0.249	0.109	1	ADA2
0.0267837	0.967037	0.149	0.036	1	NAGLU
0.026826	0.648465	0.575	0.436	1	SF3B1
0.0268581	1.0172	0.199	0.073	1	PCED1A
0.0268774	-0.569992	0.044	0.127	1	MIER2
0.0269148	-0.844457	0.094	0.2	1	CDK14
0.026918	-0.333975	0.033	0.109	1	BBS4
0.0269324	-0.364767	0.055	0.145	1	GMFG
0.0271654	-0.452923	0.105	0.218	1	NOTCH1
0.0271654	-0.63155	0.105	0.218	1	ITGA5
0.0272471	-0.580209	0.044	0.127	1	DAG1
0.0272479	0.827858	0.227	0.091	1	KCNMA1
0.0272724	-0.455339	0.055	0.145	1	AP001347.1
0.0277462	-0.538418	0.033	0.109	1	CCDC150
0.0278589	-0.343199	0.11	0.236	1	DGKA
0.0279637	-0.42856	0.055	0.145	1	TPD52
0.0279696	0.809421	0.221	0.091	1	PER1
0.0279995	0.60566	0.083	0	1	SEPTIN10
0.0279995	-0.485603	0.044	0.127	1	AL137009.1
0.0279995	0.531194	0.083	0	1	CLEC2B
0.0279995	0.577401	0.083	0	1	C12orf76
0.0279995	0.823457	0.083	0	1	ATP6V0C
0.0279995	0.628129	0.083	0	1	REXO1
0.0281343	0.70057	0.116	0.018	1	STK32C
0.0281684	-0.302946	0.033	0.109	1	GATD1
0.0283149	-0.584303	0.055	0.145	1	AAMDC
0.0283149	-0.525112	0.055	0.145	1	ARSD
0.0283824	-0.372904	0.044	0.127	1	ICA1L
0.0283824	-0.47903	0.044	0.127	1	EIF3G
0.0287395	-0.745105	0.017	0.073	1	GOLGA7
0.0287395	-0.510535	0.017	0.073	1	MICALL1
0.0287698	-0.272761	0.044	0.127	1	GASK1B
0.0287698	-0.340823	0.044	0.127	1	KLHL28
0.0288488	-0.312054	0.055	0.145	1	SFT2D1
0.0290296	-0.253497	0.033	0.109	1	ZBTB41
0.0290296	-0.116774	0.033	0.109	1	IPPK
0.0290672	-0.38293	0.116	0.236	1	DNM1L
0.0290715	-0.888024	0.282	0.418	1	SPRED1
0.0291617	-0.354554	0.044	0.127	1	NME7
0.0291617	-0.413698	0.044	0.127	1	SNF8
0.029164	-0.504264	0.16	0.291	1	HIVEP1
0.0293881	-0.377987	0.066	0.164	1	UTP20
0.0294415	0.74521	0.116	0.018	1	USP6NL
0.0294687	-0.115306	0.033	0.109	1	CFAP161
0.0295436	1.04381	0.32	0.182	1	ANPEP
0.0295861	0.842175	0.249	0.109	1	MEG3
0.029811	-0.689973	0.094	0.2	1	METAP2
0.0298787	-0.532829	0.017	0.073	1	DDRGK1
0.0298787	-0.699456	0.017	0.073	1	MPST
0.0299428	-0.204988	0.055	0.145	1	PNRC1
0.0300512	-0.414831	0.155	0.291	1	SESTD1
0.0300671	-0.429837	0.077	0.182	1	PLB1
0.0301288	-0.416789	0.055	0.145	1	ACAD10
0.0304628	-0.487152	0.017	0.073	1	ZNF232
0.0304628	-0.588109	0.017	0.073	1	RAB11FIP4
0.0305033	-0.357679	0.055	0.145	1	MRPL33
0.0307746	-0.353947	0.066	0.164	1	RYR3
0.0307757	-0.4413	0.044	0.127	1	VPS4A
0.0309427	-0.259797	0.298	0.491	1	BCAS3
0.0310566	-0.531516	0.017	0.073	1	FAHD2A
0.0310566	-0.544496	0.017	0.073	1	TRMT6
0.0310566	-0.465596	0.017	0.073	1	SLC16A2
0.0311488	0.400014	0.116	0.018	1	GLRX3
0.0311992	-0.634558	0.11	0.218	1	MICU2
0.0313782	-1.07469	0.177	0.309	1	CFH
0.0314177	0.943183	0.26	0.127	1	RBM17
0.0314523	-0.630905	0.354	0.491	1	TNRC6A
0.0314802	0.52667	0.431	0.291	1	NISCH
0.0316603	-0.421366	0.017	0.073	1	AC092835.1
0.0316603	-0.471913	0.017	0.073	1	GDPD3
0.0316742	-0.610516	0.094	0.2	1	ZNF789
0.0317407	-0.453981	0.105	0.218	1	APPL1
0.0318035	-0.599246	0.282	0.418	1	ANKS1A
0.031842	1.06388	0.138	0.036	1	EIF2B5
0.0321687	1.0178	0.138	0.036	1	DOK2
0.0322741	-0.453163	0.017	0.073	1	KIAA1143
0.0322741	-0.562138	0.017	0.073	1	COL26A1
0.0322741	-0.406782	0.017	0.073	1	PLXNC1
0.0322741	-0.265701	0.017	0.073	1	NPIPB12
0.0322741	-0.503628	0.017	0.073	1	ADAMTS1
0.0325377	-0.461472	0.204	0.345	1	ATAD2B
0.0326984	0.933023	0.271	0.145	1	SLC38A6
0.0327499	-0.540837	0.287	0.436	1	TFCP2
0.0328353	-0.385363	0.055	0.145	1	FAM155A
0.0328981	-0.309816	0.017	0.073	1	MARK1
0.0328981	-0.283427	0.017	0.073	1	SLC8A1-AS1
0.0328981	-0.246188	0.017	0.073	1	LINC00937
0.0330246	-0.73224	0.11	0.218	1	RAPGEF4
0.0330362	-0.81024	0.243	0.382	1	ZNF83
0.0332521	-0.266907	0.116	0.236	1	SDK1
0.033309	-0.870711	0.072	0.164	1	PTPN4
0.0333363	0.793378	0.11	0.018	1	SLC30A5
0.0334861	-0.535459	0.276	0.418	1	STARD9
0.0335323	-0.282271	0.017	0.073	1	RRP15
0.0335323	-0.236659	0.017	0.073	1	PM20D2
0.0335323	-0.463599	0.017	0.073	1	BUD23
0.0335323	-0.422262	0.017	0.073	1	PIWIL2
0.0336192	-0.326162	0.105	0.218	1	NR2C2
0.0336315	0.951966	0.166	0.055	1	UBXN11
0.0337168	0.868496	0.11	0.018	1	ODF3B
0.0340506	-0.576041	0.122	0.236	1	MECOM
0.0341042	-0.434861	0.177	0.309	1	STK10
0.0341042	-0.323761	0.177	0.309	1	INO80
0.0341734	0.479088	0.077	0	1	GOLPH3L
0.0341734	0.516089	0.077	0	1	GLUL
0.0341734	0.604667	0.077	0	1	G3BP2
0.0341734	0.661639	0.077	0	1	SNX18
0.0341734	0.486038	0.077	0	1	TIMM44
0.034177	-0.560973	0.017	0.073	1	ADH5
0.034177	-0.162499	0.017	0.073	1	NADK2
0.034177	-0.326236	0.017	0.073	1	TRPM6
0.0343065	-0.58549	0.133	0.255	1	HERPUD2
0.0343362	0.664266	0.171	0.055	1	ZBED3-AS1
0.0344363	-0.703639	0.072	0.164	1	DHX8
0.0344888	0.726545	0.11	0.018	1	HDAC2
0.0345704	0.927558	0.182	0.073	1	FERMT3
0.0346744	-0.446899	0.249	0.4	1	TPM3
0.0346744	0.895046	0.315	0.182	1	PIAS2
0.0346945	-0.796946	0.177	0.291	1	RASA3
0.0347161	0.413479	0.232	0.091	1	EIF4A1
0.0347954	-0.564847	0.149	0.273	1	PRKG1
0.0348322	-0.174995	0.017	0.073	1	TRAF2
0.0348753	0.878893	0.331	0.2	1	SHTN1
0.0349686	-0.546645	0.243	0.382	1	UBR2
0.0349907	-0.573768	0.221	0.382	1	HSPG2
0.0349946	0.947918	0.227	0.109	1	CPEB4
0.0352759	0.695795	0.11	0.018	1	SMIM8
0.0353459	1.19531	0.343	0.218	1	FGF13
0.0354338	-0.597689	0.287	0.418	1	MED13
0.0354981	-0.18358	0.017	0.073	1	KIAA0040
0.0355244	-0.584968	0.354	0.509	1	SBF2
0.0360783	0.68257	0.11	0.018	1	ECM1
0.0360783	0.64141	0.11	0.018	1	CNPY3
0.0361017	1.00871	0.16	0.055	1	PAN2
0.0361749	-0.144488	0.017	0.073	1	PTPN21
0.0361749	-0.302397	0.017	0.073	1	ACSM3
0.036293	-0.744461	0.028	0.091	1	ZNF841
0.0364139	-0.505126	0.094	0.2	1	STON2
0.0365938	0.630587	0.144	0.036	1	TUBGCP6
0.0365955	-0.544599	0.116	0.236	1	KIAA0825
0.0366123	0.59348	0.613	0.509	1	RNF213
0.0367885	-0.879068	0.099	0.2	1	SUPT20H
0.0368962	0.575666	0.11	0.018	1	THUMPD2
0.0371942	-0.39112	0.072	0.164	1	WASHC3
0.0373111	-0.223736	0.066	0.164	1	TBC1D32
0.0373111	0.57558	0.11	0.018	1	VCPIP1
0.0374248	0.651962	0.138	0.036	1	SPOPL
0.0375047	-0.304434	0.094	0.2	1	LINC01409
0.03752	-0.770185	0.127	0.236	1	RFX2
0.0376831	0.679058	0.464	0.345	1	N4BP2L2
0.0377307	0.652058	0.58	0.491	1	LRRFIP1
0.0377974	0.761533	0.298	0.164	1	COLGALT1
0.0381526	-0.0571985	0.066	0.164	1	BRD7
0.0382609	-0.560421	0.122	0.236	1	YY1
0.0383451	-0.547513	0.11	0.218	1	CALM1
0.0383611	-0.594451	0.221	0.364	1	HNRNPC
0.0384495	-0.654508	0.05	0.127	1	LINC01006
0.0385595	0.588149	0.138	0.036	1	AL049828.1
0.0385793	0.760579	0.11	0.018	1	LYPLAL1-AS1
0.0386605	-0.550897	0.028	0.091	1	PLRG1
0.038672	-0.604539	0.138	0.255	1	NOP56
0.0387006	-0.498416	0.11	0.218	1	MIA3
0.0388363	0.54447	0.193	0.073	1	DHX29
0.0390031	-0.562349	0.232	0.364	1	FOXJ3
0.0390103	0.599998	0.11	0.018	1	DOK3
0.0390103	0.655142	0.11	0.018	1	IL17RA
0.0392024	-0.467478	0.193	0.327	1	SCFD1
0.0392725	-0.419627	0.028	0.091	1	TIPRL
0.0392725	-0.985842	0.028	0.091	1	AL807742.1
0.0392773	-0.441264	0.072	0.164	1	HDAC3
0.0394765	-0.728128	0.039	0.109	1	NDST2
0.0394861	0.715147	0.105	0.018	1	FAM168B
0.0395204	0.903082	0.337	0.218	1	FGD2
0.0396015	0.920656	0.16	0.055	1	HPS1
0.0396686	-0.476383	0.227	0.364	1	HLA-DPB1
0.0398352	0.0309272	0.105	0.218	1	CNOT8
0.0398843	0.406498	0.11	0.018	1	GCLC
0.0398939	-0.854513	0.144	0.255	1	KDM3A
0.0401177	0.634168	0.138	0.036	1	SCAP
0.0401762	-0.426553	0.083	0.182	1	CD109
0.0404898	0.973634	0.243	0.127	1	KIF13B
0.0405212	-0.486821	0.028	0.091	1	BRI3BP
0.0405212	-0.25712	0.028	0.091	1	TMTC4
0.0405741	-0.626951	0.072	0.164	1	DCAF15
0.0405818	-0.481048	0.039	0.109	1	GTF3C3
0.0405967	0.780817	0.133	0.036	1	NEK9
0.040655	-0.341998	0.204	0.345	1	ZDHHC17
0.0407242	-0.635783	0.497	0.618	1	PEAK1
0.0407602	0.750389	0.188	0.073	1	DHX38
0.0410041	-0.289293	0.083	0.182	1	HMGN1
0.0410144	-0.49413	0.072	0.164	1	ECE1
0.0411443	-0.475825	0.039	0.109	1	IFT52
0.0411443	-0.456214	0.039	0.109	1	ADARB1
0.041158	-0.480207	0.028	0.091	1	ZMYND15
0.0414587	-0.409398	0.072	0.164	1	NDE1
0.0417133	0.623845	0.072	0	1	STK36
0.0417133	-0.525403	0.039	0.109	1	SLCO2A1
0.0417133	0.534799	0.072	0	1	RUNDC3B
0.0417133	0.592772	0.072	0	1	DYNC1I1
0.0417133	0.674895	0.072	0	1	CLUH
0.0417133	0.595768	0.072	0	1	ZNF780A
0.0417133	0.54627	0.072	0	1	PIK3IP1
0.041722	-0.63003	0.061	0.145	1	IFT172
0.0417259	1.1619	0.155	0.055	1	TRMT1
0.041729	0.487243	0.138	0.036	1	NTAN1
0.0417766	0.81561	0.105	0.018	1	YPEL3
0.0418033	-0.510135	0.028	0.091	1	CD276
0.0418033	-0.310481	0.028	0.091	1	AARSD1
0.0418487	-0.588191	0.232	0.364	1	FER
0.0419577	0.636885	0.343	0.2	1	PPP1R12C
0.042031	-0.624597	0.16	0.291	1	ST3GAL2
0.0422479	0.742359	0.105	0.018	1	RBM23
0.042273	-0.378003	0.083	0.182	1	EPB41L4A
0.042289	-0.60249	0.039	0.109	1	GTPBP3
0.042289	-0.4738	0.039	0.109	1	PATZ1
0.042496	-0.534883	0.05	0.127	1	PRKAR2B
0.042496	-0.51465	0.05	0.127	1	FZD4
0.042496	-0.698303	0.05	0.127	1	ARPIN
0.0426553	-0.536486	0.155	0.273	1	KHDRBS1
0.0427237	0.677733	0.105	0.018	1	SLC36A1
0.0428161	-0.562849	0.072	0.164	1	HOXD9
0.042866	0.576936	0.254	0.127	1	NFX1
0.0428714	-0.290572	0.039	0.109	1	GALC
0.043101	0.9955	0.133	0.036	1	CCDC136
0.0431196	-0.44418	0.028	0.091	1	CRELD1
0.0431196	-0.345735	0.028	0.091	1	MAT2B
0.0434606	-0.596776	0.039	0.109	1	TGDS
0.0435621	-0.550288	0.05	0.127	1	RPL7A
0.043689	0.729195	0.105	0.018	1	ZC3H7B
0.0437868	0.568698	0.569	0.418	1	ME1
0.0437908	-0.366643	0.028	0.091	1	AC009522.1
0.0437908	-0.540782	0.028	0.091	1	FLT3LG
0.0440565	-0.50777	0.039	0.109	1	TXLNG
0.0441185	-0.540837	0.099	0.2	1	RFX3-AS1
0.0441785	0.693402	0.105	0.018	1	GNB2
0.0442812	-0.426223	0.32	0.473	1	TACC1
0.0444708	-0.0814507	0.028	0.091	1	CEP131
0.0444708	-0.274413	0.028	0.091	1	STK35
0.0446594	-0.461476	0.039	0.109	1	RPL37
0.0446594	-0.625581	0.039	0.109	1	DCHS1
0.0446856	-0.276847	0.061	0.145	1	ZNF143
0.0451597	-0.0446921	0.028	0.091	1	SYNGAP1
0.0451597	-0.278185	0.028	0.091	1	COL12A1
0.0451597	-0.316977	0.028	0.091	1	OSBPL7
0.0451597	-0.421434	0.028	0.091	1	NUMBL
0.0452692	-0.797152	0.039	0.109	1	ATRNL1
0.0452864	-0.497838	0.088	0.182	1	RAB8B
0.0452933	0.727529	0.58	0.455	1	FCGRT
0.0453206	-0.11914	0.105	0.218	1	NAB1
0.0456668	-0.823466	0.077	0.164	1	ADGRL3
0.0456675	-0.55564	0.254	0.4	1	SPTBN1
0.0457121	-0.432981	0.061	0.145	1	ASH2L
0.0457623	-0.382859	0.05	0.127	1	LRRC47
0.0457623	-0.461503	0.05	0.127	1	TCP11L2
0.0457802	0.537988	0.503	0.345	1	PRPF38B
0.0458576	-0.127616	0.028	0.091	1	ENOX1
0.0463267	-0.434258	0.05	0.127	1	RASA4
0.046329	-0.421702	0.359	0.509	1	SREK1
0.0464393	0.466886	0.287	0.145	1	UNC93B1
0.0464537	0.921596	0.287	0.164	1	MS4A7
0.0467573	-0.394163	0.16	0.273	1	POLK
0.0467584	-0.360448	0.061	0.145	1	AK2
0.046897	-0.466998	0.05	0.127	1	LRGUK
0.0470897	-0.726356	0.232	0.364	1	HGSNAT
0.0471014	0.295341	0.133	0.036	1	HTRA1
0.0471158	-0.250348	0.072	0.164	1	DUSP6
0.0471409	-0.340935	0.039	0.109	1	PXDN
0.0471409	-0.4397	0.039	0.109	1	ZNF366
0.0473077	0.605581	0.486	0.345	1	RBM47
0.0473632	0.410171	0.331	0.182	1	AL035446.2
0.0474732	-0.251807	0.05	0.127	1	PRSS23
0.0474732	-0.417742	0.05	0.127	1	AFMID
0.0477039	-0.783937	0.011	0.055	1	RABIF
0.0477039	-0.186386	0.011	0.055	1	ACP1
0.0477039	-0.399135	0.011	0.055	1	MOCS2
0.0477039	-0.499379	0.011	0.055	1	COPS2
0.0477039	-0.185629	0.011	0.055	1	JADE3
0.0477039	-0.452746	0.011	0.055	1	DIAPH2-AS1
0.0477039	-0.510941	0.011	0.055	1	TCEAL3
0.0477791	-0.439818	0.039	0.109	1	HAUS4
0.0477791	-0.384825	0.039	0.109	1	ERCC1
0.0482095	-0.422437	0.127	0.236	1	ANXA11
0.0483656	0.864076	0.099	0.018	1	CYREN
0.0484245	-0.396384	0.039	0.109	1	L2HGDH
0.0487289	-0.423439	0.011	0.055	1	PYGO2
0.0487289	-0.257227	0.011	0.055	1	SSR3
0.0487289	-0.247169	0.011	0.055	1	EDNRA
0.0487289	-0.212242	0.011	0.055	1	CYCS
0.0487289	-0.561303	0.011	0.055	1	ZNF367
0.0487289	-0.605562	0.011	0.055	1	ACVRL1
0.0487289	-0.545865	0.011	0.055	1	GRIP1
0.0487289	-0.384705	0.011	0.055	1	SELPLG
0.0487289	-0.125974	0.011	0.055	1	GABARAPL2
0.0487289	-0.359388	0.011	0.055	1	ZNF382
0.0487405	-0.0705423	0.028	0.091	1	CKMT2-AS1
0.0487564	0.563267	0.16	0.055	1	LAIR1
0.0488257	-0.485248	0.155	0.273	1	XYLT1
0.0489115	-0.360352	0.061	0.145	1	ZNF462
0.0489737	-0.253244	0.11	0.218	1	PIK3CA
0.0489771	-0.656876	0.088	0.182	1	CEP57
0.0490327	-0.653398	0.127	0.236	1	FAM168A
0.0492375	-0.373422	0.05	0.127	1	SNHG5
0.0494626	0.512127	0.099	0.018	1	TOM1
0.0497724	-0.411648	0.011	0.055	1	LSM10
0.0497724	-0.410074	0.011	0.055	1	FH
0.0497724	-0.366394	0.011	0.055	1	KLHDC8B
0.0497724	-0.545694	0.011	0.055	1	AC092957.1
0.0497724	-0.259614	0.011	0.055	1	AC108718.1
0.0497724	-0.364119	0.011	0.055	1	NDUFB5
0.0497724	-0.65615	0.011	0.055	1	DYNLT1
0.0497724	-0.356753	0.011	0.055	1	FAM221A
0.0497724	-0.267403	0.011	0.055	1	PTRH1
0.0497724	-0.41788	0.011	0.055	1	RAB1B
0.0497724	-0.611729	0.011	0.055	1	ST3GAL4
0.0497724	-0.321166	0.011	0.055	1	SOCS2-AS1
0.0497724	-0.490471	0.011	0.055	1	ARHGAP44
0.0497724	-0.550984	0.011	0.055	1	AC027601.6
0.0497724	-0.265081	0.011	0.055	1	SNHG17
0.0497724	-0.388388	0.011	0.055	1	DESI1
0.0497724	-0.434509	0.011	0.055	1	SPIN2B
0.0499107	0.669894	0.293	0.164	1	KIF1B
0.0499383	-0.571988	0.088	0.182	1	KIFAP3
0.0499383	-0.701882	0.088	0.182	1	TMSB10
0.0503096	0.922697	0.199	0.091	1	SNHG25
0.0504049	-0.530276	0.039	0.109	1	LTBP1
0.0504247	-0.423648	0.088	0.182	1	TRMT13
0.0505017	0.736189	0.177	0.073	1	DIDO1
0.0505804	0.635306	0.099	0.018	1	SH3GL1
0.0508217	-0.730616	0.133	0.236	1	FYN
0.0508345	-0.496931	0.011	0.055	1	BX284613.2
0.0508345	-0.346605	0.011	0.055	1	TPD52L1
0.0508345	-0.278449	0.011	0.055	1	GABBR2
0.0508345	-0.532618	0.011	0.055	1	AL359636.2
0.0508345	-0.107689	0.011	0.055	1	ZMIZ1-AS1
0.0508345	-0.470766	0.011	0.055	1	OLMALINC
0.0508345	-0.522497	0.011	0.055	1	TSPAN11
0.0508345	-0.278535	0.011	0.055	1	CDAN1
0.0508345	-0.137513	0.011	0.055	1	FURIN
0.0508345	0.156697	0.011	0.055	1	AC025283.2
0.0508345	-0.262822	0.011	0.055	1	NOMO1
0.0508345	-0.418315	0.011	0.055	1	ALOX15
0.0508345	-0.475783	0.011	0.055	1	AC007448.5
0.0508345	-0.439055	0.011	0.055	1	TSEN54
0.0508345	-0.36227	0.011	0.055	1	TIMM50
0.0508345	-0.198853	0.011	0.055	1	NECAB3
0.0509152	-0.509132	0.088	0.182	1	PPARD
0.0509333	0.758786	0.066	0	1	TMEM143
0.0509336	0.537252	0.066	0	1	RBM8A
0.0509336	0.611935	0.066	0	1	GLMP
0.0509336	0.623846	0.066	0	1	POGK
0.0509336	0.591489	0.066	0	1	PFKFB2
0.0509336	0.369812	0.066	0	1	AIDA
0.0509336	0.667024	0.066	0	1	AZI2
0.0509336	0.463568	0.066	0	1	RNF123
0.0509336	0.495198	0.066	0	1	BCCIP
0.0509336	0.452835	0.066	0	1	TBC1D10B
0.0509336	0.524323	0.066	0	1	TTC38
0.0510013	0.0386487	0.028	0.091	1	UBE2J1
0.0510256	-0.612244	0.204	0.327	1	SEPTIN11
0.0510566	-0.393328	0.05	0.127	1	SEMA3C
0.0510833	-0.517414	0.182	0.309	1	ARHGEF7
0.0511043	0.851308	0.127	0.036	1	SEC23IP
0.0511043	0.86756	0.127	0.036	1	PRSS36
0.0512134	-0.689629	0.099	0.2	1	TLR1
0.0512134	-0.436121	0.099	0.2	1	SBNO2
0.0513711	-0.31213	0.149	0.273	1	CBR4
0.0517194	-0.194595	0.061	0.145	1	RPS25
0.0517255	0.767783	0.304	0.182	1	ARID3A
0.0517626	-0.128976	0.039	0.109	1	MRPS35
0.0518985	-0.425237	0.282	0.418	1	RUFY3
0.051908	-0.506525	0.088	0.182	1	BCOR
0.0519156	-0.321351	0.011	0.055	1	METTL21A
0.0519156	-0.599498	0.011	0.055	1	MRFAP1
0.0519156	-0.202935	0.011	0.055	1	FBXO8
0.0519156	-0.290578	0.011	0.055	1	CDH12
0.0519156	-0.284392	0.011	0.055	1	TAF9
0.0519156	-0.378423	0.011	0.055	1	AC093298.2
0.0519156	-0.379457	0.011	0.055	1	SLC22A1
0.0519156	-0.313217	0.011	0.055	1	LRWD1
0.0519156	-0.40763	0.011	0.055	1	ZBTB26
0.0519156	-0.277604	0.011	0.055	1	DNA2
0.0519156	-0.365036	0.011	0.055	1	CAPN5
0.0519156	-0.400851	0.011	0.055	1	RASSF8-AS1
0.0519156	-0.655758	0.011	0.055	1	PHF23
0.0519156	-0.436145	0.011	0.055	1	METTL23
0.0519156	-0.338584	0.011	0.055	1	PCYT2
0.0519156	-0.335666	0.011	0.055	1	IL2RG
0.0520425	-0.5521	0.221	0.345	1	DYRK1A
0.0521195	-0.37936	0.287	0.436	1	PPP3CA
0.0522975	-0.85299	0.182	0.291	1	ASCC3
0.0523445	0.635737	0.42	0.273	1	TBC1D14
0.0527679	-0.334611	0.243	0.382	1	EIF4A2
0.0527773	0.734099	0.149	0.055	1	ACSS2
0.0530159	-0.0858342	0.011	0.055	1	RPF1
0.0530159	-0.201729	0.011	0.055	1	DUSP23
0.0530159	-0.0740604	0.011	0.055	1	CEP78
0.0530159	-0.212923	0.011	0.055	1	AL353586.1
0.0530159	-0.0610827	0.011	0.055	1	AC025682.1
0.0530159	-0.228643	0.011	0.055	1	ZNF234
0.0531507	-0.023991	0.039	0.109	1	NF2
0.0533218	-0.496193	0.177	0.291	1	CLEC7A
0.0533961	0.995537	0.199	0.091	1	LINC00894
0.0534086	-0.191195	0.072	0.164	1	CALCRL
0.0534677	-0.172661	0.061	0.145	1	SEC22A
0.0535505	0.957163	0.177	0.073	1	CYBRD1
0.0536175	-0.215896	0.099	0.2	1	TRAPPC8
0.0536467	-0.785224	0.188	0.309	1	TENT5A
0.0541095	-0.429447	0.099	0.2	1	ZFPM2
0.0541095	-0.389141	0.099	0.2	1	EIF2S2
0.0541355	-0.0225048	0.011	0.055	1	RGS16
0.0541355	-0.190048	0.011	0.055	1	LINC01341
0.0541355	-0.0977912	0.011	0.055	1	SERPINI2
0.0541355	-0.152467	0.011	0.055	1	EGR1
0.0541355	-0.127875	0.011	0.055	1	PCDH17
0.0541355	-0.0277513	0.011	0.055	1	USP3-AS1
0.0541355	-0.103295	0.011	0.055	1	RGMA
0.0541355	-0.190681	0.011	0.055	1	LINC01197
0.0541355	0.0952446	0.011	0.055	1	LINC00205
0.0543601	-0.676684	0.077	0.164	1	LINC00662
0.0544611	-0.264833	0.088	0.182	1	ERCC8
0.0544612	-0.631519	0.088	0.182	1	FSD1L
0.0546609	0.577071	0.099	0.018	1	NAT10
0.0548172	-0.480668	0.199	0.327	1	DIAPH1
0.0548858	-0.371045	0.497	0.655	1	KMT2C
0.0549144	-0.25332	0.11	0.218	1	PTPN11
0.0554689	-0.18863	0.122	0.236	1	DELE1
0.0554915	-0.521988	0.116	0.218	1	VWF
0.0556898	-0.507034	0.315	0.455	1	UVRAG
0.0558753	-0.584029	0.066	0.145	1	GNG12-AS1
0.0558753	-0.723599	0.066	0.145	1	KAT7
0.0561054	0.5619	0.182	0.073	1	BRAT1
0.0561152	-0.411381	0.099	0.2	1	PIM3
0.05642	0.701225	0.204	0.091	1	KANK2
0.0564918	-0.111449	0.061	0.145	1	SRSF1
0.0567574	0.0830369	0.039	0.109	1	CTNNAL1
0.0568893	0.350269	0.127	0.036	1	ZNF592
0.0571134	0.518967	0.099	0.018	1	SLC15A2
0.0571655	-0.602241	0.077	0.164	1	ARMC9
0.0571826	-0.354007	0.398	0.582	1	ETV6
0.0573972	-0.366026	0.182	0.309	1	HNRNPK
0.0575312	-0.14955	0.05	0.127	1	STAMBP
0.0576356	0.606201	0.271	0.145	1	FKBP15
0.0576625	-0.377756	0.088	0.182	1	MED4
0.0577049	0.375501	0.155	0.055	1	RNASE1
0.0580264	-0.609899	0.26	0.382	1	MYO9A
0.058173	0.748913	0.193	0.091	1	NFYC
0.0585139	-0.82648	0.055	0.127	1	AGL
0.0589372	-0.736762	0.066	0.145	1	SLIT2
0.0591238	0.255765	0.127	0.036	1	ACP5
0.0591877	-0.684534	0.055	0.127	1	CENPJ
0.0592108	0.807286	0.094	0.018	1	PARP15
0.0592108	0.807909	0.094	0.018	1	ARHGAP9
0.0592108	0.685657	0.094	0.018	1	PALB2
0.059321	-0.313639	0.088	0.182	1	RTTN
0.059566	-0.629844	0.066	0.145	1	TAPT1-AS1
0.059566	-0.616795	0.066	0.145	1	LRRC4C
0.0598026	-0.499509	0.287	0.418	1	USP15
0.0598734	0.724293	0.094	0.018	1	CHPT1
0.0599265	0.815208	0.238	0.127	1	SIRPB2
0.0600903	-0.477974	0.077	0.164	1	GTF3C5
0.0602004	-0.612387	0.066	0.145	1	CTDSP2
0.0602779	-0.365732	0.149	0.255	1	KDM6A
0.0603125	0.882904	0.144	0.055	1	GABPB2
0.0603561	-0.294911	0.127	0.236	1	CREBZF
0.0607848	0.984032	0.171	0.073	1	ABCD4
0.060842	0.377648	0.387	0.236	1	COP1
0.060847	0.637696	0.127	0.036	1	TBC1D16
0.0608768	-0.569254	0.105	0.2	1	SCYL2
0.060949	-0.41382	0.116	0.218	1	FBN1
0.0614179	0.835007	0.381	0.273	1	FYB1
0.0614664	-0.378116	0.116	0.218	1	MIA2
0.061874	0.529696	0.155	0.055	1	SRBD1
0.0618983	0.542215	0.094	0.018	1	JKAMP
0.0619476	-0.665604	0.055	0.127	1	SORBS1
0.0622294	0.434375	0.061	0	1	DPY30
0.0622294	0.600846	0.061	0	1	DOK1
0.0622294	0.622187	0.061	0	1	NIFK-AS1
0.0622294	0.567921	0.061	0	1	ANKRD46
0.0622294	0.469131	0.061	0	1	TIMM23B-AGAP6
0.0622294	0.469665	0.061	0	1	B3GAT3
0.0622294	0.305268	0.061	0	1	BIRC3
0.0622294	0.640908	0.061	0	1	NOL11
0.0622294	0.586193	0.061	0	1	HSBP1L1
0.0622294	0.456888	0.061	0	1	ZNF121
0.0622294	0.604574	0.061	0	1	SCN1B
0.0622294	0.549701	0.061	0	1	C5AR2
0.0622294	0.504235	0.061	0	1	SCAF1
0.0622294	0.494677	0.061	0	1	ZNF787
0.0622294	0.430573	0.061	0	1	CTSA
0.0622294	0.530535	0.061	0	1	ZNF512B
0.0622294	0.340169	0.061	0	1	DNASE1L1
0.0624127	-0.864193	0.177	0.291	1	LIMA1
0.0624443	-0.583985	0.122	0.218	1	ANKAR
0.0625857	0.704345	0.094	0.018	1	KLHL6
0.062654	-0.752117	0.055	0.127	1	KLF3-AS1
0.0626847	0.412395	0.381	0.255	1	CYTH4
0.0627941	-0.691824	0.066	0.145	1	WDSUB1
0.0629692	-0.57102	0.215	0.327	1	PRKRIP1
0.0632794	0.602126	0.094	0.018	1	TBRG4
0.0637568	-0.808924	0.138	0.236	1	SEC62
0.0639754	-0.729176	0.022	0.073	1	LINC02147
0.0639754	-0.637235	0.022	0.073	1	ERAL1
0.0640867	-0.45163	0.055	0.127	1	TM9SF4
0.0640867	-0.412558	0.055	0.127	1	TMEM184B
0.0641252	-0.566634	0.066	0.145	1	RAB5A
0.0641657	0.63779	0.122	0.036	1	XPA
0.0645875	-0.717847	0.044	0.109	1	AC068888.1
0.064686	0.636285	0.094	0.018	1	FCSK
0.0648717	-0.219678	0.155	0.273	1	CEP192
0.0650146	-0.541737	0.022	0.073	1	AGBL3
0.0650146	-0.566756	0.022	0.073	1	FZD6
0.0650146	-0.391748	0.022	0.073	1	EID1
0.0651372	-0.321806	0.088	0.182	1	DCLK1
0.0651388	-0.267381	0.166	0.291	1	FTO
0.0653457	0.326925	0.249	0.145	1	CTSB
0.0655463	-0.492139	0.055	0.127	1	ZNF354B
0.0655463	-0.801885	0.055	0.127	1	CACNA2D1
0.0655951	0.609936	0.199	0.091	1	NAGK
0.065626	-0.542787	0.122	0.218	1	WTAP
0.0656825	-0.515847	0.381	0.509	1	IFI16
0.0657741	-0.705221	0.033	0.091	1	AC002460.2
0.0657741	-0.501949	0.033	0.091	1	AP003086.1
0.0660677	-0.519216	0.022	0.073	1	HTRA2
0.0660677	-0.592033	0.022	0.073	1	SEC22C
0.0660677	-0.541861	0.022	0.073	1	GRK6
0.0660677	-0.475244	0.022	0.073	1	COIL
0.0660946	-0.399521	0.166	0.291	1	GBE1
0.0660971	-0.469226	0.149	0.255	1	SMAP1
0.0661182	0.621073	0.094	0.018	1	APOD
0.0661973	-0.530433	0.044	0.109	1	MBOAT7
0.0666745	-0.467641	0.21	0.327	1	AGTPBP1
0.066844	0.510166	0.094	0.018	1	USP45
0.0668573	-0.402548	0.066	0.145	1	ETS1
0.0669422	0.628949	0.453	0.327	1	PARP14
0.0670145	-0.481633	0.044	0.109	1	PDHA1
0.0671348	-0.451587	0.022	0.073	1	PLBD1-AS1
0.0671348	-0.736549	0.022	0.073	1	CNTN1
0.0671348	-0.524927	0.022	0.073	1	C19orf18
0.0671348	-0.539821	0.022	0.073	1	PXMP4
0.0672746	-0.770392	0.403	0.509	1	ITPR2
0.0675342	-0.575135	0.094	0.182	1	MYO6
0.0675918	-0.219246	0.088	0.182	1	SFI1
0.0676079	-0.676479	0.033	0.091	1	COX7A2L
0.0677872	-0.567162	0.055	0.127	1	PCSK5
0.067839	-0.786478	0.287	0.4	1	RBMS3
0.06803	-0.820995	0.116	0.2	1	TBC1D9B
0.0680742	0.723951	0.238	0.127	1	TLR4
0.0680988	-0.607797	0.122	0.218	1	STAU1
0.068216	-0.479219	0.022	0.073	1	PASK
0.068216	-0.564542	0.022	0.073	1	C10orf88
0.068216	-0.499809	0.022	0.073	1	SPINDOC
0.068216	-0.258987	0.022	0.073	1	BCL9L
0.068216	-0.428782	0.022	0.073	1	GXYLT1
0.068216	-0.483731	0.022	0.073	1	RPGRIP1
0.068216	-0.505221	0.022	0.073	1	GNAO1
0.068216	-0.265168	0.022	0.073	1	HSDL1
0.0682196	1.01282	0.337	0.255	1	DENND4B
0.0682589	-0.368761	0.066	0.145	1	CFAP97
0.0683723	0.702903	0.348	0.236	1	AFF4
0.0685278	-0.569641	0.155	0.255	1	CLIP2
0.0687842	-0.540006	0.105	0.2	1	ATG14
0.0689505	-0.481217	0.21	0.327	1	TUBB6
0.069061	0.502531	0.094	0.018	1	TXNRD2
0.0693116	-0.474932	0.022	0.073	1	VEGFC
0.0693116	-0.514907	0.022	0.073	1	GPC6
0.0693116	-0.195703	0.022	0.073	1	ADAL
0.0693116	-0.272284	0.022	0.073	1	GPRC5B
0.0693158	-0.247269	0.055	0.127	1	MCMBP
0.0694835	-0.605748	0.033	0.091	1	TAB1
0.069516	-0.481385	0.044	0.109	1	ITGA3
0.069816	-0.569678	0.265	0.382	1	RTN1
0.069855	-0.546726	0.348	0.473	1	SLC8A1
0.0700906	-0.645822	0.055	0.127	1	LINC01572
0.0700974	0.607258	0.376	0.255	1	MLXIP
0.0702294	-0.356952	0.133	0.236	1	LINC02245
0.070268	-0.643422	0.083	0.164	1	METTL8
0.0702944	0.776852	0.116	0.036	1	STK11
0.0703667	-0.591172	0.044	0.109	1	PDGFRA
0.0704065	-0.328067	0.066	0.145	1	ANAPC1
0.0704215	-0.417552	0.022	0.073	1	SASS6
0.0704215	-0.278464	0.022	0.073	1	TTC32
0.0704215	-0.299365	0.022	0.073	1	MCM3
0.0704215	-0.398061	0.022	0.073	1	VEZF1
0.0704215	-0.462821	0.022	0.073	1	PABPC1L
0.0704373	-0.447954	0.033	0.091	1	TBX19
0.0705723	0.560359	0.094	0.018	1	SLC38A7
0.070592	0.507811	0.287	0.164	1	SESN1
0.0709768	-0.295798	0.077	0.164	1	C1orf35
0.0711346	-0.375849	0.066	0.145	1	KLHDC1
0.0712259	-0.316149	0.044	0.109	1	FTCDNL1
0.0713381	0.318837	0.094	0.018	1	FAM177A1
0.071396	-0.379489	0.144	0.255	1	LMF1
0.0714149	-0.924367	0.088	0.164	1	XYLB
0.071546	-0.357566	0.022	0.073	1	ANO3
0.071546	-0.275885	0.022	0.073	1	ZNF10
0.071546	-0.346588	0.022	0.073	1	AC008735.2
0.0716616	-0.512303	0.055	0.127	1	DMAP1
0.0718688	-0.271532	0.066	0.145	1	RPL5
0.0719543	0.692649	0.144	0.055	1	CCDC6
0.0721319	0.63381	0.282	0.164	1	AP1B1
0.0721597	-0.187917	0.188	0.309	1	TMEM14B
0.0721894	0.509307	0.448	0.327	1	CSF1R
0.0722544	-0.464751	0.182	0.291	1	STXBP5
0.072377	-0.533301	0.033	0.091	1	NEK4
0.072377	-0.456815	0.033	0.091	1	POLE3
0.072377	-0.406596	0.033	0.091	1	GFOD2
0.0724021	-0.240313	0.193	0.327	1	NFATC2
0.0724579	0.73293	0.088	0.018	1	PER2
0.0724579	-0.699742	0.055	0.127	1	ATG3
0.0724579	-0.319806	0.055	0.127	1	SDAD1
0.0724579	-0.441237	0.055	0.127	1	MCM7
0.0724579	-0.692055	0.055	0.127	1	CLMP
0.072467	-0.234185	0.133	0.236	1	PRKCH
0.0724751	-0.633961	0.11	0.2	1	CLNS1A
0.0725808	-0.453687	0.094	0.182	1	PCOLCE
0.0726117	0.472765	0.464	0.327	1	AFF1
0.0726852	-0.357771	0.022	0.073	1	AC073114.1
0.0726852	-0.260176	0.022	0.073	1	EDF1
0.0726852	-0.212695	0.022	0.073	1	STK33
0.0726852	-0.366216	0.022	0.073	1	AC092747.4
0.0726852	-0.0822967	0.022	0.073	1	SULT1A3
0.0729701	-0.34095	0.044	0.109	1	ZFYVE27
0.0729701	-0.492605	0.044	0.109	1	RPS6KA4
0.0730564	0.856663	0.116	0.036	1	AIF1
0.0732328	-0.677058	0.094	0.182	1	MED23
0.0732614	-0.467353	0.055	0.127	1	TRIM66
0.0732614	0.586716	0.088	0.018	1	HSF4
0.0732685	0.708533	0.171	0.073	1	GGA3
0.0735201	-0.479313	0.177	0.291	1	PHTF2
0.0738391	-0.44884	0.022	0.073	1	ALK
0.0738391	-0.165897	0.022	0.073	1	COQ9
0.0738895	-0.493676	0.094	0.182	1	SRGAP2C
0.0740134	0.0702821	0.122	0.036	1	CCDC7
0.0740377	0.810245	0.227	0.127	1	MIR646HG
0.0740722	-0.343677	0.055	0.127	1	TMEM183A
0.0743602	-0.343751	0.033	0.091	1	NUAK1
0.0743602	-0.203518	0.033	0.091	1	DOC2B
0.0744079	0.668407	0.276	0.164	1	C22orf34
0.0744499	-0.396847	0.204	0.327	1	ATF7IP
0.0744703	0.712236	0.116	0.036	1	TATDN3
0.0745684	-0.383462	0.149	0.255	1	CSNK1G1
0.0747491	-0.586677	0.044	0.109	1	PRMT9
0.0748902	-0.332491	0.055	0.127	1	LEPR
0.0748902	-0.33485	0.055	0.127	1	MDH1
0.0748902	-0.225329	0.055	0.127	1	CD99L2
0.075008	0.0549258	0.022	0.073	1	BOD1
0.075008	-0.26596	0.022	0.073	1	ZNF487
0.075008	-0.225595	0.022	0.073	1	SVIP
0.075008	-0.0544539	0.022	0.073	1	MRPS23
0.0751856	0.78246	0.116	0.036	1	WAS
0.0753442	-0.643291	0.177	0.291	1	FAM126A
0.0753683	-0.406732	0.033	0.091	1	BMF
0.0754783	-0.461903	0.155	0.255	1	ARMCX4
0.075599	-0.341366	0.32	0.455	1	TNXB
0.0756337	-0.352138	0.066	0.145	1	DCUN1D4
0.0756518	-0.352094	0.044	0.109	1	ATP1B1
0.0756518	-0.331579	0.044	0.109	1	AL392172.1
0.0756518	-0.665567	0.044	0.109	1	CYB5R3
0.0757157	0.548826	0.088	0.018	1	E2F3
0.0757859	0.715364	0.144	0.055	1	PLEKHM3
0.075818	-0.365001	0.249	0.382	1	RASA2
0.0758415	1.09917	0.221	0.127	1	KAT2A
0.0758888	-0.236917	0.094	0.182	1	DNMT3A
0.0758995	-0.591684	0.11	0.2	1	UBAP2L
0.0761008	0.452767	0.055	0	1	TMIGD3
0.0761013	0.614167	0.055	0	1	GMEB1
0.0761013	0.471248	0.055	0	1	MR1
0.0761013	0.376673	0.055	0	1	NR4A2
0.0761013	0.658493	0.055	0	1	BRK1
0.0761013	0.585314	0.055	0	1	CHPF2
0.0761013	0.37721	0.055	0	1	LEPROTL1
0.0761013	0.440187	0.055	0	1	ZHX1
0.0761013	0.581779	0.055	0	1	PTGS1
0.0761013	0.55353	0.055	0	1	POMT1
0.0761013	0.591481	0.055	0	1	PLAU
0.0761013	0.454086	0.055	0	1	DPF2
0.0761013	0.463923	0.055	0	1	YIF1A
0.0761013	0.466033	0.055	0	1	CD68
0.0761013	0.406185	0.055	0	1	ZNF567
0.0761013	0.461796	0.055	0	1	ITPKC
0.0761013	0.422104	0.055	0	1	PHLDB3
0.0761013	0.403042	0.055	0	1	CEACAM19
0.0761013	0.419351	0.055	0	1	TOP3B
0.0761013	0.66205	0.055	0	1	MT-ND3
0.0761206	-0.529209	0.182	0.291	1	TMSB4X
0.076192	-0.0518968	0.022	0.073	1	PIP4P1
0.076192	-0.102231	0.022	0.073	1	ATP5PD
0.0762407	-0.564397	0.232	0.345	1	AOPEP
0.0763875	-0.298004	0.033	0.091	1	THUMPD3-AS1
0.0763875	-0.501562	0.033	0.091	1	AL133346.1
0.0763875	-0.399525	0.033	0.091	1	TIPIN
0.0763875	-0.289614	0.033	0.091	1	FAM174B
0.0763875	-0.391652	0.033	0.091	1	USHBP1
0.0764246	-0.755684	0.072	0.145	1	FAM160A2
0.0764806	-0.588246	0.083	0.164	1	VAMP2
0.076565	-0.374332	0.094	0.182	1	DNMBP
0.0766143	-0.56102	0.271	0.4	1	CLASP1
0.0768283	-0.24622	0.16	0.273	1	POM121
0.0769371	-0.456791	0.177	0.291	1	XIST
0.0771839	0.680413	0.431	0.345	1	TNS1
0.0773473	-0.207399	0.21	0.345	1	GGNBP2
0.0773911	-0.123508	0.022	0.073	1	LINC00882
0.077418	-0.35727	0.033	0.091	1	IFI44L
0.077418	-0.428007	0.033	0.091	1	UMPS
0.077418	-0.385772	0.033	0.091	1	EFCC1
0.077418	-0.105643	0.033	0.091	1	PTER
0.077418	-0.325114	0.033	0.091	1	PAGR1
0.077484	-0.252534	0.044	0.109	1	THBS3
0.077484	-0.332778	0.044	0.109	1	LMTK2
0.0774969	-0.181257	0.116	0.218	1	SETDB1
0.0777064	0.607412	0.586	0.509	1	RBM6
0.0779051	0.621702	0.138	0.055	1	PLEKHM1
0.0779203	-0.749059	0.083	0.164	1	AGK
0.0780054	1.12178	0.204	0.109	1	MAP3K11
0.0782301	0.678001	0.392	0.291	1	TTC17
0.0782443	-0.81393	0.099	0.182	1	POM121C
0.0783172	-0.217343	0.133	0.236	1	RAF1
0.0784135	-0.248441	0.044	0.109	1	NEU3
0.0784598	-0.322829	0.033	0.091	1	GLI2
0.0784598	-0.306253	0.033	0.091	1	ZNF449
0.0788278	0.696543	0.343	0.218	1	FHIT
0.0790307	-0.104823	0.199	0.327	1	RAB2A
0.079092	0.541324	0.088	0.018	1	CCNYL1
0.079092	0.557213	0.088	0.018	1	C2
0.079092	0.507972	0.088	0.018	1	ADIRF-AS1
0.0791259	-0.651081	0.11	0.2	1	ADAMTS9-AS2
0.0792264	0.900917	0.182	0.091	1	CHMP3
0.0793521	-0.282599	0.044	0.109	1	TRMT44
0.0793521	-0.221364	0.044	0.109	1	PLA2G6
0.079382	-0.495118	0.083	0.164	1	CTDSPL
0.0795129	-0.15394	0.033	0.091	1	GPN2
0.0795129	-0.156153	0.033	0.091	1	DHRS1
0.0798311	-0.442298	0.138	0.236	1	CSAD
0.0798356	-0.0320438	0.022	0.073	1	CDC34
0.0799413	0.134649	0.122	0.236	1	ME3
0.0800195	-0.366506	0.094	0.182	1	PTCH2
0.0800198	-0.317694	0.094	0.182	1	LPIN2
0.0800429	-0.122296	0.116	0.218	1	BCLAF3
0.0801545	-0.610681	0.182	0.291	1	SLK
0.0802997	-0.167381	0.044	0.109	1	NAPEPLD
0.0802997	-0.516435	0.044	0.109	1	ZNF785
0.080333	0.486219	0.238	0.127	1	TRPM2
0.0803511	-0.0446735	0.077	0.164	1	XRCC4
0.0804959	0.741232	0.21	0.109	1	PARVG
0.0807624	-0.532975	0.133	0.236	1	SNTG2
0.0808256	0.545041	0.088	0.018	1	ACSS1
0.0808953	0.702518	0.403	0.291	1	PDGFC
0.0809933	0.841306	0.166	0.073	1	CUL9
0.0810513	-0.413133	0.138	0.236	1	CCDC18
0.0812566	-0.166292	0.044	0.109	1	FLVCR1
0.0812566	-0.221686	0.044	0.109	1	KIAA1958
0.0816163	-0.464064	0.083	0.164	1	GRSF1
0.0816537	-0.259127	0.033	0.091	1	QTRT2
0.0816537	-0.109248	0.033	0.091	1	PODXL
0.0817809	0.357015	0.387	0.273	1	SMAP2
0.0818848	-0.660193	0.072	0.145	1	MTERF1
0.0823694	0.846278	0.11	0.036	1	P4HA1
0.0823757	-0.326461	0.182	0.291	1	CD46
0.0825198	-0.483068	0.215	0.327	1	GSE1
0.0825406	0.556393	0.144	0.055	1	ESF1
0.0825899	-0.129659	0.055	0.127	1	CDH5
0.0827415	-0.0787935	0.033	0.091	1	ALKBH3
0.0827961	0.739125	0.436	0.345	1	PSD3
0.0830521	-0.54235	0.215	0.327	1	YLPM1
0.0831175	-0.373137	0.16	0.273	1	OSBPL9
0.0831981	-0.161501	0.044	0.109	1	TOGARAM2
0.0831981	-0.337778	0.044	0.109	1	CALN1
0.08343	0.538255	0.116	0.036	1	PFN1
0.0834793	0.856992	0.138	0.055	1	ILK
0.0836461	-0.10154	0.066	0.145	1	FBLN2
0.083841	0.0020056	0.033	0.091	1	ARRDC3
0.083841	-0.301335	0.033	0.091	1	DLG5
0.0843009	0.555455	0.276	0.164	1	DIP2C
0.0843316	-0.313485	0.094	0.182	1	Z93930.2
0.0844007	-0.238845	0.193	0.309	1	LRCH1
0.0847644	0.760912	0.11	0.036	1	LRIG2
0.0847974	0.59452	0.238	0.127	1	ZNF846
0.0849018	-0.589215	0.188	0.309	1	CD200R1
0.0849523	-0.0682935	0.033	0.091	1	NEIL1
0.0852141	-0.502136	0.11	0.2	1	WDR45B
0.0852539	0.580002	0.536	0.473	1	MYO1F
0.0852858	-0.616397	0.099	0.182	1	NR6A1
0.0852947	0.311682	0.088	0.018	1	ZNF3
0.0852947	0.366219	0.088	0.018	1	ZNF782
0.0852947	0.254499	0.088	0.018	1	TMEM104
0.0853547	0.234863	0.663	0.527	1	MRC1
0.0855752	1.00886	0.11	0.036	1	ZNF589
0.0856511	0.803203	0.138	0.055	1	RPS6KB2
0.0859133	-0.309329	0.11	0.2	1	ENTPD4
0.0860755	-0.0391174	0.033	0.091	1	SPRY1
0.0861806	-0.182772	0.044	0.109	1	CNTN3
0.0861806	-0.00124856	0.044	0.109	1	AC084198.2
0.0861806	-0.17888	0.044	0.109	1	PPP2R1B
0.0861806	-0.162396	0.044	0.109	1	C12orf45
0.086212	-0.231266	0.055	0.127	1	HNRNPLL
0.086212	0.33992	0.088	0.018	1	PEBP1
0.0862379	-0.480916	0.083	0.164	1	PRDM1
0.0863244	-0.526956	0.061	0.127	1	CHN1
0.086813	-0.656348	0.072	0.145	1	ANKS1B
0.0870284	-0.197155	0.083	0.164	1	PIK3R3
0.0871215	0.53265	0.26	0.145	1	LUC7L2
0.0873257	-0.410169	0.11	0.2	1	ROBO2
0.0874831	0.571903	0.254	0.145	1	MIS18BP1
0.0880451	0.933296	0.11	0.036	1	KCNQ3
0.0881477	-0.391478	0.182	0.291	1	IL6ST
0.0882268	0.546832	0.116	0.036	1	UBE2F
0.088337	-0.158091	0.249	0.382	1	ARHGAP31
0.0883999	0.60019	0.475	0.364	1	VOPP1
0.0886429	0.645331	0.083	0.018	1	AC126177.3
0.0887424	-0.411489	0.182	0.291	1	RPS6KC1
0.089012	-0.00894898	0.055	0.127	1	NPHP4
0.0890533	-0.650485	0.061	0.127	1	BBS2
0.0891404	-0.169866	0.133	0.236	1	RPL10
0.0893655	-0.433333	0.072	0.145	1	G2E3
0.0897463	-0.505594	0.232	0.345	1	CHD6
0.0897808	0.694098	0.331	0.236	1	FAM111A
0.0898277	0.342245	0.171	0.073	1	DNMT1
0.0901318	0.584425	0.138	0.055	1	NR1D2
0.0905136	-0.540001	0.099	0.182	1	AGO2
0.090565	-0.406284	0.282	0.4	1	PLEC
0.0905721	0.604936	0.11	0.036	1	ZBTB11
0.0905721	0.879765	0.11	0.036	1	AC100849.1
0.0905983	0.45457	0.083	0.018	1	NDUFA9
0.0906932	0.67737	0.182	0.091	1	GRAMD1B
0.0911004	-0.562738	0.072	0.145	1	SMARCC2
0.0913678	-0.349257	0.138	0.236	1	SAMD4A
0.0914566	0.411627	0.215	0.109	1	AC139887.2
0.0914878	0.651947	0.188	0.091	1	PNPLA7
0.0914974	-0.869643	0.254	0.345	1	RORA
0.091589	0.660602	0.083	0.018	1	AC078845.1
0.0917711	-0.579289	0.171	0.273	1	PCCA
0.0919342	-0.32316	0.094	0.182	1	PMF1
0.092046	0.626553	0.182	0.091	1	TCEA1
0.0921726	-0.471954	0.188	0.291	1	USP25
0.092289	0.640729	0.11	0.036	1	YPEL2
0.0923241	-0.697998	0.061	0.127	1	LRP1B
0.0925275	-0.411727	0.376	0.509	1	KDM2A
0.092704	0.660131	0.436	0.327	1	GAS6
0.0930795	0.704295	0.16	0.073	1	ZNF248
0.0931918	0.437546	0.05	0	1	TNFRSF14-AS1
0.0931918	0.39343	0.05	0	1	PAFAH2
0.0931918	0.437803	0.05	0	1	AKIRIN1
0.0931918	0.217373	0.05	0	1	DR1
0.0931918	0.438878	0.05	0	1	NRAS
0.0931918	0.255914	0.05	0	1	C2orf49
0.0931918	0.373329	0.05	0	1	ASB1
0.0931918	0.387642	0.05	0	1	ZNF662
0.0931918	0.363398	0.05	0	1	CRHBP
0.0931918	0.445245	0.05	0	1	SPRY4-AS1
0.0931918	0.291771	0.05	0	1	AC011346.1
0.0931918	0.451829	0.05	0	1	POLR1C
0.0931918	0.317253	0.05	0	1	FUCA2
0.0931918	0.455798	0.05	0	1	MRM2
0.0931918	0.428933	0.05	0	1	RFC2
0.0931918	0.317118	0.05	0	1	SLC25A40
0.0931918	0.386729	0.05	0	1	LAMTOR4
0.0931918	0.360254	0.05	0	1	KLHL9
0.0931918	0.281192	0.05	0	1	SLC31A2
0.0931918	0.282221	0.05	0	1	AL117336.2
0.0931918	0.467898	0.05	0	1	THAP12
0.0931918	0.325505	0.05	0	1	AP001528.1
0.0931918	0.473216	0.05	0	1	GABARAPL1
0.0931918	0.392573	0.05	0	1	NEO1
0.0931918	0.536055	0.05	0	1	TBC1D24
0.0931918	0.392998	0.05	0	1	ZNF768
0.0931918	0.351714	0.05	0	1	MC1R
0.0931918	0.519493	0.05	0	1	SNHG29
0.0931918	0.44621	0.05	0	1	ABHD15
0.0931918	0.443356	0.05	0	1	HEXIM1
0.0931918	0.504981	0.05	0	1	SLC25A19
0.0931918	0.254782	0.05	0	1	ZNF414
0.0931918	0.479425	0.05	0	1	BORCS8
0.0931918	0.336081	0.05	0	1	ZNF460-AS1
0.0931918	0.490837	0.05	0	1	RHBDD3
0.0931918	0.352341	0.05	0	1	UPRT
0.0931918	0.300255	0.05	0	1	TMLHE-AS1
0.0931918	0.298369	0.05	0	1	MT-ND4
0.093254	0.46882	0.166	0.073	1	ERO1B
0.0933201	0.815818	0.387	0.291	1	USP34
0.0935963	0.698933	0.083	0.018	1	BTNL9
0.0935963	0.758963	0.083	0.018	1	COL27A1
0.0937535	-0.439427	0.072	0.145	1	MRC2
0.0943745	-0.340259	0.309	0.436	1	CIITA
0.0945731	-0.0404727	0.105	0.2	1	LTN1
0.0946516	-0.385527	0.072	0.145	1	TCP11L1
0.0949519	-0.63233	0.088	0.164	1	FSTL1
0.095137	-0.797516	0.105	0.182	1	TMEM168
0.0951486	0.657281	0.182	0.091	1	MGLL
0.0955786	0.606379	0.481	0.4	1	TNS3
0.0959369	-0.168598	0.094	0.182	1	SLC25A3
0.0959958	-0.454827	0.099	0.182	1	WASHC2C
0.0961146	-0.118284	0.083	0.164	1	HMG20A
0.0962173	-0.35433	0.127	0.218	1	MEOX2
0.0963971	-0.398331	0.099	0.182	1	TFPI
0.0964048	-0.352767	0.155	0.255	1	ZNF521
0.0965746	0.661546	0.387	0.273	1	ACIN1
0.0966713	-0.520347	0.061	0.127	1	USPL1
0.0966734	0.476361	0.083	0.018	1	LAT2
0.0967152	-0.734991	0.105	0.182	1	ANKRD28
0.0969686	-0.35642	0.11	0.2	1	MTM1
0.0969736	-0.525405	0.144	0.236	1	RBMS2
0.0972045	0.434267	0.138	0.055	1	PHKA2
0.0975969	0.492289	0.11	0.036	1	ITPRIPL2
0.0978455	-0.200537	0.083	0.164	1	FANCL
0.0978752	0.474594	0.337	0.218	1	PACS2
0.0978918	0.584986	0.204	0.109	1	SERINC5
0.0985048	0.758766	0.11	0.036	1	TECR
0.0985412	-0.447525	0.287	0.4	1	CDK13
0.0990662	-0.590936	0.149	0.236	1	LYPLAL1
0.0993588	-0.707136	0.05	0.109	1	ZNF704
0.0993828	0.108364	0.116	0.036	1	ATXN7L3
0.0994195	0.49018	0.11	0.036	1	CCP110
0.0995879	-0.400104	0.21	0.309	1	NCKAP5
0.0996376	-0.714412	0.088	0.164	1	AC090825.1
0.0997758	-0.38578	0.331	0.455	1	RBM5
0.0998408	-0.619248	0.155	0.255	1	ARHGAP35
0.100072	-0.407035	0.099	0.182	1	MICU3
0.100072	-0.222787	0.099	0.182	1	YWHAZ
0.100078	0.605585	0.133	0.055	1	ANKZF1
0.100209	-0.766375	0.122	0.2	1	CDK17
0.100341	0.510084	0.11	0.036	1	AKAP7
0.100371	0.0254644	0.149	0.255	1	PRKCD
0.100458	-0.744883	0.05	0.109	1	NOX4
0.100458	-0.764191	0.05	0.109	1	COX10
0.100458	-0.913252	0.05	0.109	1	ARSG
0.100513	0.641887	0.337	0.236	1	WLS
0.100596	0.612623	0.16	0.073	1	IRAK1
0.100901	0.498425	0.083	0.018	1	GABRB2
0.100933	-0.217039	0.21	0.327	1	RNF115
0.101612	0.644421	0.243	0.145	1	ANXA1
0.101792	-0.317503	0.149	0.255	1	TRIP10
0.102023	-0.528405	0.166	0.273	1	UTY
0.10203	-0.840437	0.039	0.091	1	RBAK
0.10227	-0.742844	0.088	0.164	1	HMCN1
0.102282	-0.0250379	0.083	0.164	1	IFNAR1
0.10263	-0.0499292	0.094	0.182	1	EEF1A1
0.10272	-0.528035	0.061	0.127	1	NUP62
0.103007	0.445839	0.138	0.055	1	ZBTB4
0.103047	-0.200295	0.072	0.145	1	SEMA6A
0.103049	-0.439416	0.249	0.364	1	ZEB1
0.103146	0.437055	0.11	0.036	1	SMAD5
0.103146	0.403834	0.11	0.036	1	GTF3C1
0.103158	-0.561807	0.287	0.418	1	ANXA4
0.103382	0.679418	0.177	0.091	1	SYNJ1
0.103757	-0.332478	0.061	0.127	1	DCUN1D1
0.103757	-0.447684	0.061	0.127	1	ADSL
0.104016	0.847884	0.105	0.036	1	ARPC4
0.1041	-0.136891	0.083	0.164	1	TENM2
0.104126	0.851197	0.265	0.182	1	BABAM2
0.104168	0.284384	0.083	0.018	1	TMEM144
0.104524	0.748283	0.309	0.218	1	TET3
0.104557	-0.471996	0.387	0.491	1	FCHSD2
0.104752	-0.426188	0.243	0.345	1	CCM2
0.104952	-0.32917	0.05	0.109	1	MDM1
0.105199	0.681056	0.155	0.073	1	SLC45A4
0.105206	-0.510825	0.177	0.273	1	NCALD
0.105974	0.688789	0.105	0.036	1	JDP2
0.106009	-0.377024	0.099	0.182	1	SMC1A
0.106015	0.69066	0.155	0.073	1	EXOC2
0.106101	-0.449107	0.05	0.109	1	NBPF9
0.10678	-0.663385	0.088	0.164	1	UBE2G1
0.106836	0.672176	0.155	0.073	1	SMARCA5
0.106917	-0.373124	0.061	0.127	1	ASL
0.10778	0.465739	0.204	0.109	1	DGKZ
0.107987	-0.559231	0.061	0.127	1	AC092650.1
0.107987	-0.282062	0.061	0.127	1	ANO2
0.107987	-0.200581	0.061	0.127	1	ZNF587
0.107991	0.889833	0.177	0.091	1	LY96
0.108411	0.512403	0.586	0.509	1	ZFHX3
0.108427	0.781468	0.077	0.018	1	TCOF1
0.108427	0.502348	0.077	0.018	1	TCAF1
0.108465	0.857567	0.232	0.145	1	ULK3
0.108495	0.72149	0.155	0.073	1	C16orf70
0.108515	0.538542	0.204	0.109	1	SMARCA4
0.108578	-0.331331	0.122	0.218	1	ARRDC1
0.108595	0.193841	0.193	0.091	1	ZNF586
0.108628	-0.54269	0.088	0.164	1	LMBRD1
0.109066	-0.384642	0.061	0.127	1	LMCD1
0.10918	-0.572431	0.315	0.418	1	CAST
0.109255	0.458821	0.204	0.109	1	DDX24
0.109303	0.679511	0.215	0.127	1	UBN1
0.109525	-0.156053	0.099	0.182	1	NBPF10
0.109576	-0.351138	0.597	0.745	1	PNISR
0.109605	-0.886137	0.05	0.109	1	DAPK2
0.109751	-0.686668	0.116	0.2	1	DEF6
0.109978	-0.189882	0.072	0.145	1	PHF10
0.110027	-0.275471	0.171	0.273	1	PIGL
0.110085	0.902134	0.166	0.091	1	GDI2
0.110153	-0.30824	0.061	0.127	1	KDM1A
0.110173	0.719538	0.155	0.073	1	GOLGA2
0.110278	-0.40209	0.144	0.236	1	SPIN1
0.110419	-0.198955	0.099	0.182	1	KLF12
0.110422	-0.465492	0.017	0.055	1	ABCG2
0.110422	-0.547918	0.017	0.055	1	ANKRD33B
0.110422	-0.595594	0.017	0.055	1	GNAL
0.110422	-0.392405	0.017	0.055	1	APOOL
0.110422	-0.624217	0.017	0.055	1	PHF6
0.110737	0.728002	0.199	0.109	1	ME2
0.110793	-0.408848	0.05	0.109	1	MFSD14A
0.110793	-0.524994	0.05	0.109	1	KDM5B
0.110793	0.597435	0.077	0.018	1	FBXO41
0.11102	0.7586	0.155	0.073	1	PDK3
0.111021	-0.50618	0.039	0.091	1	TRIB2
0.111271	-0.379196	0.188	0.291	1	HDLBP
0.111316	0.328226	0.519	0.4	1	NAV2
0.111446	-0.380981	0.088	0.164	1	TMTC2
0.11146	0.608095	0.304	0.2	1	CSGALNACT1
0.111529	-0.465464	0.193	0.291	1	KCNQ1
0.111841	-0.46109	0.144	0.236	1	NSMAF
0.111879	-0.67071	0.105	0.182	1	FAM20A
0.111937	-0.576123	0.077	0.145	1	PTPN1
0.111992	0.576939	0.077	0.018	1	AP4B1
0.111992	0.441779	0.077	0.018	1	USF1
0.111992	0.626079	0.077	0.018	1	RFNG
0.11228	-0.456512	0.017	0.055	1	AC083798.2
0.11228	-0.484451	0.017	0.055	1	LRRC6
0.11228	-0.516618	0.017	0.055	1	PDE3A
0.11228	-0.582311	0.017	0.055	1	ADAMTS17
0.11228	-0.443864	0.017	0.055	1	ZNF771
0.11228	-0.52877	0.017	0.055	1	RNF152
0.11228	-0.188164	0.017	0.055	1	GEMIN7-AS1
0.112353	-0.257326	0.061	0.127	1	ZNF335
0.112353	-0.100233	0.061	0.127	1	PHF8
0.112451	-0.316286	0.249	0.364	1	CAPZA1
0.112785	0.507194	0.912	0.964	1	NEAT1
0.113008	0.639194	0.309	0.2	1	PSAP
0.1132	-0.502718	0.05	0.109	1	HARS2
0.1132	0.587399	0.077	0.018	1	COG3
0.1132	0.662463	0.077	0.018	1	SPNS1
0.113438	0.131259	0.26	0.145	1	ATXN3
0.113446	0.770961	0.149	0.073	1	PMS1
0.113457	-0.733702	0.077	0.145	1	CNKSR3
0.113659	0.724979	0.238	0.145	1	FAM193B
0.113701	-0.372508	0.039	0.091	1	LGALS2
0.114101	0.607427	0.105	0.036	1	SYCP2L
0.114162	-0.350609	0.017	0.055	1	IPP
0.114162	-0.550551	0.017	0.055	1	RBMXL1
0.114162	-0.275546	0.017	0.055	1	RASSF5
0.114162	-0.537727	0.017	0.055	1	OPN3
0.114162	-0.600953	0.017	0.055	1	C2orf69
0.114162	-0.642814	0.017	0.055	1	RBM44
0.114162	-0.535586	0.017	0.055	1	MTRF1L
0.114162	-0.358578	0.017	0.055	1	PLPP5
0.114162	-0.424352	0.017	0.055	1	PDLIM1
0.114162	-0.347392	0.017	0.055	1	ALDH18A1
0.114162	-0.618746	0.017	0.055	1	DPF3
0.114162	-0.458683	0.017	0.055	1	AC060780.1
0.114162	-0.482586	0.017	0.055	1	SYCP2
0.114364	-0.38904	0.276	0.382	1	DICER1
0.114419	-0.306739	0.05	0.109	1	TSN
0.114419	-0.372953	0.05	0.109	1	H3F3A
0.114419	-0.399186	0.05	0.109	1	AC097634.3
0.114547	0.616982	0.221	0.127	1	ZNF207
0.114831	-0.835212	0.028	0.073	1	AC007389.1
0.114831	-0.703169	0.028	0.073	1	BAALC-AS1
0.114831	-0.438361	0.028	0.073	1	TMEM161A
0.114859	-0.345122	0.188	0.291	1	PTBP2
0.115061	-0.734411	0.039	0.091	1	NEK11
0.115061	-0.555308	0.039	0.091	1	SLC9A3-AS1
0.115061	-0.493789	0.039	0.091	1	CAVIN1
0.115151	0.052369	0.072	0.145	1	NUDCD3
0.115329	-0.414103	0.403	0.509	1	ZFAND3
0.115648	-0.319789	0.05	0.109	1	AL731577.2
0.115648	0.524158	0.077	0.018	1	FOLR2
0.115825	0.608787	0.127	0.055	1	HPS3
0.11607	-0.190892	0.017	0.055	1	DCST2
0.11607	-0.289994	0.017	0.055	1	ISG20L2
0.11607	-0.353168	0.017	0.055	1	RPSA
0.11607	-0.41643	0.017	0.055	1	FAM53A
0.11607	-0.368789	0.017	0.055	1	ZSCAN26
0.11607	-0.246032	0.017	0.055	1	ARFGEF3
0.11607	-0.502747	0.017	0.055	1	AF279873.3
0.11607	-0.260727	0.017	0.055	1	COA4
0.11607	-0.334424	0.017	0.055	1	WDR24
0.11607	-0.521649	0.017	0.055	1	ATMIN
0.11607	-0.565616	0.017	0.055	1	AC004797.1
0.11607	-0.443232	0.017	0.055	1	NME2
0.11607	-0.307247	0.017	0.055	1	CCDC9
0.11607	-0.401353	0.017	0.055	1	RPS4X
0.116098	-0.126111	0.11	0.2	1	PTPRB
0.116116	-0.25199	0.227	0.345	1	EEA1
0.116208	0.513649	0.105	0.036	1	SLC17A5
0.116208	0.394792	0.105	0.036	1	PFKP
0.116404	-0.424151	0.028	0.073	1	GSTP1
0.116433	-0.470835	0.039	0.091	1	NXPE3
0.116433	-0.406732	0.039	0.091	1	RPL10A
0.116857	-0.324255	0.061	0.127	1	E4F1
0.116888	-0.436467	0.05	0.109	1	TTC21A
0.116888	-0.377431	0.05	0.109	1	ABLIM3
0.116888	0.523775	0.077	0.018	1	FOXRED1
0.116888	-0.419214	0.05	0.109	1	TSPAN9
0.116888	-0.296518	0.05	0.109	1	PPTC7
0.11707	-0.574894	0.077	0.145	1	PAPSS1
0.117273	-0.206336	0.072	0.145	1	PARM1
0.117273	0.429334	0.105	0.036	1	TENT4B
0.117273	0.623934	0.105	0.036	1	EGLN2
0.117817	-0.453676	0.039	0.091	1	COLQ
0.117817	-0.174846	0.039	0.091	1	HACL1
0.117817	-0.479235	0.039	0.091	1	EIF2A
0.117817	-0.392861	0.039	0.091	1	LEKR1
0.117817	-0.326019	0.039	0.091	1	EIF2S1
0.117819	-0.0813518	0.122	0.218	1	STOX2
0.117892	0.844777	0.149	0.073	1	SLC38A10
0.117993	-0.516143	0.028	0.073	1	GIMAP1
0.117993	-0.663042	0.028	0.073	1	AC011447.3
0.118002	-0.129314	0.017	0.055	1	C1orf115
0.118002	-0.325822	0.017	0.055	1	CSRNP3
0.118002	-0.810279	0.017	0.055	1	MUSTN1
0.118002	-0.686128	0.017	0.055	1	MB21D2
0.118002	-0.347569	0.017	0.055	1	SULF1
0.118002	-0.302887	0.017	0.055	1	CSKMT
0.118002	-0.368087	0.017	0.055	1	RGS6
0.118002	-0.154018	0.017	0.055	1	CBR3
0.118002	-0.328685	0.017	0.055	1	CARD10
0.118005	-0.0820845	0.061	0.127	1	GLCE
0.118084	0.495333	0.133	0.055	1	TXNRD1
0.118138	-0.409829	0.05	0.109	1	SLC25A28
0.118582	-0.121728	0.061	0.127	1	CASS4
0.11872	-0.298356	0.099	0.182	1	TJP1
0.118889	-0.0981861	0.166	0.273	1	DYNC2H1
0.119161	-0.163054	0.061	0.127	1	STUB1
0.119194	0.312103	0.138	0.055	1	PLTP
0.119215	-0.327517	0.039	0.091	1	ABCF3
0.119215	-0.332354	0.039	0.091	1	AC008945.2
0.119398	-0.267394	0.05	0.109	1	GRINA
0.11942	-0.669082	0.309	0.418	1	PTK2
0.1196	-0.87215	0.028	0.073	1	FAM160A1
0.1196	-0.525021	0.028	0.073	1	ZNF282
0.1196	-0.512596	0.028	0.073	1	DTX4
0.1196	-0.542028	0.028	0.073	1	SIVA1
0.119669	0.665224	0.343	0.255	1	IKBKB
0.119671	-0.226433	0.099	0.182	1	IL1R1
0.119755	-0.29769	0.199	0.309	1	NBEA
0.119959	-0.143936	0.017	0.055	1	COLGALT2
0.119959	-0.29859	0.017	0.055	1	RBBP5
0.119959	-0.21792	0.017	0.055	1	KIAA1211
0.119959	-0.125242	0.017	0.055	1	NIM1K
0.119959	-0.112367	0.017	0.055	1	SUMO4
0.119959	-0.197214	0.017	0.055	1	ANGPT2
0.119959	-0.261495	0.017	0.055	1	SCARA5
0.119959	-0.329899	0.017	0.055	1	GSTO1
0.119959	-0.37207	0.017	0.055	1	TRIM5
0.119959	-0.153006	0.017	0.055	1	AC009318.1
0.119959	-0.38598	0.017	0.055	1	DIAPH3
0.119959	-0.312899	0.017	0.055	1	ZNF304
0.12003	-0.202248	0.16	0.255	1	TM9SF3
0.120036	-0.286849	0.359	0.491	1	PTPRM
0.120114	-0.206891	0.138	0.236	1	PKD2
0.120134	-0.447572	0.105	0.182	1	MTOR
0.12025	-0.371174	0.088	0.164	1	MAP7
0.12025	-0.217485	0.088	0.164	1	SNX19
0.12025	-0.357788	0.088	0.164	1	CAND1
0.120317	-0.180291	0.293	0.418	1	NCOR2
0.120327	-0.130692	0.061	0.127	1	CRCP
0.120327	-0.208038	0.061	0.127	1	CREBL2
0.120564	-0.150987	0.171	0.273	1	ANK2
0.120612	-0.525411	0.177	0.273	1	PPHLN1
0.120669	-0.267664	0.05	0.109	1	EYS
0.120669	-0.186713	0.05	0.109	1	HOMER2
0.121077	-0.528157	0.138	0.218	1	LMBR1
0.121131	-0.330948	0.116	0.2	1	TAF3
0.121224	-0.187104	0.028	0.073	1	HOXD10
0.121224	-0.438239	0.028	0.073	1	BLOC1S5
0.121224	-0.445981	0.028	0.073	1	OTUD7A
0.121224	-0.265828	0.028	0.073	1	AC006141.1
0.121231	-0.414443	0.199	0.309	1	FAM193A
0.121427	-0.462512	0.448	0.564	1	FOXP1
0.121449	-0.595225	0.066	0.127	1	ROBO1
0.121501	-0.163381	0.061	0.127	1	APOL3
0.121505	-0.654023	0.138	0.218	1	LAMA4
0.121636	0.427897	0.204	0.109	1	NDUFA10
0.121942	-0.25922	0.017	0.055	1	PKN2-AS1
0.121942	-0.420831	0.017	0.055	1	AL136114.1
0.121942	-0.318785	0.017	0.055	1	LMAN2L
0.121942	-0.292667	0.017	0.055	1	NKD2
0.121942	-0.236519	0.017	0.055	1	HLA-DOA
0.121942	-0.297531	0.017	0.055	1	AC107375.1
0.121942	-0.00965245	0.017	0.055	1	YEATS4
0.121942	-0.195211	0.017	0.055	1	GPR180
0.121942	-0.242366	0.017	0.055	1	BAHD1
0.121942	-0.165327	0.017	0.055	1	FAM227B
0.121942	-0.412596	0.017	0.055	1	ADAT1
0.121942	-0.161312	0.017	0.055	1	PITPNM3
0.121942	-0.264926	0.017	0.055	1	NFKBIB
0.121942	-0.205872	0.017	0.055	1	TTLL1
0.12195	0.455125	0.077	0.018	1	FBXL19
0.121974	-0.527398	0.26	0.364	1	TMEM131
0.122043	-0.308087	0.116	0.2	1	CLOCK
0.12205	-0.455305	0.039	0.091	1	SKP1
0.12205	-0.276077	0.039	0.091	1	EML2
0.122166	0.645697	0.221	0.127	1	CMKLR1
0.122386	-0.316419	0.077	0.145	1	GCA
0.122386	-0.492443	0.077	0.145	1	MFSD6
0.122413	-0.438702	0.133	0.218	1	RFX3
0.122636	0.570506	0.243	0.145	1	SLC49A4
0.12271	0.672189	0.127	0.055	1	ULK2
0.122831	-0.560485	0.188	0.273	1	AC008014.1
0.122852	-0.195472	0.26	0.382	1	YTHDC1
0.122864	-0.370149	0.028	0.073	1	PLPPR4
0.122864	-0.549049	0.028	0.073	1	RPL32
0.122864	-0.449812	0.028	0.073	1	SHISA5
0.122864	-0.429677	0.028	0.073	1	MCUR1
0.122864	-0.394945	0.028	0.073	1	MSC-AS1
0.123075	-0.427149	0.166	0.255	1	HMGN3
0.123242	-0.25178	0.05	0.109	1	CACNA1C
0.123377	-0.323003	0.337	0.473	1	ARID1B
0.123471	-0.414766	0.254	0.364	1	JPX
0.123486	-0.220652	0.039	0.091	1	ENTPD5
0.123719	0.596403	0.127	0.055	1	DRAM2
0.12395	-0.194118	0.017	0.055	1	KCNMB2-AS1
0.12395	0.13831	0.017	0.055	1	LEF1
0.12395	-0.324514	0.017	0.055	1	HPGD
0.12395	-0.0198394	0.017	0.055	1	TPMT
0.12395	-0.0304174	0.017	0.055	1	METTL24
0.12395	-0.059477	0.017	0.055	1	AC053513.1
0.12395	-0.0218556	0.017	0.055	1	FAM219B
0.12395	-0.191576	0.017	0.055	1	MFNG
0.124075	0.418577	0.204	0.109	1	NRP2
0.12412	-0.426407	0.315	0.418	1	AFF3
0.124523	-0.458211	0.028	0.073	1	AC005237.1
0.124523	-0.850269	0.028	0.073	1	PRR3
0.124523	-0.441091	0.028	0.073	1	URM1
0.124545	-0.118792	0.05	0.109	1	COPS7B
0.124545	0.30092	0.077	0.018	1	SMIM4
0.124545	-0.125793	0.05	0.109	1	DAP
0.124922	-0.321247	0.105	0.182	1	TOM1L2
0.124936	-0.767707	0.066	0.127	1	KIFC3
0.124936	-0.387203	0.039	0.091	1	SNRPA1
0.124975	-0.435315	0.21	0.309	1	MTDH
0.125091	0.842237	0.193	0.109	1	EEF1D
0.125367	0.602374	0.282	0.182	1	FGFR1
0.12537	0.76294	0.122	0.055	1	REEP4
0.125665	-0.467507	0.077	0.145	1	FBXW5
0.125859	0.212172	0.077	0.018	1	HK3
0.125896	-0.489219	0.105	0.182	1	PPP2R5A
0.125984	-0.0582041	0.017	0.055	1	WFS1
0.125984	-0.413086	0.017	0.055	1	AC013287.1
0.125984	0.00892386	0.017	0.055	1	CCND2
0.125984	0.00980432	0.017	0.055	1	FBLN5
0.126076	-0.560748	0.122	0.2	1	GALK2
0.126198	-0.256211	0.028	0.073	1	ZNF595
0.126198	-0.421521	0.028	0.073	1	LINC00907
0.126198	-0.438121	0.028	0.073	1	TICAM1
0.126215	0.470046	0.155	0.073	1	ENGASE
0.126289	0.190427	0.061	0.127	1	RGS14
0.1264	-0.205533	0.039	0.091	1	BTG2
0.1264	-0.328488	0.039	0.091	1	PLEKHH1
0.126709	-0.240013	0.42	0.545	1	JAK2
0.126774	-0.406911	0.077	0.145	1	TXNDC16
0.127169	-0.2507	0.243	0.364	1	MYO1E
0.127296	-0.261454	0.127	0.218	1	HNRNPM
0.127465	-0.233699	0.088	0.164	1	RYBP
0.127508	-0.0115677	0.061	0.127	1	PRKCI
0.127876	-0.332938	0.039	0.091	1	RAB5B
0.127891	-0.1525	0.028	0.073	1	MOB3C
0.127891	-0.302776	0.028	0.073	1	IFT20
0.127891	-0.306144	0.028	0.073	1	CCM2L
0.127891	-0.332373	0.028	0.073	1	SCARF2
0.127891	-0.0800375	0.028	0.073	1	CRKL
0.128044	-0.00895393	0.017	0.055	1	LRRC8C-DT
0.128044	-0.0541909	0.017	0.055	1	AC083855.2
0.128044	0.164452	0.017	0.055	1	AC006480.2
0.128044	0.089694	0.017	0.055	1	BOP1
0.128044	0.0121276	0.017	0.055	1	DVL2
0.128044	-0.119223	0.017	0.055	1	TPGS2
0.128044	0.0705057	0.017	0.055	1	ZNF569
0.128044	-0.0436182	0.017	0.055	1	PCAT19
0.128314	0.438292	0.464	0.364	1	EPS15
0.128407	-0.515778	0.122	0.2	1	FLNB
0.128488	0.324966	0.381	0.273	1	DNM2
0.129129	-0.602691	0.188	0.273	1	TBL1X
0.129366	-0.421598	0.039	0.091	1	GUCA1B
0.129602	-0.167117	0.028	0.073	1	CZIB
0.129602	-0.310877	0.028	0.073	1	ACTR1B
0.129602	-0.191453	0.028	0.073	1	HMCES
0.129602	-0.164561	0.028	0.073	1	ANKMY2
0.129602	-0.194466	0.028	0.073	1	CCDC122
0.129602	-0.320747	0.028	0.073	1	MYDGF
0.129604	0.609692	0.271	0.182	1	PRDM2
0.129706	-0.691072	0.066	0.127	1	POLL
0.129739	0.815292	0.099	0.036	1	SLC11A1
0.129774	0.441166	0.569	0.509	1	CCSER1
0.130144	-0.446639	0.077	0.145	1	WWTR1
0.130356	-0.323197	0.227	0.327	1	STX16
0.130457	-0.329079	0.309	0.436	1	UBE2G2
0.130575	-0.35566	0.215	0.309	1	ARID2
0.130643	-0.464671	0.315	0.4	1	CCAR1
0.130783	-0.153639	1	1	1	MALAT1
0.130869	-0.226097	0.039	0.091	1	TTC9C
0.130966	-0.588515	0.094	0.164	1	ITGB5
0.13133	-0.378505	0.028	0.073	1	CNTNAP3
0.131346	0.477027	0.26	0.164	1	OSBPL1A
0.131682	0.591253	0.177	0.091	1	ADGRE5
0.131873	-0.371482	0.105	0.182	1	TACR1
0.131874	0.629449	0.215	0.127	1	KIAA0930
0.132027	0.686842	0.127	0.055	1	DCTN4
0.132027	0.473654	0.127	0.055	1	RBM28
0.132032	0.767526	0.144	0.073	1	ANP32A
0.132386	-0.232674	0.039	0.091	1	DNAJC16
0.132386	-0.0302928	0.039	0.091	1	RAB4A
0.132386	-0.0411284	0.039	0.091	1	CAAP1
0.132429	0.108571	0.077	0.145	1	DDX58
0.132588	0.0417787	0.05	0.109	1	BCKDHB
0.132588	-0.0784278	0.05	0.109	1	VASH1
0.132627	0.642397	0.072	0.018	1	PBXIP1
0.132627	0.586509	0.072	0.018	1	HELB
0.132838	-0.492588	0.155	0.236	1	DNM3
0.132942	0.512957	0.42	0.309	1	FMN1
0.133076	-0.283683	0.028	0.073	1	CCDC142
0.133076	-0.218434	0.028	0.073	1	BBS5
0.133076	-0.368948	0.028	0.073	1	MAP2
0.133076	-0.262127	0.028	0.073	1	CAPN10
0.133076	-0.286436	0.028	0.073	1	DOCK3
0.133076	-0.24947	0.028	0.073	1	MED21
0.133076	-0.214572	0.028	0.073	1	EXOSC8
0.133076	-0.203646	0.028	0.073	1	GTF2A1
0.133076	-0.0330214	0.028	0.073	1	GPR68
0.133095	0.529972	0.127	0.055	1	AC087627.1
0.133273	-0.768752	0.254	0.345	1	KDM2B
0.133493	-0.375052	0.254	0.364	1	CLASP2
0.133517	-0.667393	0.138	0.218	1	TNFRSF25
0.133583	-0.427737	0.077	0.145	1	USP31
0.133773	-0.484214	0.188	0.291	1	ATP2B4
0.133917	-0.116014	0.039	0.091	1	SLC2A3
0.133917	-0.197537	0.039	0.091	1	ZNF585A
0.134408	-0.774319	0.171	0.255	1	SERPINB6
0.134535	0.614502	0.099	0.036	1	EPHX1
0.134686	-0.247415	0.039	0.091	1	PGM5
0.134745	-0.373308	0.077	0.145	1	DENND2A
0.13484	-0.264061	0.028	0.073	1	EPHA6
0.13484	-0.114232	0.028	0.073	1	EFCAB11
0.135005	0.44009	0.232	0.145	1	APBB1IP
0.135088	-0.323093	0.16	0.255	1	EPB41L3
0.135152	0.195103	0.309	0.2	1	EXOC1
0.135347	0.389219	0.304	0.2	1	WDR26
0.135461	-0.0561457	0.039	0.091	1	NSUN5
0.135488	0.499443	0.072	0.018	1	NECTIN3-AS1
0.135488	0.621308	0.072	0.018	1	GNE
0.136262	0.14327	0.663	0.564	1	PDE4D
0.136308	-0.579192	0.138	0.218	1	ELN
0.13634	0.483325	0.127	0.055	1	RCAN1
0.136449	0.349737	0.343	0.236	1	ALOX5
0.136568	0.0680698	0.105	0.036	1	CLSTN1
0.136622	0.0600792	0.028	0.073	1	RPS27
0.136622	-0.0510566	0.028	0.073	1	PCYOX1L
0.136622	-0.179192	0.028	0.073	1	SURF1
0.136937	0.36201	0.072	0.018	1	RALB
0.136995	0.804561	0.21	0.127	1	CENPC
0.137019	-0.139274	0.039	0.091	1	PKN3
0.137393	-0.585462	0.144	0.218	1	AL365295.1
0.137729	0.51579	0.221	0.127	1	LSM14A
0.138064	-0.301953	0.227	0.327	1	UBR3
0.138067	-0.310027	0.105	0.182	1	RAP1GAP2
0.138221	0.4398	0.099	0.036	1	PTAR1
0.138221	0.543759	0.099	0.036	1	ST5
0.138353	-0.0758313	0.088	0.164	1	KIF27
0.138386	0.351777	0.155	0.073	1	LINC01184
0.138397	0.434124	0.072	0.018	1	PAIP1
0.138397	0.568799	0.072	0.018	1	IFRD1
0.138423	-0.0345007	0.028	0.073	1	COL9A2
0.138423	0.234686	0.028	0.073	1	CTSK
0.138423	-0.0516639	0.028	0.073	1	DEC1
0.138423	-0.117479	0.028	0.073	1	ZPR1
0.138423	-0.0115688	0.028	0.073	1	ELMO2
0.13859	0.030242	0.039	0.091	1	UBA5
0.13925	-0.642651	0.227	0.327	1	PARD3B
0.139269	-0.760368	0.144	0.218	1	RSU1
0.139467	0.507397	0.099	0.036	1	MTPAP
0.13948	0.771312	0.122	0.055	1	CLN8
0.139882	-0.310234	0.133	0.218	1	ATXN10
0.140176	-0.125868	0.039	0.091	1	KBTBD12
0.140176	-0.0789711	0.039	0.091	1	CAT
0.140297	-0.594608	0.282	0.382	1	EPB41L2
0.140468	0.220315	0.878	0.873	1	AHNAK
0.140761	0.451799	0.127	0.055	1	EYA2
0.140852	-0.238196	0.133	0.218	1	TMEM43
0.141274	0.767079	0.144	0.073	1	TAGLN
0.141275	-0.154751	0.077	0.145	1	AC007566.1
0.141339	0.489293	0.171	0.091	1	ABCC3
0.141675	0.497464	0.276	0.182	1	UBE3A
0.141867	-0.528776	0.182	0.273	1	RSBN1L
0.141881	-0.16905	0.077	0.145	1	STK11IP
0.142078	-0.05843	0.028	0.073	1	PCBP4
0.142119	-0.631644	0.144	0.218	1	FAM91A1
0.142804	0.477402	0.193	0.109	1	ATP2A2
0.14285	0.483545	0.072	0.018	1	SPAG16
0.14285	0.428363	0.072	0.018	1	TMEM33
0.14285	0.435206	0.072	0.018	1	EEF1G
0.143137	-0.424316	0.21	0.309	1	PFKFB3
0.143182	-0.455018	0.171	0.255	1	NEK3
0.143253	-0.540428	0.083	0.145	1	IARS
0.143257	0.416625	0.099	0.036	1	NUPR1
0.143554	-0.422428	0.066	0.127	1	POU6F1
0.143752	-0.632799	0.055	0.109	1	UBE2N
0.143759	-0.304372	0.354	0.455	1	PDS5A
0.143933	0.0521776	0.028	0.073	1	UBQLN4
0.143933	-0.110483	0.028	0.073	1	MCAM
0.144455	-0.668836	0.083	0.145	1	CYSTM1
0.144807	-0.446793	0.21	0.309	1	UBE2R2
0.144817	0.564971	0.326	0.236	1	PRRC2B
0.144868	-0.328044	0.066	0.127	1	ROBO4
0.144868	-0.383839	0.066	0.127	1	ZNF420
0.145014	0.999358	0.177	0.109	1	DGKD
0.145176	-0.620053	0.055	0.109	1	MAP1B
0.145292	0.348178	0.127	0.055	1	FBXW4
0.145363	0.444776	0.149	0.073	1	GPR137B
0.145556	-0.199923	0.077	0.145	1	PALM2-AKAP2
0.145663	0.504137	0.343	0.236	1	RELCH
0.145826	0.449135	0.099	0.036	1	PSMD7
0.145878	0.24466	0.072	0.018	1	SLC12A2
0.145895	0.54332	0.149	0.073	1	TMEM161B-AS1
0.145934	-0.356669	0.138	0.218	1	XPO6
0.14619	-0.240628	0.066	0.127	1	ACBD3
0.14619	-0.711085	0.066	0.127	1	GTF2E2
0.14619	-0.396811	0.066	0.127	1	MBD1
0.146671	-0.113393	0.105	0.182	1	ATP13A3
0.146671	-0.294818	0.105	0.182	1	CRYZL1
0.147411	0.350962	0.072	0.018	1	MIIP
0.147411	0.212758	0.072	0.018	1	CBWD2
0.147411	0.463139	0.072	0.018	1	TATDN2
0.147411	0.518086	0.072	0.018	1	LILRB4
0.147411	0.41604	0.072	0.018	1	IDH3B
0.147519	0.474326	0.193	0.109	1	STAT5A
0.14773	-0.36983	0.171	0.255	1	TASOR
0.148056	-0.603645	0.055	0.109	1	TAGLN2
0.148106	-0.445187	0.083	0.145	1	TMEM65
0.148217	0.0506511	0.453	0.345	1	LGMN
0.148431	0.36573	0.099	0.036	1	FUCA1
0.148431	0.379791	0.099	0.036	1	LGALS9
0.148509	0.888534	0.221	0.145	1	SUGP2
0.148799	-0.262692	0.133	0.218	1	ETS2
0.148956	0.380739	0.072	0.018	1	ABCD2
0.149304	-0.145764	0.077	0.145	1	CNOT9
0.149439	0.694909	0.271	0.182	1	DISP1
0.149588	0.707354	0.232	0.145	1	COL6A3
0.149747	0.336404	0.099	0.036	1	ZNF718
0.149747	0.31388	0.099	0.036	1	ATP6V1B2
0.149865	0.436974	0.343	0.236	1	GABBR1
0.149944	0.629576	0.122	0.055	1	MAP3K6
0.149944	0.718362	0.122	0.055	1	SLC22A3
0.149944	0.634035	0.122	0.055	1	WDR81
0.15041	-0.358621	0.199	0.291	1	AC025159.1
0.150514	0.237221	0.072	0.018	1	POLR3C
[truncated: 6,356 more rows]
