# Supplementary material for: snRNA-seq of human cutaneous neurofibromas before and after selumetinib treatment implicates role of altered Schwann cell states, inter-cellular signaling, and extracellular matrix in treatment response
Source: Acta Neuropathol Commun. 2024 Jun 21;12:102. doi: 10.1186/s40478-024-01821-z (PMC11191180; doi:10.1186/s40478-024-01821-z)
Supplement: Supplementary file 7 — Additional file 7. [file 40478_2024_1821_MOESM7_ESM.xlsx]

## Sheet: Melanocytes
p_val	avg_log2FC	pct.1	pct.2	p_val_adj	genes
4.87521e-05	-2.28109	0	0.213	1	C5orf17
0.000319681	-1.30978	0.028	0.234	1	MCU
0.000643267	-1.20011	0.042	0.255	1	DAB1
0.000800708	-0.976278	0	0.149	1	CCDC138
0.000800708	-1.16986	0	0.149	1	CCDC40
0.000800708	-1.05192	0	0.149	1	CPT1B
0.000950307	1.35659	0.292	0.043	1	USP33
0.00133035	-1.16388	0.028	0.213	1	NONO
0.00160984	-0.885206	0.014	0.17	1	MYO16
0.00181746	-1.07918	0.014	0.17	1	ME2
0.00189459	1.47523	0.292	0.064	1	LINC01876
0.00200437	-0.399636	0	0.128	1	KLHL21
0.00200437	-1.09216	0	0.128	1	LYPLA2
0.00200437	-1.0701	0	0.128	1	C2orf27A
0.00200437	-0.591485	0	0.128	1	NNT-AS1
0.00200437	-0.780785	0	0.128	1	NR4A1
0.00200437	-1.07918	0	0.128	1	TRPV1
0.00224112	-1.20319	0.028	0.191	1	MID1
0.00228774	-1.06796	0.292	0.511	1	CTBP2
0.00233277	-0.982675	0.111	0.34	1	ACAP3
0.00237203	-1.07612	0.056	0.255	1	NCKAP5
0.00258686	-0.950125	0.028	0.191	1	AC112722.1
0.00277742	-0.962347	0.028	0.191	1	MINK1
0.00339835	0.974412	0.625	0.447	1	OSBPL9
0.00344101	1.12944	0.25	0.043	1	PWRN1
0.00348678	-1.3104	0.042	0.213	1	RAB18
0.00352567	-1.40013	0.056	0.234	1	B3GLCT
0.00456205	-0.715811	0.014	0.149	1	ATL1
0.00499928	-0.715569	0	0.106	1	LINC01237
0.00499928	-0.717831	0	0.106	1	EXOSC3
0.00499928	-0.550836	0	0.106	1	ANKRD20A1
0.00499928	-0.70405	0	0.106	1	PTDSS2
0.00499928	-0.906184	0	0.106	1	EXPH5
0.00499928	-0.829035	0	0.106	1	BHLHE41
0.00499928	-0.782397	0	0.106	1	GMFB
0.00499928	-1.04683	0	0.106	1	PRKCSH
0.00514905	0.818132	0.736	0.532	1	SAT1
0.00517334	-1.57005	0.125	0.319	1	LYPLAL1-AS1
0.00525114	1.37788	0.153	0	1	RGS3
0.00525114	0.90673	0.153	0	1	VPS26A
0.00525114	1.05714	0.153	0	1	TMEM8A
0.00526993	1.05931	0.403	0.17	1	BCLAF1
0.00660415	-0.907747	0.097	0.298	1	PACS1
0.00672254	0.651361	0.944	0.915	1	TRPM1
0.00681392	-0.785284	0.028	0.17	1	AC040174.1
0.00694231	-0.682817	0.042	0.191	1	OXCT1
0.00711327	0.751077	0.194	0.021	1	SLC44A2
0.00716243	-1.16822	0.042	0.191	1	FHOD1
0.00779194	-0.265625	1	1	1	MALAT1
0.0080655	1.09175	0.139	0	1	VEGFA
0.0080655	0.803563	0.139	0	1	CRTC1
0.00810693	-0.85749	0.042	0.191	1	TRNT1
0.00825271	-1.06892	0.097	0.277	1	EPB41
0.00883537	1.0086	0.181	0.021	1	AL162253.2
0.0088386	-0.744368	0.208	0.447	1	SMC5
0.00916141	-0.91068	0.042	0.191	1	PHACTR1
0.00933889	-0.980784	0.014	0.128	1	RNF185
0.00961537	0.601642	0.25	0.064	1	PRKAA1
0.00970794	-0.954777	0.014	0.128	1	HDAC5
0.0100899	-0.83597	0.014	0.128	1	NDC1
0.0100899	-1.39027	0.014	0.128	1	NTNG2
0.0100899	-0.824399	0.014	0.128	1	PRR14
0.0100899	-0.89127	0.014	0.128	1	PSMF1
0.0103931	-0.827006	0.069	0.234	1	MTOR
0.0104852	-1.27199	0.014	0.128	1	TRAF4
0.0106004	-0.975443	0.125	0.319	1	UBE2H
0.0108943	-0.972707	0.014	0.128	1	CD63
0.0110652	-0.795881	0.056	0.213	1	CEP57L1
0.0111772	0.905112	0.208	0.043	1	STARD13
0.0113036	0.587316	0.778	0.574	1	TMEM117
0.0113174	-0.455425	0.014	0.128	1	G3BP2
0.0113174	-0.716711	0.014	0.128	1	DDX23
0.0114657	1.04474	0.208	0.043	1	SNX6
0.0121051	0.94598	0.278	0.085	1	PTGDS
0.0121749	-0.990408	0.083	0.255	1	PLPP1
0.0123511	0.893968	0.125	0	1	RMDN2
0.0123511	0.914106	0.125	0	1	INTS1
0.0123511	0.801282	0.125	0	1	ZNF3
0.0123511	0.83176	0.125	0	1	FERMT2
0.0123511	1.05528	0.125	0	1	SMARCE1
0.0124781	-0.780766	0	0.085	1	SLC1A7
0.0124781	-0.441514	0	0.085	1	BX284613.2
0.0124781	-0.697529	0	0.085	1	AC007390.2
0.0124781	-0.662027	0	0.085	1	ELMOD2
0.0124781	-0.618633	0	0.085	1	AC124852.1
0.0124781	-0.605387	0	0.085	1	ZSCAN16-AS1
0.0124781	-0.977544	0	0.085	1	HLA-F-AS1
0.0124781	-0.557506	0	0.085	1	PRAG1
0.0124781	-0.937945	0	0.085	1	COL14A1
0.0124781	-0.904773	0	0.085	1	AL589843.1
0.0124781	-0.32192	0	0.085	1	SELENOH
0.0124781	-0.721739	0	0.085	1	GRIP1
0.0124781	-0.573354	0	0.085	1	YEATS4
0.0124781	-0.853105	0	0.085	1	CRYL1
0.0124781	-0.792314	0	0.085	1	AC027020.2
0.0124781	-0.886074	0	0.085	1	SGF29
0.0124781	-0.370169	0	0.085	1	RNF40
0.0124781	-0.859805	0	0.085	1	RNF135
0.0124781	-0.527727	0	0.085	1	P3H4
0.0124781	-0.747119	0	0.085	1	HDHD2
0.0124781	-0.421274	0	0.085	1	ECSIT
0.0124781	-0.399211	0	0.085	1	UBOX5
0.0124781	-0.718185	0	0.085	1	SCARF2
0.0126083	0.708228	0.556	0.34	1	TNRC6A
0.0127544	-0.710444	0.194	0.404	1	PICALM
0.0128281	0.714702	0.292	0.085	1	GRAMD2B
0.0129416	0.563304	0.722	0.489	1	NLGN1
0.0132534	-0.729653	0.111	0.298	1	NVL
0.0133425	1.05101	0.167	0.021	1	COQ4
0.0134728	0.952633	0.375	0.17	1	RIN3
0.0135107	0.67002	0.472	0.255	1	ASXL1
0.0140217	0.801225	0.208	0.043	1	ATF6
0.0146006	-0.852635	0.458	0.66	1	MCOLN3
0.0148206	-0.814033	0.028	0.149	1	ANP32A
0.0152668	-0.627028	0.333	0.574	1	SRRM1
0.0152917	1.16185	0.222	0.064	1	WIPI1
0.015366	-0.693755	0.153	0.34	1	MAPKAP1
0.0154589	0.884326	0.264	0.085	1	DENND4C
0.0155969	-1.04135	0.208	0.383	1	KMT2A
0.0157671	0.759734	0.167	0.021	1	COBL
0.015821	-0.766833	0.028	0.149	1	TPST1
0.015821	-1.08862	0.028	0.149	1	RALBP1
0.015841	-0.975617	0.042	0.17	1	ANKRA2
0.0162069	0.636373	0.167	0.021	1	CGGBP1
0.0166875	0.91551	0.472	0.277	1	ACIN1
0.0169141	0.957149	0.25	0.085	1	COPB1
0.017058	1.46554	0.278	0.106	1	AL139383.1
0.0172185	0.731424	0.264	0.085	1	DENND6A
0.0172411	0.814609	0.403	0.191	1	PDXDC1
0.0172436	1.18405	0.319	0.128	1	EGFL7
0.0173079	-0.760305	0.042	0.17	1	AK3
0.0183566	-0.771251	0.125	0.298	1	SH3BGRL
0.0184581	1.11189	0.153	0.021	1	TSPAN5
0.0184581	0.891224	0.153	0.021	1	MYO19
0.0185847	0.689224	0.431	0.213	1	CDH1
0.0188724	0.874863	0.111	0	1	C1orf174
0.0188724	0.592836	0.111	0	1	ATP5PB
0.0188724	0.960881	0.111	0	1	CCDC174
0.0188724	0.817733	0.111	0	1	C3orf38
0.0188724	0.750183	0.111	0	1	SLC2A8
0.0188724	0.519739	0.111	0	1	GLOD4
0.0188724	0.811183	0.111	0	1	PHKA2
0.0188724	1.16404	0.111	0	1	DOCK11
0.0189815	0.743315	0.153	0.021	1	INPP4A
0.0191439	0.922085	0.389	0.191	1	GSN
0.0191514	-0.841949	0.125	0.298	1	PREX2
0.0191753	-0.734745	0.153	0.34	1	R3HCC1L
0.0191872	-0.252833	0.028	0.149	1	TFDP1
0.0191872	-0.498999	0.028	0.149	1	SLC7A5
0.0195149	-0.624843	0.194	0.404	1	DIP2B
0.0200181	-0.742468	0.042	0.17	1	CA5B
0.0204364	-0.944654	0.083	0.234	1	SGIP1
0.0204364	-0.929136	0.083	0.234	1	ACTR10
0.0206026	-0.705809	0.042	0.17	1	OLA1
0.0206365	0.704227	0.222	0.064	1	KRIT1
0.0206745	-1.04657	0.056	0.191	1	CASC15
0.0208317	-0.754406	0.125	0.298	1	HNRNPR
0.0209602	-0.846021	0.194	0.383	1	FSD1L
0.0212964	-0.98347	0.25	0.426	1	GAK
0.0216206	0.547945	0.972	0.894	1	DCT
0.0217974	0.827663	0.153	0.021	1	ABHD18
0.021802	-0.824993	0.056	0.191	1	ZYG11B
0.0218928	0.959344	0.25	0.085	1	MAP3K20
0.0220797	0.905199	0.222	0.064	1	LINC02615
0.0222538	-0.872782	0.306	0.489	1	FNDC3B
0.0223288	-0.865557	0.167	0.34	1	SMAD2
0.0225799	0.812231	0.222	0.064	1	MCM3AP
0.0230633	-0.546082	0.014	0.106	1	RUNDC1
0.0230899	0.576242	0.222	0.064	1	CAPZA1
0.0235935	-0.506964	0.056	0.191	1	TAF4
0.023616	0.989075	0.278	0.106	1	DIAPH2
0.023622	0.310735	0.444	0.213	1	HIP1
0.0236633	-0.713778	0.069	0.213	1	ABCF1
0.0239427	-1.06395	0.014	0.106	1	PCNX2
0.0239427	-0.877821	0.014	0.106	1	GHR
0.0239427	-0.684441	0.014	0.106	1	TXNDC15
0.0239427	-0.482164	0.014	0.106	1	E4F1
0.0239427	-0.984365	0.014	0.106	1	CBY1
0.0246547	-0.55471	0.083	0.234	1	PPIL4
0.0247319	-0.72475	0.514	0.66	1	AKT3
0.024851	-0.983144	0.014	0.106	1	CYB5R1
0.0248519	0.900782	0.181	0.043	1	YEATS2
0.025789	-0.679122	0.014	0.106	1	STPG1
0.0264558	-1.18823	0.222	0.383	1	TNS3
0.0266842	1.03143	0.292	0.128	1	PWWP3A
0.0267575	-0.687095	0.014	0.106	1	ATP13A2
0.0267575	-0.306404	0.014	0.106	1	PPIE
0.0267575	-0.538445	0.014	0.106	1	DIRC3
0.0267575	-0.632013	0.014	0.106	1	NRG1
0.0267575	-0.605862	0.014	0.106	1	CLIC2
0.027022	-1.21386	0.208	0.362	1	ST3GAL5
0.0270333	-0.521821	0.083	0.234	1	DDX59
0.0270333	-0.683197	0.083	0.234	1	GABPB1-AS1
0.0271791	0.953081	0.236	0.085	1	SORT1
0.0273272	0.317947	0.292	0.106	1	AC090403.1
0.0274296	-0.777373	0.25	0.447	1	SRSF4
0.027694	0.991972	0.139	0.021	1	METTL17
0.0277572	-0.404854	0.014	0.106	1	AL035530.2
0.0277572	-0.55249	0.014	0.106	1	OR7C1
0.0278882	-0.727441	0.181	0.362	1	FAM13B
0.0284681	0.756187	0.139	0.021	1	PSMC1
0.0284681	0.862312	0.139	0.021	1	YES1
0.0287328	0.801199	0.181	0.043	1	CD59
0.0287328	-0.614371	0.069	0.213	1	DNAJC7
0.0288042	0.762837	0.097	0	1	UQCRH
0.0288042	0.839439	0.097	0	1	RABGGTB
0.0288042	0.695642	0.097	0	1	NAGK
0.0288042	0.965342	0.097	0	1	DNPEP
0.0288042	0.605138	0.097	0	1	BBS7
0.0288042	0.931002	0.097	0	1	TSPAN17
0.0288042	0.898495	0.097	0	1	HCG17
0.0288042	0.768479	0.097	0	1	AL450332.1
0.0288042	0.691925	0.097	0	1	ZC3HC1
0.0288042	0.769442	0.097	0	1	AC021733.4
0.0288042	0.651576	0.097	0	1	FXN
0.0288042	0.64361	0.097	0	1	MSANTD3
0.0288042	0.777625	0.097	0	1	ANO4
0.0288042	0.47758	0.097	0	1	ZNF839
0.0288042	0.4828	0.097	0	1	GABRB3
0.0288042	0.744206	0.097	0	1	STK11
0.0288042	0.744617	0.097	0	1	SHFL
0.0288042	0.679148	0.097	0	1	KIAA1671
0.0288042	1.0747	0.097	0	1	HCFC1
0.028871	-0.453014	0.028	0.128	1	IQCN
0.0289335	1.1264	0.236	0.085	1	CLASRP
0.0289449	-0.61596	0.083	0.234	1	HACE1
0.0290161	0.784279	0.639	0.468	1	TFAP2A
0.0292607	0.854981	0.139	0.021	1	KLF3
0.0292607	0.745063	0.139	0.021	1	POC5
0.02958	0.701458	0.208	0.064	1	ARIH2
0.0298765	0.646808	0.472	0.277	1	KDM2A
0.0300722	0.867569	0.139	0.021	1	ATG4B
0.0307574	-0.596433	0.028	0.128	1	ELOA-AS1
0.0307574	-0.738518	0.028	0.128	1	SLC39A10
0.0314011	-0.406206	0	0.064	1	SERINC2
0.0314011	-0.411414	0	0.064	1	EXO5
0.0314011	-0.549928	0	0.064	1	PRDX1
0.0314011	-0.738392	0	0.064	1	AC099792.1
0.0314011	-0.656387	0	0.064	1	AP4B1
0.0314011	-0.290325	0	0.064	1	NOTCH2NLC
0.0314011	-0.293979	0	0.064	1	IGSF8
0.0314011	-0.630384	0	0.064	1	ALDH9A1
0.0314011	-0.6236	0	0.064	1	AL136114.1
0.0314011	-0.359727	0	0.064	1	LINC01341
0.0314011	-0.588487	0	0.064	1	CCT7
0.0314011	-0.804148	0	0.064	1	CD8B
0.0314011	-0.381096	0	0.064	1	AC159540.2
0.0314011	-0.486318	0	0.064	1	SUMO1
0.0314011	-0.757005	0	0.064	1	AC017104.1
0.0314011	-0.431708	0	0.064	1	ZKSCAN7-AS1
0.0314011	-0.645965	0	0.064	1	EIF4E3
0.0314011	-0.702075	0	0.064	1	ARHGEF26
0.0314011	-0.869185	0	0.064	1	AC079160.1
0.0314011	-0.527054	0	0.064	1	LINC01098
0.0314011	-0.355157	0	0.064	1	FBXO4
0.0314011	-0.64685	0	0.064	1	CDK7
0.0314011	-0.240053	0	0.064	1	ARSK
0.0314011	-0.691708	0	0.064	1	ERAP2
0.0314011	-0.564109	0	0.064	1	SNX2
0.0314011	-0.182349	0	0.064	1	EEF1E1
0.0314011	-0.508077	0	0.064	1	TDP2
0.0314011	-0.345844	0	0.064	1	DDR1
0.0314011	-0.31515	0	0.064	1	SLC35B2
0.0314011	-0.562069	0	0.064	1	AC246817.1
0.0314011	-0.237208	0	0.064	1	AC145124.1
0.0314011	-0.604002	0	0.064	1	SGCZ
0.0314011	-0.205983	0	0.064	1	RIDA
0.0314011	-1.23263	0	0.064	1	PRRX2
0.0314011	-0.727652	0	0.064	1	AL450384.2
0.0314011	-0.325869	0	0.064	1	ARL5B
0.0314011	-0.55393	0	0.064	1	RTKN2
0.0314011	-0.288935	0	0.064	1	DPCD
0.0314011	-0.417991	0	0.064	1	LHPP
0.0314011	-0.422579	0	0.064	1	MEN1
0.0314011	-0.582949	0	0.064	1	RPS6KB2
0.0314011	-0.363624	0	0.064	1	LINC02470
0.0314011	-0.309649	0	0.064	1	C12orf60
0.0314011	-0.55268	0	0.064	1	HOXC9
0.0314011	-0.958005	0	0.064	1	IFNG-AS1
0.0314011	-0.646035	0	0.064	1	LRRIQ1
0.0314011	-0.90757	0	0.064	1	SLC17A8
0.0314011	-0.464795	0	0.064	1	GATC
0.0314011	-0.432796	0	0.064	1	DAD1
0.0314011	-0.555092	0	0.064	1	AL121821.2
0.0314011	-0.741731	0	0.064	1	DIO2
0.0314011	-0.547356	0	0.064	1	MINAR1
0.0314011	-0.581013	0	0.064	1	FAH
0.0314011	-0.553958	0	0.064	1	PIGQ
0.0314011	-0.53279	0	0.064	1	CASKIN1
0.0314011	-0.324284	0	0.064	1	MEAK7
0.0314011	-0.480067	0	0.064	1	ZNF594
0.0314011	-0.422323	0	0.064	1	AC015908.2
0.0314011	-0.388108	0	0.064	1	C17orf53
0.0314011	-0.67338	0	0.064	1	SCRN2
0.0314011	-0.25907	0	0.064	1	ANKRD40
0.0314011	-0.36546	0	0.064	1	NFATC1
0.0314011	-0.354633	0	0.064	1	ZNF433
0.0314011	-0.522878	0	0.064	1	AC008764.8
0.0314011	-0.421527	0	0.064	1	ZNF296
0.0314011	-0.582848	0	0.064	1	INAFM1
0.0314011	-0.826828	0	0.064	1	TRMT6
0.0314011	-0.787863	0	0.064	1	RBL1
0.0314011	-0.598347	0	0.064	1	TPTE
0.0314011	-0.330286	0	0.064	1	AP001505.1
0.0314011	-0.573638	0	0.064	1	CHCHD10
0.0314011	-0.303327	0	0.064	1	SLC2A11
0.0314011	-0.399064	0	0.064	1	DENND6B
0.0314011	-0.553438	0	0.064	1	ASB11
0.0314011	-0.510337	0	0.064	1	DANT2
0.0314011	-0.515149	0	0.064	1	Z96074.1
0.0314011	-0.715712	0	0.064	1	PDZD4
0.0317372	0.829353	0.25	0.085	1	NPDC1
0.0317396	-0.626028	0.028	0.128	1	POR
0.0317396	-0.852381	0.028	0.128	1	MCM7
0.0317396	-1.03074	0.028	0.128	1	MPHOSPH6
0.0317534	0.729068	0.139	0.021	1	AL160313.1
0.0318489	-0.489399	0.5	0.66	1	PRRC2C
0.0318876	-0.644258	0.167	0.34	1	ARIH1
0.0319969	-1.09899	0.222	0.383	1	SYNE1
0.0322068	-0.34531	0.181	0.362	1	CASK
0.0322807	-1.08521	0.042	0.149	1	HOMER3
0.0326239	0.778896	0.139	0.021	1	CAPZA2
0.0326239	0.600322	0.139	0.021	1	GSDMD
0.0327486	-0.821555	0.028	0.128	1	KIRREL1
0.0327486	-0.80198	0.028	0.128	1	DAG1
0.0327486	-1.02158	0.028	0.128	1	DBNL
0.0329593	0.966827	0.167	0.043	1	ZNF706
0.033203	-0.745371	0.042	0.149	1	GFM2
0.0335146	0.681363	0.139	0.021	1	UPK3BL1
0.0335146	0.717331	0.139	0.021	1	TAOK2
0.0336615	-0.753377	0.153	0.319	1	VPS45
0.0344261	0.689405	0.139	0.021	1	FAM160A2
0.0344616	0.743274	0.208	0.064	1	EDRF1
0.0347929	0.790617	0.236	0.085	1	WWTR1
0.0351154	-0.835177	0.042	0.149	1	DEPTOR
0.0351154	-1.22816	0.042	0.149	1	AP001347.1
0.0351873	-0.705271	0.181	0.362	1	RANBP2
0.0352123	-0.972214	0.097	0.234	1	BRWD3
0.0353825	0.281369	0.472	0.277	1	NAV1
0.0354107	0.476109	0.431	0.213	1	TRMT9B
0.0358122	-0.559823	0.111	0.255	1	MAD1L1
0.035942	-0.751056	0.028	0.128	1	CBX4
0.0360626	-1.14049	0.056	0.17	1	LAMC3
0.0362246	0.647292	0.236	0.085	1	RAB12
0.0362853	-0.969287	0.069	0.191	1	ANTXR1
0.0363128	0.502006	0.139	0.021	1	THUMPD2
0.0366267	-0.513188	0.208	0.404	1	BTAF1
0.0366539	0.596722	0.611	0.447	1	PAG1
0.0369759	1.13384	0.431	0.255	1	SON
0.0369888	0.841356	0.389	0.213	1	PRKG1
0.0369952	-0.748518	0.056	0.17	1	BEAN1
0.0370638	-0.381564	0.028	0.128	1	SCD
0.0370638	-0.65233	0.028	0.128	1	TEAD2
0.0371601	0.826533	0.167	0.043	1	DYNC1I2
0.0375487	-0.649857	0.097	0.234	1	NXF1
0.0379481	-0.960195	0.056	0.17	1	DUSP22
0.0379746	0.736839	0.514	0.319	1	CHD9
0.0382153	-0.637557	0.028	0.128	1	IVD
0.0383562	-0.870378	0.097	0.234	1	KLHL24
0.0389284	-0.676244	0.264	0.447	1	SCAF11
0.0389638	0.763936	0.167	0.043	1	TTYH2
0.0393971	-0.436521	0.028	0.128	1	RNASEH1
0.0395685	-0.931531	0.083	0.213	1	SARS
0.0395822	0.707817	0.306	0.128	1	DNAH14
0.0398932	0.790303	0.167	0.043	1	STK24
0.0399169	-0.859279	0.056	0.17	1	UBTF
0.0406098	-0.459723	0.028	0.128	1	CTSZ
0.0407662	0.831819	0.306	0.149	1	TNRC18
0.0408413	-0.565277	0.069	0.191	1	KCMF1
0.0408413	-0.753492	0.069	0.191	1	ATP6V0A1
0.0408679	-0.64139	0.097	0.234	1	HIBADH
0.0408679	0.614933	0.208	0.064	1	KIF16B
0.0409333	-0.789854	0.056	0.17	1	ANKS1B
0.0409333	-0.661197	0.056	0.17	1	MBD2
0.0413614	-0.60328	0.083	0.213	1	ATF2
0.0418588	-0.92648	0.194	0.34	1	ECPAS
0.0425663	-0.607719	0.042	0.149	1	RADIL
0.0425663	-0.657478	0.042	0.149	1	NOL8
0.0425663	-0.502371	0.042	0.149	1	FBXW8
0.0425663	0.814365	0.125	0.021	1	CAMKK1
0.0425663	-0.63554	0.042	0.149	1	GPI
0.0425663	-0.539991	0.042	0.149	1	AP1S2
0.0426187	-0.708892	0.097	0.234	1	BCLAF3
0.043338	-0.53419	0.139	0.298	1	APP
0.0437328	-0.68036	0.042	0.149	1	LHFPL3
0.0437328	0.592005	0.125	0.021	1	IFRD1
0.0437328	0.776649	0.125	0.021	1	ATP5F1B
0.0437328	-0.699621	0.042	0.149	1	KMT5A
0.0437328	0.912787	0.125	0.021	1	PMM2
0.0437328	-0.760558	0.042	0.149	1	ADSL
0.0438009	0.73962	0.167	0.043	1	GNL3
0.0439571	1.01512	0.194	0.064	1	AHNAK2
0.0439757	0.724621	0.083	0	1	MXRA8
0.0439757	0.605084	0.083	0	1	DDX20
0.0439757	0.56411	0.083	0	1	ILF2
0.0439757	0.751293	0.083	0	1	ZNF496
0.0439757	0.825516	0.083	0	1	THSD7B
0.0439757	0.851661	0.083	0	1	POGLUT1
0.0439757	0.570267	0.083	0	1	HLTF
0.0439757	0.660982	0.083	0	1	SPARCL1
0.0439757	0.478296	0.083	0	1	ADH5
0.0439757	0.493214	0.083	0	1	TARS
0.0439757	0.438243	0.083	0	1	POLR3G
0.0439757	0.831443	0.083	0	1	PCYOX1L
0.0439757	0.510664	0.083	0	1	TAF8
0.0439757	0.678962	0.083	0	1	PTCD1
0.0439757	0.594349	0.083	0	1	AGPAT5
0.0439757	0.734245	0.083	0	1	CBWD5
0.0439757	0.760865	0.083	0	1	KIAA1958
0.0439757	0.416591	0.083	0	1	MARCH5
0.0439757	0.629139	0.083	0	1	IKZF5
0.0439757	0.800973	0.083	0	1	SIRT3
0.0439757	0.684825	0.083	0	1	CD151
0.0439757	0.692327	0.083	0	1	SLC3A2
0.0439757	0.529102	0.083	0	1	SYVN1
0.0439757	0.509545	0.083	0	1	LRFN4
0.0439757	0.769451	0.083	0	1	C2CD2L
0.0439757	0.413892	0.083	0	1	AAAS
0.0439757	0.632254	0.083	0	1	BRMS1L
0.0439757	0.78599	0.083	0	1	ALDH6A1
0.0439757	0.546875	0.083	0	1	DDX19B
0.0439757	0.53408	0.083	0	1	VPS9D1
0.0439757	0.57326	0.083	0	1	KRBA2
0.0439757	0.691738	0.083	0	1	SEPTIN4
0.0439757	0.989548	0.083	0	1	MCOLN1
0.0439757	0.66025	0.083	0	1	NR2F6
0.0439757	0.584562	0.083	0	1	HIF3A
0.0439757	0.642415	0.083	0	1	PIGT
0.0439757	0.467539	0.083	0	1	ELMO2
0.0439757	0.729536	0.083	0	1	IQSEC2
0.0447235	0.695439	0.222	0.085	1	NAA15
0.0449261	1.00408	0.125	0.021	1	HLA-E
0.0449261	0.778762	0.125	0.021	1	ATG13
0.0449261	0.683736	0.125	0.021	1	CREBL2
0.0449261	0.73192	0.125	0.021	1	ARMH4
0.0453636	-0.707712	0.097	0.234	1	LIMD1
0.045873	-1.38868	0.069	0.191	1	STT3B
0.045873	0.719581	0.167	0.043	1	STIMATE
0.0461468	-0.560994	0.042	0.149	1	KDELR1
0.0464172	0.99104	0.25	0.106	1	FLG-AS1
0.0465676	0.54841	0.486	0.319	1	SCLT1
0.046845	0.838539	0.194	0.064	1	TMEM184B
0.0469397	-0.661455	0.069	0.191	1	GAN
0.0473954	-0.425364	0.042	0.149	1	ZNF592
0.0478048	1.12757	0.236	0.106	1	ZNF254
0.0486246	-0.937005	0.139	0.277	1	KATNBL1
0.0486722	0.791313	0.125	0.021	1	SUGP1
0.0490733	-0.628322	0.319	0.489	1	TRIM2
0.0491356	-0.455921	0.069	0.191	1	CSNK1G3
0.0497909	-0.982917	0.347	0.447	1	NIN
0.0502876	1.06326	0.153	0.043	1	MUC20
0.0503276	0.734303	0.222	0.085	1	WDR20
0.0509212	-0.788004	0.139	0.277	1	PSMA1
0.0513125	0.519807	0.125	0.021	1	FKBP9
0.0513125	0.47261	0.125	0.021	1	KIAA0586
0.0514783	0.752673	0.153	0.043	1	USF3
0.0530785	0.515449	0.361	0.191	1	ARHGAP12
0.0534205	-0.448954	0.097	0.234	1	KIAA0355
0.0535529	0.613028	0.306	0.149	1	TSC1
0.0536226	-0.466786	0.083	0.213	1	PFKM
0.0539305	1.45256	0.153	0.043	1	ABCB1
0.0540012	-0.654888	0.181	0.34	1	FBXL2
0.0540718	0.407652	0.125	0.021	1	TSPAN14
0.0540718	0.382095	0.125	0.021	1	SNW1
0.0540718	0.492252	0.125	0.021	1	TENT4B
0.0540718	-0.0509465	0.042	0.149	1	SMARCD2
0.054783	-0.813549	0.139	0.277	1	KDM4B
0.0551928	0.806415	0.153	0.043	1	SH2B1
0.0551928	0.781153	0.153	0.043	1	CHMP1A
0.0556518	-0.768831	0.194	0.34	1	TOP1
0.0556748	0.509623	0.278	0.128	1	EPG5
0.0558544	-0.710342	0.319	0.489	1	SENP7
0.0559357	-0.571665	0.083	0.213	1	ADHFE1
0.0559357	-0.449758	0.083	0.213	1	SGSM2
0.0564072	-0.256424	0.014	0.085	1	WDR3
0.0564072	-0.612913	0.014	0.085	1	AL359921.1
0.0564072	-0.264388	0.014	0.085	1	MED28
0.0564072	-0.508945	0.014	0.085	1	SYBU
0.0564072	-0.451282	0.014	0.085	1	ZNF189
0.0564072	-0.711099	0.014	0.085	1	GVQW3
0.0564072	-0.475739	0.014	0.085	1	AP002784.1
0.0564072	-0.793188	0.014	0.085	1	AL354809.1
0.0564072	-0.563426	0.014	0.085	1	AL132633.1
0.0564072	-0.685779	0.014	0.085	1	LEO1
0.0564072	-0.806631	0.014	0.085	1	CLN3
0.0564072	-0.601305	0.014	0.085	1	SDF2
0.0564072	-0.786182	0.014	0.085	1	ZNF616
0.0564795	0.843153	0.153	0.043	1	ZBTB38
0.0564795	0.845988	0.153	0.043	1	MX2
0.0575204	0.752448	0.472	0.34	1	SLTM
0.0575979	0.699742	0.222	0.085	1	KAT2A
0.0576257	0.651358	0.278	0.128	1	TRRAP
0.0576659	0.314627	0.597	0.426	1	SMG1
0.0578493	-0.855876	0.111	0.234	1	DCTN4
0.0578493	-0.939841	0.111	0.234	1	ATG2B
0.0578774	-0.125663	0.097	0.234	1	TMEM245
0.0582386	-1.15637	0.097	0.213	1	STX3
0.0584593	-0.521073	0.014	0.085	1	RIMKLA
0.0584593	-0.548711	0.014	0.085	1	IMPDH2
0.0584593	-0.57416	0.014	0.085	1	AC092902.4
0.0584593	-0.803546	0.014	0.085	1	OPCML
0.0584593	-0.514075	0.014	0.085	1	DNAJA2
0.0587677	1.0361	0.292	0.149	1	CLK1
0.0589839	-0.550604	0.111	0.234	1	KLF12
0.0589839	-0.956203	0.111	0.234	1	FOXK2
0.059128	0.702097	0.153	0.043	1	TECPR1
0.0592566	1.0727	0.278	0.149	1	MOB3B
0.0595606	-0.460234	0.083	0.213	1	WNT5B
0.0599951	-0.793081	0.139	0.298	1	SLC24A5
0.060573	-0.762932	0.014	0.085	1	EBNA1BP2
0.060573	-0.592966	0.014	0.085	1	CRB1
0.060573	-0.45261	0.014	0.085	1	STARD7-AS1
0.060573	-0.655596	0.014	0.085	1	NXPE3
0.060573	-0.490854	0.014	0.085	1	WWC1
0.060573	-0.409937	0.014	0.085	1	MMS22L
0.060573	-0.206823	0.014	0.085	1	LRRC69
0.060573	-0.596662	0.014	0.085	1	COMMD3
0.060573	-0.562521	0.014	0.085	1	GLUD1
0.060573	-0.743893	0.014	0.085	1	ATRNL1
0.060573	-0.727633	0.014	0.085	1	GRM5
0.060573	-0.369159	0.014	0.085	1	C15orf40
0.060573	-0.356329	0.014	0.085	1	ENKD1
0.060573	-0.443033	0.014	0.085	1	BABAM1
0.060573	-0.545906	0.014	0.085	1	ZNF253
0.060573	-0.572973	0.014	0.085	1	ZMYM3
0.060573	-0.64352	0.014	0.085	1	LINC00893
0.0607024	0.868217	0.375	0.234	1	UBL3
0.0607788	-0.588874	0.375	0.489	1	MLLT10
0.0614482	-0.208168	0.069	0.191	1	POLR2A
0.0617517	-0.543324	0.486	0.681	1	PNISR
0.0618788	0.897412	0.153	0.043	1	PTPRK
0.0619015	0.83672	0.208	0.085	1	NPIPB4
0.0621361	-0.708564	0.125	0.255	1	FNBP1L
0.0621361	-0.644424	0.125	0.255	1	TIAL1
0.0621972	0.99466	0.333	0.213	1	LRPPRC
0.0626203	-0.470364	0.181	0.34	1	AASS
0.0627496	-0.373307	0.014	0.085	1	MRPL37
0.0627496	-0.394096	0.014	0.085	1	UCHL5
0.0627496	-0.362605	0.014	0.085	1	RARB
0.0627496	-0.333995	0.014	0.085	1	FAIM
0.0627496	-0.533485	0.014	0.085	1	AC108519.1
0.0627496	-0.475904	0.014	0.085	1	AC116362.1
0.0627496	-0.446619	0.014	0.085	1	RPF2
0.0627496	-0.453327	0.014	0.085	1	PPP1R9A
0.0627496	-0.610572	0.014	0.085	1	COMTD1
0.0627496	-0.326579	0.014	0.085	1	LPAR6
0.0627496	-0.285963	0.014	0.085	1	ARPP19
0.0627496	-0.328934	0.014	0.085	1	NLGN2
0.0627496	-0.534264	0.014	0.085	1	ALDH3A2
0.0631458	-0.866967	0.097	0.213	1	NNT
0.0632934	0.78675	0.153	0.043	1	SERBP1
0.0632934	0.721823	0.153	0.043	1	CPNE1
0.0632934	0.751267	0.153	0.043	1	WDR13
0.0633783	0.739863	0.181	0.064	1	TYW1
0.0634852	-0.994416	0.306	0.426	1	ARFGEF2
0.0639571	0.679326	0.319	0.17	1	FTO
0.0639591	-1.03786	0.083	0.191	1	CHST9
0.0643416	0.331022	0.264	0.106	1	GDI2
0.0644635	-0.61512	0.125	0.255	1	WDFY2
0.0646949	0.856663	0.181	0.064	1	TET1
0.0646949	0.888092	0.181	0.064	1	ABCD4
0.0647347	0.615151	0.153	0.043	1	SMC4
0.0649906	-0.356622	0.014	0.085	1	FMO4
0.0649906	-0.262498	0.014	0.085	1	PINX1
0.0649906	-0.230087	0.014	0.085	1	NUDT5
0.0649906	-0.262745	0.014	0.085	1	EMG1
0.0649906	-0.13786	0.014	0.085	1	TMEM231
0.0649906	-0.21649	0.014	0.085	1	GOSR2
0.0649906	-0.313222	0.014	0.085	1	TRIM47
0.0649906	-0.276614	0.014	0.085	1	NDUFS7
0.0649906	-0.240562	0.014	0.085	1	IZUMO4
0.0649906	-0.297387	0.014	0.085	1	BAX
0.0652043	0.860673	0.111	0.021	1	EPHX2
0.0655023	-0.502709	0.167	0.319	1	THRAP3
0.0661195	0.69459	0.347	0.191	1	MXI1
0.0662327	0.563547	0.653	0.553	1	PTPRJ
0.0662886	0.62961	0.472	0.319	1	EXOC4
0.0667119	-0.953072	0.083	0.191	1	PMS2
0.066801	-0.523267	0.222	0.404	1	U2SURP
0.0668167	-0.934853	0.028	0.106	1	WDTC1
0.0668167	-0.706593	0.028	0.106	1	PPP2R5B
0.0669518	0.707572	0.111	0.021	1	SDHB
0.0669518	0.868853	0.111	0.021	1	GTPBP2
0.0669518	0.764894	0.111	0.021	1	PDCD5
0.0669518	0.97279	0.111	0.021	1	MTMR1
0.0672971	0.240003	0.069	0	1	TMEM50A
0.0672971	0.343802	0.069	0	1	SMAP2
0.0672971	0.510371	0.069	0	1	TIE1
0.0672971	0.488086	0.069	0	1	ELOVL1
0.0672971	0.473644	0.069	0	1	SEC22B
0.0672971	0.556557	0.069	0	1	ARF1
0.0672971	0.316218	0.069	0	1	C1orf131
0.0672971	0.505245	0.069	0	1	KIF3C
0.0672971	0.643789	0.069	0	1	FAM98A
0.0672971	0.588935	0.069	0	1	MAP4K3-DT
0.0672971	0.602958	0.069	0	1	C2orf74
0.0672971	0.581805	0.069	0	1	MXD1
0.0672971	0.429515	0.069	0	1	CAPG
0.0672971	0.864678	0.069	0	1	AC092835.1
0.0672971	0.533614	0.069	0	1	CASP8
0.0672971	0.878948	0.069	0	1	SMARCAL1
0.0672971	0.51689	0.069	0	1	CHL1
0.0672971	0.658749	0.069	0	1	LRRC2
0.0672971	0.485075	0.069	0	1	TKT
0.0672971	0.421263	0.069	0	1	MYLK-AS1
0.0672971	0.642858	0.069	0	1	ABTB1
0.0672971	0.630151	0.069	0	1	LETM1
0.0672971	0.666696	0.069	0	1	LRPAP1
0.0672971	0.473703	0.069	0	1	USP46
0.0672971	0.413472	0.069	0	1	NDUFS6
0.0672971	0.694833	0.069	0	1	EDIL3
0.0672971	0.303644	0.069	0	1	SNHG4
0.0672971	0.51071	0.069	0	1	SRA1
0.0672971	0.652703	0.069	0	1	RNF14
0.0672971	0.507287	0.069	0	1	OGFRL1
0.0672971	0.54848	0.069	0	1	AKAP7
0.0672971	0.550364	0.069	0	1	FBXL18
0.0672971	0.533481	0.069	0	1	CRCP
0.0672971	0.505874	0.069	0	1	CFAP69
0.0672971	0.374924	0.069	0	1	PILRA
0.0672971	0.375699	0.069	0	1	KIAA1549
0.0672971	0.522945	0.069	0	1	TTC26
0.0672971	0.474774	0.069	0	1	ZYX
0.0672971	0.547626	0.069	0	1	ZNF746
0.0672971	0.676224	0.069	0	1	RARRES2
0.0672971	0.486439	0.069	0	1	MAK16
0.0672971	0.398224	0.069	0	1	RBIS
0.0672971	0.514721	0.069	0	1	NIPAL2
0.0672971	0.622516	0.069	0	1	SAMD12
0.0672971	0.595972	0.069	0	1	DGAT1
0.0672971	0.447515	0.069	0	1	TNC
0.0672971	0.719264	0.069	0	1	PTPA
0.0672971	0.583793	0.069	0	1	RPP38
0.0672971	0.638197	0.069	0	1	ZNF32
0.0672971	0.659201	0.069	0	1	TFAM
0.0672971	0.726328	0.069	0	1	LIPA
0.0672971	0.503986	0.069	0	1	EIF3M
0.0672971	0.567493	0.069	0	1	ARHGEF17
0.0672971	0.702401	0.069	0	1	ZBTB16
0.0672971	0.681573	0.069	0	1	ESAM
0.0672971	0.719872	0.069	0	1	AACS
0.0672971	0.41316	0.069	0	1	CLN6
0.0672971	0.575259	0.069	0	1	ARPIN
0.0672971	0.387507	0.069	0	1	JPT2
0.0672971	0.567632	0.069	0	1	MRPS34
0.0672971	0.620581	0.069	0	1	DCTN5
0.0672971	0.643503	0.069	0	1	PRKCB
0.0672971	0.661416	0.069	0	1	KCTD13
0.0672971	0.936886	0.069	0	1	YPEL3
0.0672971	0.390356	0.069	0	1	CTDNEP1
0.0672971	0.628708	0.069	0	1	FXR2
0.0672971	0.609695	0.069	0	1	MIER2
0.0672971	0.515556	0.069	0	1	LSM7
0.0672971	0.540359	0.069	0	1	DPM1
0.0672971	0.565244	0.069	0	1	PSMA7
0.0672971	0.675039	0.069	0	1	YTHDF1
0.0672971	0.429684	0.069	0	1	SLC25A53
0.0680911	-0.624259	0.472	0.553	1	SNX25
0.0681245	-0.976318	0.083	0.191	1	CLTA
0.0687378	0.755866	0.111	0.021	1	HEXB
0.0687378	0.793992	0.111	0.021	1	AC016821.1
0.0688238	-1.24299	0.028	0.106	1	NR1H2
0.0692216	0.897438	0.153	0.043	1	PDE10A
0.0693927	0.591967	0.375	0.213	1	REV3L
0.0693934	0.806412	0.208	0.085	1	CDK10
0.0695204	0.394526	0.403	0.255	1	AC118549.1
0.0696453	-0.992847	0.042	0.128	1	MEOX2
0.07005	-0.741847	0.111	0.234	1	TUT7
0.0702696	-0.603099	0.139	0.277	1	SNHG14
0.0702696	-0.0509642	0.139	0.277	1	SMURF2
0.0703176	0.487476	0.528	0.404	1	HERC1
0.0705626	0.621787	0.111	0.021	1	IL17RC
0.0705626	0.940846	0.111	0.021	1	WDR6
0.0705626	0.80295	0.111	0.021	1	RAB21
0.0705626	0.631095	0.111	0.021	1	GTF2H3
0.0707117	0.817627	0.208	0.085	1	EFNA5
0.0707729	-0.937932	0.069	0.17	1	RANBP9
0.0713785	-0.776201	0.111	0.234	1	SRRT
0.0720504	0.703881	0.208	0.085	1	HEATR1
0.0720504	0.823888	0.208	0.085	1	CEP162
0.0721008	0.494504	0.403	0.277	1	PACSIN2
0.0723525	0.493547	0.153	0.043	1	IRAK4
0.072427	0.722773	0.111	0.021	1	CASP8AP2
0.072427	0.745473	0.111	0.021	1	WARS
0.072427	0.748947	0.111	0.021	1	THUMPD1
0.0725719	-0.835915	0.153	0.277	1	VPS13D
0.0727434	0.583663	0.236	0.106	1	HNRNPA3
0.0729866	-0.792869	0.028	0.106	1	B4GALT2
0.0729866	-1.24655	0.028	0.106	1	AC007319.1
0.0729866	-0.754938	0.028	0.106	1	AP1AR
0.0729866	-0.641925	0.028	0.106	1	MTPN
0.0729866	-0.498068	0.028	0.106	1	TCIRG1
0.0730274	-0.409099	0.25	0.404	1	AKAP12
0.0734098	0.668331	0.208	0.085	1	DDB2
0.0734143	-1.34196	0.125	0.234	1	PDE3B
0.0735554	-0.768925	0.292	0.426	1	EEA1
0.0739609	-0.850246	0.069	0.17	1	AC078923.1
0.0739609	-0.980472	0.069	0.17	1	PDPK1
0.0739867	-0.745044	0.097	0.213	1	OSBPL10
0.0743316	0.499061	0.111	0.021	1	AMD1
0.0751305	-0.791236	0.056	0.149	1	ZNF782
0.075144	-0.705592	0.028	0.106	1	EFR3B
0.075144	-0.499635	0.028	0.106	1	CCHCR1
0.075144	-0.524775	0.028	0.106	1	UCHL3
0.075144	-0.517008	0.028	0.106	1	CCDC85C
0.075144	-0.647534	0.028	0.106	1	AC087473.1
0.075144	-0.688708	0.028	0.106	1	RTN4RL1
0.0752991	-0.737203	0.042	0.128	1	FAM204A
0.0753415	0.570596	0.236	0.106	1	SLC36A4
0.0753415	0.938828	0.236	0.106	1	IFFO1
0.0754669	-0.585454	0.389	0.574	1	ARMC9
0.0761086	0.790003	0.139	0.043	1	SUSD1
0.076226	0.494096	0.417	0.255	1	MBP
0.0762769	0.618775	0.111	0.021	1	IGBP1
0.0767057	-0.938705	0.292	0.426	1	CIRBP
0.0769003	-0.634468	0.111	0.234	1	PUM1
0.0769192	-0.659625	0.056	0.149	1	B3GAT3
0.0770302	-0.662086	0.347	0.468	1	TCF12
0.0771246	-0.694395	0.083	0.191	1	IST1
0.077265	-0.835969	0.042	0.128	1	GUCY1A2
0.0772654	-0.956337	0.069	0.17	1	USP20
0.0773533	-0.494297	0.028	0.106	1	FAAP20
0.0773533	-0.717981	0.028	0.106	1	ELK4
0.0773533	-0.640277	0.028	0.106	1	PIK3R4
0.0773533	-0.868489	0.028	0.106	1	SOX2-OT
0.0773533	-0.982418	0.028	0.106	1	SLIT2
0.0773533	-0.547595	0.028	0.106	1	MARCKS
0.0773533	-0.76274	0.028	0.106	1	PPP1CA
0.0773533	-0.438333	0.028	0.106	1	PRDM4
0.0773962	0.72186	0.486	0.34	1	NAV2
0.0775893	0.29556	0.181	0.064	1	MAGI1
0.0776144	0.537514	0.208	0.085	1	TLE5
0.0778462	0.790013	0.139	0.043	1	EXOC5
0.0782635	0.533296	0.111	0.021	1	LOXL3
0.0782635	0.507606	0.111	0.021	1	ANAPC10
0.0782635	0.41978	0.111	0.021	1	ETFDH
0.0782635	0.300187	0.111	0.021	1	ZNF862
0.0782635	0.347242	0.111	0.021	1	METTL9
0.0787149	-0.683619	0.083	0.191	1	PARN
0.0787149	1.14307	0.167	0.064	1	DHRS7B
0.0787149	-0.462935	0.083	0.191	1	DGCR8
0.078831	0.53958	0.597	0.426	1	CPQ
0.0791405	-0.556177	0.153	0.298	1	PPP4R3B
0.0792725	-0.505817	0.042	0.128	1	LRSAM1
0.0792725	-0.723151	0.042	0.128	1	PIAS4
0.0794383	1.27908	0.5	0.404	1	AC010967.1
0.0796151	-0.516523	0.028	0.106	1	FAT1
0.0796151	-0.389446	0.028	0.106	1	ZDHHC11B
0.0796151	-0.349556	0.028	0.106	1	C5orf51
0.0796151	-0.421051	0.028	0.106	1	CIZ1
0.0796151	-0.527779	0.028	0.106	1	MRPL38
0.0796151	-0.455246	0.028	0.106	1	ZNF765
0.0796159	0.835864	0.139	0.043	1	TBC1D4
0.0802921	0.212563	0.111	0.021	1	XPR1
0.0802921	0.401706	0.111	0.021	1	PSMB1
0.0806892	-0.477663	0.069	0.17	1	UBA3
0.080765	0.62536	0.236	0.106	1	ZDHHC20
0.0813222	-0.650025	0.042	0.128	1	RNF34
0.0817472	-0.663457	0.167	0.298	1	RASAL2
0.0817472	-0.778853	0.167	0.298	1	GAS6
0.0819219	0.889017	0.361	0.234	1	CCDC88A
0.0819304	-0.384407	0.028	0.106	1	SLC25A4
0.0819304	-0.135404	0.028	0.106	1	SNAP23
0.0819304	-0.58296	0.028	0.106	1	ALDH1A2
0.0819304	-0.25761	0.028	0.106	1	ZNF529
0.0819304	-0.377212	0.028	0.106	1	ZC3H4
0.0819304	-0.410958	0.028	0.106	1	ALDH16A1
0.0819304	-0.433016	0.028	0.106	1	ZSCAN5A
0.0819755	0.778839	0.167	0.064	1	TCHP
0.0819755	1.09642	0.167	0.064	1	BAIAP2
0.0824468	-0.655293	0.069	0.17	1	DZIP1L
0.0824468	-0.589583	0.069	0.17	1	NAT10
0.0824468	-0.422827	0.069	0.17	1	CARS2
0.0824945	-0.490166	0.056	0.149	1	ZNF43
0.0825785	-0.42978	0.639	0.766	1	ABCA5
0.0831425	-0.650805	0.208	0.34	1	UBE2K
0.0835709	0.875668	0.222	0.106	1	SLC11A2
0.0836464	0.837762	0.167	0.064	1	CAPRIN2
0.0836546	-0.259964	0.556	0.723	1	FTX
0.0837944	0.675595	0.292	0.149	1	TASP1
0.0842352	-0.791727	0.069	0.17	1	CEPT1
0.0842352	-0.689232	0.069	0.17	1	APPL1
0.0843001	-0.353591	0.028	0.106	1	NIFK-AS1
0.0843001	-0.197613	0.028	0.106	1	BZW1
0.0843001	-0.344503	0.028	0.106	1	FAM20C
0.0843001	-0.400435	0.028	0.106	1	SIRT7
0.0843001	-0.355122	0.028	0.106	1	LIG1
0.0843001	-0.620961	0.028	0.106	1	LINC00685
0.0843039	-0.515261	0.125	0.255	1	DNM1L
0.0844241	-0.626003	0.056	0.149	1	SNHG1
0.0844241	-0.464414	0.056	0.149	1	KLHL42
0.0848461	0.636913	0.389	0.234	1	MYO1E
0.0851221	0.757069	0.139	0.043	1	APOO
0.0851884	-0.971177	0.167	0.277	1	GNG12-AS1
0.085195	0.63095	0.306	0.17	1	TNKS2
0.0854366	0.771686	0.375	0.255	1	DDX39B
0.0855506	-0.674554	0.042	0.128	1	MST1
0.0855506	-0.545991	0.042	0.128	1	SLC36A1
0.085613	0.250761	0.181	0.064	1	TNK2
0.0860549	-0.632281	0.069	0.17	1	CREB3L2
0.0860549	-0.66091	0.069	0.17	1	HSDL2
0.0860549	-0.567747	0.069	0.17	1	SCAF4
0.0861959	0.552285	0.278	0.149	1	THOC1
0.0863035	-0.359714	0.097	0.213	1	DHX15
0.0863902	-0.720399	0.056	0.149	1	RARA
0.0863902	-0.525471	0.056	0.149	1	SLC39A6
0.0863902	-0.66012	0.056	0.149	1	ZNF512B
0.0865013	-0.834674	0.139	0.255	1	LARGE1
0.0865013	0.243207	0.236	0.106	1	RBM41
0.0865342	0.959977	0.222	0.106	1	SYT17
0.0866117	0.157925	0.208	0.085	1	ARHGAP42
0.0867249	-0.271046	0.028	0.106	1	AL591895.1
0.0870245	0.667588	0.139	0.043	1	CALU
0.0870245	0.462493	0.139	0.043	1	ABCC1
0.0870709	-0.535509	0.083	0.191	1	USP14
0.0872293	-0.79195	0.153	0.277	1	AEBP1
0.0873981	-0.59394	0.111	0.234	1	MAN2A1
0.0875616	0.802655	0.278	0.149	1	DTNA
0.0875651	0.466866	0.556	0.426	1	ANKRD28
0.0877306	-1.0969	0.042	0.128	1	HSPH1
0.0877306	-0.52625	0.042	0.128	1	ENTPD6
0.0882349	0.732205	0.194	0.085	1	FBXO28
0.0885469	-0.425188	0.181	0.34	1	DGKD
0.0888252	1.11107	0.167	0.064	1	NRXN1
0.089145	0.782209	0.306	0.17	1	SGK3
0.0892057	0.0756355	0.028	0.106	1	SMAD5
0.0897896	-0.639401	0.069	0.17	1	LHFPL6
0.0897896	-0.75665	0.069	0.17	1	GTF3C1
0.0897896	-0.53707	0.069	0.17	1	PIP5K1C
0.089955	-0.309319	0.042	0.128	1	TM2D1
0.089955	-0.354547	0.042	0.128	1	PRDM5
0.0899762	0.957435	0.264	0.149	1	ITPRID2
0.0899762	0.918355	0.264	0.149	1	IGSF11
0.090328	0.541128	0.486	0.34	1	GNPTAB
0.0906077	0.810942	0.167	0.064	1	SLC30A10
0.0907407	0.495217	0.181	0.064	1	COL3A1
0.0909323	0.546067	0.139	0.043	1	DHDDS
0.0913292	-0.350711	0.097	0.213	1	ZSWIM8
0.0914164	0.449571	0.208	0.085	1	DEF8
0.091947	-1.03741	0.194	0.298	1	ZNF644
0.0921538	-0.587477	0.278	0.404	1	LIMA1
0.0922247	-0.427438	0.042	0.128	1	CDS2
0.0922247	-0.541926	0.042	0.128	1	DNAJC5
0.0925109	-0.495508	0.056	0.149	1	LINC01622
0.0925109	-0.538415	0.056	0.149	1	AMDHD2
0.0929384	0.863058	0.139	0.043	1	MCTP1
0.0929384	0.384349	0.139	0.043	1	INPP5A
0.0929384	0.63635	0.139	0.043	1	CCPG1
0.0929384	0.559232	0.139	0.043	1	MC1R
0.0929384	0.699351	0.139	0.043	1	WDR45B
0.0930558	-0.217283	0.097	0.213	1	LPIN1
0.0932256	0.698082	0.194	0.085	1	MRRF
0.0932256	0.627845	0.194	0.085	1	MED14
0.0934265	0.505786	0.333	0.191	1	GNG2
0.0936537	-0.42424	0.069	0.17	1	YY1AP1
0.0936537	-0.565773	0.069	0.17	1	SATB2
0.0936537	-0.450231	0.069	0.17	1	NALCN
0.0938979	-0.36147	0.111	0.234	1	NPLOC4
0.0941295	0.497179	0.236	0.106	1	RIOK3
0.0942575	0.877398	0.167	0.064	1	PTAR1
0.0942592	0.774963	0.167	0.064	1	RYK
0.0946268	-0.102091	0.056	0.149	1	AC104806.2
0.0946268	-0.246894	0.056	0.149	1	TGDS
0.0946268	-0.298831	0.056	0.149	1	CLYBL
0.0949387	0.541284	0.194	0.085	1	PRKCH
0.0949799	0.501671	0.139	0.043	1	CEP170B
0.0956352	-0.519668	0.069	0.17	1	SH3KBP1
0.0959019	-0.82597	0.125	0.234	1	PON3
0.0959362	0.721939	0.222	0.106	1	CHFR
0.096055	-0.463279	0.194	0.34	1	STX16
0.096228	-0.826177	0.194	0.319	1	GAS7
0.0964526	-0.688867	0.208	0.34	1	SPTAN1
0.0965876	-0.413503	0.097	0.213	1	AP2B1
0.0967814	-0.434515	0.056	0.149	1	UNC5C
0.0967814	-0.367041	0.056	0.149	1	SNAI2
0.0970571	0.570372	0.139	0.043	1	CDK15
0.0974872	-0.446416	0.194	0.34	1	POLR2F
0.0975799	0.69526	0.222	0.106	1	SOX10
0.0976482	0.865751	0.236	0.128	1	MTUS1
0.0976501	-0.428358	0.069	0.17	1	CBWD1
0.0980277	0.717504	0.167	0.064	1	ESR1
0.0981018	-0.420498	0.458	0.638	1	AC053513.1
0.0988592	-0.435553	0.167	0.298	1	ALG13
0.09915	-0.798921	0.194	0.319	1	MACROD2
0.0991706	0.0489851	0.139	0.043	1	DOCK6
0.0992667	0.466562	0.694	0.574	1	ZBTB20
0.0993107	-0.266082	0.042	0.128	1	EHD4
0.0994869	-0.480268	0.236	0.383	1	RAD51B
0.0996075	0.728959	0.097	0.021	1	CHML
0.0996075	0.514791	0.097	0.021	1	MAP3K13
0.0996075	0.627887	0.097	0.021	1	MAPK9
0.0996075	0.690253	0.097	0.021	1	AMZ1
0.0996075	0.643321	0.097	0.021	1	ELK3
0.0999566	0.562117	0.167	0.064	1	HEATR5A
0.100883	-1.07797	0.153	0.255	1	LINC01578
0.101183	0.505261	0.375	0.234	1	RORA
0.101423	-0.723306	0.181	0.298	1	TANK
0.101782	-0.436294	0.069	0.17	1	PHLDA1
0.101916	0.732751	0.167	0.064	1	NTM
0.101971	-0.494735	0.167	0.298	1	USO1
0.102209	0.665641	0.097	0.021	1	EIF2AK3
0.102209	0.804834	0.097	0.021	1	NR4A2
0.102209	0.420353	0.097	0.021	1	SLC66A1L
0.102209	0.510249	0.097	0.021	1	PDCD10
0.102209	0.620731	0.097	0.021	1	LINC01182
0.102209	1.33458	0.097	0.021	1	LINC01411
0.102209	0.57621	0.097	0.021	1	PGBD1
0.102209	0.673071	0.097	0.021	1	SNTB1
0.102209	0.678717	0.097	0.021	1	GANAB
0.102209	0.564703	0.097	0.021	1	SEL1L
0.102209	0.609804	0.097	0.021	1	PSMG1
0.103306	0.501447	0.403	0.255	1	ZMYND8
0.103481	-0.23924	0.056	0.149	1	CNPY2
0.103561	0.547771	0.056	0	1	MRTO4
0.103561	0.514768	0.056	0	1	C1orf122
0.103561	0.306299	0.056	0	1	CYB5RL
0.103561	0.39113	0.056	0	1	TAF13
0.103561	0.341581	0.056	0	1	LAMTOR5
0.103561	0.297377	0.056	0	1	SLC16A1
0.103561	0.426206	0.056	0	1	ECM1
0.103561	0.193572	0.056	0	1	S100A10
0.103561	0.357388	0.056	0	1	SLC50A1
0.103561	0.285677	0.056	0	1	RPS7
0.103561	0.358206	0.056	0	1	TP53I3
0.103561	0.470562	0.056	0	1	VIT
0.103561	0.400517	0.056	0	1	PCBP1
0.103561	0.292659	0.056	0	1	DCTN1
0.103561	0.335335	0.056	0	1	CCNT2-AS1
0.103561	0.419627	0.056	0	1	PSMD14
0.103561	0.470551	0.056	0	1	PDE11A
0.103561	0.674198	0.056	0	1	CALCRL
0.103561	0.406423	0.056	0	1	AC011997.1
0.103561	0.373953	0.056	0	1	METTL21A
0.103561	0.575108	0.056	0	1	KIF9
0.103561	0.829267	0.056	0	1	CACNA2D3
0.103561	0.658088	0.056	0	1	AC104162.2
0.103561	0.434377	0.056	0	1	ARL6IP5
0.103561	0.371467	0.056	0	1	TMEM39A
0.103561	0.283716	0.056	0	1	DTX3L
0.103561	0.46716	0.056	0	1	CEP70
0.103561	0.309828	0.056	0	1	PLOD2
0.103561	0.258793	0.056	0	1	SRD5A3
0.103561	0.236939	0.056	0	1	LINC02435
0.103561	0.334698	0.056	0	1	MGST2
0.103561	0.360603	0.056	0	1	RPS3A
0.103561	0.462863	0.056	0	1	HMGB2
0.103561	0.340327	0.056	0	1	CDKN2AIP
0.103561	0.535247	0.056	0	1	CTNND2
0.103561	0.627418	0.056	0	1	HCN1
0.103561	0.447873	0.056	0	1	AC114971.1
0.103561	0.646359	0.056	0	1	C5orf63
0.103561	0.227706	0.056	0	1	LYRM7
0.103561	0.532479	0.056	0	1	C5orf24
0.103561	0.324146	0.056	0	1	PCDHGA7
0.103561	0.65421	0.056	0	1	PCDHGA10
0.103561	0.394964	0.056	0	1	MRPL22
0.103561	0.38903	0.056	0	1	THOC3
0.103561	0.385196	0.056	0	1	CLTB
0.103561	0.452316	0.056	0	1	NBAT1
0.103561	0.510533	0.056	0	1	PPP1R11
0.103561	0.450509	0.056	0	1	HCP5
0.103561	0.484682	0.056	0	1	TOMM6
0.103561	0.382569	0.056	0	1	PM20D2
0.103561	0.632838	0.056	0	1	TUBE1
0.103561	0.387485	0.056	0	1	SOGA3
0.103561	0.482624	0.056	0	1	PDE7B
0.103561	0.690822	0.056	0	1	MAP3K5
0.103561	0.33225	0.056	0	1	HEBP2
0.103561	0.400382	0.056	0	1	AC074351.1
0.103561	0.788885	0.056	0	1	GPC2
0.103561	0.39429	0.056	0	1	ING3
0.103561	0.386157	0.056	0	1	ZNF212
0.103561	0.279493	0.056	0	1	REPIN1
0.103561	0.158398	0.056	0	1	ZNF775
0.103561	0.706817	0.056	0	1	CHPF2
0.103561	0.513413	0.056	0	1	IL33
0.103561	0.424018	0.056	0	1	NEK6
0.103561	0.296421	0.056	0	1	PKN3
0.103561	0.427157	0.056	0	1	GTF3C5
0.103561	0.220897	0.056	0	1	PPA1
0.103561	0.494919	0.056	0	1	PRDX3
0.103561	0.685976	0.056	0	1	SLC22A18
0.103561	0.246775	0.056	0	1	LDHA
0.103561	0.443937	0.056	0	1	PRPF19
0.103561	0.374253	0.056	0	1	RAB3IL1
0.103561	0.439769	0.056	0	1	ALG8
0.103561	0.319968	0.056	0	1	PANX1
0.103561	0.478375	0.056	0	1	IFT46
0.103561	0.596624	0.056	0	1	DDX11-AS1
0.103561	0.377051	0.056	0	1	ACVR1B
0.103561	0.399234	0.056	0	1	C12orf10
0.103561	0.42433	0.056	0	1	ESYT1
0.103561	0.547774	0.056	0	1	TAFA2
0.103561	0.443206	0.056	0	1	ADGRD1
0.103561	0.427132	0.056	0	1	POMP
0.103561	0.40514	0.056	0	1	TOX4
0.103561	0.230525	0.056	0	1	DHRS4-AS1
0.103561	0.35038	0.056	0	1	BBOF1
0.103561	0.302796	0.056	0	1	ESRRB
0.103561	0.44323	0.056	0	1	ALKBH1
0.103561	0.358907	0.056	0	1	AC009562.1
0.103561	0.51609	0.056	0	1	AC013652.1
0.103561	0.419413	0.056	0	1	CHP1
0.103561	0.266318	0.056	0	1	LIPC
0.103561	0.279497	0.056	0	1	ACSBG1
0.103561	0.454847	0.056	0	1	NDUFB10
0.103561	0.675304	0.056	0	1	CIITA
0.103561	0.360819	0.056	0	1	AC018558.7
0.103561	0.317489	0.056	0	1	TPPP3
0.103561	0.311418	0.056	0	1	DBNDD1
0.103561	0.588555	0.056	0	1	MYBBP1A
0.103561	0.52457	0.056	0	1	NEK8
0.103561	0.560595	0.056	0	1	TUBG2
0.103561	0.38405	0.056	0	1	AC100793.2
0.103561	0.490385	0.056	0	1	CNTNAP1
0.103561	0.336155	0.056	0	1	LRRC37A2
0.103561	0.349112	0.056	0	1	AC006141.1
0.103561	0.407919	0.056	0	1	CANT1
0.103561	0.321358	0.056	0	1	LAMA3
0.103561	0.475743	0.056	0	1	SETBP1
0.103561	0.381679	0.056	0	1	KANK3
0.103561	0.578298	0.056	0	1	DHPS
0.103561	0.470115	0.056	0	1	ADGRL1
0.103561	0.381197	0.056	0	1	FAM98C
0.103561	0.516915	0.056	0	1	PSMC4
0.103561	0.435637	0.056	0	1	XRCC1
0.103561	0.53426	0.056	0	1	DBP
0.103561	0.360443	0.056	0	1	PIH1D1
0.103561	0.708872	0.056	0	1	CNOT3
0.103561	0.505192	0.056	0	1	ZNF211
0.103561	0.402735	0.056	0	1	CRNKL1
0.103561	0.359199	0.056	0	1	AAR2
0.103561	0.405185	0.056	0	1	ZNF217
0.103561	0.55978	0.056	0	1	MCM3AP-AS1
0.103561	0.435426	0.056	0	1	RTL10
0.103561	0.649075	0.056	0	1	LRRC75B
0.103561	0.650476	0.056	0	1	IFT27
0.103561	0.458318	0.056	0	1	POLDIP3
0.103561	0.432045	0.056	0	1	XG
0.103561	0.540667	0.056	0	1	GK
0.103561	0.42945	0.056	0	1	TSPAN7
0.103561	0.305468	0.056	0	1	RLIM
0.103561	0.317593	0.056	0	1	FHL1
0.103668	-0.839841	0.097	0.191	1	POM121
0.103885	0.619489	0.194	0.085	1	CREBRF
0.103885	0.476417	0.194	0.085	1	GBA2
0.103885	0.603975	0.194	0.085	1	AQR
0.103905	0.525575	0.167	0.064	1	MAP2K4
0.103972	-0.335609	0.097	0.213	1	PTPN2
0.104188	0.510374	0.25	0.128	1	TUBGCP3
0.104271	-0.111765	0.042	0.128	1	NSUN5
0.104368	-0.340537	0.111	0.234	1	CDK8
0.10452	0.682955	0.208	0.106	1	MTCH2
0.104736	0.721961	0.486	0.362	1	CDH3
0.104865	0.755687	0.097	0.021	1	RHBDD1
0.104865	0.627489	0.097	0.021	1	PGRMC2
0.104865	0.424591	0.097	0.021	1	RPL7L1
0.104865	0.546419	0.097	0.021	1	CAPS2
0.104865	0.928058	0.097	0.021	1	RTEL1
0.105157	-0.45665	0.25	0.404	1	CDKAL1
0.105348	0.447104	0.278	0.149	1	GON4L
0.105358	-0.386978	0.181	0.319	1	SLC4A7
0.105925	-0.253566	0.083	0.191	1	C2CD5
0.106051	-0.18303	0.069	0.17	1	QPCT
0.106139	0.570351	0.222	0.106	1	RPL10
0.106324	-0.397429	0.403	0.553	1	FYN
0.106528	0.625175	0.458	0.319	1	C10orf90
0.107575	0.499671	0.097	0.021	1	TMEM178B
0.107994	0.247571	0.139	0.043	1	SNX7
0.108135	-0.722105	0.125	0.234	1	CTBP1
0.108819	-0.173263	0.125	0.255	1	PPP3CC
0.109494	0.696551	0.361	0.234	1	GATAD2A
0.110059	0.466975	0.167	0.064	1	EIF4G1
0.11034	0.542784	0.097	0.021	1	LEPR
0.11034	0.400147	0.097	0.021	1	ATP8A1
0.11034	0.615701	0.097	0.021	1	FLRT2
0.110545	-0.0286119	0.056	0.149	1	IK
0.111311	-0.624898	0.403	0.489	1	STAG1
0.11148	1.10061	0.25	0.149	1	ASAH1
0.111849	0.746676	0.208	0.106	1	PCCA
0.112173	0.472893	0.167	0.064	1	AC006504.5
0.11272	-0.291559	0.069	0.17	1	REST
0.11281	-0.531546	0.139	0.255	1	ATP6V1B2
0.112893	0.650017	0.333	0.213	1	MGA
0.113007	-0.615109	0.208	0.34	1	PER3
0.113161	0.822075	0.097	0.021	1	ADAT2
0.113161	0.52313	0.097	0.021	1	NLRP1
0.113161	0.531527	0.097	0.021	1	TAB3
0.113161	0.605119	0.097	0.021	1	OTUD5
0.113161	0.456051	0.097	0.021	1	ATP7A
0.113207	-0.763889	0.167	0.277	1	KIAA0232
0.113311	-0.568978	0.306	0.447	1	SPATA6
0.113453	0.724982	0.278	0.17	1	PIR
0.113743	-0.804571	0.125	0.234	1	TCERG1L
0.113767	-0.809776	0.097	0.191	1	FBXO33
0.113826	0.833886	0.181	0.085	1	ARHGAP26
0.115267	-0.216612	0.236	0.404	1	TTC37
0.115461	-0.125049	0.056	0.149	1	CCT6A
0.115492	0.508948	0.194	0.085	1	PARG
0.115545	-0.6569	0.292	0.404	1	FHOD3
0.116038	0.512843	0.097	0.021	1	OSBP
0.116038	0.395248	0.097	0.021	1	MED17
0.116038	0.257649	0.097	0.021	1	DTX3
0.116038	0.483417	0.097	0.021	1	PARP2
0.116038	0.295371	0.097	0.021	1	CPPED1
0.116038	0.432255	0.097	0.021	1	PLA2G15
0.116038	0.311364	0.097	0.021	1	CPD
0.116038	0.444819	0.097	0.021	1	ZC3H7B
0.116278	-0.320546	0.153	0.277	1	ELMOD3
0.116282	0.46969	0.528	0.362	1	FUS
0.116501	-0.453118	0.139	0.255	1	CENPC
0.116508	0.929618	0.236	0.128	1	MRTFB
0.116717	0.931645	0.125	0.043	1	NDFIP1
0.116717	0.704605	0.125	0.043	1	EFTUD2
0.11696	-0.622063	0.611	0.681	1	EPS15
0.11744	-0.586123	0.778	0.787	1	CALD1
0.117606	0.93127	0.208	0.106	1	BAZ1A
0.118514	-0.722852	0.167	0.277	1	BTRC
0.118708	0.223561	0.167	0.064	1	AC005261.1
0.118912	-0.6903	0.083	0.17	1	WDR75
0.118973	0.474787	0.097	0.021	1	MPHOSPH10
0.118973	0.120027	0.097	0.021	1	TMEM184C
0.118973	0.202996	0.097	0.021	1	PUS7
0.118973	0.161738	0.097	0.021	1	RARG
0.118973	0.232594	0.097	0.021	1	JAG2
0.118973	0.41389	0.097	0.021	1	PLK5
0.118973	0.345617	0.097	0.021	1	NUCB1
0.119107	0.407064	0.222	0.106	1	SNX13
0.119261	0.822884	0.125	0.043	1	FDPS
0.119261	0.666324	0.125	0.043	1	TRIM8
0.119576	0.565636	0.208	0.106	1	VPS35L
0.119578	-0.753636	0.222	0.34	1	EIF3A
0.11958	-0.581843	0.111	0.213	1	ELMSAN1
0.119653	1.09782	0.417	0.319	1	PKHD1
0.119928	-0.508327	0.153	0.277	1	MNAT1
0.120286	-0.396855	0.139	0.255	1	TANGO2
0.120465	0.687421	0.347	0.213	1	STAU2
0.120504	0.672059	0.264	0.149	1	BMPR1A
0.120655	-0.262193	0.361	0.532	1	AGAP1
0.121665	-0.842219	0.111	0.213	1	C11orf58
0.121847	0.733976	0.125	0.043	1	RNF10
0.121852	0.279992	0.583	0.426	1	RBM5
0.122119	0.836031	0.236	0.128	1	WDR33
0.122381	-1.07677	0.069	0.149	1	CLCN6
0.122391	-0.703931	0.097	0.191	1	LAMP1
0.122391	-0.605887	0.097	0.191	1	MSL3
0.122504	0.587817	0.292	0.17	1	HNRNPD
0.122904	-0.689779	0.25	0.362	1	RNF115
0.123234	-0.553373	0.319	0.447	1	KIF13A
0.123466	-0.400923	0.542	0.702	1	SYNE2
0.123594	-0.509099	0.125	0.234	1	HERC3
0.123594	-0.771837	0.125	0.234	1	SMARCA1
0.124036	-0.774532	0.153	0.255	1	TENT5A
0.12414	0.485111	0.264	0.149	1	ARHGAP35
0.124444	0.458419	0.583	0.447	1	TPCN2
0.124478	0.770811	0.125	0.043	1	GNL1
0.124478	0.690408	0.125	0.043	1	ST7
0.124478	0.714529	0.125	0.043	1	UQCRC2
0.124478	0.592376	0.125	0.043	1	CMTR2
0.124625	-0.797444	0.097	0.191	1	PTPDC1
0.124657	-0.630975	0.208	0.34	1	WASHC1
0.124657	-0.588514	0.208	0.34	1	FNBP1
0.125595	-0.415876	0.5	0.596	1	SPIDR
0.125965	0.812475	0.153	0.064	1	SOX13
0.125965	-0.932512	0.083	0.17	1	ACVR2A
0.12599	0.596837	0.264	0.149	1	GMDS
0.126023	-0.427719	0.403	0.532	1	ARID1B
0.126606	0.944874	0.181	0.085	1	SMG7
0.127059	0.45415	0.222	0.106	1	EVC
0.127152	0.752905	0.125	0.043	1	TRAM2
0.127152	0.529196	0.125	0.043	1	FASTK
0.127496	-1.1542	0.069	0.149	1	ZBTB7A
0.127864	0.620271	0.319	0.213	1	BRAF
0.127882	0.372542	0.167	0.064	1	LIMS2
0.129188	-0.649142	0.097	0.191	1	PDCD4
0.129188	-0.586088	0.097	0.191	1	MAF
0.129188	-0.575379	0.097	0.191	1	SAMD4B
0.129625	0.872265	0.375	0.277	1	MED15
0.129817	-0.519543	0.125	0.234	1	SCYL2
0.129871	0.604376	0.125	0.043	1	EIF3E
0.129927	-0.733754	0.153	0.255	1	PSME4
0.129946	0.607542	0.361	0.234	1	SREBF2
0.130295	-0.573369	0.111	0.213	1	FBXO42
0.131187	0.335956	0.222	0.106	1	PIK3CA
0.131492	-1.03469	0.056	0.128	1	TERF2IP
0.131518	-0.620789	0.097	0.191	1	STAM
0.131655	-0.66541	0.167	0.277	1	SECISBP2
0.131945	0.581402	0.208	0.106	1	NDE1
0.132221	-0.445497	0.139	0.255	1	AL365295.1
0.132628	0.574075	0.306	0.191	1	MPRIP
0.132635	0.455757	0.125	0.043	1	TSBP1-AS1
0.13271	0.422861	0.333	0.213	1	ANKRD36B
0.133339	-0.998337	0.083	0.17	1	GLIS3
0.133339	-1.0529	0.083	0.17	1	SMARCC2
0.133339	0.670267	0.153	0.064	1	CLCN5
0.133401	0.71041	0.181	0.085	1	AIG1
0.13388	-0.613632	0.097	0.191	1	GNAS
0.133974	0.0284093	0.236	0.128	1	UBE3C
0.133974	0.477308	0.236	0.128	1	LINC01515
0.134097	0.616209	0.208	0.106	1	ZMAT1
0.135444	0.394055	0.125	0.043	1	PTCH2
0.135712	-0.0126722	0.264	0.426	1	KIAA0930
0.13587	-0.766788	0.083	0.17	1	CWC22
0.13587	0.595423	0.153	0.064	1	LANCL2
0.13587	-0.977884	0.083	0.17	1	PFKP
0.13587	0.540259	0.153	0.064	1	TLK2
0.136165	-0.553047	0.194	0.319	1	TRPS1
0.136275	-0.575655	0.097	0.191	1	WWP2
0.136295	-0.58591	0.292	0.404	1	SCMH1
0.136568	-0.421319	0.278	0.404	1	PCDH11X
0.136606	-0.414594	0.014	0.064	1	ZBTB8A
0.136606	-0.185069	0.014	0.064	1	SRGAP2B
0.136606	-0.370521	0.014	0.064	1	SEMA4A
0.136606	-0.224662	0.014	0.064	1	TMEM63A
0.136606	-0.375604	0.014	0.064	1	MRPL33
0.136606	-0.430224	0.014	0.064	1	IFIH1
0.136606	-0.553474	0.014	0.064	1	LINC00607
0.136606	-0.264353	0.014	0.064	1	SLC25A20
0.136606	-0.548498	0.014	0.064	1	PDIA5
0.136606	-0.59952	0.014	0.064	1	KLHL8
0.136606	-0.721085	0.014	0.064	1	SMN1
0.136606	-0.257374	0.014	0.064	1	NR2F1-AS1
0.136606	-0.544592	0.014	0.064	1	CCNJL
0.136606	-0.408679	0.014	0.064	1	RIPOR2
0.136606	-0.49496	0.014	0.064	1	ZSCAN12
0.136606	-0.987362	0.014	0.064	1	HDAC2-AS2
0.136606	-0.331078	0.014	0.064	1	PKIB
0.136606	-0.460702	0.014	0.064	1	KIAA0408
0.136606	-0.395414	0.014	0.064	1	PSMG3
0.136606	-0.648111	0.014	0.064	1	MPLKIP
0.136606	-0.722743	0.014	0.064	1	CD36
0.136606	-0.642799	0.014	0.064	1	PEBP4
0.136606	-0.714603	0.014	0.064	1	TTI2
0.136606	-0.5485	0.014	0.064	1	C8orf76
0.136606	-0.648642	0.014	0.064	1	FBXO10
0.136606	-0.407493	0.014	0.064	1	TCTN3
0.136606	-0.806913	0.014	0.064	1	MRPL48
0.136606	-0.615365	0.014	0.064	1	ZW10
0.136606	-0.407619	0.014	0.064	1	NACA
0.136606	-0.488327	0.014	0.064	1	DCAF4
0.136606	-0.778187	0.014	0.064	1	LINC02691
0.136606	-0.255968	0.014	0.064	1	SORD
0.136606	-0.912713	0.014	0.064	1	PCSK6
0.136606	-0.367448	0.014	0.064	1	NME4
0.136606	-0.802083	0.014	0.064	1	IQCK
0.136606	-0.728489	0.014	0.064	1	TUFM
0.136606	-0.517871	0.014	0.064	1	CIAO2B
0.136606	-0.520322	0.014	0.064	1	POLDIP2
0.136606	-0.521702	0.014	0.064	1	GEMIN7-AS1
0.136606	-0.528346	0.014	0.064	1	ZNF417
0.136606	-0.290254	0.014	0.064	1	RAB5IF
0.136606	-0.3568	0.014	0.064	1	OSER1
0.136606	-0.52698	0.014	0.064	1	OSBPL2
0.136606	-0.237532	0.014	0.064	1	CDK16
0.136606	-0.425329	0.014	0.064	1	MOSPD1
0.137253	-0.671414	0.208	0.319	1	SPPL3
0.138293	-0.424533	0.278	0.404	1	DLEU1
0.138299	0.500149	0.125	0.043	1	GPM6A
0.138299	0.273583	0.125	0.043	1	EIF2AK4
0.138438	-0.712043	0.083	0.17	1	ACTB
0.138438	0.595438	0.153	0.064	1	CLUH
0.138703	-0.523931	0.097	0.191	1	TAPT1
0.138703	1.13921	0.167	0.085	1	BLOC1S6
0.140387	-0.970658	0.056	0.128	1	CASTOR3
0.140475	0.730076	0.181	0.085	1	SUGP2
0.140726	0.60547	0.208	0.106	1	PCNT
0.140758	-0.678433	0.222	0.34	1	FIGN
0.141011	-0.796318	0.069	0.149	1	LARP1B
0.141043	0.577621	0.153	0.064	1	SLC19A2
0.141043	-0.564752	0.083	0.17	1	ZNF248
0.141043	-1.03878	0.083	0.17	1	CCDC92
0.141043	-0.645251	0.083	0.17	1	USP32
0.141043	-0.818323	0.083	0.17	1	ACTN4
0.1412	0.241049	0.125	0.043	1	UBE2V2
0.1412	0.0664286	0.125	0.043	1	NECTIN2
0.141253	-0.426568	0.014	0.064	1	TMED5
0.141253	-0.302534	0.014	0.064	1	RWDD3
0.141253	-0.618403	0.014	0.064	1	LINC01122
0.141253	-0.595266	0.014	0.064	1	PLCL2
0.141253	-0.375783	0.014	0.064	1	RPL24
0.141253	-0.634241	0.014	0.064	1	MB21D2
0.141253	-0.673907	0.014	0.064	1	DKK2
0.141253	-0.464004	0.014	0.064	1	PALLD
0.141253	-0.298371	0.014	0.064	1	MRPL18
0.141253	-0.407728	0.014	0.064	1	ZCWPW1
0.141253	-0.574856	0.014	0.064	1	FBXL13
0.141253	-0.482283	0.014	0.064	1	SLC35B4
0.141253	-0.655942	0.014	0.064	1	PAXIP1-AS1
0.141253	-0.506477	0.014	0.064	1	AC022784.1
0.141253	-0.560054	0.014	0.064	1	ESRP1
0.141253	-0.347474	0.014	0.064	1	RPL27A
0.141253	-0.729308	0.014	0.064	1	TPH1
0.141253	-0.552989	0.014	0.064	1	ACSS3
0.141253	-0.538366	0.014	0.064	1	RAD9B
0.141253	-0.635104	0.014	0.064	1	PUS1
0.141253	-0.310163	0.014	0.064	1	ZNF10
0.141253	-0.642557	0.014	0.064	1	GTF2A1
0.141253	-0.675409	0.014	0.064	1	PLEKHO2
0.141253	-0.416873	0.014	0.064	1	ZNF263
0.141253	-0.430436	0.014	0.064	1	GFOD2
0.141253	-0.432086	0.014	0.064	1	AC004797.1
0.141253	-0.99466	0.014	0.064	1	MKS1
0.141253	-0.497489	0.014	0.064	1	CENPX
0.141253	-0.306407	0.014	0.064	1	TMEM147
0.141253	-0.23258	0.014	0.064	1	RPL28
0.141253	-0.526581	0.014	0.064	1	SULF2
0.141253	-0.541442	0.014	0.064	1	EFCAB6
0.141253	-0.553412	0.014	0.064	1	MT-ND3
0.141741	-0.401161	0.111	0.213	1	TNPO2
0.142312	-0.243723	0.569	0.681	1	GPR155
0.142681	0.809169	0.278	0.17	1	DDX42
0.14299	-0.06956	0.125	0.234	1	GGA1
0.142999	0.66518	0.292	0.191	1	TPR
0.143452	-0.715321	0.056	0.128	1	ITPA
0.143622	0.50906	0.264	0.149	1	DTX4
0.143658	-0.646045	0.097	0.191	1	IARS
0.143686	0.677084	0.153	0.064	1	PDSS2
0.143686	0.5382	0.153	0.064	1	MICU3
0.143686	-0.893159	0.083	0.17	1	HK1
0.143842	-0.783867	0.069	0.149	1	EVC2
0.143842	-0.649486	0.069	0.149	1	LAS1L
0.144052	-0.396651	0.347	0.489	1	MYO1D
0.14412	-0.290475	0.111	0.213	1	MBTD1
0.144148	0.384522	0.125	0.043	1	N4BP2
0.144148	0.40134	0.125	0.043	1	SFXN4
0.14426	-0.328203	0.181	0.298	1	MMS19
0.144413	0.73474	0.431	0.298	1	USP47
0.144516	-0.494376	0.153	0.255	1	SIN3B
0.145081	0.334502	0.333	0.191	1	PELI2
0.145752	-0.596087	0.319	0.404	1	NCOA1
0.146021	-0.339187	0.014	0.064	1	ZNF684
0.146021	-0.131158	0.014	0.064	1	TXNDC12
0.146021	-0.498815	0.014	0.064	1	GADD45A
0.146021	-0.196037	0.014	0.064	1	AC245297.3
0.146021	-0.373712	0.014	0.064	1	LYAR
0.146021	-0.274709	0.014	0.064	1	AC008691.1
0.146021	-0.478282	0.014	0.064	1	MIR3142HG
0.146021	-0.46179	0.014	0.064	1	CSMD3
0.146021	-0.484382	0.014	0.064	1	SLC24A2
0.146021	-0.317461	0.014	0.064	1	ZBTB34
0.146021	-0.430487	0.014	0.064	1	AL355512.1
0.146021	-0.322447	0.014	0.064	1	TMEM134
0.146021	-0.192314	0.014	0.064	1	ANO1
0.146021	-0.221873	0.014	0.064	1	RAB30
0.146021	-0.460139	0.014	0.064	1	TMEM25
0.146021	-0.51434	0.014	0.064	1	XPOT
0.146021	-0.336013	0.014	0.064	1	AC009522.1
0.146021	-0.709456	0.014	0.064	1	LINC02391
0.146021	-0.345161	0.014	0.064	1	ALKBH2
0.146021	-0.356558	0.014	0.064	1	CGRRF1
0.146021	-0.428069	0.014	0.064	1	AC110023.1
0.146021	-0.462969	0.014	0.064	1	NDUFAB1
0.146021	-0.602269	0.014	0.064	1	USP6
0.146021	-0.210541	0.014	0.064	1	EIF1
0.146021	-0.305283	0.014	0.064	1	HOXB5
0.146021	-0.314447	0.014	0.064	1	ZNF85
0.146021	-0.307737	0.014	0.064	1	COQ8B
0.146021	-0.224696	0.014	0.064	1	ZNF234
0.146021	-0.416952	0.014	0.064	1	MRGBP
0.146021	-0.281682	0.014	0.064	1	PRDM15
0.146021	-0.226011	0.014	0.064	1	ZBED4
0.146021	-0.362829	0.014	0.064	1	FAM156A
0.146021	-0.420056	0.014	0.064	1	TRO
0.146367	-0.0347795	0.153	0.064	1	TMC6
0.147143	0.309918	0.125	0.043	1	ZBTB11
0.147143	0.246161	0.125	0.043	1	API5
0.147143	0.390692	0.125	0.043	1	SLC38A10
0.147143	0.328414	0.125	0.043	1	ZNF682
0.147442	0.826562	0.361	0.255	1	PUM2
0.147523	-0.232983	0.292	0.447	1	GALNTL6
0.147602	0.510393	0.208	0.106	1	WIPF1
0.148026	-0.611059	0.167	0.277	1	NECTIN3
0.148039	-0.229769	0.153	0.277	1	SAFB
0.148108	-0.609674	0.306	0.404	1	TDRD3
0.148426	0.538105	0.319	0.191	1	PUM3
0.148754	-0.684985	0.194	0.298	1	PHF21A
0.149627	-0.941746	0.028	0.085	1	ST3GAL1
0.149627	-0.936572	0.028	0.085	1	APEX1
0.149627	-0.422126	0.028	0.085	1	BOLA2
0.149634	-0.641008	0.069	0.149	1	CD109
0.149737	-0.622085	0.056	0.128	1	FBXO9
0.149737	-0.805379	0.056	0.128	1	EMC2
0.149737	-0.666368	0.056	0.128	1	HMOX2
0.149737	-0.836292	0.056	0.128	1	CCT8
0.150177	0.601683	0.25	0.149	1	STIM2
0.150911	-0.00924596	0.014	0.064	1	SELENON
0.150911	0.0416438	0.014	0.064	1	ARL8A
0.150911	-0.332479	0.014	0.064	1	MAPRE3
0.150911	-0.201161	0.014	0.064	1	EVA1A
0.150911	-0.263285	0.014	0.064	1	SHQ1
0.150911	-0.273529	0.014	0.064	1	GYG1
0.150911	-0.0327179	0.014	0.064	1	TMEM144
0.150911	-0.150522	0.014	0.064	1	ACSL1
0.150911	-0.13221	0.014	0.064	1	TMEM167A
0.150911	-0.296808	0.014	0.064	1	SNX24
0.150911	-0.228523	0.014	0.064	1	APBB3
0.150911	-0.106229	0.014	0.064	1	SPDL1
0.150911	-0.207112	0.014	0.064	1	BTN2A2
0.150911	-0.400023	0.014	0.064	1	KHDRBS2
0.150911	0.0877381	0.014	0.064	1	COL19A1
0.150911	-0.259059	0.014	0.064	1	FAM189A2
0.150911	-0.0534944	0.014	0.064	1	PRR26
0.150911	0.53103	0.014	0.064	1	SEC61A2
0.150911	0.0965954	0.014	0.064	1	RPUSD4
0.150911	-0.161858	0.014	0.064	1	H2AFJ
0.150911	0.00866171	0.014	0.064	1	YARS2
0.150911	-0.200186	0.014	0.064	1	BCL7A
0.150911	-0.148165	0.014	0.064	1	CNIH1
0.150911	-0.165923	0.014	0.064	1	NPIPB13
0.150911	-0.141209	0.014	0.064	1	MTHFSD
0.150911	-0.0996556	0.014	0.064	1	SLC25A11
0.150911	-0.221328	0.014	0.064	1	KAT7
0.150911	-0.251143	0.014	0.064	1	AC015813.1
0.150911	0.0132987	0.014	0.064	1	HDGFL2
0.150911	-0.360377	0.014	0.064	1	NUDT19
0.150911	-0.0454567	0.014	0.064	1	SMOX
0.150911	-0.37204	0.014	0.064	1	RTF2
0.150911	-0.0885867	0.014	0.064	1	CBR3
0.151609	-0.724993	0.042	0.106	1	SLC25A51
0.151609	-0.622751	0.042	0.106	1	RNF114
0.151842	0.237286	0.153	0.064	1	ICE2
0.151858	0.763717	0.083	0.021	1	CRTC2
0.151858	0.472664	0.083	0.021	1	TET3
0.151858	0.66447	0.083	0.021	1	HLA-A
0.151858	0.660479	0.083	0.021	1	GSR
0.151858	0.4984	0.083	0.021	1	PTER
0.151858	0.546401	0.083	0.021	1	RPS24
0.151858	0.661452	0.083	0.021	1	TSPAN4
0.151858	0.779916	0.083	0.021	1	CAPRIN1
0.151858	0.538092	0.083	0.021	1	CLMN
0.151858	0.698094	0.083	0.021	1	NR2F2
0.151858	0.440776	0.083	0.021	1	DRG2
0.151858	0.501755	0.083	0.021	1	MCRIP1
0.151858	0.712636	0.083	0.021	1	RPL17
0.152377	-0.547274	0.222	0.34	1	ARHGEF40
0.152435	-0.693045	0.167	0.255	1	RABL6
0.152596	-0.669455	0.069	0.149	1	MAST2
0.152596	-0.708554	0.069	0.149	1	MIR3681HG
0.152596	-0.706441	0.069	0.149	1	ACTR2
0.152596	-0.87828	0.069	0.149	1	AC073225.1
0.152596	-0.532577	0.069	0.149	1	GOLIM4
0.152596	-0.655571	0.069	0.149	1	STXBP4
0.152911	0.644944	0.278	0.17	1	ITGA6
0.152958	-0.716427	0.056	0.128	1	CRBN
0.153102	0.365901	0.722	0.617	1	MYO10
0.153197	-0.400514	0.319	0.447	1	PHIP
0.153274	0.221475	0.125	0.043	1	TMEM59
0.153274	0.229931	0.125	0.043	1	UBE3D
0.15372	-0.526986	0.028	0.085	1	MECR
0.15372	-0.665805	0.028	0.085	1	PDIA6
0.15372	-0.461687	0.028	0.085	1	TRIM23
0.15372	-0.773214	0.028	0.085	1	UBTD2
0.15372	-0.52473	0.028	0.085	1	ZNF175
0.154638	-0.444176	0.083	0.17	1	PPP2R2D
0.154638	-0.125266	0.083	0.17	1	MARK2
0.154638	0.462886	0.153	0.064	1	NRDE2
0.154774	0.426912	0.403	0.277	1	CARMIL1
0.154926	0.52143	0.361	0.255	1	GPR143
0.155216	-0.618399	0.042	0.106	1	INPP1
0.155485	0.193659	0.181	0.085	1	REPS1
0.155596	-0.517916	0.444	0.553	1	RGS12
0.155602	-0.83597	0.069	0.149	1	DPYD
0.155704	0.355884	0.083	0.021	1	RNF11
0.155704	0.596844	0.083	0.021	1	BLZF1
0.155704	0.587021	0.083	0.021	1	TIMM17A
0.155704	0.695727	0.083	0.021	1	NABP1
0.155704	0.743297	0.083	0.021	1	EIF2B5
0.155704	0.610965	0.083	0.021	1	IDUA
0.155704	0.50455	0.083	0.021	1	REEP5
0.155704	0.467443	0.083	0.021	1	PTPN3
0.155704	0.528819	0.083	0.021	1	APLP2
0.155704	0.530212	0.083	0.021	1	LDHB
0.155704	0.341754	0.083	0.021	1	CLN5
0.155704	0.439517	0.083	0.021	1	ABCC4
0.155704	0.727335	0.083	0.021	1	GOLGA6L9
0.155704	0.722622	0.083	0.021	1	RPL13A
0.155704	0.387895	0.083	0.021	1	SBF1
0.155769	-0.594429	0.139	0.234	1	RELCH
0.155813	0.706311	0.306	0.191	1	CAMKMT
0.156231	-0.783306	0.056	0.128	1	GALM
0.156412	0.0693674	0.125	0.043	1	COMT
0.156774	0.632523	0.25	0.149	1	TRIM44
0.157898	-0.583508	0.028	0.085	1	RALB
0.157898	-0.633334	0.028	0.085	1	PLA2R1
0.157898	-0.539956	0.028	0.085	1	CNOT6L
0.157898	-0.549773	0.028	0.085	1	KCNIP1
0.157898	-0.745665	0.028	0.085	1	NOL7
0.157898	-0.815646	0.028	0.085	1	SHB
0.157898	-0.250391	0.028	0.085	1	ZNF25
0.157898	-0.613323	0.028	0.085	1	UBTD1
0.157898	-0.411794	0.028	0.085	1	UBE2N
0.157898	-0.547641	0.028	0.085	1	TMEM263
0.157898	-0.720464	0.028	0.085	1	DHX37
0.157898	-0.664253	0.028	0.085	1	TOB2
0.158291	-0.243845	0.194	0.319	1	HNRNPC
0.158499	0.531787	0.403	0.277	1	CCNL2
0.158653	-0.640766	0.069	0.149	1	MTG2
0.158689	-0.625374	0.319	0.447	1	WDR60
0.158887	-0.737956	0.042	0.106	1	COX19
0.158887	-0.774813	0.042	0.106	1	EML2
0.159119	0.948982	0.319	0.234	1	MYO6
0.15934	-0.458937	0.097	0.191	1	RAP1GAP
0.15934	-0.260062	0.097	0.191	1	TAF2
0.159556	-1.0647	0.056	0.128	1	PPP1R21
0.159556	-0.593536	0.056	0.128	1	ZNF76
0.159556	-0.592217	0.056	0.128	1	RMND1
0.159556	-0.652511	0.056	0.128	1	BIVM
0.159598	-0.120082	0.125	0.043	1	METTL25
0.159624	0.697903	0.083	0.021	1	NBPF15
0.159624	0.625494	0.083	0.021	1	CLDND1
0.159624	0.632257	0.083	0.021	1	RING1
0.159624	0.53119	0.083	0.021	1	TRIM56
0.159624	0.60558	0.083	0.021	1	TYSND1
0.159624	0.59845	0.083	0.021	1	DHX32
0.159624	0.588061	0.083	0.021	1	KRAS
0.159624	0.575187	0.083	0.021	1	ATPAF2
0.159624	0.456106	0.083	0.021	1	SLC25A39
0.159624	0.597186	0.083	0.021	1	ABHD3
0.159624	0.367527	0.083	0.021	1	ZNF585B
0.159833	0.412582	0.653	0.553	1	MACF1
0.160212	-0.480115	0.375	0.511	1	ABCA10
0.160347	-0.500894	0.083	0.17	1	PARD6G
0.160617	-0.703551	0.472	0.596	1	MTHFD1L
0.160801	0.597812	0.194	0.106	1	CCNY
0.16083	-0.570407	0.181	0.277	1	NSUN2
0.161292	-0.434669	0.167	0.277	1	KMT5B
0.161489	0.413352	0.278	0.17	1	CDK5RAP2
0.161749	-0.387161	0.069	0.149	1	NBDY
0.16212	0.412503	0.208	0.106	1	AVL9
0.162161	-0.506785	0.028	0.085	1	AL078459.1
0.162161	-0.687411	0.028	0.085	1	VANGL1
0.162161	-0.528809	0.028	0.085	1	PGBD5
0.162161	-0.455122	0.028	0.085	1	CTNNA2
0.162161	-0.521626	0.028	0.085	1	HPF1
0.162161	-0.303624	0.028	0.085	1	FAM53C
0.162161	-0.548748	0.028	0.085	1	ANXA6
0.162161	-0.763719	0.028	0.085	1	HNRNPAB
0.162161	-0.485593	0.028	0.085	1	OARD1
0.162161	-0.614629	0.028	0.085	1	KPNA5
0.162161	-0.534799	0.028	0.085	1	CEMIP2
0.162161	-0.660323	0.028	0.085	1	GATD1
0.162161	-0.57245	0.028	0.085	1	CRY2
0.162161	-0.530592	0.028	0.085	1	LTBP2
0.162161	-0.3604	0.028	0.085	1	TMEM94
0.162161	-0.536539	0.028	0.085	1	TIMM21
0.162161	-0.543566	0.028	0.085	1	MRPS26
0.162161	-0.340967	0.028	0.085	1	SLCO4A1-AS1
0.162161	-0.384634	0.028	0.085	1	TRMU
0.16257	0.349369	0.458	0.362	1	HERC4
0.162624	-0.822085	0.042	0.106	1	DTNB
0.162624	-0.566556	0.042	0.106	1	CLPTM1L
0.162624	-0.394592	0.042	0.106	1	RAD23B
0.162624	-0.575048	0.042	0.106	1	PLCG2
0.162624	-0.652959	0.042	0.106	1	RFX2
0.162624	-0.430854	0.042	0.106	1	ZNF66
0.162935	0.602728	0.111	0.043	1	TBC1D32
0.16326	-0.388182	0.083	0.17	1	TRIM66
0.16326	-0.335436	0.083	0.17	1	SUDS3
0.163487	-0.646187	0.208	0.319	1	BMPR2
0.163588	-0.48472	0.167	0.277	1	ABCA9
0.163617	0.481306	0.083	0.021	1	FAM78B
0.163617	0.480065	0.083	0.021	1	RIOK1
0.163617	0.321786	0.083	0.021	1	GGCT
0.163617	0.392285	0.083	0.021	1	MAP3K11
0.163617	0.659576	0.083	0.021	1	CACNA1C
0.163617	0.523012	0.083	0.021	1	GALC
0.163617	0.461985	0.083	0.021	1	TLE3
0.163617	0.614586	0.083	0.021	1	HOXB3
0.163617	0.470308	0.083	0.021	1	SEC14L1
0.163617	0.507809	0.083	0.021	1	ZNF600
0.163617	0.499842	0.083	0.021	1	PPP6R1
0.163617	0.60931	0.083	0.021	1	TBC1D25
0.164009	-0.526518	0.264	0.383	1	PIP4K2A
0.164189	0.420851	0.306	0.191	1	ELF2
0.164641	0.00926239	0.125	0.234	1	OFD1
0.16489	-0.564891	0.069	0.149	1	IREB2
0.165527	-0.459956	0.139	0.234	1	MLH3
0.165749	-0.214843	0.181	0.298	1	FGF14
0.165951	0.628717	0.194	0.106	1	TPK1
0.166148	0.378078	0.181	0.085	1	SNX9
0.166213	-0.0492418	0.083	0.17	1	TARSL2
0.166367	-0.688837	0.056	0.128	1	NOC2L
0.166367	0.680538	0.111	0.043	1	TMEM192
0.166426	-0.595087	0.042	0.106	1	STPG2
0.166426	-0.565277	0.042	0.106	1	AMPH
0.166426	-0.326562	0.042	0.106	1	GTF2IRD2B
0.166426	-0.623707	0.042	0.106	1	NAPRT
0.166426	-0.590059	0.042	0.106	1	FAM20A
0.166511	-0.292331	0.028	0.085	1	PANK4
0.166511	-0.524909	0.028	0.085	1	ZC3H11B
0.166511	-0.322315	0.028	0.085	1	RPE
0.166511	-0.231891	0.028	0.085	1	TBC1D7
0.166511	-0.233132	0.028	0.085	1	SLC39A7
0.166511	-0.421775	0.028	0.085	1	TBX18
0.166511	-0.535618	0.028	0.085	1	TBRG4
0.166511	-0.571336	0.028	0.085	1	SLC12A9
0.166511	-0.512606	0.028	0.085	1	VPS13B-DT
0.166511	-0.51822	0.028	0.085	1	ADCK5
0.166511	-0.352794	0.028	0.085	1	KIF1BP
0.166511	-0.250553	0.028	0.085	1	FANK1
0.166511	-0.0940682	0.028	0.085	1	FAM76B
0.166511	-0.465811	0.028	0.085	1	ALG9
0.166511	-0.438076	0.028	0.085	1	POLR3B
0.166511	-0.62016	0.028	0.085	1	FANCI
0.166511	-0.450606	0.028	0.085	1	CLUAP1
0.166511	-0.370763	0.028	0.085	1	NTN1
0.166511	-0.5495	0.028	0.085	1	RFX1
0.166511	-0.373058	0.028	0.085	1	SDCBP2-AS1
0.166511	-0.45265	0.028	0.085	1	TXLNG
0.166511	-0.389447	0.028	0.085	1	AMMECR1
0.167276	0.683353	0.347	0.234	1	SLC9A3-AS1
0.167496	0.6551	0.139	0.064	1	CYP2U1
0.167651	-0.42884	0.097	0.191	1	TTBK2
0.167686	0.37511	0.083	0.021	1	PRKAB2
0.167686	0.709775	0.083	0.021	1	HRH2
0.167686	0.316176	0.083	0.021	1	MRS2
0.167686	0.523536	0.083	0.021	1	CAPN1
0.167686	0.389026	0.083	0.021	1	RPAP3
0.167686	0.506581	0.083	0.021	1	STX4
0.167686	0.287261	0.083	0.021	1	BCAT2
0.167686	0.633701	0.083	0.021	1	SAMHD1
0.167686	0.511192	0.083	0.021	1	ZNF334
0.167686	0.375737	0.083	0.021	1	HTATSF1
0.167999	0.261503	0.542	0.383	1	ITFG1
0.168077	-0.39856	0.069	0.149	1	STIP1
0.168502	0.472395	0.306	0.191	1	ZC3H7A
0.169452	0.482017	0.542	0.426	1	ASAP1
0.169854	-0.280267	0.056	0.128	1	ERLEC1
0.169854	-0.516685	0.056	0.128	1	ZC3H8
0.169854	-0.217788	0.056	0.128	1	DHX30
0.169854	-0.65584	0.056	0.128	1	ARHGEF37
0.169854	-0.04256	0.056	0.128	1	DMTN
0.169854	0.778788	0.111	0.043	1	TERF1
0.169854	-0.510664	0.056	0.128	1	CACNA1B
0.169854	-0.453229	0.056	0.128	1	STAT5A
0.17015	0.451484	0.403	0.298	1	HSP90AA1
0.170295	-0.36618	0.042	0.106	1	IDI1
0.170295	-0.286711	0.042	0.106	1	PMM1
0.170295	-0.446409	0.042	0.106	1	CELSR1
0.170493	-0.12793	0.097	0.191	1	CHST11
0.170493	-0.383586	0.097	0.191	1	GOLGA3
0.170607	0.714658	0.139	0.064	1	C3orf70
0.170607	0.814617	0.139	0.064	1	HCG18
0.170947	-0.351696	0.028	0.085	1	GNL2
0.170947	-0.360914	0.028	0.085	1	TTC33
0.170947	-0.489939	0.028	0.085	1	AC011287.1
0.170947	-0.208183	0.028	0.085	1	AVIL
0.170947	-0.293821	0.028	0.085	1	SLC24A1
0.170947	-0.222463	0.028	0.085	1	DUS2
0.170947	-0.316298	0.028	0.085	1	ARHGAP8
0.170947	-0.352536	0.028	0.085	1	CD99L2
0.171027	0.68797	0.222	0.128	1	ACADVL
0.171224	0.866908	0.194	0.106	1	SORBS3
0.171311	-0.301696	0.069	0.149	1	ZBTB41
0.171311	-0.0806678	0.069	0.149	1	SP3
0.171311	-0.389792	0.069	0.149	1	DNMBP
0.171311	-0.407524	0.069	0.149	1	NAA25
0.171681	0.244945	0.181	0.085	1	SMARCAD1
0.171762	0.287923	0.667	0.553	1	DDX5
0.17183	0.291128	0.083	0.021	1	TRMT61B
0.17183	0.304377	0.083	0.021	1	AC092691.1
0.17183	0.29145	0.083	0.021	1	RABL3
0.17183	0.281819	0.083	0.021	1	UGT2B7
0.17183	0.416066	0.083	0.021	1	SLC22A23
0.17183	0.271926	0.083	0.021	1	ELP1
0.17183	0.547905	0.083	0.021	1	SVEP1
0.17183	0.454182	0.083	0.021	1	CHURC1
0.17183	0.278229	0.083	0.021	1	CLK3
0.17183	0.319659	0.083	0.021	1	RENBP
0.172239	-0.372037	0.083	0.17	1	ATP6V1C1
0.173395	-0.407876	0.056	0.128	1	CDK11B
0.173395	0.621504	0.111	0.043	1	RXRB
0.173395	-0.422138	0.056	0.128	1	WDR27
0.173395	0.614671	0.111	0.043	1	CREM
0.173395	0.43005	0.111	0.043	1	ZNF274
0.173761	1.08227	0.139	0.064	1	SF3B3
0.174231	-0.41096	0.042	0.106	1	TET2
0.174231	-0.464924	0.042	0.106	1	EGFL8
0.174231	-0.376826	0.042	0.106	1	FAM160B2
0.174231	-0.42337	0.042	0.106	1	TMEM62
0.174231	-0.421697	0.042	0.106	1	METTL16
0.174231	-0.37815	0.042	0.106	1	STS
0.174231	-0.644273	0.042	0.106	1	L1CAM
0.174376	-0.262664	0.875	0.83	1	LYST
0.174511	0.384924	0.597	0.489	1	FRMD4A
0.17459	-0.522315	0.069	0.149	1	TAPBP
0.17459	-0.40598	0.069	0.149	1	HPSE2
0.17459	-0.619097	0.069	0.149	1	AP2A1
0.174895	-0.463068	0.153	0.255	1	LMNA
0.17526	-0.707854	0.125	0.213	1	CEP290
0.175313	0.149696	0.153	0.064	1	FMNL2
0.175437	0.52614	0.25	0.149	1	ZNF106
0.175472	-0.290838	0.028	0.085	1	UGDH-AS1
0.175472	-0.417919	0.028	0.085	1	SKAP2
0.175472	-0.700655	0.028	0.085	1	CYP51A1
0.175472	-0.255357	0.028	0.085	1	NDUFB8
0.175472	-0.481981	0.028	0.085	1	ATG16L2
0.175472	-0.179882	0.028	0.085	1	ATF1
0.175472	-0.203819	0.028	0.085	1	TMEM98
0.175472	-0.209927	0.028	0.085	1	CNDP2
0.175472	-0.186675	0.028	0.085	1	GUCD1
0.175472	-0.28856	0.028	0.085	1	RAB9A
0.175654	0.388987	0.347	0.234	1	IFI16
0.175654	-0.285416	0.25	0.383	1	PLXNB1
0.175845	-0.590635	0.25	0.362	1	PLPPR4
0.17605	0.160274	0.083	0.021	1	ZNF512
0.17605	0.238493	0.083	0.021	1	AC026740.1
0.17605	0.0333303	0.083	0.021	1	TMTC4
0.17605	-0.211258	0.083	0.021	1	FLOT2
0.17605	0.119184	0.083	0.021	1	SCPEP1
0.17605	0.321329	0.083	0.021	1	PECAM1
0.17605	0.0839109	0.083	0.021	1	PKN1
0.17605	0.192312	0.083	0.021	1	PES1
0.176958	0.575857	0.139	0.064	1	PREP
0.176991	0.45786	0.111	0.043	1	LYRM4
0.176991	-0.360331	0.056	0.128	1	TAB2
0.176991	-0.244544	0.056	0.128	1	MED27
0.176991	0.935065	0.111	0.043	1	RNH1
0.176991	-0.251747	0.056	0.128	1	TVP23C
0.17769	0.326865	0.208	0.106	1	STAT5B
0.177897	-0.254027	0.111	0.213	1	NOTCH2
0.177916	-0.180364	0.069	0.149	1	ZNF84
0.177916	-0.438173	0.069	0.149	1	TRIP10
0.17801	-0.319058	0.25	0.362	1	USP15
0.178235	-0.147544	0.042	0.106	1	GPATCH1
0.17841	-0.724293	0.167	0.255	1	SPPL2B
0.178682	0.507641	0.222	0.128	1	SLC18B1
0.179095	0.734386	0.292	0.191	1	OTUD7B
0.179234	0.553697	0.167	0.085	1	CUEDC1
0.179594	-0.377211	0.069	0.149	1	AGPAT3
0.180085	-0.00314789	0.028	0.085	1	RCC1
0.180085	-0.309791	0.028	0.085	1	SLC4A1AP
0.180085	-0.164871	0.028	0.085	1	PLRG1
0.180085	-0.0323067	0.028	0.085	1	USP30
0.180085	0.00291543	0.028	0.085	1	OVOL2
0.180085	-0.109216	0.028	0.085	1	TRMT2B
0.180199	0.696581	0.139	0.064	1	CCNI
0.180199	1.04229	0.139	0.064	1	LINC01505
0.180232	0.568306	0.458	0.34	1	BBS5
0.180642	-0.0393035	0.056	0.128	1	LGALS8
0.180642	0.695574	0.111	0.043	1	SAR1B
0.181695	-0.798648	0.111	0.191	1	SPATA20
0.181951	-1.01033	0.222	0.319	1	RPS6KA5
0.18214	0.34525	0.347	0.234	1	CBR4
0.182306	-0.403085	0.042	0.106	1	DNAJB2
0.182306	-0.158631	0.042	0.106	1	RASSF1
0.182306	-0.358991	0.042	0.106	1	ELN
0.182306	-0.172772	0.042	0.106	1	NDUFAF6
0.182306	-0.28118	0.042	0.106	1	CUTC
0.182306	-0.0132485	0.042	0.106	1	SLITRK2
0.183468	0.822683	0.236	0.149	1	BICD1
0.183925	0.45288	0.222	0.128	1	AC139887.2
0.184149	-0.287573	0.389	0.532	1	AL050309.1
0.184349	-0.294554	0.056	0.128	1	KPNA6
0.184349	0.520628	0.111	0.043	1	AFAP1L1
0.184349	0.474156	0.111	0.043	1	SLC29A1
0.184349	0.532455	0.111	0.043	1	NUDCD3
0.184349	-0.124469	0.056	0.128	1	TMEM248
0.184349	-0.183391	0.056	0.128	1	PPP2CB
0.184349	-0.316909	0.056	0.128	1	SEC16A
0.184349	-0.152333	0.056	0.128	1	GNG7
0.184349	0.37996	0.111	0.043	1	ARMCX5-GPRASP2
0.184788	-0.172309	0.028	0.085	1	PTP4A2
0.184788	0.0141453	0.028	0.085	1	CDC42SE1
0.184788	-0.0701212	0.028	0.085	1	TSTA3
0.184788	-0.134193	0.028	0.085	1	FBXL15
0.184788	-0.150686	0.028	0.085	1	CCNK
0.184788	-0.20614	0.028	0.085	1	LTK
0.184788	-0.176035	0.028	0.085	1	AAGAB
0.185243	0.695966	0.167	0.085	1	TAF1B
0.185305	-0.319247	0.347	0.468	1	PHACTR4
0.186036	0.816321	0.236	0.149	1	FOCAD
0.186128	0.498163	0.5	0.404	1	PAN3
0.18621	0.327349	0.861	0.766	1	TYR
0.186447	-0.11806	0.042	0.106	1	ENO1
0.186447	-0.250631	0.042	0.106	1	CALM2
0.186447	-0.13877	0.042	0.106	1	CNNM4
0.186447	-0.231788	0.042	0.106	1	RHOBTB3
0.186447	-0.374903	0.042	0.106	1	CSMD1
0.186589	0.22517	0.222	0.128	1	PSAP
0.186814	0.608518	0.139	0.064	1	EIF3L
0.186949	-0.489397	0.194	0.298	1	UBR4
0.186977	-0.737646	0.181	0.277	1	CDC37
0.188018	-0.271224	0.083	0.17	1	PJA2
0.188112	0.538477	0.111	0.043	1	HAUS3
0.188112	0.392492	0.111	0.043	1	SIRT1
0.188112	0.523366	0.111	0.043	1	AMOTL1
0.188112	-0.125867	0.056	0.128	1	SART3
0.188112	0.513414	0.111	0.043	1	NKAP
0.188178	0.0129655	0.069	0.149	1	HBP1
0.188178	-0.173727	0.069	0.149	1	ZDHHC13
0.188178	-0.217037	0.069	0.149	1	SPATA13
0.188304	0.589805	0.167	0.085	1	AGO4
0.188498	-0.285598	0.208	0.319	1	ALMS1
0.190187	0.552154	0.139	0.064	1	NUFIP2
0.190187	0.43843	0.139	0.064	1	ZFY
0.190656	-0.144559	0.042	0.106	1	KIAA1614
0.190656	-0.0991388	0.042	0.106	1	PRICKLE2
0.190656	-0.105041	0.042	0.106	1	CISD1
0.190656	-0.316395	0.042	0.106	1	ZGPAT
0.190668	0.235085	0.194	0.106	1	MLXIP
0.190701	0.485031	0.403	0.298	1	PTPRG
0.191252	-0.655733	0.167	0.255	1	TMF1
0.191693	-0.2444	0.069	0.149	1	JMY
0.191924	-0.407457	0.139	0.234	1	RAPGEF1
0.191931	0.329309	0.111	0.043	1	TSN
0.191931	0.334027	0.111	0.043	1	RECQL
0.191931	0.435482	0.111	0.043	1	TMEM230
0.191931	-0.207987	0.056	0.128	1	CEP250
0.191931	0.346465	0.111	0.043	1	ZHX3
0.191931	0.415541	0.111	0.043	1	ZFP64
0.191931	0.291889	0.111	0.043	1	FAM118A
0.192075	0.497088	0.264	0.17	1	UBAP2
0.192947	-0.384669	0.417	0.255	1	LINC01091
0.193333	-1.08526	0.222	0.298	1	JAZF1
0.193605	0.607731	0.139	0.064	1	STAB1
0.193605	0.510083	0.139	0.064	1	RBM27
0.193605	0.535903	0.139	0.064	1	RDH11
0.193605	0.435672	0.139	0.064	1	SMIM7
0.193605	0.520314	0.139	0.064	1	PIN4
0.193662	-0.667473	0.111	0.191	1	ESF1
0.193722	0.501642	0.333	0.234	1	DAAM2
0.193899	-0.644852	0.167	0.255	1	PDE4DIP
0.194098	-0.399901	0.361	0.468	1	CLASP2
0.194536	0.386911	0.167	0.085	1	SLC35A3
0.194935	-0.0623443	0.042	0.106	1	KLF7
0.194935	-0.10677	0.042	0.106	1	CHST3
0.195257	-0.113847	0.069	0.149	1	C5orf15
0.195807	0.274375	0.111	0.043	1	LINC02018
0.195807	0.429624	0.111	0.043	1	PPM1K
0.195807	0.426438	0.111	0.043	1	TRIM38
0.195807	-0.148799	0.056	0.128	1	TSTD3
0.195807	0.442833	0.111	0.043	1	CPEB3
0.195807	0.393464	0.111	0.043	1	RPS3
0.196181	-0.482477	0.222	0.319	1	XPO1
0.197068	0.395635	0.139	0.064	1	RNF168
0.197175	-0.187626	0.181	0.298	1	POLR2J3
0.197556	-0.187905	0.139	0.234	1	CNOT2
0.197708	0.460213	0.167	0.085	1	BIN3
0.198684	0.173379	0.208	0.106	1	QSER1
0.198983	0.683158	0.208	0.128	1	ENTPD1-AS1
0.199276	-0.374917	0.167	0.255	1	THSD7A
0.199283	-0.0520221	0.042	0.106	1	DGCR2
0.19974	-0.0757904	0.056	0.128	1	CLIP4
0.19974	0.218852	0.111	0.043	1	OTULIN
0.19974	0.153795	0.111	0.043	1	ESD
0.19974	0.306278	0.111	0.043	1	MED12
0.199859	-0.565647	0.111	0.191	1	NR3C2
0.200264	-0.504165	0.389	0.489	1	PTPN13
0.200417	-0.445873	0.139	0.234	1	FN1
0.200577	0.511457	0.139	0.064	1	LRRC8C
0.200577	0.483754	0.139	0.064	1	ORMDL1
0.201037	0.401978	0.25	0.149	1	COL1A2
0.201037	0.59809	0.25	0.149	1	FAR2
0.201101	-0.663324	0.222	0.319	1	PHF3
0.201325	0.233901	0.486	0.34	1	SEPTIN9
0.202485	0.527847	0.194	0.106	1	RFX3
0.202753	-0.387562	0.333	0.468	1	ADAM10
0.202908	0.273602	0.556	0.426	1	SEMA3C
0.203172	0.461399	0.222	0.128	1	NFATC3
0.203277	-0.388554	0.208	0.319	1	PARVA
0.203641	0.359072	0.361	0.255	1	TAOK3
0.203703	0.0823636	0.042	0.106	1	CA14
0.203703	0.0660758	0.042	0.106	1	VTA1
0.203703	0.0188687	0.042	0.106	1	MESD
0.204128	-0.352619	0.153	0.255	1	WDR37
0.20413	0.607175	0.139	0.064	1	ANKZF1
0.20413	-0.0495291	0.139	0.064	1	PLD1
0.20413	0.288125	0.139	0.064	1	FANCC
0.20413	0.704928	0.139	0.064	1	TP53BP1
0.20413	0.43496	0.139	0.064	1	SREBF1
0.204812	0.364787	0.361	0.255	1	TRIM33
0.204917	0.31347	0.319	0.213	1	ARHGEF7
0.20501	0.528271	0.264	0.17	1	ASB3
0.20501	0.322822	0.264	0.17	1	AL592183.1
0.205838	-0.460896	0.319	0.447	1	ZNF521
0.206214	0.597406	0.306	0.213	1	KIFC3
0.206216	0.130083	0.319	0.191	1	SORBS2
0.206563	-0.389101	0.333	0.447	1	MTR
0.207051	-0.429756	0.125	0.213	1	ARHGEF6
0.20736	-0.646669	0.375	0.468	1	QKI
0.207451	0.532223	0.167	0.085	1	RYR3
0.207543	0.491583	0.236	0.149	1	ZMIZ2
0.20773	0.498477	0.139	0.064	1	MAP3K6
0.20773	0.339165	0.139	0.064	1	DSE
0.207779	0.338096	0.111	0.043	1	UBE2J2
0.209423	-0.52224	0.111	0.191	1	AC138305.1
0.210668	0.486192	0.208	0.128	1	SHOC2
0.210775	0.467602	0.167	0.085	1	DOT1L
0.211375	0.527263	0.139	0.064	1	COL15A1
0.212684	-0.420206	0.111	0.191	1	RNF111
0.214009	-0.0346454	0.111	0.213	1	ATP2B4
0.214137	0.281594	0.167	0.085	1	ATP13A3
0.214137	0.328419	0.167	0.085	1	AC090517.5
0.214809	0.338428	0.222	0.128	1	MAN2C1
0.215066	0.315153	0.139	0.064	1	IFT172
0.215066	0.338207	0.139	0.064	1	NAIP
0.215594	-0.257823	0.153	0.255	1	CADPS
0.215981	-0.504276	0.111	0.191	1	ZNF385D
0.21605	0.237519	0.111	0.043	1	GOLPH3L
0.21605	0.187453	0.111	0.043	1	SPIN3
0.216136	-0.575708	0.181	0.277	1	CHKA
0.216399	-0.513823	0.222	0.319	1	TLE1
0.216406	-0.216325	0.125	0.213	1	NUP214
0.216819	0.596118	0.694	0.596	1	CAPN3
0.216839	-0.51168	0.097	0.17	1	GLRX3
0.217241	0.858354	0.181	0.106	1	WWP1
0.217538	0.401395	0.167	0.085	1	SCARB2
0.217538	0.379451	0.167	0.085	1	HDAC6
0.217777	0.356708	0.708	0.638	1	ARGLU1
0.218199	0.307133	0.556	0.404	1	ADAMTS17
0.218302	-0.900237	0.139	0.213	1	NELFA
0.218414	0.743815	0.319	0.234	1	STAT6
0.218803	0.200187	0.139	0.064	1	SYT14
0.218803	0.394793	0.139	0.064	1	C1GALT1
0.218948	0.648884	0.236	0.149	1	LRCH1
0.21895	0.283166	0.236	0.149	1	CAPZB
0.21899	0.522877	0.306	0.213	1	CCDC144A
0.219591	0.00955993	0.125	0.213	1	CACNA2D1
0.219591	-0.309322	0.125	0.213	1	MFSD14B
0.220273	0.198116	0.111	0.043	1	AP3M2
0.220368	-0.628938	0.097	0.17	1	LHFPL2
0.220368	-0.545222	0.097	0.17	1	ARPC1B
0.220431	0.425003	0.333	0.234	1	GGNBP2
0.220804	-0.496068	0.153	0.234	1	ZFYVE9
0.220804	0.321378	0.222	0.128	1	ZC3H6
0.220977	0.411615	0.167	0.085	1	CCDC50
0.220977	0.531928	0.167	0.085	1	RUNX1
0.221196	0.409707	0.194	0.106	1	ARHGAP17
0.221294	-0.33007	0.139	0.234	1	CSRNP3
0.221612	0.241168	0.306	0.213	1	NRBP2
0.221772	-0.558739	0.181	0.277	1	DNMT3A
0.222587	0.324796	0.139	0.064	1	BCL2L13
0.222616	-0.531869	0.208	0.298	1	YTHDC2
0.222685	-0.407818	0.111	0.191	1	DYNC1LI1
0.222809	-0.479926	0.125	0.213	1	CALM1
0.223489	0.877871	0.264	0.191	1	TNS1
0.223939	-0.616129	0.097	0.17	1	CLNS1A
0.223939	-0.561859	0.097	0.17	1	SHISA6
0.224271	-0.201214	0.208	0.319	1	LEF1-AS1
0.224555	0.00141586	0.111	0.043	1	CMTR1
0.224817	-0.523367	0.264	0.362	1	UPF2
0.224817	0.0154059	0.347	0.234	1	TPP2
0.224819	0.51938	0.236	0.149	1	WWC2
0.224865	-0.185853	0.306	0.447	1	PTK2
0.225558	-0.369466	0.25	0.362	1	HTT
0.22563	-0.652363	0.403	0.511	1	MBD5
0.226062	-0.309152	0.125	0.213	1	TBL1X
0.226282	0.193703	0.278	0.17	1	DPY19L3
0.226417	-0.684073	0.083	0.149	1	SEMA4C
0.226417	-0.718824	0.083	0.149	1	RNF31
0.226748	0.495826	0.278	0.191	1	ABCA1
0.226918	0.255025	0.222	0.128	1	THEM4
0.227004	0.441351	0.264	0.17	1	SELENOW
0.227149	1.00794	0.181	0.106	1	ULK4
0.227149	0.620596	0.181	0.106	1	MAML3
0.227382	-0.571449	0.264	0.362	1	ADGRB3
0.227512	-0.409934	0.181	0.277	1	EXTL3
0.22755	-0.608179	0.097	0.17	1	ZC3H18
0.227795	0.39041	0.236	0.149	1	MLLT3
0.227973	0.308402	0.167	0.085	1	LMF2
0.228065	0.243761	0.375	0.277	1	MCF2L
0.228663	-0.299367	0.417	0.532	1	USP34
0.229115	0.670565	0.208	0.128	1	CDC14B
0.229292	0.457334	0.236	0.149	1	ARHGAP5
0.229348	-0.350864	0.125	0.213	1	USP16
0.229536	0.560948	0.125	0.064	1	AC096677.1
0.229868	-0.399804	0.333	0.447	1	CLIP1
0.23002	-0.751445	0.153	0.234	1	RAD9A
0.230422	0.607949	0.25	0.17	1	KDM5A
0.2308	0.31034	0.236	0.149	1	RETSAT
0.231028	0.286014	0.639	0.511	1	RBM6
0.231202	-0.582848	0.097	0.17	1	KIAA0825
0.231202	-0.632057	0.097	0.17	1	KIAA1217
0.231258	0.580478	0.069	0.021	1	SSX2IP
0.231258	0.388695	0.069	0.021	1	POLR3C
0.231258	0.465846	0.069	0.021	1	SLC20A1
0.231258	0.681496	0.069	0.021	1	RPL37A
0.231258	0.620454	0.069	0.021	1	PTPN23
0.231258	0.516055	0.069	0.021	1	AC109927.1
0.231258	0.679929	0.069	0.021	1	CNPY3
0.231258	0.605594	0.069	0.021	1	Z94721.1
0.231258	0.50232	0.069	0.021	1	RUNDC3B
0.231258	0.301311	0.069	0.021	1	BCAP29
0.231258	1.08474	0.069	0.021	1	LINC01242
0.231258	0.587327	0.069	0.021	1	PRCP
0.231258	0.502486	0.069	0.021	1	CREBZF
0.231258	0.381103	0.069	0.021	1	GNS
0.231258	0.472135	0.069	0.021	1	AC015871.1
0.231258	0.780958	0.069	0.021	1	CSE1L
0.231258	0.520474	0.069	0.021	1	PDXK
0.231258	0.48828	0.069	0.021	1	GNL3L
0.231258	0.46788	0.069	0.021	1	RPS4X
0.231258	0.641124	0.069	0.021	1	MT-ATP6
0.231529	0.238389	0.167	0.085	1	WARS2-AS1
0.232298	0.655072	0.208	0.128	1	RPS6KB1
0.233018	-0.41388	0.111	0.191	1	CDK12
0.233832	-0.447356	0.167	0.255	1	AC009093.2
0.233901	-0.407991	0.139	0.234	1	SLCO4A1
[truncated: 5,448 more rows]
