# Supplementary material for: snRNA-seq of human cutaneous neurofibromas before and after selumetinib treatment implicates role of altered Schwann cell states, inter-cellular signaling, and extracellular matrix in treatment response
Source: Acta Neuropathol Commun. 2024 Jun 21;12:102. doi: 10.1186/s40478-024-01821-z (PMC11191180; doi:10.1186/s40478-024-01821-z)
Supplement: Supplementary file 8 — Additional file 8. [file 40478_2024_1821_MOESM8_ESM.xlsx]

## Sheet: Epithelial_Keratinocytes
p_val	avg_log2FC	pct.1	pct.2	p_val_adj	genes
1.54601e-12	-0.5696	1	1	5.65855e-08	MALAT1
2.15054e-10	-0.752274	0.707	0.893	7.87121e-06	MACF1
3.69253e-08	-1.36553	0.098	0.332	0.0013515	CNTNAP3
1.71115e-07	2.79729	0.333	0.128	0.00626299	KRT15
9.34234e-07	-1.65076	0.132	0.352	0.0341939	AC010343.3
2.69615e-06	1.0607	0.425	0.209	0.0986818	IL20RB
1.12219e-05	-0.822272	0.109	0.301	0.410733	TRPS1
1.1651e-05	-1.36827	0.075	0.24	0.42644	MT-CO2
3.27073e-05	0.933159	0.678	0.566	1	FGFR3
4.48351e-05	0.759021	0.546	0.347	1	CIRBP
6.71471e-05	-1.10209	0.069	0.209	1	KLF13
0.00011584	-0.963785	0.126	0.286	1	MT-CO3
0.000124845	0.973845	0.201	0.066	1	XAF1
0.00012632	-0.951535	0.667	0.791	1	DSP
0.000142581	1.04086	0.489	0.332	1	GPC1
0.000151351	-0.9361	0.201	0.367	1	RAB10
0.00016122	0.885963	0.511	0.352	1	LAMA5
0.000240115	-0.755257	0.057	0.184	1	PDCD11
0.000265656	0.649769	0.103	0.015	1	TEF
0.000280515	0.669946	0.092	0.01	1	GLI4
0.000314699	0.799785	0.316	0.163	1	GATA3
0.000327943	-0.738324	0.006	0.087	1	CACNA2D3
0.000330116	-0.992834	0.155	0.306	1	MTRNR2L12
0.000334695	-0.467491	0	0.071	1	FHL2
0.000364056	0.733481	0.121	0.026	1	LINC01550
0.000365832	0.878505	0.264	0.122	1	MTSS1
0.000423188	0.884883	0.161	0.051	1	ASAP3
0.000458905	-0.490071	0.632	0.796	1	AHNAK
0.000463354	-0.914268	0.08	0.204	1	BBS2
0.000483387	-0.724763	0.19	0.342	1	CLASP2
0.000502689	0.382756	0.075	0.005	1	GNG7
0.000506699	0.69406	0.448	0.286	1	SON
0.00051649	-0.659912	0.017	0.107	1	SLC35F2
0.000570621	1.12997	0.253	0.122	1	POSTN
0.000577883	-0.650328	0.144	0.286	1	PDLIM5
0.000594698	1.12459	0.23	0.107	1	CROCC
0.00060051	0.660037	0.23	0.097	1	SPON2
0.000652666	0.762555	0.517	0.372	1	RBM5
0.00065319	-0.708944	0.011	0.092	1	DRG2
0.00068285	0.436425	0.747	0.612	1	DDX17
0.000684326	0.928145	0.057	0	1	ADGRB1
0.000732155	0.725191	0.609	0.485	1	GOLGA8A
0.000758929	-0.53324	0.103	0.245	1	MT-ATP6
0.000784385	0.888405	0.184	0.071	1	BAP1
0.000809114	0.687643	0.092	0.015	1	FOXRED1
0.00088429	0.963494	0.316	0.179	1	AL589693.1
0.0009975	0.775449	0.443	0.301	1	FBXW7
0.00101632	-0.714507	0.046	0.148	1	KIAA0100
0.00108243	-0.642104	0.011	0.087	1	RPL9
0.00116414	0.616537	0.695	0.566	1	SRSF5
0.00122033	0.903126	0.115	0.031	1	WNT3
0.00123061	-0.740082	0.144	0.281	1	NDEL1
0.00123244	0.902051	0.155	0.056	1	MAN1B1
0.00126858	0.928736	0.385	0.25	1	PCGF3
0.00129167	-0.609204	0.241	0.403	1	PKP1
0.0012956	0.67923	0.052	0	1	LINC02604
0.0013157	0.812777	0.276	0.148	1	ARHGAP24
0.00139216	-0.869264	0.063	0.168	1	SAP130
0.0014112	0.845803	0.374	0.24	1	RABGAP1
0.00148516	-0.942527	0.092	0.204	1	ERCC8
0.00155959	-0.563048	0.201	0.352	1	UPF3B
0.00159694	0.60225	0.075	0.01	1	MINDY4
0.00163685	-0.763167	0.023	0.102	1	TOM1L1
0.00167967	0.467474	0.063	0.005	1	CERCAM
0.00172773	0.665523	0.103	0.026	1	ERAP2
0.00173471	0.860084	0.144	0.051	1	PARP10
0.00173907	-0.762197	0.167	0.306	1	MT-CO1
0.00176185	-0.492354	0.092	0.209	1	MT-ND2
0.00186841	0.853599	0.161	0.061	1	BCL2
0.00189552	-0.560849	0.121	0.245	1	MAP3K2
0.00192843	0.671733	0.213	0.097	1	MEG3
0.00193163	0.588432	0.224	0.102	1	ZBTB16
0.00193528	0.699081	0.471	0.321	1	LINC01515
0.00195367	-0.730431	0.201	0.337	1	WRN
0.00197287	0.493031	0.121	0.036	1	AC004951.1
0.00201735	-0.517948	0.023	0.102	1	CEP85
0.0020665	-0.516918	0.454	0.582	1	STAG1
0.0021419	0.791732	0.638	0.495	1	COL7A1
0.00260258	0.881565	0.218	0.107	1	PARP14
0.00260574	0.947427	0.178	0.077	1	CAPN3
0.00264178	-0.963971	0.029	0.107	1	NGEF
0.00272397	0.543451	0.08	0.015	1	UBA7
0.00272397	0.599696	0.08	0.015	1	PSKH1
0.00273646	0.569088	0.109	0.031	1	MAPK13
0.00284041	-0.564433	0.023	0.097	1	RPL36A
0.00287143	-0.455731	0.011	0.077	1	TBC1D25
0.00288287	0.981526	0.069	0.01	1	AADACL2
0.00299343	-0.529067	0.034	0.117	1	WASL
0.00299984	0.602505	0.08	0.015	1	CTSK
0.00304603	-0.747998	0.086	0.194	1	ATP2A2
0.00305368	0.775655	0.069	0.01	1	SVEP1
0.00306135	0.678986	0.178	0.077	1	CPSF1
0.00306412	-0.635794	0.023	0.097	1	CRY1
0.00309144	0.572563	0.132	0.046	1	CGGBP1
0.00310632	0.648047	0.08	0.015	1	WFDC5
0.00321348	0.924053	0.23	0.122	1	GLCCI1
0.0032483	0.545443	0.213	0.102	1	RYK
0.00325181	-0.748454	0.029	0.107	1	HMGCS1
0.00329138	-0.483522	0.259	0.393	1	NFIA
0.00335121	-0.581278	0.121	0.235	1	KREMEN1
0.00335499	-0.792085	0.086	0.189	1	USP14
0.00347926	0.980703	0.086	0.02	1	CACNA1H
0.0035614	-0.791573	0.075	0.173	1	PNPT1
0.00357596	0.99982	0.414	0.311	1	MEGF6
0.00366861	-0.544572	0.167	0.291	1	FCHSD2
0.00370809	-0.565419	0.006	0.061	1	ECI2
0.00370809	-0.460957	0.006	0.061	1	AC012254.1
0.00374439	-0.452007	0.006	0.061	1	EBP
0.00377051	-0.73083	0.149	0.27	1	KIF5B
0.00393405	0.668262	0.391	0.26	1	CASZ1
0.00408591	-0.377954	0.006	0.061	1	TRIM39
0.00415672	0.865728	0.121	0.041	1	GP1BB
0.00421326	-0.603271	0.034	0.112	1	SEMA6A
0.00433193	0.878632	0.155	0.066	1	ZEB2
0.00448022	-0.451715	0.046	0.133	1	DIXDC1
0.00453322	0.713539	0.218	0.112	1	TNFRSF14
0.00460575	-0.703816	0.092	0.194	1	SPTBN2
0.00461547	-0.36367	0.149	0.276	1	MYO18A
0.00467764	-0.511027	0.086	0.189	1	RAPGEF4
0.00469979	0.622908	0.075	0.015	1	TMSB10
0.00469979	0.598511	0.075	0.015	1	NLGN4Y
0.00470009	-0.790834	0.04	0.117	1	CCDC30
0.00480489	-0.672555	0.161	0.281	1	CNOT2
0.00500659	0.721661	0.109	0.036	1	SMARCD2
0.00501933	0.891856	0.276	0.168	1	DDB2
0.00510799	-0.655327	0.052	0.138	1	ACTR3
0.00514912	-0.711124	0.086	0.184	1	EIF3J
0.00515712	0.675853	0.368	0.24	1	KAT2A
0.00516556	0.531159	0.075	0.015	1	AL591368.1
0.00522539	0.988004	0.195	0.097	1	COL5A3
0.00536941	0.670039	0.259	0.148	1	MYO19
0.00538963	-0.554379	0.448	0.587	1	SREK1
0.00539512	-0.800644	0.046	0.128	1	PSMD7
0.00540855	-0.70063	0.04	0.117	1	WWC1
0.00554139	0.426589	0.063	0.01	1	NFYA
0.00554726	-0.670445	0.04	0.117	1	NUP155
0.00557778	0.571607	0.126	0.046	1	WDR13
0.00560536	0.673393	0.052	0.005	1	MYL9
0.00565663	0.524864	0.109	0.036	1	IKZF2
0.00571978	0.589319	0.19	0.092	1	FBXL20
0.00572584	0.559025	0.052	0.005	1	MYD88
0.00578695	0.423003	0.052	0.005	1	ZSCAN29
0.00584864	0.481119	0.052	0.005	1	CYSLTR1
0.00589035	-0.30355	0.017	0.082	1	MNT
0.00597178	0.359372	0.063	0.01	1	TAPBPL
0.00598288	-0.535139	0.04	0.117	1	METTL14
0.00607256	0.756387	0.138	0.056	1	NAGK
0.00617072	-0.71915	0.08	0.179	1	MT-CYB
0.00618492	-0.704355	0.121	0.224	1	RFX2
0.00622846	-0.447132	0.006	0.056	1	ZNF563
0.00624733	1.11581	0.213	0.117	1	BNIPL
0.00635979	0.451087	0.092	0.026	1	TINCR
0.00637286	-0.579432	0.103	0.204	1	UBE2V1
0.00654844	0.872733	0.224	0.128	1	PACS2
0.00656206	0.659942	0.08	0.02	1	C19orf12
0.00700867	-0.583205	0.029	0.097	1	MIR4713HG
0.00719695	0.609407	0.115	0.041	1	FILIP1L
0.00723797	-0.575391	0.092	0.189	1	ANAPC4
0.00728673	-0.48529	0.034	0.107	1	PARP16
0.00731881	0.493326	0.098	0.031	1	KDM5D
0.00732461	0.3371	0.08	0.02	1	NEIL1
0.00743691	-0.767397	0.178	0.286	1	HNRNPR
0.00757977	-0.40696	0.247	0.378	1	CSAD
0.00762292	-0.587015	0.034	0.107	1	HSPA4
0.00788639	-0.420567	0.017	0.077	1	MMAB
0.00789844	0.469222	0.098	0.031	1	FAM13C
0.00805008	0.607144	0.121	0.046	1	HOXD9
0.00805574	0.450108	0.391	0.26	1	EWSR1
0.00812244	-0.641341	0.075	0.163	1	AC006001.2
0.00814365	-0.607926	0.023	0.087	1	MFAP3
0.00819415	-0.601991	0.029	0.097	1	MYH14
0.0082201	-0.449093	0.195	0.311	1	ESYT2
0.00828253	-0.69807	0.04	0.112	1	LAMC2
0.00832657	-0.644641	0.092	0.189	1	NAT10
0.00844074	-0.418523	0.023	0.087	1	BMT2
0.00844153	0.541323	0.126	0.051	1	ENTR1
0.00853373	-0.653452	0.069	0.153	1	EXOC2
0.00857198	0.508058	0.603	0.515	1	HNRNPH1
0.00864676	-0.376691	0.029	0.097	1	CREB3L2
0.00867526	-0.740044	0.126	0.23	1	GAREM1
0.00893649	0.526909	0.086	0.026	1	HSD17B11
0.00900648	0.751365	0.276	0.173	1	RXRA
0.00902105	-0.551201	0.167	0.281	1	NCKAP1
0.00905664	0.677527	0.126	0.051	1	PID1
0.0091943	0.577132	0.149	0.066	1	TRIM22
0.00930339	0.48447	0.069	0.015	1	RP9
0.00936698	-0.708982	0.069	0.153	1	CASTOR3
0.00938096	0.225719	0.069	0.015	1	FAM76A
0.00945508	-0.475855	0.138	0.245	1	WDR75
0.0094964	-0.405553	0.333	0.464	1	PRRC2B
0.00961322	-0.5413	0.103	0.204	1	MT-ND1
0.00970738	0.516496	0.586	0.495	1	RBM39
0.00978903	0.649758	0.218	0.122	1	PRKD2
0.00987073	0.702419	0.161	0.077	1	RPL10A
0.0100106	0.822157	0.109	0.041	1	SGO1-AS1
0.0100733	0.640375	0.109	0.041	1	EGFL8
0.0101875	-0.622021	0.27	0.372	1	CNTNAP3B
0.0102604	-0.359895	0.006	0.051	1	RPS15
0.0103335	0.523239	0.425	0.306	1	WASHC1
0.0103427	0.448934	0.27	0.158	1	GABBR1
0.0103588	-0.407373	0.006	0.051	1	ANGPTL2
0.010458	-0.37432	0.006	0.051	1	MIS12
0.0104859	0.555524	0.057	0.01	1	STARD10
0.0105465	0.162884	0.121	0.046	1	PARP12
0.010558	-0.470426	0.006	0.051	1	COQ3
0.010558	-0.421821	0.006	0.051	1	GOLGA7B
0.0105821	0.434573	0.057	0.01	1	NR2F6
0.010609	0.389702	0.121	0.046	1	TNFRSF18
0.010679	0.348797	0.057	0.01	1	SRR
0.0106818	0.761778	0.408	0.306	1	COL16A1
0.0107669	0.66653	0.172	0.087	1	ARMCX4
0.0107879	0.54231	0.195	0.102	1	INF2
0.0108751	0.364728	0.057	0.01	1	KCNQ3
0.0109527	0.79387	0.115	0.046	1	RPS4Y1
0.0109744	0.459844	0.057	0.01	1	SH3BP5L
0.0111049	-0.61491	0.276	0.383	1	ARPC2
0.0111415	0.677241	0.075	0.02	1	SOX13
0.0111783	-0.552521	0.149	0.25	1	NR3C1
0.011217	-0.433498	0.08	0.168	1	GTF3C2
0.0112593	-0.448506	0.138	0.245	1	CCDC91
0.0113619	-0.875432	0.103	0.189	1	PCNX2
0.0114515	0.714445	0.178	0.092	1	SH2B1
0.0114882	-0.394552	0.04	0.112	1	DONSON
0.0117681	-0.405335	0.086	0.179	1	TET3
0.0117865	0.548242	0.201	0.107	1	POU2F3
0.0118739	-0.690816	0.184	0.286	1	EPS15
0.0119184	-0.331543	0.454	0.602	1	BPTF
0.0119244	1.06347	0.155	0.077	1	BICDL2
0.0120659	0.738558	0.224	0.133	1	GUK1
0.0120727	-0.704238	0.069	0.148	1	NCOA5
0.0122041	0.675074	0.195	0.107	1	UST
0.0122627	0.453672	0.19	0.097	1	FAM111A
0.0123031	0.742087	0.075	0.02	1	NIPAL4
0.012403	-0.436403	0.029	0.092	1	PDK3
0.0124936	0.626369	0.149	0.071	1	FBXO28
0.0125316	-0.858139	0.08	0.163	1	PTPRD
0.012567	-0.430002	0.029	0.092	1	TMEM254-AS1
0.0125859	-0.451397	0.017	0.071	1	PLIN2
0.0125859	0.532348	0.075	0.02	1	RPS6KA4
0.0126092	0.52276	0.31	0.199	1	COL6A2
0.0126406	0.514236	0.092	0.031	1	MRI1
0.0126714	0.936747	0.126	0.056	1	TRPC1
0.012704	0.662097	0.115	0.046	1	S100A14
0.0128745	-0.357104	0.017	0.071	1	NT5DC3
0.0129982	-0.611847	0.046	0.117	1	IPO5
0.0130839	-0.559406	0.092	0.179	1	ETFA
0.0131689	-0.517162	0.017	0.071	1	NFATC1
0.0132055	-0.613093	0.057	0.133	1	EIF3L
0.0132116	0.650192	0.149	0.071	1	RXRB
0.0133338	0.410873	0.092	0.031	1	ARHGEF17
0.0133919	0.662359	0.126	0.056	1	ARAP1
0.0133926	0.464463	0.115	0.046	1	CABLES1
0.0135252	-0.480137	0.046	0.117	1	LMBRD1
0.0135252	0.579629	0.121	0.051	1	ZFAND5
0.0135947	-0.486904	0.075	0.158	1	SLC47A2
0.0136022	0.346987	0.092	0.031	1	BACE1
0.0136121	-0.176291	0.011	0.061	1	PIGX
0.0137756	-0.33098	0.017	0.071	1	MERTK
0.0139833	-0.526745	0.017	0.071	1	AC123777.1
0.0140338	0.337153	0.155	0.071	1	PTGDS
0.0140708	0.385894	0.138	0.061	1	YTHDF2
0.0140711	-0.466827	0.046	0.117	1	IPO8
0.0140736	0.470785	0.27	0.168	1	MARCH7
0.0140882	0.355894	0.075	0.02	1	LINC00649
0.0141345	0.720478	0.23	0.133	1	SCEL
0.0142642	1.32195	0.241	0.143	1	ANO9
0.014316	-0.528755	0.08	0.163	1	VPS41
0.014406	0.483012	0.241	0.143	1	PPP1R12C
0.0144067	0.523226	0.218	0.122	1	CDC42BPG
0.0144472	-0.556345	0.086	0.173	1	MT-ND3
0.0144683	0.577925	0.448	0.347	1	CLK1
0.0144812	-0.295053	0.167	0.276	1	B4GALNT3
0.0148297	-0.533336	0.057	0.133	1	GOSR2
0.0149293	-0.626402	0.034	0.097	1	RNF220
0.0149293	0.437181	0.098	0.036	1	FLOT2
0.014941	0.408638	0.494	0.372	1	MAGI1
0.0150127	0.885902	0.374	0.27	1	RAPGEFL1
0.0151122	0.660749	0.368	0.265	1	CDK5RAP3
0.0152061	-0.476219	0.04	0.107	1	SEL1L
0.0153099	0.481291	0.098	0.036	1	HOXC6
0.0153243	0.599784	0.063	0.015	1	KREMEN2
0.0154491	0.507858	0.063	0.015	1	NPL
0.0155555	-0.542985	0.155	0.255	1	TMCC1
0.0155748	0.79273	0.063	0.015	1	THSD7B
0.015685	-0.413636	0.299	0.434	1	RABGAP1L
0.015699	0.423842	0.098	0.036	1	CCDC149
0.0157296	-0.385539	0.063	0.138	1	PRMT3
0.0157975	0.729035	0.207	0.122	1	STAT3
0.01611	0.636465	0.259	0.168	1	GABRE
0.0161679	-0.560609	0.19	0.291	1	SNX29
0.0161838	0.358899	0.155	0.077	1	MAP3K5
0.0162168	0.530269	0.063	0.015	1	VIT
0.0164212	-0.6301	0.063	0.138	1	KDM1B
0.01648	0.420106	0.063	0.015	1	LINC01588
0.0165097	-0.60259	0.224	0.327	1	MAPK14
0.0165427	0.622057	0.103	0.041	1	FBF1
0.016613	0.268318	0.063	0.015	1	RAB34
0.0166829	0.486579	0.138	0.066	1	CLPX
0.0167169	0.642017	0.276	0.184	1	SPPL2B
0.0167192	0.693907	0.132	0.061	1	PLXDC1
0.0167558	-0.543914	0.063	0.138	1	KDM6B
0.0168142	-0.732267	0.098	0.184	1	SMC1A
0.0168564	0.710622	0.397	0.296	1	EPHB6
0.0169404	-0.299921	0.029	0.087	1	INIP
0.0169633	0.631659	0.282	0.184	1	SLCO3A1
0.0170096	-0.582662	0.052	0.122	1	DMGDH
0.0170184	0.778621	0.218	0.128	1	NBEAL2
0.0170241	-0.336458	0.546	0.622	1	AL117329.1
0.017089	0.438964	0.184	0.097	1	PWWP2A
0.0170972	0.652115	0.08	0.026	1	LRRC45
0.0171546	0.35244	0.063	0.015	1	AMDHD2
0.0171546	0.324324	0.063	0.015	1	STX10
0.0173184	-0.400963	0.546	0.628	1	ITPR2
0.017443	-0.511554	0.063	0.138	1	PTAR1
0.0175098	-0.59882	0.138	0.23	1	YWHAZ
0.0175804	0.653678	0.109	0.046	1	TNFRSF10B
0.0176662	0.547993	0.103	0.041	1	SSBP4
0.0176979	0.430394	0.08	0.026	1	ZNF639
0.0177096	0.274913	0.052	0.01	1	TXN
0.0177199	-0.431764	0.034	0.097	1	POLR2F
0.0178202	-0.618805	0.023	0.077	1	ARRB1
0.0178264	0.476077	0.81	0.699	1	SNRNP70
0.0179406	0.450485	0.552	0.459	1	RBM6
0.018166	-0.427558	0.155	0.255	1	TMEM165
0.0181911	0.83355	0.052	0.01	1	INSYN1
0.0182323	-0.438903	0.092	0.173	1	PSMD1
0.0183002	-0.370113	0.029	0.087	1	SHCBP1
0.0183794	0.612585	0.213	0.128	1	PAN2
0.0184269	0.388018	0.161	0.082	1	SCARB2
0.018502	0.666291	0.184	0.102	1	KCTD15
0.0185366	-0.649182	0.046	0.112	1	PPP2R5D
0.0185537	0.607301	0.207	0.122	1	RARG
0.0186208	-0.336777	0.132	0.23	1	TARBP1
0.0186841	0.436101	0.052	0.01	1	ZNF414
0.018851	0.285635	0.052	0.01	1	CASP1
0.0189389	0.664947	0.109	0.046	1	JAM3
0.0189511	-0.556014	0.046	0.112	1	HNRNPAB
0.0190192	0.421797	0.052	0.01	1	LRRC27
0.0190192	0.379619	0.052	0.01	1	FAM174C
0.0190192	0.492024	0.052	0.01	1	LGI4
0.0190215	0.38584	0.23	0.133	1	SRSF3
0.0191887	0.406751	0.052	0.01	1	DCXR
0.0192652	0.724771	0.305	0.214	1	WDR59
0.0192969	-0.522778	0.161	0.265	1	EDA
0.0193239	-0.322205	0.052	0.122	1	TRMT9B
0.019347	-0.541126	0.023	0.077	1	GPATCH4
0.0193596	0.314391	0.052	0.01	1	ELP6
0.0193797	-0.612797	0.236	0.337	1	FBXL17
0.0194792	-0.452341	0.023	0.077	1	TPPP
0.0195317	0.259135	0.052	0.01	1	HEXIM1
0.0195339	0.553963	0.086	0.031	1	SHFL
0.0196123	-0.446865	0.023	0.077	1	MICALL1
0.019629	0.490355	0.132	0.061	1	UTY
0.0196382	-0.363142	0.109	0.199	1	MMS22L
0.0197052	0.400978	0.052	0.01	1	ECM1
0.0198198	0.450712	0.109	0.046	1	SPATA20
0.0198318	-0.4486	0.017	0.066	1	C1orf43
0.0198318	-0.505801	0.017	0.066	1	ZNF197
0.01988	0.241996	0.052	0.01	1	POLR3H
0.0199253	-0.326185	0.08	0.163	1	ESF1
0.0200229	-0.487357	0.046	0.112	1	METTL6
0.0201338	-0.323479	0.029	0.087	1	POT1
0.0201468	0.809596	0.184	0.107	1	MST1R
0.0201593	0.515747	0.109	0.046	1	BIRC2
0.0202436	-0.447378	0.046	0.112	1	OSBP2
0.0202616	-0.341667	0.029	0.087	1	AL390957.1
0.0202965	-0.540516	0.069	0.143	1	TARDBP
0.0204038	-0.436979	0.011	0.056	1	CFAP161
0.0204063	0.47834	0.138	0.066	1	LTBP2
0.02057	-0.407687	0.011	0.056	1	NOS1
0.0205747	-0.269359	0.017	0.066	1	PDHB
0.0205747	-0.328012	0.017	0.066	1	MFAP3L
0.0205747	-0.34713	0.017	0.066	1	CHP1
0.0206198	0.46911	0.109	0.046	1	FGFR1
0.0206503	0.517996	0.069	0.02	1	CCBE1
0.0208044	0.698866	0.115	0.051	1	C16orf58
0.0208386	0.608983	0.086	0.031	1	PAK3
0.0208457	-0.47373	0.023	0.077	1	IQCG
0.0210321	-0.455571	0.017	0.066	1	AC040174.1
0.0211473	-0.42365	0.046	0.112	1	MTHFD2L
0.0212445	0.47525	0.086	0.031	1	ETAA1
0.0212466	-0.626869	0.086	0.163	1	FSTL4
0.0215768	0.544813	0.069	0.02	1	SERPINB6
0.0215768	0.493804	0.069	0.02	1	ADCY7
0.0215922	-0.136354	0.011	0.056	1	UTP25
0.0215922	-0.172576	0.011	0.056	1	FAM20C
0.0217123	0.515069	0.23	0.143	1	AKAP17A
0.021814	-0.197503	0.017	0.066	1	AC011246.1
0.0218208	0.685413	0.167	0.092	1	RBBP4
0.0219733	-0.37467	0.017	0.066	1	EPPK1
0.0220598	0.46113	0.172	0.092	1	SLC25A29
0.0220649	-0.553603	0.057	0.128	1	KIF21A
0.0222186	0.361275	0.086	0.031	1	DAPK3
0.0223682	0.518084	0.454	0.357	1	HMGB1
0.0224778	-0.522895	0.19	0.291	1	FBXO22
0.022506	0.604518	0.092	0.036	1	ENTPD6
0.0225951	-0.228179	0.023	0.077	1	FBXO36
0.0227465	0.524413	0.144	0.071	1	SORBS2
0.0228035	-0.37521	0.23	0.342	1	ROCK2
0.0228682	0.158106	0.069	0.02	1	SZRD1
0.0228734	-0.496796	0.034	0.092	1	ZC3H12C
0.0228988	-0.210344	0.023	0.077	1	COLQ
0.022938	0.336697	0.086	0.031	1	CYBC1
0.0229438	0.42026	0.81	0.765	1	SYNE2
0.0231229	0.528128	0.115	0.051	1	TRIP10
0.0232542	-0.342541	0.132	0.224	1	ANO6
0.0232783	-0.513932	0.109	0.194	1	R3HDM1
0.0232835	0.487574	0.149	0.077	1	XPR1
0.0233867	0.29722	0.305	0.199	1	ZMYND11
0.0234864	0.708242	0.092	0.036	1	AC027020.2
0.0235664	-0.370839	0.161	0.26	1	PTEN
0.023616	0.738974	0.121	0.056	1	PPP1R16A
0.023637	-0.282755	0.207	0.316	1	ZNF131
0.0236771	-0.437791	0.161	0.255	1	YTHDC2
0.0237012	0.438323	0.092	0.036	1	SGK1
0.0237434	0.792163	0.184	0.107	1	TRPM4
0.0238105	0.593692	0.287	0.194	1	CTDSPL
0.0239171	0.17912	0.126	0.056	1	VPS35
0.0240728	0.245822	0.115	0.051	1	POLD3
0.0241774	-0.444008	0.195	0.301	1	SP100
0.0242762	-0.378256	0.034	0.092	1	DPM1
0.0243536	-0.430754	0.04	0.102	1	IL1RL2
0.0243807	-0.53277	0.144	0.235	1	KIAA0825
0.0244205	-0.39441	0.034	0.092	1	EXOSC3
0.0245701	0.652006	0.161	0.087	1	TAPBP
0.0246454	0.355393	0.109	0.046	1	BTN2A1
0.0247184	0.584049	0.19	0.107	1	PPP2R3B
0.0247349	0.512243	0.149	0.077	1	TAP1
0.0248578	-0.391331	0.034	0.092	1	BRAP
0.0249037	-0.586675	0.029	0.082	1	DIPK2A
0.0249594	-0.250048	0.431	0.561	1	GOLGB1
0.0250922	-0.65949	0.259	0.347	1	LRRFIP1
0.025123	0.403111	0.115	0.051	1	TCP11L1
0.025123	0.382228	0.115	0.051	1	U2AF2
0.0251625	0.492104	0.075	0.026	1	DENND11
0.0253287	0.638559	0.121	0.056	1	SNX21
0.0255242	-0.647777	0.224	0.316	1	VPS54
0.0255589	0.322882	0.092	0.036	1	BTN3A1
0.0257277	0.665806	0.057	0.015	1	EDEM1
0.0258015	-0.648813	0.121	0.199	1	LIMS1
0.0258058	-0.484145	0.103	0.184	1	NR2C1
0.0260214	0.0363327	0.086	0.031	1	PLEKHG4
0.0263447	0.54369	0.167	0.092	1	MFSD4B
0.0263773	0.504389	0.075	0.026	1	BTN2A2
0.0264588	-0.370301	0.149	0.24	1	TNKS1BP1
0.026549	0.656319	0.057	0.015	1	MACC1
0.026555	0.249909	0.075	0.026	1	GFM1
0.026555	0.425431	0.075	0.026	1	SLU7
0.0268128	0.254183	0.092	0.036	1	TRAFD1
0.0269681	0.407349	0.057	0.015	1	GTF3A
0.0269732	0.31517	0.092	0.036	1	RTEL1
0.0271822	-0.372551	0.029	0.082	1	MLEC
0.0273337	0.436542	0.126	0.061	1	RNF214
0.0273516	-0.508833	0.029	0.082	1	IKZF5
0.0273929	0.398624	0.057	0.015	1	AL109930.1
0.027478	0.879238	0.276	0.194	1	MYO15B
0.0275246	-0.449097	0.126	0.214	1	TENT4A
0.027549	-0.460258	0.167	0.255	1	PUM3
0.0275559	0.493333	0.098	0.041	1	ZGPAT
0.0276297	0.607634	0.333	0.25	1	LUC7L2
0.0276425	0.470119	0.075	0.026	1	LINC02232
0.0278234	0.387069	0.057	0.015	1	ACE
0.0278274	0.340052	0.075	0.026	1	RAD51-AS1
0.0278499	-0.4465	0.052	0.117	1	ARFGAP3
0.0278654	-0.366493	0.029	0.082	1	PRMT9
0.0279435	0.410323	0.207	0.122	1	NRP1
0.0281068	-0.452788	0.023	0.071	1	RPL37A
0.0281321	-0.654095	0.069	0.138	1	HECW2
0.0282005	0.547362	0.075	0.026	1	METTL26
0.0282118	-0.343079	0.075	0.148	1	FAM126A
0.028224	0.533527	0.167	0.092	1	TYK2
0.0282598	0.385885	0.057	0.015	1	VWA2
0.0282633	-0.543616	0.069	0.138	1	UTP20
0.0282935	0.515919	0.103	0.046	1	SCPEP1
0.0284635	-0.721776	0.132	0.214	1	PURA
0.0284802	0.228158	0.057	0.015	1	SQOR
0.0286683	-0.50875	0.08	0.153	1	PJA2
0.0287058	-0.392057	0.132	0.219	1	LRPPRC
0.0287201	-0.614837	0.149	0.23	1	ZNF326
0.0288638	-0.535635	0.023	0.071	1	MRPS26
0.0289179	-0.430663	0.029	0.082	1	SCARF1
0.0289239	0.523161	0.184	0.107	1	SLC12A9
0.0291784	0.559613	0.149	0.082	1	EPS15L1
0.0293059	-0.256777	0.178	0.276	1	ZNF609
0.0296437	0.573081	0.138	0.071	1	ARNT
0.0300085	0.396134	0.098	0.041	1	TMEM173
0.0300321	-0.389571	0.023	0.071	1	TUSC3
0.0301867	-0.38798	0.115	0.199	1	BARD1
0.0302314	-0.517711	0.04	0.097	1	NDUFAF5
0.0302956	-0.479322	0.069	0.138	1	AACS
0.0303209	-0.527327	0.011	0.051	1	HYOU1
0.0303295	-0.563588	0.218	0.306	1	DYM
0.0303802	-0.647454	0.075	0.143	1	C9orf85
0.0304137	0.386566	0.391	0.281	1	ALDH3A2
0.030467	0.357599	0.126	0.061	1	PLXNA2
0.0304695	0.494748	0.195	0.112	1	COL1A2
0.0305375	-0.502976	0.115	0.199	1	BMS1
0.0306556	0.607033	0.305	0.209	1	PLA2G4F
0.0308094	-0.294975	0.011	0.051	1	FAM27C
0.0309411	0.602514	0.287	0.199	1	HOOK2
0.0311833	-0.396883	0.167	0.255	1	MRE11
0.0312207	-0.51115	0.057	0.122	1	KRCC1
0.0312281	-0.453625	0.092	0.168	1	SUCLA2
0.0312766	-0.294643	0.282	0.393	1	ARHGAP32
0.0313001	-0.423841	0.017	0.061	1	RPL34
0.0313046	-0.269231	0.011	0.051	1	ZNF280C
0.0313696	-0.511039	0.115	0.194	1	OLA1
0.0314063	0.950643	0.144	0.077	1	MIR924HG
0.0315246	-0.506879	0.017	0.061	1	EFCAB11
0.0315418	0.386607	0.247	0.163	1	ZMYND8
0.0315548	-0.449522	0.011	0.051	1	LINC01505
0.0315548	-0.377127	0.011	0.051	1	ENDOD1
0.0317506	-0.358374	0.017	0.061	1	RPL34-AS1
0.0317506	-0.470322	0.017	0.061	1	DCHS1
0.0317722	-0.512543	0.04	0.097	1	LRRC8C
0.0318067	-0.310925	0.011	0.051	1	LINC02256
0.0318212	0.778351	0.184	0.112	1	CHODL
0.0318606	-0.206745	0.023	0.071	1	RAB4A
0.0318617	-0.480563	0.236	0.332	1	ATAD2B
0.0318799	-0.362694	0.132	0.219	1	ENAH
0.0319477	0.510727	0.454	0.367	1	LENG8
0.0319904	0.341633	0.126	0.061	1	TNFSF10
0.0320603	-0.355475	0.011	0.051	1	MBLAC2
0.0320603	-0.504109	0.011	0.051	1	TPRN
0.0321411	0.456347	0.178	0.102	1	TBRG1
0.0322831	-0.197872	0.029	0.082	1	SH3BP5-AS1
0.0322847	0.646746	0.224	0.143	1	DUOXA1
0.0323005	-0.358291	0.04	0.097	1	RNF40
0.0323156	-0.296264	0.011	0.051	1	AC015961.2
0.0325624	-0.897367	0.034	0.087	1	TMEM40
0.0325727	-0.36437	0.011	0.051	1	FAM114A2
0.032789	-0.470217	0.368	0.469	1	USP34
0.0328315	-0.26104	0.011	0.051	1	NCOA4
0.0328359	-0.604051	0.08	0.148	1	TSG101
0.0328772	0.767756	0.08	0.031	1	DDX3Y
0.0330307	-0.0585534	0.086	0.168	1	CCND1
0.033092	-0.19817	0.011	0.051	1	C2
0.0331356	0.38455	0.063	0.02	1	FKBP1A
0.0331725	-0.410728	0.138	0.219	1	TUBGCP5
0.0332681	0.382693	0.213	0.128	1	PHC3
0.0335197	-0.437228	0.034	0.087	1	HDGFL3
0.0335671	0.689763	0.483	0.418	1	ALS2CL
0.033643	-0.488633	0.305	0.393	1	PRPF38B
0.033714	-0.384476	0.034	0.087	1	AGK
0.0337557	0.550198	0.144	0.077	1	VPS35L
0.0337974	-0.352881	0.264	0.372	1	TRPM7
0.0338091	-0.512602	0.167	0.25	1	NUP214
0.0338306	0.711249	0.109	0.051	1	PTCH2
0.0339197	-0.373299	0.052	0.112	1	MARS
0.0340599	0.574081	0.138	0.071	1	AC083837.1
0.0340666	-0.61219	0.063	0.128	1	DISC1
0.0341499	-0.210613	0.075	0.148	1	AC119673.2
0.0342495	0.678299	0.086	0.036	1	ZBTB17
0.0342895	-0.624522	0.098	0.173	1	PTGFRN
0.0342915	-0.667637	0.057	0.117	1	EFCAB2
0.034329	0.613238	0.063	0.02	1	FAM50A
0.0343338	-0.340429	0.092	0.168	1	CCDC7
0.0345928	-0.34774	0.161	0.25	1	PPP4R1
0.0346779	-0.225961	0.04	0.097	1	RBM8A
0.034693	-0.164068	0.011	0.051	1	COL25A1
0.0347471	-0.356096	0.184	0.281	1	JARID2
0.0348166	-0.209347	0.017	0.061	1	SEC23B
0.0348942	-0.480229	0.08	0.148	1	MAN2A1
0.0349987	0.348873	0.529	0.439	1	PARD3
0.0350625	0.51617	0.063	0.02	1	NT5DC2
0.0350625	0.446174	0.063	0.02	1	RPS3A
0.0351015	-0.519851	0.034	0.087	1	SLC6A8
0.0351019	-0.278912	0.155	0.245	1	EPB41L4A
0.0351289	-0.519601	0.086	0.158	1	ANKRD18A
0.0351432	-0.312084	0.126	0.209	1	HSPA12A
0.0352372	-0.373089	0.379	0.48	1	BTAF1
0.0352605	0.317217	0.299	0.204	1	INSR
0.0352744	0.608417	0.172	0.102	1	STX17
0.0352981	0.71455	0.31	0.224	1	EGFL7
0.03531	0.563214	0.063	0.02	1	AL390728.6
0.0354166	-0.776561	0.046	0.102	1	TRPV3
0.0355002	0.447332	0.328	0.23	1	JAK1
0.0356171	0.420671	0.08	0.031	1	BDH2
0.0360146	0.58422	0.276	0.194	1	MSL1
0.0360818	0.321731	0.103	0.046	1	CDC123
0.0361878	0.426631	0.063	0.02	1	HUNK
0.036189	-0.323415	0.27	0.378	1	TNRC6B
0.0362063	-0.393678	0.213	0.301	1	SENP5
0.0363292	-0.446889	0.034	0.087	1	RPL37
0.0363698	-0.501706	0.063	0.128	1	BSDC1
0.0363698	0.287029	0.132	0.066	1	RBCK1
0.0365698	0.292189	0.063	0.02	1	C18orf32
0.0366968	0.415235	0.149	0.082	1	VEGFA
0.0367109	-0.420251	0.109	0.189	1	TECR
0.036743	0.631711	0.086	0.036	1	CHMP5
0.0368047	-0.227109	0.04	0.097	1	TRMT44
0.0369317	0.747428	0.213	0.138	1	CENPT
0.036953	-0.468302	0.144	0.224	1	HIVEP2
0.036955	0.49599	0.063	0.02	1	LAMC3
0.0370843	0.342351	0.063	0.02	1	TMEM254
0.0371875	-0.354207	0.351	0.449	1	BOD1L1
0.0372847	-0.531877	0.029	0.077	1	STK17A
0.0373197	0.553524	0.172	0.102	1	MIR3936HG
0.0373439	0.288326	0.063	0.02	1	ASB7
0.037605	0.280826	0.063	0.02	1	FSTL1
0.0376424	0.276495	0.103	0.046	1	CLIC4
0.0376678	0.608104	0.184	0.112	1	GLYR1
0.0376786	0.792919	0.167	0.097	1	LTBP3
0.0376908	0.415239	0.109	0.051	1	THBS2
0.0378076	-0.240881	0.04	0.097	1	AC015813.1
0.0378415	0.246558	0.103	0.046	1	ABTB1
0.0378537	-0.391223	0.052	0.112	1	SURF6
0.0378676	0.443654	0.063	0.02	1	SERPINB13
0.0379625	-0.479233	0.057	0.117	1	USP20
0.0379809	0.681634	0.351	0.27	1	ATG16L2
0.0381319	0.283482	0.063	0.02	1	MCM5
0.0382152	-0.385593	0.04	0.097	1	PRCP
0.0382717	0.358881	0.109	0.051	1	TYMP
0.0384121	-0.685806	0.138	0.209	1	PPHLN1
0.0384563	-0.478966	0.098	0.168	1	PPA2
0.0384968	0.644219	0.213	0.138	1	BCL11A
0.0386671	-0.489516	0.167	0.25	1	LINC01278
0.0387515	0.654364	0.201	0.128	1	MBD6
0.0387524	-0.424624	0.075	0.143	1	KCMF1
0.0390907	-0.410208	0.075	0.143	1	MTMR4
0.0391629	0.490443	0.086	0.036	1	LINC01138
0.0392045	0.242201	0.063	0.02	1	LRPAP1
0.0392198	0.440762	0.195	0.117	1	TNFAIP2
0.0393786	-0.428586	0.069	0.133	1	AGFG1
0.0393894	0.375844	0.086	0.036	1	PLCB3
0.0394188	-0.576658	0.345	0.429	1	PRPF4B
0.0394976	-0.455412	0.046	0.102	1	CRCP
0.0396171	0.459974	0.086	0.036	1	GAA
0.0397636	-0.626708	0.172	0.25	1	PCNX1
0.0398459	0.621483	0.086	0.036	1	ZBTB48
0.0398459	0.447252	0.086	0.036	1	CTDNEP1
0.0398614	0.341643	0.431	0.342	1	ARID1B
0.0399381	0.601419	0.172	0.102	1	DEGS1
0.0399706	0.217001	0.08	0.031	1	TMEM214
0.0400909	0.316254	0.103	0.046	1	SLC44A5
0.0402634	0.28847	0.109	0.051	1	C1GALT1
0.0403048	-0.350307	0.241	0.337	1	WDR60
0.0404486	-0.301789	0.132	0.214	1	PPP3R1
0.0407908	0.486261	0.126	0.066	1	KLHDC2
0.0408414	0.752962	0.092	0.041	1	CRPPA
0.0409014	0.396848	0.54	0.48	1	DDX5
0.04098	0.620564	0.126	0.066	1	YPEL3
0.041077	-0.269719	0.126	0.204	1	GABPB1-AS1
0.0410955	-0.287603	0.218	0.316	1	USP24
0.0411214	-0.327967	0.086	0.158	1	KIAA1841
0.0411434	-0.363239	0.287	0.378	1	RB1CC1
0.0411583	-0.370431	0.109	0.184	1	CMSS1
0.0411742	-0.476793	0.057	0.117	1	NPIPB15
0.041184	0.377905	0.144	0.077	1	CEP135
0.0412932	0.484068	0.092	0.041	1	CIP2A
0.0415198	0.575576	0.167	0.097	1	LARGE2
0.0416347	0.546261	0.092	0.041	1	INO80E
0.0417119	0.246348	0.063	0.02	1	NCKIPSD
0.0418543	0.44639	0.167	0.097	1	LINC00842
0.0419624	-0.512582	0.057	0.117	1	PEBP1
0.0421388	-0.308974	0.098	0.173	1	SFMBT1
0.0425008	1.66672	0.098	0.046	1	KRT77
0.0428179	0.463357	0.069	0.026	1	PHF6
0.0428784	0.611145	0.333	0.25	1	SOX5
0.0429097	-0.319114	0.063	0.128	1	C3orf35
0.0430745	-0.320492	0.029	0.077	1	ZNF189
0.043111	0.362362	0.126	0.066	1	CBLB
0.0431301	-0.478717	0.052	0.107	1	ARNTL
0.0431429	0.48774	0.092	0.041	1	MGAT4B
0.0432369	-0.189535	0.178	0.276	1	NOP58
0.0433457	0.572959	0.443	0.378	1	DDX39B
0.0433717	-0.391401	0.023	0.066	1	TRIM35
0.0435083	0.474282	0.126	0.066	1	IFNGR2
0.0437488	-0.3942	0.046	0.102	1	SNX4
0.0439285	0.539351	0.374	0.296	1	SLC38A2
0.0439866	-0.639146	0.052	0.107	1	DDX21
0.0440386	0.474805	0.305	0.214	1	SIN3B
0.0442241	0.353774	0.052	0.015	1	TOX2
0.0442607	0.429283	0.167	0.097	1	LRCH3
0.0445581	0.467941	0.098	0.046	1	RPLP0
0.0445956	-0.438266	0.069	0.133	1	SF3A3
0.0446866	-0.430255	0.27	0.362	1	AC008014.1
0.0447024	-0.322004	0.092	0.163	1	PMS1
0.0447157	0.91639	0.224	0.158	1	RGL2
0.0447674	-0.181255	0.029	0.077	1	ZNF420
0.0448599	-0.502506	0.247	0.342	1	EIF5B
0.0450694	0.513609	0.069	0.026	1	EDC3
0.0452195	0.372646	0.241	0.163	1	ATF7IP
0.0452354	0.411002	0.115	0.056	1	MICAL1
0.045408	-0.444229	0.103	0.173	1	NUP58
0.0454334	-0.326131	0.029	0.077	1	SCGB2B2
0.0455456	0.567126	0.448	0.372	1	ZNF273
0.0457494	0.506618	0.126	0.066	1	CBL
0.0459745	0.30358	0.293	0.209	1	NXN
0.0459905	0.407309	0.121	0.061	1	USP9Y
0.0459914	-0.545824	0.224	0.306	1	BTBD9
0.046076	-0.478434	0.075	0.138	1	USP37
0.0461997	0.289562	0.086	0.036	1	SORBS3
0.0462321	0.294091	0.069	0.026	1	STAMBPL1
0.046418	-0.441371	0.109	0.184	1	TP53BP1
0.0464205	-0.579069	0.017	0.056	1	SNIP1
0.0464467	0.349098	0.115	0.056	1	PIAS3
0.0465267	0.306329	0.069	0.026	1	ZFAS1
0.0465305	0.483893	0.253	0.173	1	DUS1L
0.0466188	0.338721	0.052	0.015	1	RORC
0.0468482	0.56622	0.132	0.071	1	RUSC1
0.0470529	0.465911	0.092	0.041	1	GALT
0.0471188	0.280038	0.115	0.056	1	EFCAB14
0.0472479	-0.543841	0.167	0.245	1	CENPP
0.0473426	-0.205882	0.029	0.077	1	PCBP4
0.0475886	0.571358	0.144	0.082	1	WNT4
0.047721	0.257494	0.069	0.026	1	ANP32A
0.047721	-0.429805	0.023	0.066	1	TANGO2
0.0477299	-0.413307	0.017	0.056	1	LINC01137
0.0477299	-0.449559	0.017	0.056	1	GIPC2
0.0477445	-0.652305	0.115	0.184	1	MTDH
0.0478958	0.501258	0.178	0.107	1	RBM3
0.0479904	-0.427172	0.236	0.327	1	PCNT
0.0480356	0.652722	0.052	0.015	1	A2ML1
0.0481429	-0.583961	0.178	0.26	1	HIVEP1
0.0482397	-0.400924	0.04	0.092	1	TK2
0.0483277	0.335652	0.069	0.026	1	RWDD4
0.0483801	0.597695	0.103	0.051	1	SSH3
0.0483962	-0.464336	0.017	0.056	1	DESI1
0.0484271	-0.507138	0.126	0.199	1	NAV1
0.0484939	-0.533917	0.075	0.138	1	GTPBP4
0.0485153	-0.387488	0.057	0.117	1	SLC38A9
0.0486334	-0.340732	0.023	0.066	1	EDNRA
0.048645	-0.45022	0.149	0.224	1	CARMIL1
0.0486736	0.404695	0.098	0.046	1	CDK9
0.0487323	-0.370256	0.017	0.056	1	MYNN
0.0487932	0.17394	0.178	0.102	1	CFH
0.048865	-0.247302	0.046	0.102	1	NUP42
0.0489408	-0.224915	0.023	0.066	1	NGDN
0.0489661	-0.269437	0.057	0.117	1	ECD
0.0490892	-0.416098	0.103	0.173	1	NPM1
0.0491218	0.288872	0.052	0.015	1	POP5
0.0492187	-0.18297	0.305	0.398	1	RALGAPA1
0.0493662	0.57052	0.207	0.138	1	ARIH2
0.0494928	0.661651	0.236	0.163	1	CELSR1
0.0495605	0.203125	0.069	0.026	1	NRSN2-AS1
0.0496536	0.264616	0.115	0.056	1	INTS6L
0.0497343	0.76369	0.333	0.25	1	TNFRSF25
0.0497522	-0.39181	0.017	0.056	1	SLC1A2
0.0497522	-0.231713	0.017	0.056	1	HOXC9
0.0498574	0.186746	0.052	0.015	1	VTI1B
0.0503848	-0.516147	0.057	0.112	1	VCP
0.050442	-0.373318	0.017	0.056	1	AC007566.1
0.0506122	-0.350002	0.086	0.153	1	ACTN1
0.0506371	0.317658	0.678	0.633	1	ARGLU1
0.0507899	-0.243294	0.017	0.056	1	PPM1F
0.0508282	-0.385565	0.126	0.204	1	MAGI3
0.0508353	-0.354841	0.04	0.092	1	SPACA6
0.0508794	-0.318088	0.052	0.107	1	TRIM37
0.0508794	-0.443552	0.052	0.107	1	ZNF512B
0.0509692	0.308455	0.075	0.031	1	CAV1
0.0509786	0.492571	0.098	0.046	1	PNPLA6
0.0510709	0.274753	0.724	0.679	1	SRRM2
0.051124	0.780413	0.109	0.056	1	PTOV1
0.0511399	-0.280913	0.017	0.056	1	LRGUK
0.0511399	-0.280017	0.017	0.056	1	GOLGA6L9
0.0513041	-0.200744	0.414	0.52	1	ASH1L
0.0514356	-0.369756	0.063	0.122	1	SLC25A16
0.0514918	-0.314613	0.017	0.056	1	BAG5
0.0514918	-0.253093	0.017	0.056	1	PES1
0.0515771	0.415362	0.075	0.031	1	EHF
0.0517878	0.228334	0.167	0.097	1	STT3B
0.0518458	-0.253058	0.017	0.056	1	MYBL1
0.0518458	-0.314555	0.017	0.056	1	GALNT6
0.0518458	-0.236839	0.017	0.056	1	ZNF551
0.0518614	0.554035	0.103	0.051	1	ZSCAN18
0.0518817	-0.296646	0.167	0.25	1	CSNK1G2
0.0519824	0.60718	0.138	0.077	1	FBXW5
0.0522325	-0.30465	0.109	0.184	1	GOLGA3
0.0523076	-0.557904	0.08	0.143	1	CCNH
0.0524253	0.421774	0.138	0.077	1	MPPE1
0.052882	0.481964	0.155	0.092	1	ABL2
0.0529199	-0.113316	0.017	0.056	1	SNX16
0.0530925	0.526936	0.155	0.092	1	EXOC7
0.0531236	0.463606	0.075	0.031	1	FAAP100
0.053134	0.526273	0.195	0.128	1	PBX1
0.0532821	-0.362829	0.017	0.056	1	LPAR2
0.0533847	-0.649616	0.098	0.163	1	ADAMTSL3
0.0534573	-0.17727	0.126	0.209	1	UBR1
0.0536212	0.529753	0.161	0.097	1	HEXD
0.0537529	0.326012	0.075	0.031	1	MRPL3
0.0538832	-0.408749	0.115	0.189	1	TENM4
0.0540126	-0.0909427	0.017	0.056	1	FKRP
0.0542427	0.663697	0.172	0.107	1	HLA-A
0.0543052	0.391743	0.345	0.265	1	RSRP1
0.0543091	0.688637	0.247	0.173	1	SH3GLB2
0.0543752	0.449647	0.144	0.082	1	TAPT1-AS1
0.054401	-0.332245	0.264	0.352	1	SHPRH
0.0547086	0.537581	0.075	0.031	1	FAHD2A
0.0547086	0.362654	0.075	0.031	1	TFAP2B
0.0547086	0.366937	0.075	0.031	1	NTRK2
0.0549029	-0.385019	0.247	0.332	1	DDX42
0.0549678	-0.619911	0.178	0.25	1	AC025159.1
0.054996	-0.514926	0.046	0.097	1	TSHZ1
0.0552793	0.427472	0.103	0.051	1	WHAMM
0.0552794	0.394661	0.103	0.051	1	RAB40B
0.0554006	-0.594209	0.092	0.153	1	MAP3K7
0.0557095	-0.376549	0.063	0.122	1	PPP1CB
0.0557415	0.458961	0.161	0.097	1	RAPGEF3
0.0559843	0.462836	0.178	0.112	1	ZNF586
0.0560586	-0.22811	0.437	0.551	1	ZNF638
0.0560942	0.419092	0.103	0.051	1	ZNF75A
0.0561123	0.475856	0.08	0.036	1	LINC00467
0.05619	-0.63752	0.109	0.173	1	ZC3H8
0.0563911	-0.463631	0.092	0.158	1	NFKBIZ
0.0564256	0.471318	0.08	0.036	1	ABCA2
0.0566624	-0.408752	0.029	0.071	1	RIOX2
0.0566983	-0.257186	0.063	0.122	1	VAV2
0.0569191	0.300913	0.103	0.051	1	SFXN4
0.057077	0.38605	0.282	0.199	1	DUOX1
0.0570989	0.579539	0.282	0.204	1	NSD3
0.0571201	0.417324	0.144	0.082	1	NR2C2
0.0571963	0.371291	0.103	0.051	1	SAMD8
0.0572214	0.243708	0.132	0.071	1	CCDC174
0.0572484	0.380164	0.201	0.128	1	NUTM2A-AS1
0.0572603	-0.455143	0.236	0.316	1	SUPT6H
0.057311	0.43845	0.391	0.301	1	NPIPB5
0.0576755	-0.40476	0.08	0.143	1	EPB41L3
0.0578352	0.565932	0.109	0.056	1	PASK
0.0579762	0.529349	0.259	0.184	1	TUG1
0.0581566	-0.396748	0.115	0.184	1	CSTF3
0.0582118	0.442674	0.195	0.128	1	AMBRA1
0.0582325	-0.502107	0.075	0.133	1	LRRC8D
0.058464	0.230827	0.126	0.066	1	WASHC2A
0.0584918	-0.321172	0.138	0.214	1	SNX13
0.0585721	-0.505606	0.115	0.184	1	SMARCA5
0.0586563	0.583366	0.115	0.061	1	AC116565.1
0.0586959	-0.345204	0.098	0.163	1	YIPF4
0.058783	0.326518	0.236	0.158	1	ARID1A
0.0591919	0.363715	0.115	0.061	1	GRB2
0.0592169	-0.550277	0.086	0.148	1	ZNHIT6
0.0595173	-0.301119	0.046	0.097	1	SLC35E3
0.0597019	-0.415921	0.029	0.071	1	RND3
0.059749	0.560973	0.172	0.107	1	PIK3CA
0.0597623	-0.279151	0.052	0.107	1	CCNC
0.0599622	0.457578	0.057	0.02	1	GNB2
0.060013	-0.212226	0.034	0.082	1	TACC3
0.060013	-0.320205	0.034	0.082	1	NOSIP
0.0601419	-0.384752	0.161	0.24	1	OSMR
0.0602092	-0.58983	0.063	0.117	1	AC107223.1
0.0603371	-0.186996	0.034	0.082	1	MCM4
0.060364	0.246618	0.057	0.02	1	CATSPERG
0.0603953	-0.488867	0.029	0.071	1	SPTBN4
0.0610955	-0.470905	0.029	0.071	1	NT5C3B
0.0615829	0.337268	0.057	0.02	1	FRK
0.0615902	-0.359878	0.046	0.097	1	PHF1
0.0616402	0.240049	0.08	0.036	1	AC090517.5
0.0619311	-0.287968	0.057	0.112	1	CLEC2B
0.061979	-0.685028	0.069	0.122	1	GARS
0.061979	0.653746	0.126	0.071	1	MTG1
0.0619937	0.355309	0.057	0.02	1	PGGT1B
0.0620297	0.460078	0.109	0.056	1	EGLN3
0.0623192	0.396694	0.08	0.036	1	RPS3
0.0623807	-0.273159	0.195	0.281	1	SRSF1
0.0624791	-0.505095	0.075	0.133	1	SRBD1
0.0629791	-0.401876	0.08	0.148	1	WDR90
0.0629923	-0.48739	0.155	0.224	1	RPS6KA5
0.0631118	0.528798	0.178	0.112	1	TUFT1
0.0632364	-0.375129	0.029	0.071	1	GORAB
0.0632364	-0.390258	0.029	0.071	1	PYGL
0.0632364	0.0798808	0.075	0.031	1	JOSD1
0.0632397	0.467907	0.161	0.097	1	CYTH3
0.063268	0.494867	0.218	0.148	1	ATXN3
0.0632927	0.590543	0.149	0.092	1	MICALL2
0.0633395	-0.26314	0.057	0.112	1	IRX4
0.0634647	-0.100543	0.264	0.372	1	HTT
0.0635991	-0.515067	0.029	0.071	1	HPSE2
0.0637169	0.451166	0.448	0.367	1	EHBP1
0.0638047	0.429268	0.155	0.092	1	INTS11
0.0638857	-0.308244	0.069	0.128	1	BTBD10
0.0639636	-0.279919	0.029	0.071	1	AC010168.1
0.0639636	-0.274819	0.029	0.071	1	AC021231.1
0.0639636	-0.362299	0.029	0.071	1	AP001605.1
0.0640439	0.327546	0.08	0.036	1	GSDMD
0.0640599	-0.463097	0.155	0.23	1	TBL1X
0.064226	-0.50454	0.207	0.286	1	PPFIA1
0.0643298	-0.292033	0.029	0.071	1	DCUN1D5
0.0643428	-0.290831	0.046	0.097	1	RASSF6
0.0643999	0.475784	0.126	0.071	1	CEP126
0.0647257	-0.398279	0.172	0.245	1	ALPK1
0.0648565	-0.446836	0.052	0.102	1	UPF1
0.0649331	0.341219	0.057	0.02	1	ADAMTS3
0.0651505	0.488248	0.086	0.041	1	ALKBH1
0.0651556	-0.394351	0.172	0.25	1	FGD6
0.0653539	-0.550529	0.138	0.209	1	KDM7A
0.0653623	0.133705	0.057	0.02	1	NUDT4
0.0653623	0.211806	0.057	0.02	1	ZNF444
0.0654535	0.632472	0.167	0.107	1	LGALS3
0.0655428	-0.460165	0.086	0.148	1	LINC00271
0.0657937	0.274341	0.057	0.02	1	CD27-AS1
0.0660508	-0.263826	0.103	0.173	1	ITM2B
0.0660791	-0.473158	0.052	0.102	1	TRIM8
0.0664919	0.440268	0.362	0.281	1	COL27A1
0.066636	-0.367253	0.04	0.087	1	BTBD1
0.066778	0.224298	0.109	0.056	1	TOP3A
0.0668852	0.20379	0.08	0.036	1	CHN1
0.0669753	-0.477217	0.04	0.087	1	FGD5-AS1
0.0669941	-0.399946	0.167	0.245	1	IARS
0.0670714	-0.504114	0.057	0.107	1	MTPAP
0.0671191	-0.14196	0.132	0.209	1	SZT2
0.0675433	0.219671	0.057	0.02	1	GRIK4
0.0676062	0.600584	0.408	0.342	1	NISCH
0.0676339	-0.435305	0.052	0.102	1	SNW1
0.0677814	-0.108679	0.345	0.444	1	KDM2A
0.0678785	-0.318538	0.224	0.301	1	TAF1
0.0678859	-0.464167	0.103	0.168	1	PFDN5
0.0680316	-0.474757	0.098	0.158	1	EGLN1
0.0683655	-0.646068	0.086	0.143	1	TNPO3
0.0683885	-0.535255	0.023	0.061	1	SLC39A10
0.068608	0.529767	0.126	0.071	1	KLK11
0.068693	-0.312799	0.04	0.087	1	PARP2
0.0687538	0.608967	0.184	0.117	1	CYP3A5
0.0688609	-0.0519231	0.029	0.071	1	FBLIM1
0.0688609	-0.16777	0.029	0.071	1	PSMA3
0.0688679	0.284089	0.241	0.163	1	RBM17
0.0692307	-0.369146	0.023	0.061	1	MIR222HG
0.0693309	0.06684	0.057	0.02	1	FOXJ2
0.0693553	-0.0956256	0.132	0.209	1	FOXK2
0.0694425	0.575947	0.063	0.026	1	MAST3
0.0694509	-0.552861	0.092	0.153	1	CLNS1A
0.0694557	0.132039	0.08	0.036	1	MAN2B1
0.0696549	-0.398412	0.023	0.061	1	APEH
0.0696549	-0.409337	0.023	0.061	1	LHPP
0.0698678	0.398535	0.063	0.026	1	USHBP1
0.0699748	-0.316962	0.149	0.224	1	FBXL5
0.0700813	-0.241015	0.023	0.061	1	VCPIP1
0.0703031	0.345137	0.19	0.122	1	FERMT1
0.070326	-0.485392	0.115	0.179	1	PIK3C2B
0.0703533	0.4348	0.126	0.071	1	WDR45
0.0703838	0.452104	0.293	0.219	1	KLC1
0.0704467	-0.547171	0.04	0.087	1	VSIG10L2
0.0705098	-0.292956	0.023	0.061	1	RAD1
0.0707542	0.239928	0.19	0.117	1	WWC2
0.0709431	-0.505001	0.069	0.122	1	RAB7B
0.070951	0.532111	0.316	0.245	1	COL18A1
0.0709606	0.222413	0.08	0.036	1	CSK
0.0711567	0.283601	0.063	0.026	1	LYRM7
0.0712274	0.462957	0.092	0.046	1	COQ8A
0.0714031	0.444489	0.092	0.046	1	DUSP7
0.0714925	0.301319	0.086	0.041	1	NDFIP1
0.0715165	-0.420723	0.04	0.087	1	TNNT2
0.0717417	-0.298909	0.075	0.133	1	NT5DC1
0.0717877	-0.230026	0.276	0.372	1	TMEM117
0.0719271	0.352871	0.121	0.066	1	PCOLCE
0.0719969	-0.281655	0.08	0.143	1	BRIP1
0.0720266	0.486244	0.063	0.026	1	SNHG11
0.0720602	-0.496174	0.08	0.138	1	PRKX
0.0722347	-0.350951	0.063	0.117	1	MAPKAPK5
0.0724797	-0.319278	0.052	0.102	1	CCDC15
0.0728398	-0.214153	0.08	0.143	1	DBNL
0.0729347	0.483743	0.138	0.082	1	TPD52
0.0729581	-0.602862	0.075	0.128	1	HEATR5A
0.0731072	-0.495038	0.103	0.163	1	WDR27
0.0731264	-0.331793	0.023	0.061	1	SLCO4A1
0.073329	-0.243574	0.04	0.087	1	ZNF736
0.0733479	0.520563	0.063	0.026	1	ZDBF2
0.0733479	0.357207	0.063	0.026	1	AC093865.1
0.0735701	-0.161939	0.023	0.061	1	KIAA2013
0.073696	-0.175593	0.04	0.087	1	SWT1
0.0737658	0.288119	0.178	0.112	1	DNAJC13
0.0737658	-0.41934	0.109	0.173	1	NEDD4
0.0737928	0.396074	0.063	0.026	1	TMEM50A
0.0737928	0.577941	0.063	0.026	1	PKIG
0.0739018	-0.419744	0.161	0.235	1	CAMTA1
0.074016	-0.204104	0.023	0.061	1	GPR137B
0.0742152	0.450951	0.408	0.327	1	COL6A1
0.07426	0.348004	0.126	0.071	1	WDR48
0.0742798	0.255749	0.115	0.061	1	IL3RA
0.0743353	-0.412768	0.017	0.051	1	RABL3
0.0743534	-0.291997	0.161	0.235	1	TOP1
0.0744344	-0.252584	0.04	0.087	1	CYP1B1-AS1
0.0746039	-0.317622	0.356	0.444	1	MON2
0.0746591	-0.52089	0.057	0.107	1	FANCD2
0.0749282	-0.371036	0.086	0.148	1	PTPN2
0.0751404	0.356607	0.063	0.026	1	EDIL3
0.0752454	-0.421083	0.259	0.347	1	COL4A5
0.0752472	-0.210041	0.138	0.209	1	PPME1
0.075326	-0.513116	0.149	0.214	1	TMOD3
0.075332	-0.402095	0.017	0.051	1	OTX1
0.0756903	-0.3285	0.063	0.117	1	RNF144B
0.0757364	-0.265406	0.138	0.214	1	TSNARE1
0.0758032	0.679241	0.264	0.194	1	ZMIZ2
0.0758218	-0.25562	0.023	0.061	1	AL731577.2
0.0758218	-0.149508	0.023	0.061	1	GATC
0.0758344	-0.334153	0.017	0.051	1	JUN
0.0759416	-0.447382	0.046	0.092	1	PCLO
0.07605	0.179464	0.063	0.026	1	SULT1E1
0.0761229	-0.273029	0.333	0.418	1	RERE
0.076307	-0.229235	0.04	0.087	1	AC105916.1
0.0763329	0.305616	0.121	0.066	1	SRGAP3
0.0763386	-0.157979	0.362	0.459	1	CSNK1A1
0.0763396	-0.326205	0.017	0.051	1	AAMP
0.0763396	-0.400713	0.017	0.051	1	LINC00882
0.076341	0.797902	0.287	0.214	1	TGFBI
0.0764398	-0.399558	0.034	0.077	1	FBXL18
0.0767059	-0.50125	0.345	0.423	1	LAMA3
0.0767873	-0.238551	0.236	0.321	1	FAM172A
0.0768252	0.269613	0.437	0.347	1	OGT
0.0768475	-0.280092	0.017	0.051	1	TRMT6
0.0769686	0.176139	0.063	0.026	1	NEK4
0.0769686	0.17703	0.063	0.026	1	TDRP
0.0769799	0.177613	0.121	0.066	1	BCL2L1
0.0770412	-0.206718	0.161	0.24	1	CHD1
0.0771064	0.345704	0.098	0.051	1	SLC7A6
0.0771502	-0.445373	0.086	0.143	1	DDI2
0.0771925	-0.493571	0.075	0.128	1	PUS7
0.0772195	0.565352	0.155	0.097	1	ZNF692
0.0772555	0.553517	0.103	0.056	1	EPHB1
0.0773004	-0.317659	0.08	0.138	1	KPNA3
0.0773166	-0.207568	0.098	0.163	1	NUP205
0.0773259	-0.433475	0.098	0.158	1	OSBPL10
0.0773498	0.400349	0.345	0.265	1	GPATCH8
0.0773581	-0.422481	0.017	0.051	1	TMEM248
0.0775091	-0.316795	0.057	0.107	1	ORC5
0.077544	0.527105	0.207	0.143	1	GHR
0.0778316	0.439285	0.098	0.051	1	HLF
0.0778715	-0.339067	0.017	0.051	1	NKD2
0.0779154	0.290715	0.115	0.061	1	ATP5F1B
0.0779645	0.354653	0.259	0.184	1	CFAP44
0.0779651	0.282369	0.092	0.046	1	GCNT2
0.0782873	-0.063552	0.063	0.117	1	RSPH3
0.0783876	-0.160079	0.017	0.051	1	TPRKB
0.0784999	-0.210261	0.155	0.23	1	TBC1D19
0.0785977	-0.0415403	0.023	0.061	1	TTLL12
0.0789298	0.649018	0.098	0.051	1	WDR41
0.0789357	0.442743	0.069	0.031	1	YIPF3
0.079022	-0.210781	0.052	0.102	1	ARL5A
0.079022	0.506764	0.103	0.056	1	OGFR
0.0791146	-0.369775	0.08	0.138	1	USP54
0.0792129	0.308821	0.77	0.73	1	LUC7L3
0.079269	-0.230034	0.161	0.24	1	P2RX7
0.0792987	0.524432	0.098	0.051	1	SGSM3
0.0794	-0.581291	0.057	0.107	1	SLC26A5
0.0794283	-0.243075	0.017	0.051	1	AL136985.3
0.079514	-0.447639	0.034	0.077	1	UNC93B1
0.0797725	0.575628	0.167	0.107	1	FGGY
0.0797785	0.132776	0.063	0.026	1	ATP10A
0.0798306	0.456755	0.069	0.031	1	MAP3K10
0.0803805	-0.0760681	0.115	0.184	1	BTBD7
0.0804521	-0.387509	0.098	0.158	1	NOP14
0.0804802	-0.317457	0.017	0.051	1	CLSTN2
0.0804802	-0.190659	0.017	0.051	1	CDKN2AIP
0.0804802	-0.252377	0.017	0.051	1	FZD4
0.0804802	-0.139621	0.017	0.051	1	ERVK3-1
0.0806162	0.478344	0.149	0.092	1	CRIP2
0.0806461	0.284318	0.092	0.046	1	TRAF3IP2-AS1
0.0807335	0.150147	0.063	0.026	1	DNAH11
0.0807987	-0.202219	0.057	0.107	1	OVOL2
0.0808834	-0.310307	0.132	0.199	1	ETNK1
0.0810104	-0.259289	0.017	0.051	1	TWISTNB
0.0810539	0.459034	0.172	0.112	1	HGS
0.0813348	-0.380417	0.103	0.163	1	RANBP9
0.0815434	-0.285716	0.017	0.051	1	ZFP41
0.081549	-0.26971	0.046	0.092	1	NDUFS4
0.081549	-0.455591	0.046	0.092	1	APAF1
0.0817638	-0.268273	0.144	0.214	1	ATAD3B
0.0817881	-0.55043	0.052	0.097	1	STK39
0.0819091	-0.408027	0.103	0.163	1	RNF145
0.0819495	0.303007	0.132	0.077	1	TCF7L1
0.081962	-0.185145	0.23	0.311	1	IVNS1ABP
0.0820285	0.511681	0.138	0.082	1	ITFG2
0.0820793	-0.184144	0.017	0.051	1	POLR2D
0.0821038	0.393667	0.069	0.031	1	VIPAS39
0.0823004	0.352474	0.098	0.051	1	ACTR1B
0.0826099	-0.392	0.109	0.168	1	WIPF2
0.082618	-0.129141	0.017	0.051	1	PSMD8
0.082682	0.234	0.098	0.051	1	LNX2
0.0827416	0.483956	0.149	0.092	1	HDAC5
0.0829407	-0.234681	0.069	0.122	1	DHX8
0.0831595	-0.249767	0.017	0.051	1	CDK7
0.0831595	-0.0760855	0.017	0.051	1	NDUFS3
0.0832461	-0.296051	0.161	0.235	1	TOGARAM1
0.0834495	0.408195	0.098	0.051	1	ACTB
0.0835054	0.179112	0.247	0.168	1	ATN1
0.0835727	0.586252	0.374	0.301	1	EVPL
0.083704	-0.157953	0.017	0.051	1	BAG1
0.083704	-0.163991	0.017	0.051	1	ATPAF2
0.0837692	0.616839	0.103	0.056	1	COL6A3
0.0838021	0.428689	0.42	0.357	1	AKAP13
0.0838874	-0.582868	0.063	0.112	1	SLC20A1
0.0842494	-0.32181	0.075	0.128	1	FBXO38
0.0843829	0.522927	0.109	0.061	1	SFXN1
0.0844225	-0.151006	0.034	0.077	1	HBP1
0.084545	-0.441397	0.144	0.209	1	MAU2
0.0846647	-0.449444	0.029	0.066	1	DUS2
0.0847237	-0.428885	0.155	0.224	1	TMEM14B
0.0849007	0.387634	0.069	0.031	1	FBXL13
0.0849773	-0.391297	0.069	0.122	1	CEP170
0.0849858	-0.393199	0.115	0.179	1	TMBIM4
0.0850717	-0.403359	0.046	0.092	1	SUPT3H
0.0851149	0.734969	0.109	0.061	1	ADGRL3
0.0852754	-0.198052	0.052	0.102	1	RAP1GAP2
0.0856024	0.320133	0.213	0.148	1	TIA1
0.0856651	0.205931	0.126	0.071	1	PSMD2
0.0860368	0.390812	0.103	0.056	1	ZNF224
0.0861711	0.437648	0.167	0.107	1	PIM3
0.0862226	-0.362762	0.057	0.107	1	BTF3L4
0.0862729	-0.192551	0.046	0.092	1	RNF31
0.0863278	0.310924	0.069	0.031	1	KLHL17
0.0863278	0.327091	0.069	0.031	1	MCEE
0.0864549	-0.301396	0.27	0.362	1	SMCHD1
0.0867214	0.491922	0.23	0.163	1	TBC1D32
0.0868077	0.355172	0.069	0.031	1	SIAE
0.0869749	0.328882	0.098	0.051	1	LRRC47
0.0870542	0.0767569	0.126	0.071	1	CAPRIN2
0.0872899	0.282051	0.069	0.031	1	CRELD2
0.0874696	0.261278	0.092	0.046	1	YWHAB
0.0874878	-0.351177	0.046	0.092	1	FBXO25
0.0878354	-0.427932	0.178	0.245	1	HSPD1
0.0878359	-0.427163	0.04	0.082	1	AP001207.3
0.0880171	-0.414705	0.029	0.066	1	EPM2A
0.0880171	-0.595899	0.029	0.066	1	GLIS3
0.0881269	-0.554041	0.052	0.097	1	SYCP2L
0.0882602	0.36861	0.27	0.199	1	FNDC3B
0.0882606	0.255662	0.069	0.031	1	EMC2
0.0883199	0.656984	0.23	0.168	1	TCF7L2
0.0884326	-0.0647972	0.034	0.077	1	FKTN
0.0887165	-0.294142	0.046	0.092	1	TBP
0.0887447	0.410899	0.103	0.056	1	DDX56
0.0888252	0.482557	0.184	0.122	1	PLA2G4B
0.0888875	-0.147316	0.034	0.077	1	TBC1D20
0.0889944	-0.358774	0.029	0.066	1	APOOL
0.0891136	-0.312937	0.086	0.143	1	CLTC
0.0892131	0.343627	0.23	0.163	1	GMDS-DT
0.08924	0.298838	0.069	0.031	1	PLK3
0.0894628	-0.151227	0.092	0.153	1	SNX9
0.089887	-0.285587	0.201	0.276	1	CEP290
0.0899936	-0.203525	0.132	0.199	1	PIAS2
0.0899936	-0.403769	0.184	0.255	1	OLFM2
0.0900878	0.436998	0.075	0.036	1	PRRX2
0.0901425	-0.442738	0.184	0.25	1	IGF2R
0.0902282	0.225272	0.069	0.031	1	ZC3H3
0.0902462	-0.249182	0.069	0.122	1	DCTN4
0.0904766	-0.301797	0.029	0.066	1	BUB3
0.0904766	-0.308583	0.029	0.066	1	AC073529.1
0.0905603	0.521437	0.075	0.036	1	GLI2
0.0907542	-0.485905	0.092	0.148	1	LINC01409
0.0912155	-0.31462	0.046	0.092	1	C3orf52
0.0912261	-0.161155	0.167	0.245	1	PIK3CB
0.0916565	-0.108949	0.034	0.077	1	ZNF14
0.0916746	0.357582	0.264	0.194	1	PRDM2
0.0919265	0.480331	0.207	0.143	1	ACSL1
0.0920055	0.205767	0.241	0.168	1	SRSF6
0.0922105	0.339777	0.161	0.102	1	NME3
0.0922105	0.354944	0.161	0.102	1	ZNF43
0.0923404	-0.29238	0.5	0.556	1	ANKHD1
0.0925339	-0.436982	0.075	0.128	1	DHX16
0.0926224	-0.288684	0.167	0.24	1	URI1
0.0926994	-0.363013	0.04	0.082	1	NRIP1
0.0927214	-0.260597	0.057	0.107	1	HRH1
0.0928338	-0.170429	0.121	0.189	1	LATS1
0.0929528	0.474626	0.075	0.036	1	CREB5
0.0930906	-0.412184	0.063	0.112	1	UBA3
0.0931156	0.385072	0.109	0.061	1	TPD52L2
0.0935006	-0.262413	0.029	0.066	1	GTF2H2
0.0936064	-0.49229	0.04	0.082	1	ITIH5
0.0940017	-0.45511	0.138	0.199	1	CAB39
0.0940626	-0.13521	0.04	0.082	1	BCOR
0.0940926	-0.445704	0.161	0.23	1	NAB1
0.0942234	-0.238122	0.121	0.184	1	NOTCH3
0.0942261	0.509888	0.184	0.122	1	COL1A1
0.0942474	-0.338205	0.063	0.112	1	AGPS
0.0943863	0.132387	0.098	0.051	1	TXNDC11
0.0945264	-0.211143	0.029	0.066	1	ELMOD2
0.0945264	-0.260465	0.029	0.066	1	FAM171A1
0.0945711	-0.131889	0.086	0.148	1	ALDH3A1
0.0945826	0.660813	0.149	0.097	1	PXN
0.0946203	0.514664	0.126	0.077	1	ABCA6
0.0947584	0.905396	0.23	0.173	1	NLRC5
0.0947787	0.380919	0.103	0.056	1	NMRK1
0.0947862	-0.435202	0.161	0.224	1	RPAP2
0.0947883	0.468599	0.121	0.071	1	MLLT1
0.0949207	-0.274811	0.126	0.194	1	HSP90AB1
0.0949367	-0.454753	0.132	0.194	1	RPRD2
0.0949467	-0.206391	0.121	0.189	1	ATF6
0.0950427	-0.347365	0.029	0.066	1	RERG
0.0950522	0.545229	0.293	0.224	1	SMC5
0.0951493	0.337446	0.161	0.102	1	GPAT4
0.0952745	-0.174558	0.218	0.301	1	BRD4
0.095328	-0.383184	0.126	0.189	1	SP3
0.0953849	-0.415369	0.132	0.194	1	CPSF6
0.0955092	-0.197486	0.057	0.107	1	EXTL3
0.0955613	-0.103717	0.029	0.066	1	CLCA2
0.0956645	0.468368	0.385	0.311	1	PKD1
0.0959053	-0.333955	0.04	0.082	1	P2RY11
0.0959055	0.457319	0.23	0.163	1	PALMD
0.0960821	-0.235011	0.029	0.066	1	MPLKIP
0.0961063	0.386456	0.126	0.077	1	RANBP10
0.0961704	0.436657	0.132	0.082	1	NAA50
0.0961704	0.541933	0.132	0.082	1	LMAN1
0.0961752	0.181111	0.213	0.143	1	LAMA2
0.0962399	-0.426212	0.121	0.179	1	IPO9
0.0963753	-0.247496	0.103	0.163	1	STX7
0.0963773	0.145845	0.19	0.122	1	DNM1
0.0963872	0.306631	0.075	0.036	1	BCAP31
0.0965437	-0.372234	0.075	0.128	1	DDX41
0.0968374	-0.366279	0.04	0.082	1	STX5
0.096886	0.318503	0.075	0.036	1	PNKP
0.096971	0.560043	0.08	0.041	1	TBC1D22B
0.0971947	-0.441669	0.132	0.194	1	STIM2
0.0972407	-0.325344	0.109	0.168	1	CREBZF
0.0974501	0.507002	0.08	0.041	1	TRAK2
0.0976572	0.385587	0.368	0.301	1	ACIN1
0.0977438	-0.31382	0.374	0.444	1	TPR
0.0977525	-0.0662445	0.224	0.311	1	JUP
0.0980418	-0.221641	0.201	0.276	1	LINC00511
0.0981288	0.32417	0.103	0.056	1	SH2D3A
0.0981881	-0.145254	0.029	0.066	1	GRAMD2A
0.0982635	-0.347117	0.052	0.097	1	AMD1
0.0982696	0.364864	0.195	0.133	1	IQCB1
0.098278	0.310287	0.052	0.02	1	OMA1
0.098278	0.306508	0.052	0.02	1	AP2S1
0.0988401	-0.407351	0.08	0.133	1	CDC73
0.0988491	-0.249673	0.098	0.153	1	SRPK1
0.0989006	0.389322	0.052	0.02	1	VAMP3
0.0990212	-0.430761	0.098	0.153	1	RPS8
0.0990248	0.159502	0.138	0.082	1	NOTCH2
0.0992099	-0.432157	0.08	0.133	1	LAMC1
0.099341	-0.37751	0.195	0.26	1	RANBP2
0.0994111	0.357505	0.075	0.036	1	SMARCAL1
0.0998745	0.387448	0.08	0.041	1	CIITA
0.0998745	0.39186	0.08	0.041	1	RNF185
0.0999565	-0.0247487	0.046	0.092	1	USP1
0.100025	0.329929	0.109	0.061	1	HIF3A
0.100155	0.312921	0.052	0.02	1	SELENBP1
0.100155	0.244914	0.052	0.02	1	ZNF7
0.100157	-0.317155	0.04	0.082	1	PRICKLE2
0.100157	-0.317395	0.04	0.082	1	UBTD2
0.100331	-0.142323	0.029	0.066	1	RASIP1
0.100331	-0.208991	0.029	0.066	1	FAM122C
0.100436	0.320539	0.075	0.036	1	FLAD1
0.100462	0.462073	0.236	0.173	1	RAPGEF2
0.100508	-0.376187	0.224	0.296	1	USP40
0.100663	-0.351549	0.052	0.097	1	VTA1
0.100703	0.1032	0.103	0.056	1	SEC14L1
0.100788	0.266406	0.052	0.02	1	RABL2A
0.1008	0.502272	0.172	0.117	1	IMMT
0.10084	-0.416193	0.057	0.102	1	NGLY1
0.100864	0.28149	0.109	0.061	1	CACNB4
0.100959	-0.373646	0.023	0.056	1	ADPRHL2
0.100959	-0.311722	0.023	0.056	1	RBBP5
0.10096	0.565167	0.086	0.046	1	IMPDH2
0.10121	-0.699847	0.034	0.071	1	CDH12
0.101423	0.403724	0.052	0.02	1	AC007364.1
0.101423	0.265044	0.052	0.02	1	ABO
0.101423	0.219967	0.052	0.02	1	EYA2
0.101435	0.742889	0.086	0.046	1	GDPD2
0.101507	0.280022	0.184	0.122	1	ANKFY1
0.10154	0.480135	0.477	0.434	1	ACAP3
0.101548	0.567543	0.149	0.097	1	INPP5A
0.101553	-0.372282	0.023	0.056	1	RRP8
0.101917	-0.520165	0.109	0.163	1	WWTR1
0.101956	-0.204525	0.276	0.367	1	TAF1D
0.102133	0.272507	0.109	0.061	1	DDAH2
0.102149	-0.299487	0.023	0.056	1	ANKRD42
0.102149	-0.34627	0.023	0.056	1	ZBED4
0.102159	0.378719	0.132	0.082	1	CAPN12
0.102238	0.594694	0.126	0.077	1	KLF8
0.10224	0.425085	0.42	0.357	1	SVIL
0.1024	0.640539	0.224	0.168	1	PAWR
0.10251	0.278527	0.075	0.036	1	HAT1
0.102588	-0.444203	0.08	0.133	1	ATP8B1
0.102703	0.359691	0.052	0.02	1	AL590226.2
0.102847	0.440023	0.08	0.041	1	XAB2
0.102903	-0.39469	0.23	0.306	1	ZNF91
0.103034	0.347743	0.075	0.036	1	CHEK2
0.103321	0.45346	0.138	0.087	1	TMEM175
0.103348	0.223223	0.052	0.02	1	CNKSR2
0.103351	-0.238946	0.023	0.056	1	TSEN15
0.103351	-0.374861	0.023	0.056	1	SPC25
0.103609	0.186505	0.224	0.153	1	C6orf62
0.103837	0.717888	0.086	0.046	1	ANO8
0.103918	0.31725	0.276	0.204	1	JAG2
0.103956	-0.299988	0.023	0.056	1	KEAP1
0.103996	0.19534	0.052	0.02	1	OAF
0.10402	0.339055	0.213	0.148	1	MIR99AHG
0.104217	0.387795	0.126	0.077	1	ACVR1B
0.104342	0.323795	0.115	0.066	1	PLEKHG3
0.104514	-0.316358	0.103	0.163	1	LAMB2
0.104619	0.208743	0.075	0.036	1	ZNF513
0.104665	0.182676	0.103	0.056	1	H3F3B
0.104813	-0.239984	0.092	0.148	1	CNOT6L
0.104837	-0.356639	0.098	0.153	1	DHX32
0.104867	0.290662	0.08	0.041	1	S100A13
0.104887	-0.513844	0.046	0.087	1	PEX26
0.104944	0.467997	0.144	0.092	1	RAB11FIP3
0.104995	-0.152134	0.149	0.224	1	AGPAT3
0.105056	-0.175377	0.04	0.082	1	ZBTB43
0.105094	-0.450258	0.161	0.224	1	KIAA0232
0.105174	-0.209441	0.023	0.056	1	ILF2
0.105302	0.134848	0.052	0.02	1	MOB3A
0.10532	0.59971	0.144	0.092	1	ERGIC3
0.10539	0.451664	0.184	0.128	1	OPTN
0.105627	-0.428514	0.057	0.102	1	GOLIM4
0.105756	-0.633832	0.155	0.214	1	YWHAE
0.105914	0.325701	0.201	0.138	1	RAB7A
0.106034	0.120606	0.115	0.066	1	KANSL2
0.106058	-0.259162	0.04	0.082	1	WNT3A
0.106216	-0.288145	0.316	0.393	1	USP47
0.106261	0.558711	0.247	0.194	1	SCFD1
0.106399	-0.477128	0.092	0.143	1	EPHA4
0.106403	0.326575	0.08	0.041	1	IRF6
0.106403	0.324248	0.08	0.041	1	VPS26B
0.106404	-0.248981	0.023	0.056	1	AL354822.1
0.106514	0.281431	0.172	0.112	1	RPS24
0.106762	0.0635896	0.075	0.036	1	TRIM16
0.106777	-0.512589	0.207	0.27	1	ANKIB1
0.10681	0.182645	0.167	0.107	1	ESCO1
0.107443	-0.27261	0.052	0.097	1	LINC01290
0.10764	0.308235	0.132	0.082	1	TFG
0.107678	-0.281422	0.374	0.464	1	PTPN13
0.107951	-0.223526	0.293	0.378	1	ZFAND3
0.10816	0.468365	0.149	0.097	1	TPM3
0.108269	-0.262328	0.023	0.056	1	ALKBH8
0.108789	-0.151065	0.19	0.26	1	TTC21B
0.108895	-0.248582	0.236	0.321	1	MAPK8
0.108897	-0.228627	0.023	0.056	1	SNX2
0.109135	0.518715	0.144	0.092	1	PTGS1
0.109218	-0.2743	0.08	0.133	1	FASTKD1
0.109298	0.136641	0.052	0.02	1	SHANK2
0.109527	0.497865	0.057	0.026	1	IL22RA1
0.109527	-0.196509	0.023	0.056	1	TAF5L
0.109527	-0.160467	0.023	0.056	1	RIC8A
0.10988	0.319914	0.121	0.071	1	TENT4B
0.109967	-0.360402	0.144	0.204	1	CIAO1
0.11002	-0.373581	0.626	0.668	1	GOLGA4
0.110161	-0.323481	0.023	0.056	1	COL14A1
0.110233	-0.0979022	0.075	0.128	1	HAUS6
0.110269	-0.414038	0.046	0.087	1	BRCC3
0.110359	-0.175362	0.063	0.112	1	IL1RAPL2
0.110438	0.508574	0.172	0.117	1	DCAF5
0.110439	0.0157195	0.144	0.214	1	DHX38
0.110453	0.458727	0.236	0.173	1	SYTL1
0.110593	-0.214868	0.057	0.102	1	KLHL24
0.110631	0.290274	0.218	0.153	1	BCL6
0.110873	-0.451098	0.034	0.071	1	PTCD1
0.111165	0.163149	0.121	0.071	1	MAP2
0.111179	-0.205425	0.121	0.184	1	C1orf35
0.111229	-0.61836	0.172	0.23	1	BACH1
0.111298	0.503502	0.155	0.102	1	ELP2
0.111358	-0.467836	0.161	0.219	1	MFSD14C
0.111436	-0.252732	0.023	0.056	1	RYR1
0.111436	-0.177216	0.023	0.056	1	AF165147.1
0.11145	0.44098	0.259	0.199	1	PNPLA7
0.111771	0.453403	0.259	0.194	1	DMTF1
0.11186	0.250317	0.201	0.138	1	SNED1
0.111923	0.217339	0.144	0.087	1	DNAJC24
0.111977	-0.182106	0.27	0.347	1	UBR2
0.112044	-0.453283	0.08	0.133	1	CCPG1
0.112078	0.106634	0.023	0.056	1	SNAP29
0.112251	-0.667794	0.155	0.209	1	ZBTB7A
0.112344	-0.264292	0.638	0.714	1	NKTR
0.112444	-0.277095	0.057	0.102	1	RRP1B
0.112469	-0.294635	0.368	0.444	1	CCAR1
0.112552	-0.41366	0.034	0.071	1	PTPRN2
0.112719	0.0361428	0.052	0.02	1	AGMO
0.112723	0.413691	0.057	0.026	1	PAIP1
0.112723	-0.157243	0.023	0.056	1	ZUP1
0.112723	-0.0901079	0.023	0.056	1	DMAC2L
0.112727	-0.0883677	0.075	0.128	1	KIFAP3
0.112802	0.420113	0.092	0.051	1	BIN3
0.112909	-0.46341	0.109	0.163	1	SEPTIN10
0.112911	-0.400495	0.057	0.102	1	CPEB4
0.113116	-0.33364	0.034	0.071	1	GRK4
0.113287	0.230168	0.126	0.077	1	TNS2
0.11334	-0.177	0.092	0.148	1	LRP6
0.113371	0.255771	0.057	0.026	1	RIT1
0.113371	0.406456	0.057	0.026	1	MOGS
0.113588	0.25449	0.282	0.209	1	CCDC3
0.113682	-0.342366	0.034	0.071	1	BAG4
0.113731	0.404896	0.149	0.097	1	TAZ
0.113803	0.407943	0.092	0.051	1	RPL31
0.113916	0.459901	0.19	0.133	1	EVL
0.113927	-0.255169	0.092	0.148	1	AMPD3
0.114185	0.528759	0.161	0.107	1	ABCA7
0.114319	0.501097	0.103	0.061	1	CREBRF
0.11432	0.371329	0.149	0.097	1	CBFB
0.114551	-0.363469	0.23	0.296	1	CHD6
0.114676	-0.0944246	0.023	0.056	1	C17orf75
0.114732	-0.329208	0.115	0.173	1	MEIS2
0.115091	-0.248415	0.069	0.117	1	BNIP3L
0.115108	-0.303026	0.034	0.071	1	CALR
0.115277	0.151794	0.115	0.066	1	RARS
0.115314	-0.165243	0.052	0.097	1	CYP7B1
0.115333	-0.0423419	0.023	0.056	1	AC011997.1
0.115333	-0.0188555	0.023	0.056	1	LINC01006
0.115333	0.336101	0.057	0.026	1	IGFBP4
0.115423	0.100368	0.04	0.082	1	MESD
0.115446	0.125896	0.08	0.041	1	MEAF6
0.115688	-0.296579	0.144	0.209	1	TJP1
0.115882	0.384867	0.241	0.179	1	BBS9
0.115995	-0.241492	0.385	0.474	1	VPS13B
0.116003	0.0773959	0.08	0.138	1	ATXN7
0.116109	-0.488256	0.224	0.281	1	CWF19L2
0.116264	-0.462518	0.115	0.168	1	PARP4
0.116353	0.431885	0.218	0.158	1	IST1
0.116544	-0.210705	0.155	0.224	1	LINC01876
0.116548	-0.293788	0.034	0.071	1	LINC02245
0.116907	-0.252346	0.046	0.087	1	DESI2
0.116957	0.40999	0.23	0.168	1	PSMA3-AS1
0.11728	-0.286165	0.098	0.153	1	PHTF2
0.117502	0.432153	0.144	0.092	1	NRXN1
0.11771	-0.337003	0.034	0.071	1	RAB25
0.11771	-0.329266	0.034	0.071	1	SLC39A9
0.117783	0.509423	0.109	0.066	1	ZSWIM7
0.118031	-0.126274	0.063	0.112	1	KDSR
0.118134	0.331715	0.086	0.046	1	CCS
0.118143	-0.517586	0.057	0.102	1	PRSS3
0.11822	-0.257958	0.069	0.117	1	BX890604.2
0.118302	0.350032	0.178	0.122	1	CAND1
0.118325	-0.365326	0.121	0.179	1	BMP2K
0.118672	0.329053	0.086	0.046	1	MTFR1L
0.118712	0.2382	0.149	0.097	1	SCP2
0.118724	0.705089	0.109	0.066	1	DPP6
0.118861	0.450233	0.115	0.071	1	ANAPC16
0.118881	-0.166198	0.034	0.071	1	ZNF680
0.118881	-0.226554	0.034	0.071	1	PLIN3
0.118958	-0.423092	0.287	0.342	1	PCDH7
0.119212	0.0985133	0.086	0.046	1	TRIM13
0.119335	0.162936	0.057	0.026	1	TCIRG1
0.11947	-0.263098	0.034	0.071	1	EFCAB6
0.120167	0.405313	0.351	0.281	1	PPP1R13L
0.120609	-0.321637	0.046	0.087	1	TNNI3K
0.120654	-0.223346	0.034	0.071	1	SIRPA
0.120685	0.0349459	0.379	0.464	1	PCM1
0.120693	0.264205	0.057	0.026	1	ABCC10
0.12079	0.359207	0.172	0.117	1	UQCC1
0.121063	0.376923	0.098	0.056	1	TSNAX
0.12125	-0.18057	0.034	0.071	1	F11R
0.12125	-0.200366	0.034	0.071	1	PDIA6
0.121377	0.345887	0.057	0.026	1	MDGA1
0.121377	0.32882	0.057	0.026	1	ZNF776
0.121486	-0.398555	0.195	0.255	1	KATNBL1
0.121563	0.368583	0.161	0.107	1	CKB
0.121573	0.446883	0.098	0.056	1	MDC1
0.121722	-0.398479	0.328	0.398	1	ARHGEF12
0.122224	-0.244599	0.046	0.087	1	FOXN2
0.122491	0.175188	0.086	0.046	1	MAFK
0.122565	-0.203087	0.057	0.102	1	UGP2
0.122585	-0.24891	0.144	0.204	1	CHD7
0.122802	-0.356766	0.052	0.092	1	ANKRD52
0.12282	0.341018	0.149	0.097	1	MLLT6
0.122969	-0.229333	0.075	0.122	1	ANKRD18B
0.123028	0.300223	0.167	0.112	1	RRBP1
0.123054	0.582905	0.115	0.071	1	AL139383.1
0.123064	0.416058	0.103	0.061	1	DHDDS
0.123384	0.291175	0.241	0.179	1	MED15
0.123527	0.488443	0.115	0.071	1	MIR210HG
0.123537	-0.345221	0.086	0.138	1	GYS1
0.123657	0.238727	0.138	0.087	1	CTTNBP2NL
0.123662	0.642748	0.063	0.031	1	AAAS
0.123882	-0.410387	0.247	0.311	1	MYO5A
0.123917	-0.0156628	0.08	0.041	1	PAQR7
0.123985	-0.445909	0.259	0.321	1	DOP1A
0.124055	0.280947	0.195	0.133	1	TNS3
0.124127	-0.300101	0.167	0.23	1	GPCPD1
0.124184	-0.343626	0.086	0.138	1	SLC30A6
0.124401	-0.226567	0.086	0.138	1	AKAP11
0.124531	0.221481	0.138	0.087	1	ITGA9
0.124779	-0.36972	0.103	0.158	1	PIK3C3
0.124873	-0.235731	0.034	0.071	1	ANXA7
0.125184	0.511016	0.126	0.082	1	TTC4
0.125447	-0.309584	0.092	0.143	1	RARS2
0.125584	0.366551	0.103	0.061	1	NT5C3A
0.125851	0.208891	0.138	0.087	1	PIGG
0.12597	0.56666	0.109	0.066	1	LINC01237
0.12614	0.291146	0.213	0.153	1	HELZ
0.126183	-0.313905	0.144	0.204	1	SAFB
0.126369	0.369628	0.092	0.051	1	WNK2
0.126513	-0.392842	0.052	0.092	1	RIC8B
0.126716	-0.180522	0.034	0.071	1	MEF2B
0.126716	-0.137369	0.034	0.071	1	GET1
0.126823	0.380565	0.167	0.112	1	TSPAN5
0.126915	0.278211	0.092	0.051	1	GLUD1
0.126954	0.650548	0.155	0.107	1	BAIAP2L1
0.126955	0.169665	0.057	0.026	1	THRA
0.12696	0.0926422	0.408	0.311	1	ZKSCAN1
0.126962	-0.329587	0.063	0.107	1	CPSF2
0.127036	0.191164	0.155	0.102	1	WIPI2
0.127282	-0.267807	0.155	0.219	1	GCN1
0.12731	0.173297	0.057	0.026	1	SOX4
0.127474	-0.189977	0.178	0.245	1	ITGAV
0.12764	0.271694	0.063	0.031	1	ARF1
0.127727	-0.222579	0.046	0.087	1	ASTN2
0.127756	0.324547	0.132	0.082	1	PTPRB
0.127829	0.401108	0.098	0.056	1	PSME2
0.127962	-0.361709	0.184	0.245	1	RPTOR
0.128313	-0.323825	0.029	0.061	1	FLVCR1
0.12865	0.389232	0.063	0.031	1	TSR3
0.128851	-0.178722	0.046	0.087	1	PVR
0.128934	-0.295263	0.184	0.25	1	LARP4B
0.129262	0.491751	0.121	0.077	1	SNHG5
0.129468	-0.406581	0.063	0.107	1	TMA16
0.129594	-0.378798	0.08	0.128	1	MFSD11
0.129666	0.377127	0.063	0.031	1	RPA2
0.129666	0.403356	0.063	0.031	1	PCGF6
0.129698	0.381083	0.103	0.061	1	ARPC3
0.129698	-0.217612	0.057	0.102	1	CAMKK1
0.129973	-0.439234	0.063	0.107	1	RDH13
0.13013	-0.398386	0.04	0.077	1	TTC9C
0.13023	0.463023	0.092	0.051	1	DOCK10
0.130298	-0.40703	0.069	0.112	1	KLHL7
0.130347	0.461045	0.063	0.031	1	UBE2Q1
0.130428	-0.122939	0.132	0.194	1	MIA2
0.130481	0.305286	0.109	0.066	1	RMND1
0.13103	-0.366418	0.029	0.061	1	AC008771.1
0.13103	0.440728	0.063	0.031	1	WARS
0.13103	0.363734	0.063	0.031	1	INO80C
0.13103	-0.260187	0.029	0.061	1	DUSP18
0.131052	-0.313016	0.172	0.235	1	JAG1
0.131152	-0.130123	0.08	0.133	1	ZNF706
0.131185	0.721601	0.121	0.077	1	IL17RE
0.131272	-0.270138	0.115	0.168	1	DDX10
0.131457	-0.164298	0.132	0.189	1	RNF169
0.131717	0.237308	0.063	0.031	1	SLC25A51
0.131717	0.360422	0.063	0.031	1	STARD5
0.131717	0.356205	0.063	0.031	1	ESS2
0.131732	-0.47292	0.414	0.474	1	FAM160A1
0.131846	-0.400589	0.132	0.189	1	RSBN1L
0.131928	-0.422845	0.086	0.133	1	RPS6KA3
0.132223	-0.415843	0.098	0.148	1	POLK
0.132284	0.48408	0.115	0.071	1	GRTP1
0.132406	-0.273634	0.029	0.061	1	RPIA
0.132406	-0.345747	0.029	0.061	1	FADS3
0.132406	-0.323785	0.029	0.061	1	OTUB1
0.13276	0.186916	0.092	0.051	1	HMGA1P4
0.133091	-0.329244	0.259	0.327	1	PHF3
0.133098	0.213725	0.063	0.031	1	TEFM
0.133269	-0.364154	0.241	0.311	1	DIAPH2
0.133284	-0.176433	0.075	0.122	1	RBBP7
0.133909	-0.105721	0.172	0.24	1	TPP2
0.134141	-0.121161	0.063	0.031	1	CPA4
0.134304	-0.0942665	0.132	0.194	1	CLTB
0.134358	0.485039	0.121	0.077	1	KMT5A
0.134392	-0.46502	0.172	0.23	1	RNF38
0.134892	-0.689549	0.138	0.189	1	VCL
0.134988	0.388536	0.103	0.061	1	ESRP2
0.135041	0.0616469	0.092	0.051	1	HLA-C
0.135115	-0.214901	0.167	0.235	1	AC009120.2
0.13519	0.306593	0.063	0.031	1	C2orf42
0.135329	0.150462	0.092	0.051	1	SLC16A10
0.135331	0.543138	0.069	0.036	1	ARL4A
0.135473	0.480975	0.155	0.107	1	NBPF14
0.135893	0.186765	0.063	0.031	1	MZT2A
0.135893	0.211743	0.063	0.031	1	NABP1
0.135893	0.223853	0.063	0.031	1	KIAA1191
0.135904	0.0833177	0.092	0.051	1	WRNIP1
0.135967	-0.54436	0.144	0.194	1	PDE8A
0.136211	-0.263723	0.075	0.122	1	TEDC1
0.136456	-0.356148	0.115	0.168	1	USP31
0.136481	-0.363589	0.126	0.184	1	ZNF75D
0.136599	-0.244451	0.029	0.061	1	GPR157
0.136599	0.171276	0.063	0.031	1	ADAMTSL4-AS1
0.136599	-0.083867	0.029	0.061	1	KLHL8
0.136599	0.185236	0.063	0.031	1	FBXO32
0.136599	-0.284763	0.029	0.061	1	TXNL1
0.136607	0.280823	0.103	0.061	1	DCTN2
0.136645	-0.209669	0.098	0.148	1	UBXN2A
0.136704	0.467722	0.08	0.046	1	BDNF-AS
0.136782	0.316941	0.241	0.179	1	PKM
0.136896	-0.335446	0.04	0.077	1	KYAT3
0.136995	-0.261859	0.103	0.158	1	DSG3
0.137089	-0.519736	0.075	0.117	1	NLK
0.137121	0.257071	0.144	0.092	1	ABCA9
0.137308	0.225329	0.063	0.031	1	MXRA8
0.137308	-0.414705	0.029	0.061	1	LRRC7
0.137308	0.268923	0.063	0.031	1	INSIG2
0.137341	0.402421	0.069	0.036	1	TGFB1
0.137471	0.287089	0.207	0.148	1	ABCA8
0.137524	-0.415213	0.04	0.077	1	SNRNP40
0.137616	-0.448754	0.184	0.24	1	SMURF1
0.137868	0.31656	0.115	0.071	1	LYPLA1
0.137882	-0.353758	0.052	0.092	1	RSBN1
0.138016	0.421639	0.069	0.036	1	TBX3
0.13802	0.190512	0.063	0.031	1	YPEL5
0.138093	0.41241	0.144	0.097	1	MST1
0.138155	-0.40064	0.04	0.077	1	STK40
0.138172	0.459078	0.138	0.092	1	PGAP2
0.138206	-0.433084	0.241	0.301	1	ZCCHC7
0.13825	-0.576736	0.144	0.204	1	STOX2
0.138275	0.278745	0.109	0.066	1	TECPR1
0.138734	-0.328323	0.029	0.061	1	AP5M1
0.138797	0.474971	0.075	0.041	1	BUD23
0.138808	0.190523	0.098	0.056	1	HELQ
0.138812	0.191548	0.092	0.051	1	SLC12A4
0.139102	0.708672	0.121	0.077	1	ANKRD35
0.139217	-0.352917	0.259	0.332	1	AFDN
0.139294	-0.361296	0.27	0.327	1	MTAP
0.139338	0.266928	0.103	0.061	1	C1orf52
0.139341	0.370894	0.109	0.066	1	NOTCH4
0.139356	0.28843	0.184	0.128	1	LINC01725
0.139451	0.336495	0.063	0.031	1	RHBDL2
0.139687	-0.240761	0.075	0.122	1	HOXA9
0.139765	-0.428314	0.109	0.158	1	PRKAR2A
0.139864	-0.379289	0.241	0.301	1	ELF2
0.139977	-0.311654	0.201	0.265	1	MYO6
0.140117	-0.525117	0.075	0.117	1	GAB2
0.140283	0.170074	0.195	0.138	1	EVA1C
0.14048	-0.305511	0.052	0.092	1	MCTP2
0.140515	0.0838038	0.098	0.056	1	IL1R1
0.140699	-0.242478	0.04	0.077	1	BPHL
0.140722	-0.289737	0.098	0.148	1	CDK11B
0.141491	-0.5842	0.046	0.082	1	PPM1A
0.141517	-0.222359	0.477	0.541	1	VPS13D
0.141544	0.403906	0.23	0.173	1	ENTPD1-AS1
0.141596	-0.246327	0.109	0.163	1	APPL1
0.141762	0.313167	0.109	0.066	1	IL20RA
0.1418	-0.0622535	0.086	0.046	1	AL445250.1
0.141934	-0.574143	0.144	0.189	1	DMD
0.142068	0.521328	0.178	0.128	1	CCDC191
0.14212	0.302213	0.069	0.036	1	SLC4A2
0.14212	0.578609	0.069	0.036	1	CES4A
0.142284	0.41126	0.144	0.097	1	ABCB1
0.142577	0.292238	0.109	0.066	1	CYYR1
0.14268	-0.438526	0.075	0.117	1	DISP1
0.142821	-0.199808	0.052	0.092	1	EEFSEC
0.142911	-0.623669	0.218	0.27	1	RBMS3
0.143081	0.203061	0.063	0.031	1	FLG-AS1
0.143084	-0.33529	0.236	0.311	1	EEA1
0.143228	-0.500256	0.121	0.168	1	ARMC8
0.143236	0.36336	0.144	0.092	1	COL3A1
0.143279	-0.248371	0.04	0.077	1	ASCC1
0.143465	-0.26179	0.092	0.143	1	ZBTB40
0.143741	0.281844	0.247	0.189	1	PLXNB2
0.143929	-0.218106	0.04	0.077	1	REEP3
0.144002	-0.258359	0.052	0.092	1	HCFC2
0.144077	-0.193118	0.155	0.219	1	TIAM1
0.144439	-0.449711	0.109	0.158	1	KPNB1
0.144487	-0.0143544	0.23	0.163	1	TNPO2
0.144553	0.120727	0.063	0.031	1	ZNF142
0.144582	-0.22489	0.04	0.077	1	OPA3
0.144654	-0.0604491	0.092	0.143	1	ALCAM
0.145393	0.584859	0.075	0.041	1	TPBG
0.14561	0.393743	0.144	0.097	1	ADCY9
0.145611	0.201866	0.069	0.036	1	ARHGAP18
0.145611	0.287297	0.069	0.036	1	SUN2
0.145619	0.54497	0.241	0.184	1	MAEA
0.145653	-0.227484	0.161	0.224	1	EZR
0.145772	-0.293264	0.069	0.112	1	INPP1
0.145869	-0.142887	0.184	0.255	1	CNOT1
0.145895	-0.140453	0.04	0.077	1	ADH5
0.145977	-0.423701	0.023	0.051	1	PRDM11
0.146036	-0.0476996	0.029	0.061	1	KATNB1
0.146625	-0.407201	0.259	0.321	1	ARHGEF28
0.146741	0.232291	0.075	0.041	1	LCMT1
0.146782	-0.0152345	0.063	0.031	1	NLGN2
0.147294	0.364795	0.172	0.117	1	SMAD3
0.1476	-0.409962	0.115	0.163	1	TSGA10
0.147634	-0.327576	0.299	0.372	1	EEF2K
0.147857	0.419175	0.356	0.301	1	REV3L
0.147881	-0.236965	0.04	0.077	1	RLIM
0.148076	-0.465787	0.132	0.184	1	RAB6A
0.148102	-0.0515984	0.132	0.082	1	IP6K1
0.148283	0.0240698	0.063	0.031	1	INPP5D
0.148283	-0.0693214	0.029	0.061	1	TBC1D13
0.148777	-0.317145	0.42	0.495	1	HERC1
0.14878	0.407311	0.075	0.041	1	ZFY
0.148976	0.300719	0.121	0.077	1	PCED1A
0.149299	-0.278771	0.448	0.526	1	BDP1
0.149521	-0.515359	0.149	0.199	1	PPP4R3A
0.149634	0.458123	0.149	0.102	1	ICA1
0.149696	-0.334317	0.046	0.082	1	SMIM8
0.149996	-0.251349	0.264	0.327	1	SPEN
0.150023	-0.180094	0.052	0.092	1	PAPSS1
0.150038	0.320303	0.23	0.173	1	ADD3
0.150191	-0.199751	0.322	0.408	1	TRIM29
0.15022	-0.268482	0.057	0.097	1	BTG3
0.150466	0.385694	0.144	0.097	1	GGA2
0.150485	0.441142	0.155	0.107	1	LETM1
0.150608	0.391192	0.069	0.036	1	NR1D1
0.150723	0.520188	0.08	0.046	1	TMEM219
0.150878	-0.351623	0.138	0.194	1	ELL2
0.150901	0.343123	0.356	0.296	1	MRTFB
0.150942	-0.404727	0.023	0.051	1	FAM214B
0.150942	-0.390919	0.023	0.051	1	DHRS4-AS1
0.15101	0.381591	0.167	0.117	1	ICE2
0.15105	0.559722	0.086	0.051	1	DIPK2B
0.151232	-0.238418	0.069	0.112	1	SNX24
0.151408	-0.361507	0.057	0.097	1	GNAL
0.151469	0.458923	0.167	0.117	1	CEP162
0.151532	0.449802	0.075	0.041	1	TRPC6
0.15164	-0.679754	0.046	0.082	1	PNPLA3
0.151781	-0.26435	0.023	0.051	1	ALG5
0.151797	-0.135137	0.161	0.224	1	PAMR1
0.151838	-0.269428	0.195	0.255	1	NAP1L4
0.151838	-0.391588	0.195	0.255	1	DYNC2H1
0.152226	0.354589	0.075	0.041	1	EPHB3
0.152328	0.558789	0.086	0.051	1	RNF165
0.152759	0.23818	0.126	0.082	1	MLLT3
0.1529	-0.255909	0.069	0.112	1	FAM241A
0.153084	-0.376953	0.115	0.163	1	LRIG2
0.15322	-0.160607	0.454	0.526	1	KMT2E
0.153522	-0.362292	0.034	0.066	1	QTRT2
0.153536	0.0158629	0.098	0.056	1	LETMD1
0.153622	0.34029	0.075	0.041	1	IDUA
0.153645	-0.189723	0.115	0.168	1	GPATCH2L
0.153958	-0.274741	0.264	0.327	1	SMG6
0.154019	0.259967	0.115	0.071	1	TMTC1
0.154208	0.408282	0.305	0.25	1	C11orf80
0.154257	0.17217	0.069	0.036	1	TAB1
0.154261	0.544358	0.086	0.051	1	SLC29A1
0.154262	-0.295595	0.046	0.082	1	GTF2IRD2B
0.154262	-0.50915	0.046	0.082	1	PUDP
0.154438	0.412392	0.144	0.097	1	LTBR
0.154621	0.357509	0.282	0.224	1	APCDD1
0.154651	-0.0295742	0.04	0.077	1	SCART1
0.15473	0.443829	0.08	0.046	1	AIFM1
0.15484	0.332023	0.172	0.122	1	SSBP3
0.154923	-0.35513	0.046	0.082	1	HSPB1
0.154995	0.0780326	0.069	0.036	1	AC090825.1
0.154995	0.202949	0.069	0.036	1	DNAH17
0.154995	-0.508632	0.034	0.066	1	MT-ND6
0.155062	0.0320349	0.178	0.122	1	WWP2
0.155176	-0.30286	0.023	0.051	1	SLC25A25
0.155566	-0.231238	0.672	0.75	1	RBM25
0.155586	-0.217626	0.046	0.082	1	HECTD3
0.155623	-0.343394	0.057	0.097	1	RETSAT
0.155643	0.328256	0.23	0.173	1	MAP3K4
0.155678	-0.445043	0.063	0.102	1	PLD2
0.155787	0.488158	0.247	0.194	1	MIB2
0.155823	-0.41425	0.247	0.301	1	DGKH
0.155941	-0.371402	0.132	0.184	1	KIF27
0.156232	-0.205436	0.057	0.097	1	KIZ
0.156273	-0.297731	0.149	0.204	1	USP53
0.156478	0.195827	0.069	0.036	1	AP4M1
0.156801	-0.153894	0.282	0.352	1	EXT1
0.156843	-0.303281	0.057	0.097	1	ACADSB
0.156895	-0.185103	0.023	0.051	1	SPRTN
0.156895	-0.294422	0.023	0.051	1	ATP8B2
0.156895	-0.240116	0.023	0.051	1	PAK1IP1
0.156895	-0.379034	0.023	0.051	1	AGFG2
0.156895	-0.181169	0.023	0.051	1	NR1H2
0.157073	0.345984	0.379	0.321	1	ARHGEF4
0.157127	-0.240428	0.149	0.204	1	ZNF462
0.157153	0.296119	0.075	0.041	1	IRX3
0.157298	-0.502325	0.115	0.163	1	SIK2
0.157344	-0.386406	0.184	0.24	1	UBE4B
0.157417	0.413811	0.132	0.087	1	CLDN1
0.157456	-0.40649	0.063	0.102	1	TMEM161B
0.157536	0.136378	0.029	0.061	1	DNAJB11
0.15776	-0.218265	0.023	0.051	1	SLC1A4
0.15776	-0.232637	0.023	0.051	1	ZMAT2
0.15776	-0.155453	0.023	0.051	1	SLC25A32
0.15776	-0.285403	0.023	0.051	1	NOC4L
0.15776	-0.36266	0.023	0.051	1	ZDHHC1
0.157826	0.182452	0.103	0.061	1	SF3B2
0.157972	-0.263607	0.034	0.066	1	SKP1
0.157972	0.116174	0.069	0.036	1	PAM16
0.157972	-0.0270509	0.069	0.036	1	ZNF568
0.158181	-0.419771	0.132	0.184	1	MIPEP
0.158338	-0.409221	0.138	0.189	1	NAA16
0.158348	0.189785	0.069	0.036	1	LDAH
0.158425	-0.311529	0.144	0.204	1	NCOA2
0.158452	-0.285037	0.103	0.153	1	PVT1
0.158489	0.314232	0.144	0.097	1	CARD8
0.15856	0.351173	0.115	0.071	1	SP110
0.158622	-0.196413	0.08	0.128	1	PPIL4
0.15865	-0.363164	0.063	0.102	1	GARNL3
0.158688	-0.269053	0.057	0.097	1	STK19
0.158719	-0.230765	0.098	0.148	1	NUP188
0.158818	0.418436	0.08	0.046	1	IRAK3
0.158824	-0.0972387	0.04	0.077	1	NMU
0.158933	-0.395446	0.046	0.082	1	WDR4
0.159199	-0.334417	0.115	0.163	1	ZMIZ1
0.159229	-0.361435	0.08	0.122	1	FAM76B
0.159246	0.486739	0.27	0.219	1	STAT6
0.159463	-0.231062	0.126	0.179	1	DYNC1I2
0.159501	-0.135828	0.023	0.051	1	ARL6
0.159501	-0.197576	0.023	0.051	1	MRS2
0.159501	0.181253	0.299	0.219	1	APBB2
0.160171	0.489172	0.086	0.051	1	WDR83OS
0.160234	-0.303697	0.034	0.066	1	KYAT1
0.160289	-0.251124	0.069	0.112	1	PREPL
0.160376	-0.149465	0.023	0.051	1	IER3
0.160696	0.527542	0.092	0.056	1	IDH2
0.160746	0.249054	0.075	0.041	1	C1R
0.160967	-0.278904	0.046	0.082	1	PIN4
0.160993	-0.366291	0.034	0.066	1	TBC1D12
0.161001	-0.372685	0.322	0.388	1	MYO1D
0.161256	-0.216338	0.023	0.051	1	ARL9
0.161256	-0.267869	0.023	0.051	1	CREM
0.161321	-0.0644462	0.092	0.143	1	KIAA0753
0.161341	0.373566	0.092	0.056	1	RAB30-DT
0.161378	-0.353676	0.253	0.316	1	GCC2
0.161659	0.540946	0.195	0.148	1	RPS6KB2
0.161666	0.53345	0.103	0.066	1	ACBD3
0.161755	-0.676313	0.034	0.066	1	MARCH3
0.161755	-0.168068	0.034	0.066	1	RPP30
0.161798	-0.289354	0.057	0.097	1	SLF1
0.161798	-0.273199	0.057	0.097	1	KLF6
0.162139	-0.250582	0.023	0.051	1	EMC3
0.162139	-0.219061	0.023	0.051	1	PGP
0.162139	-0.145183	0.023	0.051	1	ATP6V0D1
0.1622	0.360133	0.075	0.041	1	NMT2
0.162202	0.213243	0.121	0.077	1	ZNF611
0.16223	0.393711	0.259	0.204	1	SLC39A11
0.16252	-0.22004	0.034	0.066	1	CAP2
0.162931	0.282125	0.075	0.041	1	NPIPB13
0.163021	-0.403656	0.046	0.082	1	AC005562.1
0.163082	0.0542127	0.04	0.077	1	NUDC
0.163212	0.0811679	0.109	0.066	1	RUNX1T1
0.163288	-0.128823	0.034	0.066	1	LIX1-AS1
0.163288	-0.257084	0.034	0.066	1	DNA2
0.163895	-0.239991	0.351	0.429	1	BIRC6
0.163916	-0.246082	0.075	0.117	1	FBXW4
0.163966	-0.150508	0.27	0.352	1	SSH2
0.164058	-0.233255	0.034	0.066	1	CAPS2
0.164066	-0.235329	0.138	0.194	1	NSUN2
0.164109	0.55575	0.103	0.066	1	VIM
0.164319	-0.178289	0.057	0.097	1	TOPORS
0.164395	0.37869	0.08	0.046	1	POFUT2
0.1644	0.152054	0.075	0.041	1	NUP62
0.16449	-0.273574	0.075	0.117	1	PI4K2B
0.164547	-0.441683	0.178	0.23	1	HDLBP
0.164777	-0.372768	0.08	0.122	1	FANCA
0.165013	0.539871	0.167	0.122	1	PAK2
0.165139	0.268376	0.075	0.041	1	POLD2
0.165139	0.261973	0.075	0.041	1	ZMAT1
0.165586	-0.325235	0.109	0.158	1	MIGA1
0.16559	0.4173	0.098	0.061	1	TMEM184B
0.165606	0.00625753	0.069	0.036	1	LEPR
0.165606	0.0220982	0.034	0.066	1	ZNF529-AS1
0.165697	0.352433	0.172	0.122	1	CUL3
0.165707	-0.203428	0.023	0.051	1	FOS
0.165791	-0.167997	0.046	0.082	1	DDX27
0.166182	-0.569033	0.109	0.153	1	BMPR1A
0.166229	0.479048	0.098	0.061	1	GALNS
0.166422	0.439082	0.178	0.128	1	BRWD3
0.166524	0.262164	0.08	0.046	1	CDHR3
0.166553	-0.247716	0.167	0.224	1	RASA1
0.166608	0.0563517	0.023	0.051	1	RMI1
0.166625	-0.263833	0.144	0.199	1	SH3YL1
0.166868	-0.310223	0.086	0.133	1	PPP2R5A
0.166869	-0.244328	0.057	0.097	1	CYLD
0.167561	-0.313179	0.184	0.24	1	TRAPPC8
0.167618	0.281809	0.402	0.332	1	NFAT5
0.167624	0.3714	0.086	0.051	1	POLI
0.167818	-0.162143	0.454	0.52	1	DOCK1
0.167826	-0.382262	0.063	0.102	1	CCDC138
0.167891	-0.124152	0.046	0.082	1	ELK4
0.16795	-0.199799	0.034	0.066	1	NTPCR
0.16795	-0.200054	0.034	0.066	1	BLNK
0.168138	0.381051	0.287	0.23	1	BRD2
0.168226	-0.506289	0.069	0.107	1	AC007563.2
0.16829	-0.156095	0.362	0.449	1	WWOX
0.168552	-0.284631	0.075	0.117	1	PCGF5
0.168604	0.492631	0.236	0.184	1	VPS45
0.168736	-0.174222	0.034	0.066	1	TMEM242
0.168736	-0.212156	0.034	0.066	1	DVL2
0.168789	0.30026	0.155	0.107	1	DDX6
0.16886	0.211061	0.161	0.112	1	DNAJC7
0.169007	0.385168	0.086	0.051	1	IQCH-AS1
0.169009	0.383498	0.402	0.352	1	NEBL
0.169208	0.279846	0.414	0.352	1	PIK3C2G
0.169302	-0.0845445	0.046	0.082	1	GAS2L1
0.169311	0.408035	0.178	0.128	1	APC
0.169395	0.291332	0.08	0.046	1	FBXO44
0.169623	-0.214129	0.109	0.158	1	OSBPL6
0.169796	-0.125705	0.121	0.179	1	COG4
0.169799	-0.272244	0.092	0.138	1	HNRNPA1
0.169903	0.125763	0.276	0.209	1	PTPN14
0.169905	0.622455	0.132	0.092	1	IDS
0.170131	0.0178693	0.236	0.168	1	HLA-B
0.170151	-0.161044	0.201	0.265	1	DHX15
0.170201	-0.00933516	0.109	0.163	1	ODR4
0.17025	0.0127277	0.023	0.051	1	MAIP1
0.170318	-0.21062	0.034	0.066	1	LINC01355
0.170318	-0.202229	0.034	0.066	1	RRAS2
0.170719	0.189838	0.167	0.117	1	PLEKHH2
0.170751	-0.215163	0.057	0.097	1	KNOP1
0.170844	0.305169	0.08	0.046	1	ELF4
0.170971	0.481827	0.103	0.066	1	MAP3K11
0.171013	0.813831	0.172	0.133	1	DCBLD2
0.171013	-0.286108	0.126	0.173	1	CLOCK
0.171097	0.227421	0.086	0.051	1	ZNF76
0.171097	0.263788	0.086	0.051	1	IQCE
0.171113	-0.242891	0.034	0.066	1	CCDC92
0.171113	-0.156581	0.034	0.066	1	ZNF16
0.171113	-0.23423	0.034	0.066	1	PLA2G4C
0.17117	-0.0359422	0.023	0.051	1	ZNF594
0.171625	-0.401087	0.08	0.122	1	C1S
0.171896	0.0574309	0.075	0.041	1	NSUN4
0.172059	0.498171	0.098	0.061	1	DCN
0.172094	-0.0427181	0.023	0.051	1	UCN2
0.172094	0.00202875	0.023	0.051	1	C4orf33
0.172151	-0.00635304	0.046	0.082	1	LMNB1
0.172208	-0.228321	0.167	0.224	1	N4BP1
0.172242	-0.385725	0.063	0.102	1	PPP1R14C
0.172246	-0.198072	0.126	0.179	1	KIAA0586
0.172611	0.48466	0.092	0.056	1	PEAR1
0.172617	-0.254956	0.132	0.184	1	PHRF1
0.17288	-0.331416	0.063	0.102	1	CLCN5
0.173035	0.227101	0.08	0.046	1	FLCN
0.173042	-0.0611501	0.075	0.041	1	ARHGAP1
0.173292	-0.293895	0.138	0.189	1	NAA35
0.173412	0.0531543	0.276	0.204	1	TBCD
0.173523	0.448605	0.121	0.082	1	SUFU
0.173641	-0.304642	0.092	0.138	1	DTWD1
0.17377	0.400152	0.08	0.046	1	PRSS23
0.173814	-0.419349	0.241	0.296	1	DHX36
0.173914	0.402487	0.086	0.051	1	BCCIP
0.173919	-0.383456	0.172	0.23	1	CDON
0.173954	0.215457	0.126	0.082	1	PAX8-AS1
0.174419	0.315878	0.052	0.026	1	AC110285.2
0.174472	0.313075	0.138	0.092	1	ENGASE
0.175127	-0.352032	0.08	0.122	1	AZI2
0.175129	-0.253509	0.034	0.066	1	ENDOU
0.175129	-0.0797548	0.034	0.066	1	LINC00630
0.175355	0.470848	0.052	0.026	1	AC007681.1
0.175449	0.413853	0.103	0.066	1	HAUS7
0.17555	0.254347	0.167	0.117	1	PARG
0.175671	-0.140335	0.121	0.173	1	PIK3R1
0.175783	-0.422666	0.052	0.087	1	SH3PXD2B
0.175941	-0.0478494	0.034	0.066	1	BNC1
0.17599	0.107178	0.08	0.046	1	C1orf174
0.176295	0.451253	0.052	0.026	1	C17orf80
0.176424	-0.185651	0.092	0.138	1	SYNJ1
0.1766	0.473591	0.115	0.077	1	TAP2
0.177239	0.39116	0.052	0.026	1	PCYOX1L
0.177394	-0.288708	0.063	0.102	1	ZNF33B
0.177484	0.277139	0.086	0.051	1	ZER1
0.177531	-0.35772	0.184	0.245	1	KRT2
0.177629	-0.0788759	0.155	0.214	1	MTMR3
0.177952	-0.41515	0.126	0.173	1	ZC3H14
0.178114	0.34545	0.092	0.056	1	DYNC1LI1
0.178148	-0.472308	0.092	0.133	1	USP42
0.178205	0.440478	0.086	0.051	1	UFL1-AS1
0.178205	0.323871	0.086	0.051	1	UPK3BL1
0.179071	-0.166993	0.138	0.194	1	ST5
0.179216	-0.0536722	0.034	0.066	1	SARS2
0.179511	0.441596	0.121	0.082	1	TJAP1
0.179519	-0.27541	0.195	0.25	1	GATAD2A
0.179626	0.330417	0.345	0.291	1	PPFIBP1
0.179671	-0.200287	0.126	0.179	1	TOPBP1
0.17972	-0.141818	0.121	0.173	1	SLAIN2
0.179728	-0.388276	0.109	0.153	1	KMT5B
0.179915	0.424075	0.299	0.25	1	THSD4
0.179934	-0.206997	0.184	0.245	1	MYO9B
0.18007	0.255803	0.098	0.061	1	STYXL1
0.18007	0.529991	0.098	0.061	1	PSMD3
0.180379	0.162173	0.086	0.051	1	SLC25A25-AS1
0.180434	-0.334222	0.04	0.071	1	RPS9
0.180491	0.203928	0.08	0.046	1	HSBP1L1
0.180563	0.301551	0.092	0.056	1	PTMS
0.180594	0.204718	0.287	0.224	1	POGZ
0.180672	0.544104	0.103	0.066	1	SAMD12
0.180672	-0.205351	0.063	0.102	1	FAM53B
0.180744	-0.44531	0.052	0.087	1	FAM107B
0.180762	-0.153988	0.178	0.24	1	FUBP1
0.18087	0.041164	0.034	0.066	1	ERLEC1
0.181009	-0.360113	0.207	0.26	1	ATP2C1
0.181053	0.259409	0.052	0.026	1	TMEM64
0.181053	0.272827	0.052	0.026	1	ABAT
0.181108	0.203254	0.086	0.051	1	PPIE
0.181108	0.290369	0.086	0.051	1	CLVS1
0.181225	-0.366442	0.04	0.071	1	TSEN54
0.181333	-0.200139	0.063	0.102	1	SCML1
0.181461	-0.277673	0.052	0.087	1	SLC25A43
0.181564	0.459509	0.115	0.077	1	ENG
0.182016	0.282345	0.052	0.026	1	ZCCHC9
0.182254	0.498548	0.287	0.235	1	CTTN
0.182293	-0.247859	0.08	0.122	1	PSMD12
0.182327	0.29229	0.092	0.056	1	TEAD3
0.182411	0.505832	0.161	0.117	1	ANKMY1
0.18243	-0.123638	0.075	0.117	1	RPN2
0.18288	-0.407254	0.029	0.056	1	RAB11FIP4
0.1829	-0.338557	0.08	0.122	1	USP45
0.182983	0.302451	0.052	0.026	1	C2orf76
0.182983	0.389191	0.052	0.026	1	RELN
0.182983	0.166261	0.052	0.026	1	MUS81
0.183066	-0.389803	0.167	0.214	1	HGSNAT
0.183139	0.508504	0.126	0.087	1	PGGHG
0.18337	0.373168	0.264	0.209	1	FBXO11
0.183615	-0.340188	0.04	0.071	1	ELAVL1
0.183939	-0.159074	0.086	0.133	1	RIPK1
0.183953	0.200094	0.052	0.026	1	SLC1A3
0.183975	-0.298325	0.098	0.143	1	PITPNC1
0.184178	0.280396	0.098	0.061	1	EPB41L1
0.184215	0.441381	0.207	0.158	1	MAF
0.184301	-0.153609	0.075	0.117	1	SLC36A4
0.184603	0.584344	0.155	0.112	1	ZNF385A
0.184605	0.376906	0.109	0.071	1	MTG2
0.184875	0.365157	0.195	0.148	1	SRP54
0.184927	0.15814	0.052	0.026	1	LANCL1
0.184927	0.27703	0.052	0.026	1	BLOC1S5
0.185035	-0.184301	0.08	0.122	1	CD58
0.185055	0.00846457	0.034	0.066	1	RNF128
0.185176	0.161722	0.092	0.056	1	PSMA5
0.185221	-0.276545	0.04	0.071	1	HACL1
0.185258	0.420214	0.109	0.071	1	BRCA1
0.185562	0.276758	0.098	0.061	1	UBXN11
0.185562	0.461847	0.098	0.061	1	NBPF19
0.185619	-0.417421	0.029	0.056	1	UBTD1
0.185619	-0.359814	0.029	0.056	1	GOLT1B
0.185619	-0.251629	0.029	0.056	1	EHD2
0.185905	0.204259	0.052	0.026	1	HDHD5
0.185948	-0.0888048	0.138	0.194	1	ORC2
0.185972	-0.449554	0.207	0.26	1	RALGAPA2
0.186257	0.186014	0.057	0.097	1	RBL1
[truncated: 5,603 more rows]
