# Supplementary material for: snRNA-seq of human cutaneous neurofibromas before and after selumetinib treatment implicates role of altered Schwann cell states, inter-cellular signaling, and extracellular matrix in treatment response
Source: Acta Neuropathol Commun. 2024 Jun 21;12:102. doi: 10.1186/s40478-024-01821-z (PMC11191180; doi:10.1186/s40478-024-01821-z)
Supplement: Supplementary file 9 — Additional file 9. [file 40478_2024_1821_MOESM9_ESM.xlsx]

## Sheet: Fibroblast
p_val	avg_log2FC	pct.1	pct.2	p_val_adj	genes
1.69455e-51	-1.26383	0.137	0.367	6.20224e-47	COL14A1
4.13708e-48	-0.306034	1	1	1.51421e-43	MALAT1
1.81885e-46	1.41055	0.402	0.175	6.65719e-42	ZBTB16
1.43407e-45	1.0768	0.577	0.379	5.24884e-41	ARHGAP10
7.12691e-35	-0.926841	0.145	0.331	2.60852e-30	SEMA3C
1.20962e-34	-0.660807	0.023	0.141	4.42733e-30	SIM1
1.70956e-32	-0.8491	0.232	0.428	6.25717e-28	ITIH5
1.71858e-32	1.10104	0.305	0.13	6.29018e-28	ADH1B
4.09935e-32	1.06732	0.313	0.14	1.5004e-27	SCN7A
1.74754e-30	-0.41528	0.006	0.092	6.39617e-26	ZIC1
2.65916e-30	-0.931512	0.314	0.508	9.73278e-26	ELN
3.35816e-30	1.01955	0.334	0.157	1.22912e-25	FKBP5
2.51645e-29	-1.15644	0.028	0.135	9.21047e-25	COMP
4.36116e-28	-0.770471	0.169	0.336	1.59623e-23	ITGA11
3.72481e-27	0.865178	0.263	0.108	1.36332e-22	HIF3A
5.353e-27	0.593583	0.879	0.833	1.95925e-22	LAMA2
3.53554e-26	-0.733845	0.122	0.273	1.29404e-21	ZDHHC14
2.64422e-25	0.760396	0.435	0.269	9.6781e-21	VIT
2.45422e-24	-0.787622	0.074	0.198	8.9827e-20	TEDC1
2.77335e-23	0.749361	0.609	0.483	1.01507e-18	PID1
1.04475e-22	0.642052	0.119	0.022	3.8239e-18	CYP4B1
6.4084e-22	-0.579604	0.156	0.306	2.34554e-17	CACNB4
8.32394e-22	0.777791	0.637	0.524	3.04664e-17	NEGR1
2.27307e-21	0.681975	0.578	0.459	8.31966e-17	EGFR
2.3027e-20	0.831212	0.501	0.361	8.42812e-16	NR2F2-AS1
2.22266e-19	0.657336	0.252	0.122	8.13517e-15	TMEM132C
2.98439e-19	-0.533644	0.167	0.306	1.09232e-14	COBLL1
5.81313e-19	0.645818	0.223	0.102	2.12766e-14	PER1
9.79708e-19	0.683092	0.621	0.528	3.58583e-14	DCLK1
9.94506e-19	0.571345	0.71	0.643	3.63999e-14	PTPRG
1.71884e-18	0.99267	0.245	0.123	6.29112e-14	APOD
3.11388e-18	-0.572056	0.28	0.426	1.13971e-13	ATP10A
6.17015e-18	0.776416	0.277	0.151	2.25834e-13	CCND3
7.53678e-18	-0.559192	0.292	0.436	2.75854e-13	CACNA1C
2.63376e-17	-0.629681	0.38	0.523	9.63981e-13	CAMK1D
4.75796e-17	0.565637	0.742	0.658	1.74146e-12	ABCA10
1.56682e-16	-0.642298	0.088	0.19	5.7347e-12	SGIP1
1.96796e-16	-0.536697	0.08	0.178	7.20294e-12	FAP
3.01116e-16	-0.442754	0.042	0.121	1.10211e-11	CMKLR1
3.43271e-16	-0.60009	0.37	0.499	1.25641e-11	GAS7
5.94564e-16	-0.514348	0.083	0.183	2.17616e-11	CXCL14
1.99615e-15	-0.510248	0.152	0.268	7.30611e-11	SYNJ2
2.21877e-15	-0.695395	0.032	0.103	8.12092e-11	AC007402.1
3.12177e-15	0.499655	0.637	0.525	1.1426e-10	ABCA6
4.96379e-15	-0.651197	0.12	0.225	1.8168e-10	PTGFR
1.25591e-14	0.655344	0.309	0.196	4.59676e-10	AL445426.1
1.7728e-14	0.535519	0.587	0.483	6.48863e-10	ADAM33
2.37583e-14	0.796081	0.252	0.147	8.69579e-10	P2RY14
2.52261e-14	-0.44778	0.065	0.15	9.23299e-10	IGFBP4
2.6289e-14	-0.417808	0.155	0.271	9.62205e-10	XG
7.89686e-14	-0.457216	0.077	0.164	2.89033e-09	FAM20C
1.17959e-13	-0.554954	0.299	0.417	4.31743e-09	CDON
1.2443e-13	-0.653966	0.309	0.433	4.55424e-09	HPSE2
1.75815e-13	0.616673	0.315	0.205	6.43501e-09	ARHGAP6
1.98273e-13	-0.390642	0.022	0.079	7.25697e-09	BEND6
2.18164e-13	0.58316	0.618	0.537	7.98502e-09	MAML2
2.73423e-13	-0.67326	0.336	0.459	1.00076e-08	LINC01091
5.51487e-13	0.422919	0.176	0.085	2.0185e-08	PAX3
6.71766e-13	-0.568317	0.382	0.495	2.45873e-08	ANTXR1
7.1793e-13	0.577619	0.401	0.296	2.6277e-08	TFPI
8.34386e-13	-0.424751	0.133	0.236	3.05394e-08	PLEKHA6
1.10063e-12	0.50779	0.673	0.599	4.02842e-08	NAV3
1.40066e-12	-0.408054	0.318	0.443	5.12654e-08	MRC2
1.47411e-12	-0.360728	0.13	0.23	5.39539e-08	SKIL
1.88834e-12	-0.531724	0.327	0.44	6.91151e-08	LRMDA
1.92056e-12	-0.457294	0.115	0.212	7.02943e-08	CSGALNACT1
2.12488e-12	-0.561767	0.04	0.105	7.77726e-08	MSR1
2.22232e-12	0.596235	0.213	0.119	8.1339e-08	SLC16A12
2.69334e-12	-0.431672	0.105	0.195	9.85791e-08	CPT1A
2.70936e-12	-0.435333	0.069	0.147	9.91653e-08	AC108734.4
2.90128e-12	-0.409871	0.139	0.24	1.0619e-07	ENG
5.31779e-12	-0.477638	0.158	0.258	1.94636e-07	MIR4435-2HG
7.94011e-12	-0.393763	0.048	0.116	2.90616e-07	HES1
9.0307e-12	0.314522	0.752	0.686	3.30533e-07	SPTBN1
1.26379e-11	-0.37554	0.482	0.594	4.62559e-07	MEF2A
1.35763e-11	-0.358945	0.35	0.475	4.96907e-07	MYOF
1.54935e-11	0.396397	0.676	0.605	5.67077e-07	SH3D19
1.72805e-11	-0.311606	0.63	0.73	6.32484e-07	SYNE1
1.85658e-11	-0.300439	0.776	0.829	6.79525e-07	TNXB
2.16896e-11	0.456553	0.189	0.1	7.93861e-07	TRPC6
2.41929e-11	0.585278	0.251	0.159	8.85483e-07	FOXO3
2.52429e-11	-0.387544	0.053	0.119	9.23917e-07	RETREG1
2.59952e-11	-0.433614	0.137	0.233	9.51451e-07	PITPNC1
2.78279e-11	-0.355842	0.212	0.323	1.01853e-06	DPYSL3
2.967e-11	-0.64411	0.055	0.123	1.08595e-06	ADAMTS17
3.4815e-11	-0.536499	0.099	0.182	1.27427e-06	LTBP2
3.68801e-11	0.517816	0.66	0.594	1.34985e-06	COL6A3
4.05867e-11	-0.539137	0.188	0.287	1.48551e-06	CACHD1
4.20779e-11	-0.421103	0.293	0.404	1.54009e-06	NAV1
4.40249e-11	-0.439895	0.412	0.521	1.61135e-06	LDLRAD4
4.65147e-11	-0.339979	0.212	0.321	1.70248e-06	LIMCH1
5.20625e-11	0.515888	0.268	0.172	1.90554e-06	PRKAG2
5.96195e-11	0.55593	0.391	0.295	2.18213e-06	PDZRN3
6.70141e-11	-0.430305	0.123	0.213	2.45278e-06	PRSS23
8.69177e-11	-0.707719	0.094	0.172	3.18127e-06	STOX2
9.74207e-11	-0.383665	0.488	0.581	3.5657e-06	LRP1
1.00905e-10	0.538021	0.212	0.126	3.69323e-06	FIGN
1.20849e-10	-0.388357	0.105	0.189	4.42321e-06	PDE1A
1.46298e-10	-0.229829	0.015	0.058	5.35466e-06	LINC02384
1.5168e-10	0.405497	0.598	0.523	5.55163e-06	DCN
1.54711e-10	-0.340921	0.094	0.175	5.66257e-06	EPHB2
1.82778e-10	-0.31703	0.025	0.074	6.68985e-06	CLEC12A
2.40531e-10	0.923606	0.07	0.02	8.80368e-06	COL6A6
2.44129e-10	0.541472	0.357	0.267	8.93537e-06	ZHX3
2.53941e-10	-0.454278	0.184	0.28	9.29448e-06	EPB41L4A
3.87096e-10	-0.405994	0.449	0.55	1.41681e-05	PLXDC2
4.3568e-10	-0.205855	0.032	0.085	1.59463e-05	NGFR
5.55727e-10	-0.333818	0.412	0.527	2.03402e-05	DLG2
5.81936e-10	0.779948	0.101	0.042	2.12995e-05	AC027013.1
6.04342e-10	-0.28683	0.027	0.076	2.21195e-05	ARNTL
6.25628e-10	-0.313061	0.104	0.185	2.28986e-05	ALX4
6.61091e-10	-0.392594	0.496	0.607	2.41966e-05	KAZN
6.7132e-10	-0.403126	0.155	0.249	2.4571e-05	PPP1R13B
7.25945e-10	-0.358734	0.11	0.19	2.65703e-05	TANC2
8.0928e-10	-0.333549	0.055	0.117	2.96205e-05	STMN2
9.3072e-10	0.418855	0.093	0.036	3.40653e-05	FMO2
9.5626e-10	-0.403028	0.047	0.106	3.50001e-05	ASIC2
1.08628e-09	0.573038	0.202	0.122	3.9759e-05	PTCH1
1.1061e-09	-0.499735	0.073	0.14	4.04845e-05	MEOX1
1.1567e-09	0.262433	0.823	0.77	4.23362e-05	DDX17
1.16316e-09	-0.287235	0.497	0.597	4.25729e-05	TSHZ2
1.30814e-09	-0.253406	0.039	0.094	4.78792e-05	OSBPL3
1.37778e-09	-0.316912	0.038	0.091	5.0428e-05	ARVCF
1.38636e-09	-0.325057	0.054	0.115	5.07423e-05	CXXC5
1.4332e-09	-0.344228	0.163	0.255	5.24567e-05	HIVEP1
1.56732e-09	-0.321741	0.063	0.127	5.73654e-05	MIDN
1.5704e-09	-0.559327	0.106	0.18	5.74782e-05	AHRR
1.57066e-09	0.449622	0.229	0.144	5.74878e-05	ARID5B
1.77462e-09	0.397899	0.058	0.015	6.4953e-05	AC068774.1
2.12548e-09	-0.375359	0.22	0.32	7.77946e-05	DOK6
2.16278e-09	-0.30732	0.154	0.245	7.91598e-05	ZNF423
2.21694e-09	0.344096	0.711	0.633	8.11424e-05	ABCA9
2.31834e-09	0.311125	0.722	0.663	8.48536e-05	SRRM2
2.68628e-09	-0.301139	0.17	0.263	9.83204e-05	CFAP69
2.93168e-09	-0.367009	0.029	0.076	0.000107303	SLC5A3
3.17955e-09	0.482327	0.154	0.083	0.000116375	SYTL4
3.1889e-09	0.595408	0.314	0.232	0.000116717	SREBF2
3.32138e-09	-0.943616	0.098	0.168	0.000121566	C3
3.44618e-09	-0.303996	0.035	0.086	0.000126134	UBASH3B
3.74537e-09	-0.355367	0.26	0.359	0.000137084	PLEKHG1
3.78528e-09	-0.325345	0.121	0.202	0.000138545	OTUD7A
4.10763e-09	0.472459	0.218	0.136	0.000150343	SOX5
4.15811e-09	-0.358341	0.282	0.384	0.000152191	RRBP1
4.55851e-09	-0.279756	0.027	0.072	0.000166846	CP
4.66093e-09	-0.367261	0.025	0.07	0.000170595	KCND3
4.75496e-09	-0.283769	0.047	0.103	0.000174036	WNT9A
5.25402e-09	-0.285471	0.061	0.123	0.000192302	FMO1
5.38253e-09	0.434321	0.117	0.056	0.000197006	GPC3
5.68337e-09	-0.3562	0.21	0.303	0.000208017	ZSWIM6
5.69445e-09	-0.301636	0.392	0.497	0.000208423	SPTAN1
6.67875e-09	-0.433955	0.059	0.118	0.000244449	HUNK
6.88013e-09	-0.207493	0.027	0.072	0.00025182	GLIS2
7.21432e-09	-0.546516	0.277	0.374	0.000264051	AC245060.5
8.62216e-09	0.433776	0.095	0.04	0.00031558	LINC00968
8.73e-09	-0.427592	0.374	0.463	0.000319527	PRRX1
9.1854e-09	-0.526417	0.148	0.228	0.000336195	LRP1B
9.35738e-09	-0.284209	0.314	0.418	0.000342489	ATAD2B
9.72778e-09	-0.66379	0.111	0.181	0.000356046	LRFN5
1.01849e-08	0.648859	0.41	0.327	0.000372776	PTCH2
1.10755e-08	-0.397902	0.186	0.271	0.000405375	SLC4A7
1.16367e-08	-0.427876	0.092	0.16	0.000425916	CC2D2B
1.26354e-08	-0.297887	0.159	0.245	0.000462468	GOLIM4
1.28043e-08	-0.285853	0.045	0.098	0.000468649	BCL3
1.32148e-08	-0.316989	0.214	0.311	0.000483674	RFX2
1.37737e-08	-0.469406	0.212	0.3	0.00050413	ITGBL1
1.39926e-08	-0.398995	0.437	0.529	0.000512143	FBN1
1.50782e-08	-0.342816	0.02	0.059	0.000551877	DPP4
1.53647e-08	-0.289546	0.294	0.4	0.000562363	RASAL2
1.55066e-08	0.653039	0.396	0.31	0.000567558	PTGDS
1.68718e-08	-0.325927	0.261	0.362	0.000617525	ADAMTS2
1.69965e-08	-0.59445	0.077	0.14	0.000622089	VWF
1.70796e-08	-0.422694	0.085	0.151	0.000625131	ARHGAP8
1.99446e-08	0.280218	0.831	0.797	0.000729993	ZBTB20
2.0979e-08	-0.375604	0.129	0.204	0.000767854	LHFPL2
2.159e-08	0.455413	0.135	0.072	0.000790215	SKAP2
2.41351e-08	-0.3592	0.327	0.42	0.000883367	ZNF521
2.76514e-08	-0.3497	0.178	0.265	0.00101207	THBS2
2.80761e-08	0.315916	0.091	0.039	0.00102762	CBFA2T3
2.9732e-08	-0.22352	0.079	0.144	0.00108822	EMID1
3.0606e-08	-0.348231	0.113	0.184	0.00112021	LGR4
3.07832e-08	-0.336981	0.15	0.23	0.00112669	ATP2A2
3.36997e-08	-0.166951	0.017	0.054	0.00123344	SLITRK5
3.43369e-08	0.34448	0.128	0.066	0.00125676	PAG1
3.44727e-08	-0.284609	0.137	0.215	0.00126173	RUNX1
3.44739e-08	-0.394902	0.085	0.149	0.00126178	SLC25A48
3.59786e-08	0.271898	0.054	0.015	0.00131685	ADRA1B
3.61801e-08	-0.257934	0.208	0.303	0.00132423	HIVEP2
3.6221e-08	-0.352278	0.107	0.177	0.00132572	HECW2
3.9712e-08	-0.31186	0.121	0.195	0.0014535	CPNE8
3.98392e-08	-0.296806	0.025	0.066	0.00145815	WNT5B
4.47042e-08	0.39786	0.484	0.408	0.00163622	OPHN1
4.53677e-08	0.486447	0.353	0.278	0.0016605	MEIS2
4.94767e-08	-0.402777	0.161	0.24	0.0018109	ENTPD1
5.10344e-08	-0.23542	0.098	0.167	0.00186791	SYTL2
5.14433e-08	-0.211622	0.05	0.103	0.00188288	IL18
5.3388e-08	-0.304562	0.057	0.112	0.00195405	FAM107B
5.3473e-08	-0.313567	0.401	0.509	0.00195716	PKP4
5.65898e-08	-0.330504	0.148	0.227	0.00207124	GRIK2
6.0381e-08	0.498302	0.45	0.374	0.00221001	AC068587.4
7.02978e-08	-0.374034	0.122	0.193	0.00257297	FBXL2
7.18883e-08	-0.284702	0.247	0.342	0.00263118	LRRFIP1
7.66124e-08	-0.20488	0.038	0.085	0.00280409	NBL1
7.76709e-08	-0.279063	0.117	0.189	0.00284283	SLC20A1
7.78358e-08	0.475332	0.536	0.477	0.00284887	PLEKHH2
8.03569e-08	-0.231219	0.067	0.126	0.00294114	EPB41L3
8.92706e-08	-0.307814	0.217	0.308	0.00326739	ESR1
9.10572e-08	-0.299668	0.084	0.147	0.00333278	SGPP1
9.33906e-08	-0.332801	0.454	0.539	0.00341819	EXT1
9.49927e-08	-0.420272	0.031	0.073	0.00347683	AC011586.2
9.59814e-08	-0.291725	0.075	0.135	0.00351301	MXRA5
1.00963e-07	-0.35193	0.124	0.195	0.00369535	PREX1
1.02622e-07	-0.282171	0.042	0.09	0.00375607	RARA
1.37295e-07	0.436413	0.219	0.149	0.00502512	SPRED2
1.37987e-07	-0.271552	0.149	0.225	0.00505045	IFI44
1.44981e-07	-0.241167	0.131	0.205	0.00530643	RNF144A
1.51112e-07	0.368627	0.181	0.112	0.00553086	TTLL7
1.56073e-07	-0.168889	0.035	0.08	0.00571243	CD200
1.57818e-07	0.462396	0.121	0.064	0.00577631	GRM7
1.61783e-07	-0.160648	0.059	0.114	0.00592143	ABTB2
1.67087e-07	-0.261129	0.051	0.103	0.00611554	LINC01697
1.70656e-07	-0.257135	0.071	0.127	0.00624616	STEAP2
1.75293e-07	-0.446503	0.064	0.118	0.00641591	ESRRG
1.75435e-07	-0.242662	0.2	0.286	0.0064211	CCDC186
1.78568e-07	-0.272908	0.508	0.608	0.00653577	HERC1
1.84063e-07	-0.253847	0.401	0.494	0.0067369	SPON2
1.85777e-07	-0.285542	0.336	0.432	0.00679964	EEA1
1.87762e-07	0.393052	0.208	0.137	0.00687229	NID1
1.99069e-07	-0.34842	0.103	0.169	0.00728613	PLCG2
2.09712e-07	-0.323426	0.421	0.512	0.00767568	AOPEP
2.12527e-07	0.36812	0.443	0.365	0.00777872	PER3
2.14784e-07	-0.264035	0.414	0.513	0.00786131	ANKRD17
2.2507e-07	-0.206402	0.122	0.194	0.00823777	ACTN1
2.33885e-07	-0.154124	0.051	0.103	0.00856044	ZNRF2
2.34655e-07	-0.278096	0.021	0.057	0.00858861	VDR
2.41942e-07	-0.265755	0.065	0.12	0.00885531	CRIP1
2.63522e-07	-0.433363	0.184	0.26	0.00964516	CDH13
2.92297e-07	-0.384948	0.132	0.202	0.0106984	IL7
2.95616e-07	-0.225976	0.117	0.186	0.0108199	KIAA1324L
2.99952e-07	-0.209132	0.083	0.143	0.0109785	FHAD1
3.25249e-07	-0.388699	0.085	0.143	0.0119044	ZDHHC11B
3.31745e-07	-0.281498	0.077	0.134	0.0121422	TSPAN18
3.42324e-07	-0.429891	0.068	0.122	0.0125294	ANO2
3.87689e-07	-0.465554	0.034	0.075	0.0141898	AGBL4
3.917e-07	-0.268581	0.231	0.317	0.0143366	CHD4
4.28624e-07	-0.340559	0.11	0.175	0.0156881	VEGFA
4.34019e-07	-0.255601	0.077	0.133	0.0158855	GRK4
4.38462e-07	-0.29198	0.1	0.162	0.0160482	TGFBR1
4.42499e-07	-0.270297	0.185	0.265	0.0161959	PALM2-AKAP2
4.62022e-07	-0.409037	0.053	0.1	0.0169105	NOSTRIN
4.78653e-07	-0.275952	0.386	0.483	0.0175192	KIF1B
4.88618e-07	-0.235941	0.235	0.324	0.0178839	SLCO3A1
5.15824e-07	-0.312346	0.114	0.18	0.0188797	TOGARAM2
5.1671e-07	-0.181512	0.048	0.096	0.0189121	NTRK2
5.24264e-07	-0.335002	0.067	0.12	0.0191886	DNAH14
5.36171e-07	0.503001	0.482	0.418	0.0196244	AFF3
5.38811e-07	-0.232044	0.031	0.07	0.019721	AC062004.1
5.42083e-07	-0.235298	0.151	0.225	0.0198408	EXT2
5.5657e-07	-0.319485	0.143	0.214	0.020371	MYO1E
5.92853e-07	-0.207765	0.636	0.701	0.021699	ZNF638
6.06864e-07	0.337194	0.056	0.02	0.0222118	LMOD1
6.43785e-07	-0.229621	0.059	0.111	0.0235632	CD9
6.63208e-07	0.307511	0.112	0.06	0.0242741	KLF9
7.04929e-07	-0.236357	0.251	0.341	0.0258011	PLXND1
7.07309e-07	0.423128	0.171	0.109	0.0258882	FILIP1L
7.14639e-07	-0.229724	0.286	0.378	0.0261565	CTNNA1
7.26229e-07	0.355888	0.129	0.073	0.0265807	FMO3
7.2895e-07	-0.18595	0.088	0.147	0.0266803	MTSS2
7.51e-07	-0.27788	0.041	0.084	0.0274874	BHLHE40
8.00198e-07	-0.162582	0.042	0.087	0.0292881	PTN
8.20076e-07	-0.21298	0.047	0.092	0.0300156	MRPS6
8.23024e-07	-0.295521	0.083	0.139	0.0301235	AC083837.1
8.49123e-07	-0.226135	0.02	0.052	0.0310787	RGCC
8.60931e-07	-0.306677	0.018	0.051	0.0315109	C5orf17
8.78729e-07	-0.169508	0.018	0.05	0.0321624	CNTNAP3
9.85867e-07	-0.144816	0.108	0.173	0.0360837	TTL
1.00144e-06	-0.246246	0.059	0.108	0.0366535	PDGFC
1.08739e-06	-0.290574	0.08	0.135	0.0397995	SULF1
1.08756e-06	-0.33672	0.095	0.152	0.0398056	MARK1
1.10982e-06	0.311117	0.162	0.101	0.0406205	KANK1
1.17506e-06	-0.308954	0.211	0.288	0.0430083	LIMS1
1.28348e-06	-0.379702	0.131	0.194	0.0469766	RAB31
1.28634e-06	-0.311707	0.068	0.12	0.0470815	PIK3C2B
1.29406e-06	0.315644	0.594	0.558	0.0473638	LPP
1.36632e-06	0.481717	0.089	0.043	0.0500088	KHDRBS2
1.3805e-06	0.311168	0.141	0.086	0.0505276	SYBU
1.44266e-06	0.482302	0.163	0.106	0.0528027	DYNC1I1
1.50285e-06	-0.360944	0.16	0.23	0.0550057	COL24A1
1.50434e-06	-0.208036	0.145	0.218	0.0550604	ANKH
1.76106e-06	-0.262671	0.086	0.142	0.0644566	KIFC3
1.7761e-06	-0.330164	0.051	0.096	0.0650072	AL033504.1
1.82503e-06	-0.475453	0.076	0.13	0.0667979	LINC01500
1.93772e-06	0.265055	0.08	0.038	0.0709224	ZNF208
1.94128e-06	-0.378154	0.465	0.532	0.0710527	PSD3
2.0903e-06	-0.267147	0.323	0.411	0.0765071	VCAN
2.1545e-06	0.351268	0.054	0.02	0.0788568	TMEFF2
2.18425e-06	-0.229943	0.438	0.522	0.0799459	ZFAND3
2.35852e-06	0.400693	0.122	0.071	0.0863242	SHISA6
2.41248e-06	0.303281	0.085	0.042	0.0882991	HAND2-AS1
2.43658e-06	-0.288597	0.17	0.242	0.0891812	TEX41
2.45549e-06	-0.2766	0.132	0.197	0.0898732	IFNAR2
2.49013e-06	0.397638	0.143	0.088	0.0911412	TSC22D3
2.54736e-06	0.363871	0.419	0.352	0.0932357	CRYBG3
2.65781e-06	-0.199253	0.025	0.058	0.0972785	CREB3L1
2.7056e-06	-0.356718	0.043	0.085	0.0990278	COL26A1
2.77226e-06	0.58155	0.159	0.103	0.101467	AC098829.1
2.84667e-06	-0.330889	0.544	0.604	0.104191	TNFAIP2
2.86401e-06	-0.326475	0.027	0.062	0.104826	MARCH1
2.93163e-06	-0.29801	0.171	0.242	0.107301	PURA
3.03298e-06	-0.167298	0.024	0.058	0.11101	TPPP3
3.09951e-06	-0.255288	0.081	0.133	0.113445	PCBP3
3.13856e-06	0.273025	0.588	0.54	0.114874	TACC1
3.45954e-06	-0.24879	0.438	0.518	0.126623	RBMS1
3.60517e-06	-0.237916	0.083	0.137	0.131953	SNX25
3.70497e-06	-0.337414	0.329	0.412	0.135606	KCNQ1OT1
3.76571e-06	-0.143538	0.027	0.061	0.137829	RGPD8
3.77117e-06	-0.20898	0.028	0.062	0.138029	AC005906.2
3.82311e-06	-0.263869	0.171	0.24	0.13993	OSBPL10
3.90236e-06	-0.328138	0.117	0.175	0.14283	CPXM2
3.90322e-06	-0.26117	0.2	0.273	0.142862	RFX3
3.93738e-06	-0.218486	0.03	0.066	0.144112	CCNJL
4.05794e-06	-0.227178	0.095	0.151	0.148525	TACC2
4.24705e-06	-0.353425	0.397	0.466	0.155446	CDH11
4.25785e-06	-0.207431	0.05	0.093	0.155841	AC080038.1
4.29936e-06	0.353664	0.307	0.24	0.157361	STIM1
4.49014e-06	-0.3429	0.214	0.285	0.164344	HEATR5A
4.53612e-06	-0.22333	0.056	0.101	0.166027	PPM1L
4.77945e-06	-0.287237	0.23	0.306	0.174933	SEPTIN11
4.94178e-06	-0.302891	0.741	0.747	0.180874	SLIT3
5.24156e-06	-0.390741	0.077	0.128	0.191846	TNC
5.35181e-06	0.427681	0.432	0.374	0.195882	NLGN1
5.46304e-06	0.319816	0.373	0.302	0.199953	COL4A2
5.46415e-06	0.388819	0.411	0.352	0.199993	IGF1R
5.6695e-06	-0.356246	0.095	0.148	0.20751	OSBP2
5.84339e-06	-0.258287	0.065	0.111	0.213874	DNAH7
5.85045e-06	-0.222645	0.109	0.167	0.214132	TRAF3IP1
5.96273e-06	-0.277409	0.066	0.113	0.218242	SLC41A2
6.0117e-06	-0.336936	0.152	0.216	0.220034	MEGF6
6.15133e-06	-0.226561	0.038	0.076	0.225145	COL13A1
6.22651e-06	-0.227084	0.109	0.168	0.227897	SFMBT1
6.31596e-06	-0.198153	0.195	0.269	0.231171	CHD1
6.35794e-06	-0.181415	0.05	0.093	0.232707	DHRS3
6.4998e-06	-0.174584	0.023	0.054	0.237899	INMT
6.67601e-06	-0.351206	0.034	0.07	0.244349	RYR2
6.67745e-06	0.432507	0.404	0.336	0.244401	FLRT2
6.70029e-06	-0.195749	0.672	0.734	0.245237	MACF1
6.96214e-06	-0.279862	0.182	0.252	0.254821	DIAPH1
6.9945e-06	-0.214736	0.201	0.277	0.256006	RCOR1
7.01709e-06	-0.227318	0.189	0.259	0.256832	NEO1
7.05792e-06	0.359296	0.079	0.039	0.258327	CLSTN2
7.07089e-06	-0.246226	0.248	0.326	0.258802	NHSL2
7.07464e-06	0.375236	0.228	0.167	0.258939	FAXDC2
7.10392e-06	-0.246451	0.618	0.679	0.26001	UTRN
7.3126e-06	-0.237817	0.088	0.141	0.267648	ADAMTS9
7.5481e-06	-0.287729	0.191	0.26	0.276268	CDK17
7.6382e-06	-0.112812	0.122	0.185	0.279566	STON2
7.83591e-06	-0.275683	0.165	0.234	0.286802	ARHGEF3
8.12351e-06	-0.384789	0.027	0.059	0.297329	TMEM132B
8.14082e-06	-0.223361	0.125	0.186	0.297962	FSD1L
8.14729e-06	-0.300202	0.03	0.064	0.298199	PCDH15
8.20326e-06	-0.217968	0.274	0.355	0.300247	CCDC80
8.31055e-06	-0.250153	0.101	0.156	0.304174	ARHGAP23
8.39059e-06	-0.144823	0.237	0.32	0.307104	TNPO1
8.47102e-06	-0.290685	0.271	0.346	0.310048	OSMR
8.587e-06	-0.295685	0.029	0.062	0.314293	GRIK1
8.87583e-06	-0.23928	0.368	0.451	0.324864	ARHGEF10
9.22291e-06	-0.223731	0.065	0.111	0.337568	EMC2
9.4771e-06	0.429285	0.341	0.28	0.346871	NOVA1
9.68385e-06	-0.227225	0.229	0.304	0.354439	PCNX2
9.74768e-06	-0.249329	0.122	0.182	0.356775	FLI1
9.92194e-06	-0.146864	0.073	0.121	0.363153	MIR22HG
1.00148e-05	-0.159729	0.034	0.07	0.366551	HS3ST3A1
1.00181e-05	-0.247177	0.077	0.126	0.366673	MFHAS1
1.01173e-05	0.242283	0.066	0.03	0.370305	AFF2
1.01575e-05	-0.226522	0.081	0.132	0.371774	NFATC1
1.05738e-05	-0.222523	0.029	0.062	0.387011	AL160272.1
1.09129e-05	-0.153828	0.043	0.082	0.399424	ZNF827
1.1098e-05	-0.192035	0.051	0.092	0.406199	GPR153
1.11208e-05	-0.363733	0.193	0.259	0.407033	MMP16
1.1182e-05	-0.271016	0.083	0.133	0.409272	EOGT
1.11912e-05	0.0698403	0.519	0.434	0.409609	MAMDC2
1.11965e-05	0.448591	0.113	0.067	0.409803	LINC02664
1.15824e-05	-0.177165	0.211	0.286	0.423926	ABCA1
1.17588e-05	-0.238048	0.028	0.06	0.430383	PGF
1.17978e-05	-0.393069	0.193	0.257	0.431811	ARHGAP29
1.20348e-05	0.491781	0.253	0.196	0.440486	SLC2A13
1.22369e-05	0.578046	0.298	0.244	0.447882	PDGFD
1.24893e-05	-0.30455	0.11	0.166	0.457123	SPAG16
1.26007e-05	-0.175671	0.088	0.14	0.461198	PLCE1
1.26677e-05	-0.180705	0.117	0.175	0.463651	UBE2Q2
1.27673e-05	0.305679	0.544	0.486	0.467296	ADAMTS9-AS2
1.30162e-05	-0.201401	0.075	0.124	0.476407	SIRT2
1.33692e-05	-0.166786	0.135	0.197	0.489325	MACO1
1.3391e-05	-0.188308	0.023	0.052	0.490124	ZNF436
1.34319e-05	-0.18373	0.099	0.153	0.49162	PHLPP2
1.36537e-05	-0.253072	0.244	0.318	0.499741	TENM1
1.38492e-05	0.268681	0.159	0.103	0.506894	RIPOR3
1.45095e-05	0.410322	0.203	0.145	0.531064	RFTN2
1.49151e-05	-0.144047	0.051	0.092	0.545908	SMAD6
1.50551e-05	0.575279	0.159	0.106	0.551032	GRIA4
1.51643e-05	-0.151369	0.023	0.053	0.55503	CPXM1
1.52443e-05	-0.233975	0.118	0.175	0.557956	DCUN1D2
1.5607e-05	-0.209668	0.092	0.145	0.571233	SFXN5
1.56353e-05	-0.171777	0.14	0.201	0.572268	VOPP1
1.62721e-05	0.272966	0.235	0.173	0.595576	EZH1
1.64444e-05	-0.222175	0.074	0.122	0.601881	IL1R1
1.64452e-05	-0.227399	0.025	0.055	0.601912	COL11A1
1.64483e-05	0.433472	0.306	0.251	0.602023	RFTN1
1.65328e-05	-0.284007	0.033	0.067	0.605118	AL596087.2
1.71017e-05	0.253542	0.065	0.03	0.625939	GALNT15
1.72562e-05	0.416848	0.477	0.419	0.631594	BNC2
1.84449e-05	-0.23026	0.096	0.148	0.675101	ERCC1
1.86816e-05	-0.2305	0.107	0.161	0.683767	AC107223.1
1.92774e-05	-0.173728	0.062	0.106	0.705572	SERPINE2
1.96937e-05	-0.243563	0.195	0.263	0.720809	SPIRE1
1.97185e-05	0.429983	0.414	0.371	0.721718	CBLB
2.04152e-05	-0.192149	0.366	0.447	0.747218	ANKRD10
2.05735e-05	-0.142965	0.029	0.061	0.75301	TUB
2.11054e-05	-0.347162	0.026	0.056	0.77248	LINC02055
2.11477e-05	-0.295715	0.103	0.156	0.774027	PALMD
2.12781e-05	0.445594	0.23	0.175	0.778801	TSPAN5
2.13724e-05	0.310866	0.797	0.793	0.782251	RORA
2.14095e-05	-0.21959	0.342	0.427	0.783609	KIAA1217
2.14581e-05	-0.243426	0.497	0.572	0.785388	GOLGA4
2.14893e-05	-0.139228	0.066	0.111	0.786528	ABCB4
2.18344e-05	0.388591	0.174	0.119	0.799161	AC011246.1
2.20269e-05	-0.331625	0.191	0.256	0.806206	PPFIA2
2.24733e-05	-0.226465	0.376	0.459	0.822546	TPST1
2.25842e-05	-0.300885	0.206	0.273	0.826605	PACSIN2
2.50858e-05	0.278873	0.061	0.028	0.918166	AGTR1
2.53263e-05	0.400678	0.418	0.362	0.926966	CNTN4
2.63819e-05	-0.229857	0.383	0.464	0.965604	MYO1D
2.64144e-05	-0.306279	0.308	0.387	0.966792	AEBP1
2.69734e-05	0.225198	0.07	0.035	0.987255	TBX5
2.76373e-05	-0.28518	0.127	0.183	1	DEPTOR
2.80635e-05	0.414288	0.45	0.394	1	IGFBP7
2.83045e-05	-0.248119	0.101	0.152	1	ACTR3
2.95402e-05	-0.241219	0.258	0.326	1	KLHL29
2.96814e-05	-0.169751	0.035	0.068	1	MN1
2.97546e-05	0.349619	0.149	0.1	1	BCL6
3.02522e-05	0.365346	0.135	0.088	1	DCDC2C
3.04839e-05	0.236417	0.258	0.194	1	SPARCL1
3.05014e-05	-0.213698	0.033	0.066	1	NR4A1
3.05756e-05	-0.240072	0.15	0.209	1	BDH2
3.07104e-05	0.424304	0.171	0.121	1	AOX1
3.08344e-05	-0.314346	0.084	0.13	1	NIBAN2
3.09402e-05	-0.251946	0.041	0.077	1	BRINP3
3.19117e-05	-0.19809	0.122	0.179	1	HMGXB3
3.21582e-05	-0.299199	0.189	0.251	1	BX284613.2
3.25286e-05	-0.136017	0.395	0.479	1	CDK14
3.27371e-05	-0.289476	0.059	0.1	1	DGKB
3.32589e-05	-0.174186	0.371	0.452	1	GLS
3.33798e-05	-0.242592	0.243	0.314	1	PACS1
3.34085e-05	0.263732	0.076	0.039	1	SPRY2
3.3583e-05	-0.216253	0.213	0.281	1	ZBTB7A
3.40835e-05	-0.360986	0.167	0.225	1	TAFA2
3.45472e-05	-0.417119	0.034	0.066	1	GRID2
3.45474e-05	-0.242641	0.347	0.426	1	RABGEF1
3.49556e-05	-0.142444	0.052	0.092	1	CPE
3.51777e-05	0.297135	0.131	0.083	1	LINC01237
3.54247e-05	0.198774	0.083	0.045	1	MERTK
3.60466e-05	-0.285193	0.06	0.101	1	HCFC1R1
3.6316e-05	0.274828	0.598	0.563	1	RUNX1T1
3.64716e-05	0.228022	0.072	0.036	1	LDLR
3.69037e-05	-0.169382	0.18	0.246	1	LINC01578
3.76371e-05	-0.122063	0.096	0.146	1	FHL1
3.76404e-05	-0.192122	0.071	0.116	1	ERG
3.84149e-05	-0.146105	0.139	0.199	1	PAPSS1
3.85962e-05	-0.66599	0.131	0.181	1	SNTG2
3.90155e-05	-0.187723	0.163	0.226	1	PLEKHA4
3.97679e-05	-0.261861	0.12	0.174	1	TBC1D8
3.98353e-05	-0.209249	0.207	0.274	1	SRSF10
3.98831e-05	-0.202467	0.027	0.057	1	PHACTR3
4.00678e-05	-0.12686	0.915	0.917	1	NEAT1
4.03645e-05	-0.212108	0.028	0.058	1	C12orf75
4.05249e-05	-0.0700859	0.032	0.065	1	KLF10
4.1269e-05	-0.178157	0.03	0.061	1	THY1
4.19643e-05	-0.231836	0.278	0.355	1	STAT3
4.23766e-05	0.38974	0.416	0.373	1	SSH2
4.2557e-05	-0.217727	0.049	0.086	1	NPAS2
4.37283e-05	0.287808	0.533	0.495	1	JAK1
4.39335e-05	0.418895	0.244	0.189	1	AC139887.2
4.39866e-05	-0.179285	0.34	0.421	1	KTN1
4.46011e-05	-0.215463	0.23	0.303	1	FAM126A
4.54158e-05	-0.159613	0.046	0.082	1	LRRC2
4.57178e-05	-0.282614	0.081	0.126	1	AHNAK2
4.62837e-05	-0.237951	0.331	0.405	1	GATAD2B
4.63718e-05	-0.279125	0.252	0.322	1	TERF2IP
4.64493e-05	0.297669	0.305	0.245	1	ECE1
4.66947e-05	-0.178254	0.281	0.359	1	CUX1
4.69605e-05	-0.221393	0.152	0.211	1	ABCC1
4.74787e-05	-0.468994	0.132	0.184	1	ADGRL4
4.76325e-05	-0.152824	0.035	0.067	1	AC090115.1
4.77879e-05	-0.188207	0.775	0.837	1	AHNAK
4.81558e-05	-0.163204	0.043	0.078	1	AVIL
4.84423e-05	-0.197139	0.073	0.117	1	GUCY1B1
4.85763e-05	-0.179077	0.036	0.07	1	PDE8B
4.89812e-05	-0.127793	0.131	0.188	1	NOD1
4.94823e-05	-0.251952	0.145	0.203	1	ATP8B2
4.97533e-05	0.237598	0.091	0.052	1	JADE1
5.26115e-05	-0.399387	0.052	0.089	1	AC104574.2
5.32165e-05	-0.093151	0.029	0.059	1	AL589935.1
5.47877e-05	-0.157409	0.07	0.113	1	LOXL1
5.51997e-05	-0.211738	0.108	0.16	1	UBE2G1
5.73938e-05	0.283308	0.562	0.52	1	SON
5.75352e-05	-0.262346	0.122	0.176	1	AC079298.3
5.87578e-05	-0.120165	0.027	0.056	1	SFRP1
6.00833e-05	-0.23068	0.074	0.117	1	SNCAIP
6.06391e-05	-0.273648	0.077	0.12	1	NTN4
6.07688e-05	-0.23297	0.043	0.077	1	E2F3
6.15224e-05	-0.25065	0.199	0.265	1	CGNL1
6.20861e-05	0.259872	0.079	0.043	1	LINC02802
6.25365e-05	-0.224653	0.045	0.081	1	PCGF2
6.30755e-05	-0.153966	0.062	0.103	1	CLIC6
6.31128e-05	-0.155628	0.17	0.233	1	SLC29A1
6.45252e-05	-0.221417	0.073	0.117	1	RPAP3
6.49224e-05	-0.109606	0.051	0.088	1	Z97200.1
6.50562e-05	-0.150118	0.155	0.213	1	ZCCHC24
6.53246e-05	-0.228875	0.033	0.065	1	UBC
6.53884e-05	-0.308547	0.097	0.145	1	AC064875.1
6.58755e-05	-0.136183	0.027	0.055	1	MPPED2
6.73336e-05	0.321658	0.251	0.196	1	CYP7B1
6.73522e-05	-0.189998	0.028	0.058	1	FNDC1
6.88855e-05	0.41754	0.203	0.153	1	FBLN5
7.00446e-05	-0.196344	0.196	0.263	1	PITPNB
7.13197e-05	-0.170407	0.228	0.301	1	THSD4
7.14959e-05	-0.233625	0.168	0.227	1	SLC35F5
7.18874e-05	0.403337	0.143	0.097	1	LCNL1
7.21591e-05	-0.130792	0.184	0.25	1	LTBP1
7.31551e-05	-0.259664	0.048	0.084	1	CMTM8
7.47344e-05	-0.108281	0.04	0.074	1	MIR193BHG
7.48154e-05	0.378417	0.204	0.152	1	AC027097.2
7.48824e-05	0.304735	0.264	0.207	1	CNKSR2
7.63782e-05	-0.178831	0.194	0.261	1	CD109
7.88273e-05	0.228666	0.584	0.531	1	APBB2
7.90589e-05	-0.236078	0.201	0.263	1	ATE1
7.92452e-05	-0.215238	0.029	0.058	1	PMEPA1
8.02564e-05	-0.14116	0.352	0.437	1	ROCK2
8.07788e-05	-0.127197	0.222	0.295	1	ASAP2
8.14026e-05	-0.0113617	0.142	0.204	1	ZBTB7C
8.23045e-05	-0.306845	0.059	0.097	1	TMEM255B
8.25897e-05	-0.252154	0.131	0.183	1	RYR3
8.35608e-05	-0.222387	0.084	0.129	1	LRP5
8.37164e-05	0.355188	0.285	0.229	1	FAM13A
8.67239e-05	-0.135205	0.141	0.2	1	GPI
8.67824e-05	0.373977	0.267	0.213	1	NIPAL2
8.73808e-05	0.461473	0.54	0.507	1	SLIT2
8.86039e-05	-0.164714	0.066	0.107	1	CADPS
8.89507e-05	-0.327454	0.118	0.169	1	MEF2C
8.98011e-05	-0.126381	0.027	0.055	1	ZDHHC11
8.98939e-05	-0.208577	0.057	0.096	1	ENO2
9.05655e-05	0.208071	0.16	0.111	1	RAB30-DT
9.21871e-05	-0.192314	0.611	0.662	1	SRSF5
9.27276e-05	-0.196625	0.105	0.156	1	RGS6
9.53049e-05	0.317094	0.148	0.102	1	NDRG2
9.55571e-05	0.340676	0.341	0.284	1	ECHDC2
9.62565e-05	0.231162	0.154	0.106	1	AC138150.1
9.9215e-05	-0.222856	0.181	0.241	1	DIO2
9.94921e-05	-0.15133	0.099	0.148	1	MAN1C1
0.000101694	-0.188906	0.743	0.762	1	COL1A1
0.000104583	-0.233296	0.314	0.383	1	CBFA2T2
0.000105047	-0.132586	0.155	0.212	1	ASAP3
0.000105861	0.318477	0.296	0.242	1	TPCN1
0.000106876	0.354976	0.233	0.176	1	FGF13
0.000108569	-0.206869	0.148	0.202	1	CLIP2
0.000109386	-0.14828	0.033	0.064	1	MRPL55
0.000111344	-0.263128	0.285	0.347	1	LRRFIP2
0.000111377	-0.126335	0.15	0.208	1	CALM2
0.000112775	-0.165936	0.075	0.118	1	MAP1A
0.00011298	-0.210123	0.353	0.431	1	ATXN1
0.000114208	0.439506	0.301	0.25	1	SEMA3A
0.000114617	-0.263418	0.088	0.132	1	PLXNA2
0.000116938	-0.206401	0.161	0.219	1	YAF2
0.000117594	-0.0882606	0.083	0.128	1	SCARF2
0.000119575	-0.159194	0.155	0.212	1	FAT1
0.000121829	-0.0884955	0.096	0.144	1	UBTF
0.000122865	-0.173215	0.167	0.227	1	GPCPD1
0.000125563	-0.180689	0.159	0.217	1	EMP1
0.000126549	-0.252927	0.045	0.078	1	PARPBP
0.000126942	-0.344788	0.053	0.088	1	THBS4
0.000130378	-0.222818	0.326	0.4	1	TMCC1
0.000130717	-0.164286	0.087	0.133	1	MGLL
0.000132792	0.419873	0.34	0.292	1	PPL
0.00013288	-0.22425	0.255	0.321	1	ENAH
0.000133849	-0.176897	0.289	0.355	1	AF117829.1
0.000139671	-0.182635	0.081	0.124	1	TMEM45A
0.000143344	-0.31493	0.054	0.09	1	AP000676.5
0.000150145	0.423953	0.144	0.1	1	CDH19
0.000150712	-0.19244	0.07	0.11	1	BCOR
0.000151264	-0.286337	0.268	0.33	1	FRMD6
0.000162123	0.23131	0.292	0.235	1	CADPS2
0.000163147	0.249621	0.092	0.055	1	PLOD1
0.00016524	-0.143575	0.098	0.145	1	CD55
0.000166936	0.195584	0.066	0.035	1	NR1D1
0.000171413	-0.285	0.137	0.186	1	SOBP
0.000174974	-0.227717	0.101	0.147	1	EML1
0.000175593	-0.121898	0.053	0.088	1	PTGFRN
0.000178954	-0.235305	0.322	0.385	1	SNX9
0.000183709	-0.140242	0.088	0.133	1	GUCY1A1
0.000184923	-0.323666	0.056	0.091	1	ELOVL7
0.000184984	-0.245441	0.221	0.278	1	ITGA1
0.000185291	-0.206989	0.129	0.18	1	HDAC9
0.00018588	-0.13132	0.04	0.071	1	AC006460.2
0.000189329	-0.226241	0.1	0.146	1	NOTCH3
0.000192232	-0.207937	0.027	0.053	1	EPHA6
0.000194098	-0.185831	0.07	0.11	1	PLPPR4
0.000195089	0.349391	0.196	0.147	1	GREM2
0.000197334	0.31231	0.257	0.206	1	IRAK3
0.000200226	-0.165415	0.031	0.058	1	CFI
0.000201723	-0.343226	0.097	0.141	1	CNTNAP3B
0.000203628	0.278717	0.491	0.448	1	FTO
0.000209188	-0.213316	0.338	0.408	1	NCKAP5
0.000210335	-0.419174	0.227	0.281	1	MAGI1
0.000211188	0.623306	0.172	0.129	1	PLK5
0.000214413	0.254737	0.333	0.276	1	STARD13
0.000221689	-0.191764	0.056	0.092	1	AC079760.1
0.000222981	-0.193285	0.166	0.222	1	ZNF44
0.000223474	-0.183868	0.177	0.234	1	MVP
0.00022384	-0.187435	0.094	0.137	1	LONRF3
0.000224584	-0.301043	0.089	0.131	1	SLC24A3
0.000226212	-0.136933	0.283	0.346	1	MYO6
0.000226344	-0.296461	0.118	0.164	1	HEG1
0.000228247	0.336317	0.479	0.438	1	SSBP2
0.000228412	-0.164014	0.077	0.118	1	WDR47
0.000228884	-0.208483	0.12	0.168	1	NSD2
0.000230122	-0.22111	0.252	0.316	1	DENND4A
0.000230848	0.29113	0.319	0.265	1	MTSS1
0.000232044	-0.241348	0.094	0.137	1	CACNA1D
0.000232819	0.278443	0.08	0.047	1	CPEB1
0.000235171	0.236716	0.092	0.056	1	HSD17B11
0.000235191	0.455917	0.065	0.036	1	KCNQ3
0.000235376	0.281954	0.195	0.147	1	SPECC1
0.000235589	-0.174177	0.141	0.192	1	ST3GAL4
0.000235655	-0.242617	0.406	0.474	1	PTPRM
0.000237668	0.377535	0.145	0.103	1	CLMN
0.000237731	-0.191711	0.455	0.521	1	NFAT5
0.00023935	-0.23365	0.046	0.077	1	FGF14
0.000239456	-0.137299	0.053	0.087	1	DCHS1
0.000241365	-0.176509	0.1	0.146	1	VGLL3
0.000244986	-0.334008	0.194	0.244	1	GRB10
0.000245474	-0.156931	0.045	0.077	1	SCO1
0.000246436	-0.235074	0.159	0.212	1	ZBTB1
0.000254844	-0.215186	0.294	0.36	1	AHR
0.000257973	-0.158036	0.445	0.522	1	SPAG9
0.000259972	-0.174791	0.182	0.239	1	RANBP9
0.000261419	-0.189609	0.15	0.202	1	HM13
0.000266564	-0.249715	0.164	0.217	1	CCPG1
0.000268505	-0.196889	0.04	0.071	1	GALNTL6
0.00027743	-0.274346	0.072	0.111	1	PIK3R3
0.000279154	0.192463	0.052	0.025	1	GLYATL2
0.000282921	-0.148395	0.567	0.626	1	KMT2C
0.000284398	-0.145242	0.14	0.193	1	NLGN2
0.000292828	-0.249116	0.06	0.095	1	CDH23
0.000293814	-0.206686	0.166	0.22	1	PAK2
0.00029382	-0.203008	0.15	0.201	1	ADARB1
0.000295241	-0.133536	0.103	0.148	1	AC104806.2
0.000298321	-0.211203	0.155	0.207	1	DAB2
0.000309502	-0.21938	0.379	0.445	1	TBL1XR1
0.000314873	-0.170795	0.118	0.167	1	ITGA7
0.000316184	-0.202885	0.074	0.114	1	AC002460.2
0.000317238	-0.274872	0.069	0.105	1	USP49
0.000321519	-0.206131	0.158	0.21	1	LSAMP
0.000327895	-0.165433	0.129	0.178	1	PHTF2
0.000333779	-0.0991544	0.045	0.077	1	SLC26A11
0.000333943	-0.155858	0.129	0.18	1	KIF27
0.000335649	-0.249899	0.065	0.101	1	AQP1
0.000336197	-0.183099	0.227	0.29	1	MYO9B
0.000338177	-0.156733	0.251	0.318	1	LMNA
0.000338927	-0.0953751	0.028	0.055	1	NRXN2
0.000339323	0.305626	0.175	0.13	1	SYNPO2
0.000341808	-0.160835	0.055	0.089	1	HSD17B14
0.000344696	-0.221131	0.062	0.097	1	MAPT
0.000344886	-0.238068	0.483	0.55	1	MYCBP2
0.000350176	-0.255151	0.164	0.214	1	TBL1X
0.000350602	-0.196272	0.145	0.196	1	KLHL5
0.000352012	-0.235134	0.037	0.066	1	AC025887.2
0.000358309	-0.107141	0.281	0.348	1	AHDC1
0.000359529	-0.118675	0.191	0.25	1	SLC25A13
0.000363579	-0.309957	0.04	0.069	1	SLC1A7
0.000364516	-0.230099	0.027	0.051	1	TEK
0.000365035	-0.260722	0.115	0.161	1	NOX4
0.000367622	-0.218894	0.089	0.13	1	RARG
0.000377756	-0.184336	0.067	0.103	1	CMC2
0.000383991	-0.234338	0.21	0.268	1	EIF4G2
0.000388494	-0.233082	0.167	0.219	1	CMIP
0.000392307	-0.268221	0.185	0.24	1	CYSTM1
0.000392751	0.383949	0.297	0.252	1	MOB3B
0.000395327	0.258113	0.524	0.482	1	COL21A1
0.000395866	0.33197	0.299	0.249	1	SPOCK1
0.000398324	-0.222387	0.099	0.142	1	TGFB1
0.000407241	-0.113358	0.227	0.29	1	COLEC12
0.000415711	-0.378995	0.04	0.069	1	MTRNR2L12
0.00042085	-0.133756	0.076	0.115	1	N4BP2
0.000424041	-0.377856	0.297	0.359	1	EGFL7
0.000428031	-0.095009	0.041	0.071	1	RAVER2
0.000429369	-0.244459	0.044	0.073	1	ARHGAP22
0.000430208	-0.101168	0.171	0.227	1	WDR41
0.000437124	-0.128553	0.142	0.193	1	PLEKHA1
0.000437444	-0.206814	0.152	0.204	1	ITGAV
0.000438503	0.247635	0.621	0.6	1	AUTS2
0.000445996	0.308748	0.375	0.328	1	SPATA6
0.000448782	0.306558	0.251	0.205	1	ERGIC1
0.000453622	0.314141	0.167	0.122	1	ST8SIA1
0.000457877	0.318676	0.521	0.492	1	CIRBP
0.000462263	-0.398685	0.029	0.054	1	GALNT13
0.000463053	-0.180789	0.076	0.114	1	HMGN1
0.000464271	-0.135625	0.051	0.083	1	SCART1
0.000468021	-0.143982	0.446	0.522	1	PRKN
0.000479247	-0.158889	0.32	0.388	1	PCOLCE
0.000480841	-0.0498993	0.059	0.095	1	ASL
0.000481819	-0.248515	0.145	0.193	1	BACE2
0.000489352	-0.185673	0.166	0.218	1	KANSL3
0.000490636	-0.348258	0.069	0.103	1	DIPK2B
0.000492524	-0.155819	0.127	0.174	1	CD34
0.000495167	-0.105218	0.271	0.34	1	BAZ1B
0.000498427	-0.18105	0.038	0.066	1	IGF2BP2
0.000499097	-0.22711	0.036	0.064	1	EHD4
0.000503418	-0.229439	0.037	0.065	1	SPNS2
0.000507633	-0.202567	0.033	0.059	1	ARFGEF3
0.00052054	-0.201624	0.284	0.352	1	DOCK6
0.000520768	-0.208115	0.038	0.066	1	PLVAP
0.000523201	-0.079224	0.044	0.075	1	GALNT17
0.000525475	-0.151119	0.052	0.084	1	RELB
0.000531931	-0.239101	0.047	0.077	1	ATAD2
0.000532509	-0.136164	0.038	0.066	1	STRBP
0.000532937	-0.193706	0.109	0.152	1	IQSEC1
0.000538809	0.318516	0.27	0.227	1	MBNL2
0.000550217	-0.134071	0.038	0.066	1	GATD1
0.000550698	-0.0847373	0.047	0.078	1	AL109930.1
0.000556894	-0.209687	0.491	0.546	1	KIF13A
0.000558137	-0.23383	0.06	0.093	1	MYADM
0.000563842	-0.146018	0.19	0.248	1	DLGAP4
0.000569836	0.327698	0.354	0.313	1	NBEA
0.00057138	-0.278227	0.161	0.211	1	SHANK3
0.000579836	-0.127107	0.09	0.132	1	ZMYM5
0.000585705	0.356777	0.353	0.309	1	AL445250.1
0.000587768	-0.111915	0.072	0.109	1	PARP2
0.000588188	-0.125688	0.249	0.316	1	CLIP4
0.000589249	-0.142925	0.041	0.07	1	AC007780.1
0.000591044	-0.0795137	0.038	0.066	1	MTERF2
0.000596782	0.286827	0.077	0.047	1	CYP4X1
0.000598626	0.313743	0.408	0.362	1	SIPA1L1
0.000598689	-0.157316	0.044	0.073	1	CLEC2A
0.000599897	-0.199586	0.073	0.109	1	DMGDH
0.000601891	-0.215807	0.055	0.087	1	LINC01572
0.000616233	-0.197533	0.21	0.264	1	KREMEN1
0.000636024	-0.167988	0.29	0.352	1	FARP1
0.000640321	-0.22427	0.039	0.067	1	SGCZ
0.000648346	-0.0705258	0.026	0.05	1	KLC2
0.000654976	0.319594	0.371	0.324	1	FOXP2
0.000654999	-0.26629	0.123	0.167	1	DIXDC1
0.000657987	0.269218	0.361	0.313	1	GABBR1
0.000661102	-0.234731	0.301	0.363	1	WWTR1
0.000667439	-0.19202	0.064	0.099	1	KCND2
0.000668686	-0.108374	0.2	0.261	1	ZNF251
0.000677917	-0.23669	0.085	0.123	1	NFATC2
0.000682871	0.195079	0.075	0.045	1	MAP2K6
0.000684566	-0.177826	0.061	0.095	1	PTPRD
0.000687264	-0.175994	0.031	0.055	1	KCNN3
0.000707212	-0.134177	0.046	0.076	1	EVA1A
0.000709194	-0.203173	0.13	0.176	1	OLFML2B
0.000711914	-0.107605	0.062	0.096	1	TNFRSF1A
0.000719979	-0.18299	0.164	0.214	1	SS18
0.000724165	-0.0748217	0.081	0.119	1	ESRRA
0.000724574	0.147261	0.759	0.687	1	ABCA8
0.000737829	-0.317641	0.094	0.133	1	CSRNP3
0.000743675	0.404202	0.212	0.17	1	SEMA5A
0.00074467	0.334948	0.192	0.15	1	C1QTNF7
0.000744969	0.27647	0.094	0.061	1	GLUL
0.000748725	-0.354532	0.2	0.253	1	TIMP3
0.000749679	-0.107703	0.111	0.156	1	ATL2
0.00075147	-0.229947	0.165	0.212	1	FGD5
0.000759469	-0.106719	0.04	0.068	1	RAB23
0.000764709	-0.196893	0.116	0.16	1	AK5
0.000768382	-0.0986861	0.066	0.101	1	KLHL18
0.000778663	-0.140547	0.077	0.115	1	DCUN1D1
0.000785403	-0.254694	0.285	0.344	1	MRTFB
0.000787911	0.245912	0.132	0.092	1	ANAPC16
0.000792838	0.199331	0.073	0.043	1	HMGCS1
0.000799319	-0.108528	0.031	0.055	1	ADAM12
0.000808428	-0.17207	0.058	0.09	1	SHISA5
0.000809288	0.297235	0.27	0.224	1	LEPR
0.000810416	-0.345199	0.047	0.076	1	MT-CO3
0.000812651	0.326103	0.237	0.191	1	L3MBTL4
0.000813512	-0.277795	0.159	0.203	1	NDFIP1
0.000814133	-0.256334	0.359	0.408	1	NFIB
0.000817382	-0.237902	0.294	0.353	1	CLIP1
0.000819594	0.249763	0.48	0.437	1	XIST
0.000820039	-0.17938	0.071	0.106	1	STAT1
0.000832496	-0.144134	0.058	0.09	1	PYGO1
0.000832871	0.184555	0.113	0.076	1	SUSD1
0.000834841	-0.166064	0.242	0.299	1	CUL5
0.00083534	-0.274453	0.056	0.087	1	SGCG
0.000836939	-0.241475	0.286	0.343	1	GCC2
0.000837346	0.204806	0.063	0.036	1	NEXMIF
0.000841604	-0.164262	0.144	0.192	1	IFT122
0.000846126	0.329453	0.305	0.261	1	KLF12
0.000847009	-0.0915122	0.033	0.058	1	PPP1R9B
0.000855939	-0.111431	0.027	0.051	1	AC099066.2
0.000857052	-0.112548	0.25	0.31	1	DENND5B
0.000860984	-0.168479	0.243	0.304	1	LCOR
0.000864542	0.28986	0.205	0.16	1	CADM2
0.000865796	0.323269	0.238	0.196	1	COL4A1
0.000870968	-0.189207	0.37	0.427	1	FBXL17
0.000871152	-0.134685	0.054	0.086	1	MFAP3
0.000881528	-0.119416	0.043	0.071	1	GGCT
0.000886847	-0.113826	0.094	0.134	1	SULF2
0.000888271	-0.289243	0.033	0.058	1	AC073114.1
0.000900407	0.265035	0.107	0.073	1	OSR2
0.000912367	-0.172956	0.15	0.197	1	SPON1
0.000927668	-0.117679	0.057	0.089	1	FGD1
0.00093133	-0.179357	0.222	0.276	1	VPS13A
0.00095904	-0.263814	0.114	0.154	1	CRPPA
0.000975948	-0.133487	0.04	0.068	1	CASTOR2
0.000993455	-0.187287	0.486	0.558	1	FNDC3B
0.00100457	-0.188009	0.301	0.359	1	CCDC14
0.00100584	-0.200633	0.18	0.231	1	LUZP1
0.00100816	-0.169502	0.096	0.135	1	ZRANB1
0.00101564	0.352202	0.36	0.322	1	TNS2
0.00102452	-0.0718013	0.055	0.087	1	RCC2
0.00102559	-0.148708	0.293	0.355	1	LINC01473
0.00102728	-0.0857771	0.139	0.188	1	GALNT10
0.00102973	-0.197651	0.171	0.219	1	PPP3R1
0.00103065	0.246948	0.053	0.028	1	MMAB
0.0010326	-0.116282	0.229	0.285	1	KDM7A
0.00104452	-0.0841418	0.057	0.088	1	CEP170B
0.0010464	-0.162487	0.053	0.083	1	AC005323.2
0.0010513	-0.211655	0.348	0.412	1	MLLT10
0.00105261	-0.11797	0.171	0.222	1	UPF3B
0.00105485	-0.172952	0.075	0.111	1	MTCH2
0.00105633	0.282519	0.193	0.149	1	MAP2
0.00106788	-0.147961	0.054	0.085	1	ALG6
0.00106981	-0.153251	0.112	0.155	1	EIF2AK3
0.00107167	-0.191531	0.038	0.063	1	BAALC-AS1
0.00107622	-0.1847	0.231	0.288	1	ADAM17
0.00109618	-0.19458	0.351	0.409	1	TENT5A
0.00112846	-0.150584	0.171	0.225	1	RHOA
0.00113847	-0.486613	0.337	0.382	1	SDK1
0.00113977	-0.158525	0.342	0.405	1	DOCK4
0.00114921	-0.228023	0.145	0.19	1	CXCL12
0.00115043	-0.1058	0.194	0.247	1	EHBP1L1
0.00115546	-0.136692	0.172	0.224	1	STAU1
0.00117224	-0.0658705	0.036	0.062	1	MB21D2
0.00118128	-0.139078	0.237	0.293	1	SMURF2
0.00118256	0.401479	0.118	0.084	1	GLI1
0.0011837	0.191859	0.07	0.042	1	TNFRSF21
0.00118568	-0.247362	0.203	0.255	1	PPP2R5E
0.00119286	-0.17805	0.157	0.205	1	CAB39
0.00119928	-0.146923	0.041	0.068	1	KCTD15
0.00120115	-0.0579843	0.176	0.231	1	MIA2
0.00120248	-0.131811	0.04	0.067	1	KLF4
0.00120762	-0.165489	0.306	0.368	1	SNX14
0.00121398	-0.186961	0.389	0.447	1	FAM20A
0.00122892	-0.197753	0.085	0.122	1	SIPA1L2
0.00123428	-0.135161	0.04	0.066	1	MC1R
0.00126391	0.324625	0.344	0.303	1	CNTN1
0.00127022	-0.126194	0.431	0.496	1	CDC42BPA
0.00127538	-0.291896	0.08	0.115	1	SORBS2
0.00128548	-0.122828	0.095	0.133	1	FAM78B
0.00130169	0.248915	0.169	0.129	1	PCSK5
0.00130406	-0.150641	0.062	0.094	1	FZD6
0.00131559	-0.163606	0.143	0.19	1	KALRN
0.00132336	-0.204922	0.218	0.27	1	CCM2
0.00132438	-0.105485	0.076	0.112	1	HDGFL3
0.00132886	-0.236408	0.395	0.453	1	FOXN3
0.00134225	-0.129024	0.052	0.081	1	CCN2
0.00134565	-0.167673	0.109	0.148	1	ADGRA3
0.00135189	-0.14229	0.197	0.25	1	MYO1C
0.00136586	0.17576	0.113	0.077	1	MPP6
0.0013763	-0.144438	0.172	0.222	1	CCDC171
0.00138024	-0.233033	0.126	0.167	1	PHF2
0.00138744	-0.154041	0.16	0.205	1	MAP2K4
0.00139002	-0.170344	0.484	0.54	1	COL16A1
0.00139186	0.171292	0.061	0.036	1	HAUS5
0.00139774	-0.204984	0.128	0.171	1	PLXNA4
0.00139874	-0.129281	0.241	0.302	1	SLMAP
0.00140303	0.245844	0.114	0.08	1	PRRT2
0.00141998	-0.0695175	0.074	0.11	1	AFAP1L2
0.00143118	-0.211998	0.276	0.331	1	SH3PXD2A
0.00143965	-0.152981	0.345	0.409	1	VPS13D
0.00144664	-0.121234	0.154	0.2	1	ANXA5
0.0014479	-0.168634	0.537	0.59	1	NCOA1
0.0014582	-0.0982989	0.039	0.065	1	CTSL
0.00146411	-0.122317	0.032	0.056	1	ZNF883
0.00147043	-0.170726	0.113	0.153	1	SLC7A6
0.00147201	-0.13558	0.24	0.296	1	BICD1
0.00148605	-0.179842	0.061	0.092	1	SHE
0.00149747	-0.246265	0.064	0.095	1	GFOD2
0.00150841	-0.157126	0.12	0.16	1	AC048341.1
0.00151604	-0.117495	0.11	0.15	1	LOXL2
0.00151833	-0.132597	0.064	0.096	1	LTB4R
0.00151986	-0.0523165	0.094	0.133	1	PTPRF
0.0015234	-0.30446	0.052	0.081	1	FAM155A
0.00154173	-0.150982	0.107	0.147	1	NARF
0.00154504	-0.164808	0.042	0.069	1	DGKI
0.00154909	-0.11477	0.033	0.058	1	ASB1
0.00156613	-0.203721	0.135	0.178	1	LNPEP
0.00156996	0.265125	0.117	0.082	1	LIPA
0.00157002	-0.0803944	0.147	0.195	1	STT3B
0.00157283	0.229152	0.662	0.651	1	LDB2
0.00157714	-0.178449	0.065	0.097	1	NEURL1B
0.0015861	-0.0517619	0.22	0.278	1	USP3
0.00158709	0.250848	0.17	0.13	1	PAPLN
0.00158938	-0.118752	0.296	0.355	1	KIAA0930
0.00159267	-0.0796035	0.077	0.112	1	LZTS2
0.00159543	-0.169285	0.064	0.096	1	IFI44L
0.00161012	-0.174868	0.115	0.156	1	AXIN2
0.0016135	-0.213497	0.184	0.233	1	TMTC1
0.00161558	0.33505	0.118	0.085	1	ADAMTSL4
0.00161977	-0.157705	0.406	0.464	1	SMG6
0.00162442	-0.111227	0.155	0.204	1	NAA16
0.00162589	0.289467	0.11	0.077	1	TLE1
0.00165193	-0.0505747	0.103	0.145	1	FAM160B2
0.00165682	-0.139795	0.175	0.225	1	PHLDB2
0.00165876	-0.19009	0.087	0.122	1	INPP5F
0.00166598	-0.37331	0.126	0.164	1	PTMA
0.00167341	-0.088839	0.094	0.131	1	BLCAP
0.00167396	-0.137032	0.029	0.051	1	BMP6
0.00167724	0.258559	0.11	0.077	1	KYAT3
0.00168883	-0.172029	0.047	0.074	1	LINC01422
0.00168956	-0.120809	0.042	0.069	1	DIPK1B
0.00172119	-0.161916	0.215	0.269	1	TSPYL2
0.00172176	-0.196589	0.066	0.098	1	LMCD1
0.0017236	-0.198641	0.151	0.195	1	CA5B
0.0017431	0.301637	0.113	0.081	1	SRPX
0.00175584	-0.185863	0.074	0.107	1	KIF1C
0.00176741	-0.178761	0.086	0.122	1	CEMIP2
0.0017693	-0.0648271	0.069	0.103	1	SEPTIN6
0.00177875	-0.0924319	0.057	0.088	1	RIN3
0.00179221	-0.0934005	0.044	0.071	1	VWA5A
0.00181222	-0.176748	0.175	0.221	1	LMBR1
0.0018391	-0.0669992	0.175	0.225	1	KLHL22
0.00184637	0.250585	0.698	0.688	1	PRKG1
0.0018537	0.325241	0.132	0.098	1	XXYLT1
0.00185729	-0.21509	0.092	0.128	1	GALNT18
0.00186169	-0.131405	0.053	0.081	1	STK35
0.00186942	-0.144206	0.171	0.219	1	MTHFD1L
0.00187112	-0.180911	0.106	0.145	1	FAM3C
0.00187255	0.258984	0.089	0.059	1	TOX
0.00187778	-0.172982	0.75	0.769	1	COL1A2
0.00188029	-0.208929	0.288	0.345	1	PPIG
0.00188231	-0.181202	0.326	0.382	1	GAREM1
0.00189901	0.381376	0.199	0.16	1	ANKRD6
0.00191119	0.289326	0.374	0.338	1	PIK3R1
0.00191346	-0.144858	0.244	0.299	1	FUBP1
0.00195011	-0.166705	0.043	0.069	1	C2CD6
0.00196934	0.252256	0.051	0.028	1	RTL8C
0.00198729	-0.0795516	0.052	0.081	1	PPP1R18
0.00201907	-0.130455	0.319	0.378	1	USP25
0.00204544	-0.137003	0.378	0.448	1	ATP9B
0.00204635	-0.164667	0.032	0.055	1	MLPH
0.00205575	-0.170441	0.124	0.165	1	SHROOM4
0.00205628	-0.104125	0.092	0.129	1	TRIM25
0.00206451	0.270823	0.355	0.318	1	LAMC1
0.00206771	0.240613	0.551	0.515	1	ZEB2
0.00207483	-0.168147	0.105	0.142	1	ZFYVE28
0.0020824	-0.135155	0.033	0.057	1	RHOC
0.00209236	0.169619	0.079	0.051	1	TNIP1
0.00210476	-0.160121	0.031	0.054	1	KIAA1211
0.00210734	-0.155519	0.133	0.175	1	GCN1
0.00211288	-0.0855582	0.058	0.088	1	LPCAT3
0.00211654	0.25467	0.125	0.09	1	PRR16
0.00212727	0.142505	0.105	0.073	1	RELL1
0.00213388	-0.332264	0.48	0.51	1	HMCN1
0.0021814	-0.342347	0.113	0.15	1	AL589693.1
0.00219088	-0.122266	0.253	0.31	1	KIAA0232
0.00220079	-0.0887476	0.252	0.31	1	GPATCH2
0.00220273	-0.142405	0.072	0.104	1	CEBPZOS
0.00221081	-0.109575	0.165	0.212	1	CBFB
0.00221913	-0.0902482	0.042	0.068	1	TMEM237
0.00222097	-0.220472	0.077	0.109	1	LOXL3
0.00223433	-0.142706	0.039	0.063	1	UNC5B
0.00224562	0.186092	0.058	0.034	1	CLDN1
0.00228001	-0.0806739	0.033	0.057	1	RFXAP
0.00228079	-0.195713	0.061	0.091	1	PTGIS
0.00228258	-0.158077	0.121	0.161	1	PPP4R2
0.00228489	-0.148922	0.048	0.075	1	ZNF709
0.00232	-0.202801	0.227	0.28	1	PPFIA1
0.00234424	0.170717	0.062	0.037	1	MECR
0.00234975	-0.119558	0.274	0.33	1	MACROD2
0.00235302	-0.0882838	0.07	0.103	1	GARS
0.0023683	-0.126943	0.028	0.05	1	RPL23
0.00237651	-0.0580397	0.033	0.057	1	AC004540.1
0.00237957	-0.137204	0.028	0.05	1	MRPL32
0.00238093	-0.0772261	0.033	0.056	1	CCDC148
0.00238779	-0.140815	0.122	0.163	1	ARMC9
0.00240219	-0.209608	0.132	0.172	1	UBTD2
0.00240716	-0.127055	0.091	0.127	1	SMC4
0.00242186	-0.132877	0.188	0.236	1	WDR26
0.00243851	-0.123181	0.029	0.051	1	CFAP161
0.00244829	-0.149559	0.151	0.194	1	IL4R
0.00244831	-0.121397	0.143	0.188	1	TUBGCP5
0.00245269	-0.133215	0.137	0.18	1	MYH10
0.00245918	-0.131654	0.084	0.118	1	FSIP2-AS1
0.00247102	-0.209724	0.296	0.351	1	ETV6
0.0024958	-0.0935299	0.057	0.085	1	ZNF568
0.00250748	0.252579	0.48	0.452	1	RUFY3
0.00251211	-0.137722	0.036	0.059	1	C2
0.00254217	-0.166855	0.396	0.451	1	SRPK2
0.00260938	-0.149484	0.249	0.304	1	LAMC3
0.00264167	-0.14055	0.076	0.107	1	TEAD2
0.00264273	-0.154928	0.178	0.225	1	FGFR1OP2
0.00264685	-0.123218	0.15	0.194	1	UBA2
0.00265397	-0.115497	0.136	0.178	1	TRAM2
0.00265494	-0.127489	0.193	0.242	1	AGO4
0.00266081	-0.120982	0.23	0.284	1	TTC7A
0.00266719	0.168194	0.057	0.033	1	PRDM6
0.00266763	0.179899	0.072	0.046	1	L3MBTL1
0.00270049	-0.0944794	0.16	0.206	1	ZCCHC14
0.00272094	-0.188158	0.031	0.052	1	AC007091.1
0.00272863	-0.162278	0.061	0.089	1	CLPTM1L
0.00272915	0.267581	0.184	0.145	1	CREBRF
0.00274656	-0.166123	0.148	0.191	1	CD2AP
0.00275065	-0.183685	0.327	0.382	1	PTPRS
0.00275091	0.283473	0.156	0.121	1	LIMD1
0.00275597	-0.154443	0.321	0.38	1	EVI5
0.0027578	-0.185657	0.197	0.246	1	DAPK2
0.00276838	-0.277228	0.063	0.092	1	CCSER1
0.00284913	-0.103354	0.055	0.083	1	VCP
0.002866	-0.150219	0.283	0.34	1	TMEM165
0.00289549	-0.0926488	0.034	0.057	1	NT5E
0.00290151	-0.0353564	0.052	0.08	1	CFAP70
0.00290478	0.223895	0.506	0.472	1	IL16
0.00291173	-0.229712	0.102	0.137	1	NOTCH1
0.00291205	-0.156204	0.439	0.498	1	PPFIBP1
0.00294573	0.301735	0.202	0.164	1	LDLRAD3
0.00296826	-0.0907493	0.06	0.089	1	ZNF107
0.00297588	-0.173925	0.121	0.16	1	RBFOX1
0.00299106	-0.155739	0.089	0.123	1	TMEM44
0.00300609	0.145381	0.061	0.036	1	ARHGAP15
0.00300883	-0.126478	0.159	0.204	1	TBC1D23
0.00300972	-0.122322	0.367	0.426	1	TRPM7
0.00302043	-0.0869516	0.042	0.067	1	EPHB4
0.00303941	-0.146759	0.157	0.202	1	ARHGEF10L
0.00304466	-0.140379	0.099	0.135	1	AL807742.1
0.00306396	-0.110184	0.152	0.197	1	CUEDC1
0.00311405	-0.0967033	0.039	0.063	1	LINC02284
0.00312555	-0.10639	0.171	0.217	1	SLC38A6
0.00312597	-0.142955	0.129	0.169	1	DZIP1L
0.00315934	-0.104268	0.156	0.199	1	SPTLC1
0.00320384	-0.282107	0.119	0.155	1	DISC1
0.0032094	0.20962	0.115	0.083	1	BTBD8
0.00322017	-0.0988649	0.058	0.087	1	CCNYL1
0.00322582	-0.0517663	0.087	0.122	1	ARPC1B
0.00324386	-0.125985	0.389	0.453	1	WDR60
0.00324768	-0.102935	0.057	0.085	1	DHX33
0.0032685	-0.221154	0.129	0.167	1	MINK1
0.00328525	-0.0929544	0.145	0.188	1	RTTN
0.00329854	-0.282716	0.032	0.053	1	HS6ST3
0.00331202	-0.0805224	0.122	0.164	1	POM121C
0.00333321	-0.0872369	0.117	0.158	1	KMT5A
0.00334157	-0.170849	0.275	0.328	1	FRY
0.00334957	-0.114272	0.168	0.214	1	CLIC4
0.00336345	-0.201728	0.375	0.426	1	SYNE2
0.00339363	-0.306987	0.049	0.074	1	MT-CO2
0.00344007	-0.127354	0.07	0.101	1	SAMD5
0.00344705	-0.120779	0.102	0.138	1	ZNF519
0.00347571	-0.147898	0.359	0.414	1	CASK
0.00347653	0.363879	0.22	0.185	1	NR2F2
0.00348624	0.217824	0.109	0.078	1	AL078600.1
0.00352011	-0.121295	0.105	0.141	1	AC090578.1
0.00353413	-0.0865886	0.036	0.058	1	IDH3A
0.00354505	0.229225	0.245	0.203	1	GARNL3
0.00355734	-0.103673	0.117	0.156	1	YY1
0.00357371	-0.25369	0.132	0.171	1	ADCY4
0.00358452	0.179003	0.059	0.036	1	ZNF385B
0.00364698	0.277608	0.484	0.466	1	MKLN1
0.00366013	-0.217051	0.249	0.296	1	SEPTIN9
0.00366552	0.190253	0.097	0.068	1	FAM117B
0.00367645	-0.196354	0.04	0.064	1	RSPO1
0.00368292	-0.102983	0.257	0.311	1	RAB28
0.00370456	-0.217819	0.234	0.283	1	UBE2H
0.00371006	-0.15333	0.053	0.08	1	AC093334.1
0.00372261	-0.139271	0.103	0.138	1	NREP
0.00373692	-0.146357	0.089	0.123	1	MVB12B
0.00375522	-0.173378	0.054	0.081	1	LNX1
0.00379017	-0.149838	0.155	0.198	1	AGPAT3
0.00379949	0.197626	0.122	0.09	1	HNMT
0.00380913	0.233727	0.258	0.218	1	GRK5
0.00384163	-0.089913	0.059	0.088	1	CAP2
0.00384885	0.3242	0.151	0.119	1	PAGR1
0.00392599	-0.234237	0.102	0.135	1	LINC00578
0.00394033	-0.126082	0.039	0.062	1	HPRT1
0.00396046	-0.126215	0.054	0.081	1	KATNAL2
0.00396177	-0.109533	0.077	0.109	1	EHD2
0.00397446	0.261028	0.058	0.036	1	GPM6B
0.00398646	-0.120761	0.284	0.337	1	FLNB
0.00400984	-0.123668	0.199	0.247	1	GATAD2A
0.00401667	-0.0892276	0.211	0.261	1	UBE2R2
0.00409408	-0.0740941	0.035	0.058	1	ZNF793
0.00410017	-0.136808	0.083	0.115	1	RYBP
0.00410318	-0.0957502	0.074	0.105	1	SH3GL1
0.0041099	-0.0571788	0.119	0.158	1	TMEM181
0.00412013	-0.0396753	0.08	0.112	1	GMPS
0.00412045	-0.0798289	0.139	0.181	1	SLAIN2
0.00413022	-0.0482956	0.267	0.323	1	STRN3
0.00414763	0.218672	0.057	0.035	1	COLGALT2
0.00415181	-0.175107	0.135	0.173	1	NOP56
0.00415393	-0.184996	0.211	0.258	1	CDK5RAP2
0.00416015	-0.100475	0.086	0.119	1	ARHGEF6
0.00417416	-0.156517	0.24	0.291	1	SMOC2
0.00419852	-0.158761	0.154	0.194	1	DDX10
0.00420577	0.243924	0.231	0.192	1	SDC2
0.00422668	-0.178301	0.212	0.26	1	ADAM10
0.00422802	-0.0970479	0.029	0.05	1	HAPLN3
0.00427094	-0.141058	0.092	0.126	1	NARS
0.00427129	-0.164621	0.215	0.261	1	PSME4
0.00428683	-0.110848	0.12	0.158	1	SLC25A46
0.0042973	0.152989	0.528	0.494	1	LPAR1
0.00430804	0.186961	0.072	0.047	1	DUXAP8
0.00430955	-0.214218	0.348	0.397	1	CD44
0.00431299	-0.146505	0.073	0.103	1	ZNRF1
0.00433	-0.135958	0.343	0.396	1	RTN4
0.00433392	-0.168057	0.076	0.107	1	SLC66A2
0.00435965	-0.130009	0.275	0.326	1	ACAD11
0.00436919	-0.118979	0.096	0.131	1	SLC35D1
0.00437917	0.141987	0.65	0.623	1	EBF1
0.00438202	0.209785	0.149	0.114	1	RUSC1
0.00439298	-0.16059	0.131	0.17	1	TMEM65
0.00439847	-0.123293	0.16	0.202	1	ATF6
0.00440233	-0.264515	0.078	0.108	1	ST6GAL1
0.0044238	-0.0864752	0.135	0.175	1	SMC6
0.00442819	-0.0511571	0.275	0.336	1	MDN1
0.00442846	-0.160229	0.208	0.253	1	ZC3H7A
0.00442909	-0.113114	0.077	0.109	1	NDUFAF6
0.00444063	0.275811	0.15	0.116	1	CROCC
0.0044546	-0.219075	0.097	0.13	1	CBX3
0.00445789	-0.149956	0.107	0.142	1	PARVB
0.00447766	-0.120628	0.11	0.146	1	EXOC5
0.00451565	-0.135745	0.132	0.17	1	PLXNA3
0.00451849	-0.119147	0.035	0.056	1	RPSA
0.00452348	-0.234489	0.068	0.096	1	GLIS3
0.0045513	0.217057	0.228	0.19	1	PHYKPL
0.00467339	-0.0977805	0.086	0.118	1	KCTD13
0.00467422	-0.0992876	0.1	0.135	1	CBL
0.00467936	-0.148312	0.062	0.088	1	NEPRO
0.00468113	-0.0609601	0.036	0.058	1	TRIM41
0.00469477	-0.0845082	0.191	0.239	1	CCDC66
0.00470243	0.10975	0.05	0.029	1	TRHDE
0.00472314	-0.154436	0.136	0.174	1	OLA1
0.00474907	0.183097	0.589	0.564	1	TCF4
0.00477902	0.197364	0.442	0.408	1	NRP1
0.00479947	-0.088907	0.109	0.145	1	XPO5
0.00481287	-0.0809884	0.118	0.157	1	GNAI1
0.0048134	-0.0906326	0.05	0.076	1	VAV3
0.00488117	-0.163323	0.11	0.145	1	PCED1B
0.00491705	0.422739	0.173	0.138	1	LRRC7
0.00492453	-0.145844	0.371	0.43	1	PDGFRB
0.00497006	-0.258498	0.042	0.064	1	KIRREL3
0.00497378	-0.19932	0.143	0.181	1	AL136441.1
0.00497829	-0.127823	0.236	0.288	1	ITGA9
0.00509263	-0.171238	0.093	0.125	1	POT1
0.00509831	-0.0674562	0.092	0.126	1	SERBP1
0.00510049	-0.0632848	0.076	0.106	1	DTNBP1
0.00510885	-0.142648	0.241	0.291	1	CD99
0.00513135	0.279303	0.201	0.165	1	GABPB2
0.00515871	0.107848	0.069	0.044	1	CYP4F12
0.00516205	-0.129978	0.075	0.105	1	PDLIM1
0.0051953	0.234969	0.226	0.19	1	MAU2
0.00520185	-0.0665201	0.058	0.085	1	STX6
0.0052505	-0.0862781	0.12	0.156	1	KSR1
0.00525867	-0.102869	0.041	0.064	1	BASP1
0.00526654	-0.128319	0.244	0.295	1	PAXBP1
0.00526795	-0.133048	0.268	0.321	1	JAM3
0.00527781	-0.0435782	0.112	0.148	1	APLP2
0.00528233	-0.0242019	0.042	0.066	1	TMUB2
0.00528457	-0.0956492	0.068	0.096	1	GIT1
0.00529872	-0.113015	0.111	0.147	1	ZNF318
0.00530655	0.23013	0.148	0.115	1	FAM110B
0.0053229	0.27117	0.288	0.253	1	RBPMS
0.00533959	-0.100801	0.141	0.182	1	NSUN2
0.00543341	-0.246033	0.273	0.318	1	IFI16
0.00543976	-0.12024	0.03	0.05	1	PBLD
0.00546952	-0.157717	0.135	0.173	1	UBP1
0.00550479	0.138696	0.064	0.041	1	GLO1
0.005505	-0.157328	0.228	0.276	1	METTL15
0.00551187	-0.17724	0.706	0.742	1	CFH
0.00551256	-0.144787	0.062	0.089	1	CPD
0.00553518	0.177808	0.07	0.046	1	F3
0.00554159	-0.130147	0.092	0.125	1	ERMARD
0.00554571	-0.110347	0.189	0.235	1	RFX3-AS1
0.00554605	-0.0688904	0.065	0.093	1	TAF4
0.0055745	-0.0782544	0.076	0.106	1	NR2F1-AS1
0.00557809	0.242615	0.076	0.051	1	CARMN
0.00557906	-0.142552	0.206	0.249	1	DNAJC1
0.00559954	-0.170988	0.248	0.295	1	TOP2B
0.00560904	-0.19506	0.37	0.416	1	ODF2L
0.00563942	-0.11847	0.241	0.29	1	AAK1
0.00564705	-0.107987	0.199	0.246	1	TP53BP1
0.00565219	-0.0451379	0.121	0.16	1	EHMT2
0.00567251	-0.129303	0.096	0.129	1	TTN-AS1
0.00567503	-0.0578735	0.166	0.212	1	INTS10
0.00569603	-0.0827225	0.218	0.268	1	CNTN3
0.00573498	-0.172837	0.081	0.111	1	KLF3-AS1
0.00578523	0.276913	0.186	0.152	1	LSS
0.00581071	-0.214426	0.124	0.16	1	OGDH
0.00586644	-0.242119	0.033	0.054	1	CSMD3
0.00588229	-0.172472	0.227	0.271	1	VPS53
0.00590732	-0.11224	0.328	0.386	1	PREX2
0.00592311	-0.155852	0.092	0.124	1	HAS2
0.00594039	-0.139486	0.176	0.216	1	ATRN
0.00594396	-0.158831	0.072	0.1	1	FAM122B
0.00596005	0.176825	0.064	0.041	1	GTF2H3
0.00597203	-0.144904	0.047	0.07	1	RRP12
0.00599275	-0.140829	0.036	0.058	1	PKN3
0.00600249	-0.106124	0.404	0.461	1	COL15A1
0.0060185	-0.145104	0.437	0.488	1	HERC4
0.00603334	-0.133654	0.032	0.052	1	RGS17
0.0060615	0.0432592	0.058	0.086	1	SAP25
0.00609404	-0.0697801	0.117	0.154	1	OBSL1
0.00610451	-0.167631	0.217	0.261	1	PHF20
0.00610943	-0.176744	0.143	0.181	1	PRKCI
0.00611422	-0.114999	0.295	0.352	1	CDR2
0.00614956	-0.115164	0.073	0.102	1	PCDH7
0.00618044	0.233233	0.286	0.25	1	FARS2
0.0061869	-0.091203	0.105	0.139	1	TMEM87B
0.00619586	-0.192404	0.039	0.061	1	CADM1
0.00620752	0.117092	0.059	0.037	1	HOXA3
0.0062447	-0.109787	0.204	0.25	1	ITGA6
0.00626837	-0.0882972	0.102	0.136	1	UBA3
0.00629344	-0.334269	0.129	0.163	1	MECOM
0.00632972	-0.221697	0.044	0.066	1	KANK3
0.00633869	-0.131807	0.204	0.248	1	PCF11
0.00635422	-0.096791	0.145	0.186	1	AC073475.1
0.00636411	-0.0956378	0.162	0.204	1	NXF1
0.00637001	-0.0756364	0.461	0.528	1	AHI1
0.0063897	-0.141175	0.107	0.142	1	RELN
0.00640812	-0.14435	0.159	0.2	1	PRR5
0.00642967	-0.161733	0.15	0.188	1	CHIC1
0.0064707	0.207812	0.39	0.352	1	ABLIM1
0.00649725	-0.165536	0.343	0.396	1	SRSF4
0.00654508	0.287473	0.258	0.224	1	STX16
0.00661952	-0.131818	0.095	0.127	1	NDUFAF5
0.00662741	-0.239533	0.165	0.205	1	THSD7A
0.00663927	-0.0743141	0.085	0.117	1	ETF1
0.00666266	-0.0730579	0.109	0.144	1	TRIB2
0.00671131	-0.142226	0.047	0.071	1	DCX
0.00671569	-0.119417	0.635	0.688	1	TTC28
0.00673709	-0.399009	0.158	0.194	1	DIRC3
0.00675907	-0.138567	0.174	0.215	1	CHIC2
0.00677357	-0.0969801	0.061	0.087	1	ETS2
0.00682612	-0.0791716	0.033	0.053	1	MRPL39
0.00683323	-0.076989	0.271	0.324	1	PCGF3
0.00684753	-0.120296	0.121	0.156	1	ARL13B
0.00684983	-0.121419	0.402	0.46	1	ATXN2
0.00689529	-0.0738273	0.135	0.174	1	ATF4
0.0068986	-0.325511	0.058	0.083	1	CNTNAP2
0.00695146	-0.100561	0.265	0.314	1	MCC
0.00697539	-0.0993751	0.033	0.054	1	AKR1C3
0.00698032	-0.074114	0.218	0.264	1	HNRNPH3
0.00702091	0.195969	0.088	0.062	1	PDHA1
0.00704187	-0.043654	0.049	0.073	1	LRP12
0.00704968	-0.110296	0.109	0.142	1	POLE
0.00708829	-0.17153	0.037	0.058	1	MARCH3
0.00708833	-0.0879069	0.14	0.179	1	UBN1
0.00708942	-0.149967	0.101	0.133	1	TULP4
0.00709446	0.16074	0.087	0.061	1	MTMR4
0.007102	0.289462	0.339	0.31	1	KAT6B
0.00710867	0.151382	0.36	0.317	1	INSR
0.00711473	-0.0640972	0.141	0.182	1	GANC
0.00714514	-0.0429967	0.163	0.205	1	NDEL1
0.00723194	-0.135565	0.1	0.132	1	CASTOR3
0.00724109	-0.104703	0.059	0.085	1	GORASP1
0.00725371	0.357969	0.159	0.127	1	LINC01807
0.00728566	-0.0725812	0.074	0.103	1	AGK
0.00730094	-0.194076	0.124	0.159	1	DAB1
0.0073019	0.148289	0.064	0.042	1	TMEM8B
0.0073437	-0.183702	0.296	0.346	1	FUT8
0.00738427	-0.115432	0.202	0.246	1	DGKH
0.00739267	-0.196443	0.096	0.127	1	NELFCD
0.00741897	-0.143448	0.363	0.41	1	ADK
0.00741952	-0.0692983	0.168	0.209	1	FKBP9
0.00742598	-0.0911657	0.211	0.258	1	DDX24
0.00743024	-0.0611846	0.131	0.169	1	GGA3
0.00743678	-0.0502521	0.092	0.124	1	ZNF589
0.00746346	0.351359	0.229	0.196	1	APCDD1
0.00751657	-0.11307	0.479	0.539	1	EIF4G3
0.00753706	-0.0497809	0.102	0.137	1	TSPAN14
0.00757509	-0.0786363	0.047	0.07	1	AC007262.2
0.00761448	-0.0873453	0.058	0.084	1	CD276
0.00763789	-0.0647829	0.103	0.137	1	NLRC5
0.00764168	-0.182397	0.086	0.115	1	AL390957.1
0.00771644	-0.116238	0.148	0.189	1	CTCF
0.00772664	-0.0485782	0.072	0.101	1	CTNNAL1
0.00776455	-0.12766	0.11	0.145	1	MADD
0.00777496	0.233531	0.092	0.066	1	BDNF-AS
0.00777743	0.204357	0.164	0.131	1	PREPL
0.00780854	-0.0652325	0.211	0.262	1	SPIN1
0.00782813	-0.128914	0.064	0.09	1	CRNDE
0.00783051	-0.0673937	0.174	0.217	1	TRAF5
0.00785122	-0.227624	0.039	0.06	1	CRYBG1
0.00785908	-0.162803	0.275	0.321	1	STXBP5
0.00789643	-0.118281	0.292	0.341	1	ZFP36L2
0.00792071	-0.11027	0.275	0.324	1	COG5
0.00798888	-0.122759	0.064	0.089	1	STXBP6
0.00805044	-0.180499	0.092	0.122	1	SEC31B
0.00805049	-0.215681	0.288	0.333	1	COL5A3
0.0081134	0.147791	0.308	0.267	1	ADGRL2
0.00811887	-0.398046	0.107	0.138	1	ABCB1
0.00812071	-0.0796009	0.052	0.076	1	RBAK
0.00815333	-0.213695	0.048	0.07	1	FILIP1
0.00817983	-0.147968	0.034	0.054	1	C1orf198
0.00819482	-0.0889975	0.297	0.351	1	DYM
0.00820067	-0.123847	0.057	0.082	1	AC119673.2
0.00821778	0.140974	0.053	0.032	1	RGL3
0.00822961	-0.100719	0.058	0.083	1	BCAR1
0.00827018	-0.103669	0.042	0.064	1	SCAF1
0.00828294	-0.106139	0.143	0.179	1	CDC25B
0.00832026	-0.113513	0.155	0.195	1	GPC6
0.00833574	-0.0796934	0.144	0.182	1	PPME1
0.00837759	-0.00732901	0.046	0.069	1	PCNX3
0.0084763	0.258096	0.353	0.324	1	PPP1R12B
0.0084868	-0.11329	0.193	0.236	1	RYK
0.008508	-0.075831	0.081	0.11	1	EEPD1
0.00851977	0.267714	0.108	0.081	1	BMPR1B
0.00853225	0.236706	0.438	0.41	1	UST
0.00861651	-0.217674	0.046	0.069	1	ROBO4
0.00863428	0.394616	0.36	0.33	1	SLC22A3
0.00868886	-0.13062	0.072	0.1	1	STK38L
0.00869766	-0.0887461	0.192	0.236	1	NMD3
0.00869782	-0.127153	0.227	0.271	1	DNM3OS
0.00870718	-0.0546063	0.057	0.082	1	VEGFB
0.0087123	0.313544	0.532	0.513	1	TRIO
0.00872586	-0.161747	0.363	0.412	1	TRPS1
0.00872623	-0.151	0.159	0.197	1	SYNCRIP
0.00875265	-0.112648	0.428	0.476	1	MAGI2
0.00876954	-0.160952	0.05	0.073	1	TMEM106B
0.00880155	-0.154476	0.188	0.228	1	NAA35
0.00880526	-0.129386	0.071	0.099	1	MDM1
0.00881703	0.135283	0.05	0.031	1	SULT1A1
0.00882673	-0.0711645	0.194	0.238	1	ST3GAL5
0.00882765	-0.0706821	0.052	0.076	1	BRMS1L
0.00883142	-0.138402	0.07	0.097	1	ZNF714
0.00884878	-0.0995607	0.342	0.396	1	SCMH1
0.00889526	0.166091	0.083	0.058	1	DIMT1
0.00891523	-0.100537	0.033	0.052	1	AKR1C2
0.00891806	-0.0873362	0.07	0.097	1	KBTBD2
0.00898493	-0.126322	0.103	0.136	1	GNL1
0.00899943	-0.0507336	0.251	0.301	1	MAST2
0.00900652	-0.139463	0.107	0.14	1	BRD7
0.00902124	-0.0840615	0.065	0.092	1	CLCN5
0.00902624	-0.121885	0.048	0.071	1	SCCPDH
0.00905207	-0.148688	0.103	0.135	1	TMEM175
0.00906202	-0.155075	0.105	0.136	1	ARHGEF2
0.00907665	-0.123577	0.059	0.084	1	BCAR3
0.00907924	0.163953	0.108	0.081	1	BANP
0.00911284	0.331453	0.414	0.386	1	LAMB1
0.00911659	-0.0560921	0.255	0.308	1	CAMK2D
0.00914057	0.289131	0.211	0.179	1	SLC38A2
0.00915863	-0.411416	0.088	0.116	1	MYRIP
0.00920066	-0.076015	0.234	0.283	1	DENND5A
0.00920148	0.378609	0.193	0.16	1	EBF2
0.00925422	-0.0660007	0.172	0.212	1	CHSY3
0.00929216	-0.160613	0.042	0.063	1	MMP23B
0.00931555	-0.144027	0.032	0.051	1	AZIN2
0.00933681	-0.0966231	0.031	0.05	1	MYPOP
0.00935017	-0.0624953	0.119	0.154	1	NUAK1
0.00935342	-0.0972648	0.033	0.053	1	NOL4L
0.00937599	-0.0671835	0.197	0.242	1	CUL1
0.00941542	-0.0994455	0.039	0.059	1	MX1
0.00941834	-0.0867788	0.419	0.482	1	CPLANE1
0.00943326	-0.158871	0.156	0.194	1	ATP11C
0.00943404	-0.109242	0.242	0.287	1	RNF24
0.00944812	-0.245152	0.078	0.105	1	LAMA3
0.00950476	-0.117838	0.102	0.133	1	PDIA5
0.00954978	-0.0250498	0.298	0.353	1	FAR1
0.0095873	-0.0814713	0.131	0.167	1	GALNT1
0.00964976	-0.117065	0.105	0.137	1	AC020916.1
0.00966159	-0.159199	0.171	0.213	1	TECPR2
0.0096668	0.275903	0.127	0.099	1	AC087854.1
0.00967586	-0.0766216	0.033	0.053	1	BX322234.1
0.00968329	-0.0820126	0.11	0.144	1	CAPRIN1
0.00971086	0.278931	0.108	0.082	1	CYP1B1-AS1
0.00971644	-0.149348	0.182	0.22	1	UBL3
0.00972124	-0.0699322	0.123	0.158	1	CORO2B
0.00973229	-0.0950455	0.16	0.2	1	IRF3
0.0097348	-0.151586	0.219	0.262	1	KRIT1
0.00978285	-0.467605	0.133	0.164	1	PECAM1
0.00979661	-0.187001	0.07	0.096	1	CBY1
0.0098011	0.143672	0.053	0.033	1	DDX11
0.00986273	0.278539	0.288	0.254	1	LIFR
0.00989687	-0.14	0.173	0.213	1	XRN2
0.00994906	-0.121108	0.069	0.096	1	AFG1L
0.00998403	-0.0896222	0.561	0.611	1	ROBO2
0.00998921	-0.118936	0.347	0.394	1	HIPK3
0.010009	0.194631	0.251	0.217	1	LRCH1
0.0100486	-0.137396	0.081	0.109	1	MTMR12
0.0100504	-0.0329557	0.109	0.142	1	LPIN2
0.0100613	-0.143688	0.315	0.361	1	MEG8
0.0101244	0.162812	0.094	0.068	1	PDK3
0.0101569	-0.102516	0.197	0.24	1	DDX3X
0.0101699	-0.177436	0.192	0.23	1	TWIST1
0.0101774	0.121702	0.19	0.153	1	MAP3K5
0.0101809	-0.158538	0.043	0.064	1	INPP5D
0.0101853	-0.094107	0.067	0.093	1	ARHGAP20
0.0102013	-0.076372	0.032	0.051	1	SLC25A44
0.0102386	-0.17519	0.084	0.111	1	TAOK2
0.0103055	-0.0631485	0.164	0.205	1	AMT
0.0103118	-0.119251	0.32	0.374	1	PABPN1
0.0103351	-0.111838	0.087	0.116	1	C18orf25
0.010359	-0.144274	0.148	0.185	1	MTMR1
0.0103784	0.125178	0.125	0.095	1	KLF6
0.0104402	-0.154865	0.041	0.062	1	NAMPT
0.0104502	-0.0946589	0.074	0.101	1	YWHAG
0.0104688	-0.0966785	0.135	0.171	1	MOK
0.0104693	-0.114981	0.051	0.074	1	SURF6
0.0104844	-0.187172	0.079	0.106	1	PABPC4
0.0104847	-0.0182504	0.167	0.211	1	TNKS1BP1
0.0104857	-0.0303661	0.033	0.053	1	GAPDH
0.0104921	-0.140473	0.047	0.07	1	EPM2A
0.0105015	-0.0618003	0.134	0.171	1	AGAP3
0.0105023	0.266508	0.093	0.068	1	TRMT1
0.0105284	0.172338	0.056	0.036	1	KIAA1614
0.0105518	-0.130401	0.132	0.167	1	GLCCI1
0.0105939	-0.133727	0.046	0.067	1	SH3BP4
0.0106034	-0.108427	0.087	0.115	1	HIVEP3
0.0106168	-0.032709	0.172	0.212	1	SPPL2A
0.0106251	-0.0137988	0.147	0.186	1	TENM4
0.0106691	-0.124145	0.249	0.295	1	DENND1A
0.0106792	-0.0936548	0.128	0.164	1	EML3
0.0106821	-0.0538652	0.13	0.166	1	IFNGR2
0.0106881	0.00485067	0.19	0.237	1	KIAA1671
0.0107039	0.216605	0.307	0.272	1	SAMHD1
0.0107104	-0.057771	0.125	0.16	1	BTBD10
0.0107318	-0.100266	0.041	0.062	1	ISCU
0.0107339	0.222341	0.39	0.356	1	SETBP1
0.0108381	-0.0510241	0.038	0.058	1	PES1
0.0108398	-0.156327	0.231	0.276	1	TANC1
0.0108771	0.105071	0.079	0.055	1	POLDIP3
0.0108917	0.171962	0.108	0.081	1	CHMP3
0.010966	-0.0371849	0.05	0.073	1	RNFT1
0.0109829	-0.134726	0.046	0.067	1	ZSCAN26
0.0109855	-0.0726491	0.071	0.098	1	RAB2B
0.0109872	-0.115788	0.038	0.058	1	LZTS1
0.0110184	0.125054	0.882	0.847	1	COL6A1
0.011034	-0.136656	0.218	0.261	1	CREB3L2
0.0110407	-0.0884101	0.062	0.088	1	RNF213-AS1
0.011048	0.209527	0.081	0.058	1	DLGAP1
0.0110484	0.024412	0.251	0.306	1	TRAP1
0.0110646	-0.155884	0.092	0.122	1	ADAM22
0.0111116	-0.0491612	0.067	0.093	1	FBXL18
0.0111699	-0.0568608	0.036	0.056	1	TTYH3
0.011202	0.143329	0.106	0.078	1	FLT3LG
0.0112083	-0.128491	0.364	0.414	1	CTNND1
0.0112141	-0.174047	0.049	0.071	1	ZNF675
0.0112562	-0.0870784	0.075	0.102	1	CCDC40
0.0113743	-0.0632052	0.045	0.066	1	SETD1A
0.0113797	-0.089198	0.15	0.187	1	FBH1
0.0114823	-0.0897571	0.184	0.225	1	BAZ1A
0.0115033	-0.109171	0.092	0.121	1	TDRD7
0.011591	-0.130987	0.04	0.061	1	RPS18
0.0115946	0.20249	0.081	0.058	1	AC010201.3
0.0116405	-0.137137	0.059	0.083	1	TCEA2
0.0117318	0.272206	0.185	0.155	1	RBM3
0.0117414	-0.0388852	0.303	0.359	1	DYNC1LI2
0.011756	-0.127184	0.121	0.155	1	MAMLD1
0.0117661	-0.15833	0.049	0.071	1	AC024901.1
0.0117938	0.184084	0.055	0.036	1	CCDC200
0.0118162	-0.130364	0.105	0.136	1	EGLN1
0.0118647	-0.0542841	0.132	0.168	1	DIPK1A
0.0118661	-0.0767271	0.075	0.102	1	RHEB
0.0118941	-0.11643	0.096	0.127	1	FNIP2
0.0119299	0.186821	0.09	0.066	1	IL33
0.011941	-0.0696318	0.113	0.146	1	SH3BP5
0.0120363	-0.0923415	0.405	0.461	1	BMERB1
0.0120574	-0.090708	0.184	0.227	1	TRIOBP
0.01209	-0.160903	0.271	0.316	1	DHX36
0.0120937	0.100945	0.058	0.038	1	ZNF595
0.0121979	-0.0608483	0.168	0.209	1	FAM102B
0.0122126	-0.116643	0.227	0.273	1	RPS6KC1
0.0122779	-0.0719887	0.103	0.135	1	BBS5
0.012309	-0.182103	0.076	0.103	1	PTP4A2
0.0123114	-0.0842155	0.107	0.138	1	HK1
0.0123297	-0.074346	0.214	0.258	1	ARHGAP17
0.0123682	-0.0537458	0.073	0.1	1	DNAJC15
0.0123904	0.232471	0.268	0.234	1	CALCOCO2
0.012422	-0.00675072	0.05	0.073	1	ERF
0.0124907	-0.0449805	0.085	0.114	1	INPP1
0.0125981	-0.200687	0.113	0.143	1	YES1
0.0126028	-0.1077	0.152	0.188	1	TARSL2
0.0126116	-0.0365297	0.117	0.15	1	GLIS1
0.0127225	-0.0949986	0.245	0.289	1	ZBTB46
0.0127534	-0.149368	0.095	0.125	1	TLL1
0.0127668	-0.101876	0.036	0.055	1	TBC1D31
0.0127691	-0.102443	0.436	0.491	1	TCF7L2
0.0127703	-0.17177	0.25	0.292	1	ZZEF1
0.0128273	-0.097776	0.331	0.385	1	WDPCP
0.0129718	-0.0600373	0.046	0.067	1	PLCB3
0.0129808	-0.0774255	0.305	0.359	1	ITPR3
0.0131965	0.196099	0.565	0.542	1	ANKRD11
0.0132032	0.176973	0.234	0.198	1	BCL2
0.0132889	-0.0944461	0.093	0.122	1	SELENOI
0.0133096	0.180034	0.161	0.13	1	SH2B1
0.01336	-0.11579	0.272	0.316	1	OXR1
0.0133973	-0.377373	0.213	0.244	1	CACNA2D3
0.013454	-0.197687	0.5	0.541	1	HSPG2
0.0134553	-0.102816	0.266	0.309	1	CWF19L2
0.0134598	-0.23521	0.141	0.174	1	RAPGEF3
0.0134804	-0.103021	0.076	0.102	1	AAGAB
0.0134867	-0.13886	0.123	0.156	1	AC008014.1
0.0134972	0.332891	0.328	0.3	1	CCBE1
0.0135808	-0.152055	0.266	0.314	1	ANO6
0.0136235	-0.0926538	0.061	0.085	1	HSPH1
0.0136624	-0.16617	0.046	0.067	1	MGAT4A
0.0136671	-0.0905396	0.055	0.078	1	SLC35D2
0.0136805	-0.188836	0.057	0.08	1	TRIM65
0.0136909	-0.12946	0.057	0.08	1	MAP1LC3A
0.0138256	-0.0535051	0.054	0.077	1	CNTROB
0.0138878	-0.1485	0.165	0.201	1	VAPA
0.0139025	-0.0972429	0.035	0.053	1	GAS1RR
0.0139065	-0.0504159	0.064	0.088	1	MYLIP
0.01393	-0.181348	0.081	0.107	1	TSHZ1
0.0139721	-0.0695185	0.066	0.092	1	FAM66C
0.0140069	-0.134588	0.217	0.257	1	PSPC1
0.0140328	-0.0449368	0.032	0.05	1	DBNDD2
0.0140515	-0.110018	0.183	0.22	1	UIMC1
0.0140673	-0.051705	0.168	0.207	1	PRRX2
0.0140914	0.194489	0.099	0.074	1	HLF
0.0141118	-0.0925653	0.036	0.055	1	RIPK2
0.0141385	0.208719	0.467	0.441	1	CPQ
0.0141491	-0.14602	0.057	0.079	1	LINC01684
0.0141563	0.197915	0.097	0.073	1	STK17B
0.0141642	-0.174702	0.092	0.12	1	CTNNBL1
0.0142034	-0.126212	0.072	0.098	1	TFEB
0.0142969	0.236284	0.099	0.074	1	TXNRD2
0.0143252	-0.150961	0.132	0.165	1	KPNA4
0.0143492	-0.0875552	0.046	0.067	1	TAGLN
0.0143702	0.187382	0.334	0.299	1	ABCA5
0.0143714	0.140307	0.054	0.036	1	TBX3
0.0143892	-0.170521	0.049	0.07	1	SGO1-AS1
0.0144661	-0.136197	0.148	0.182	1	SPARC
0.0145111	0.282971	0.094	0.069	1	AC099520.1
0.0145661	-0.15708	0.303	0.348	1	ACVR2A
0.0146577	0.0820601	0.051	0.032	1	ANGPT1
0.0147227	-0.175815	0.065	0.089	1	ARAP3
0.0148039	-0.196658	0.233	0.273	1	TMOD3
0.0148066	0.148957	0.075	0.053	1	OSR1
0.0148134	-0.0795133	0.453	0.52	1	GSN
0.0148172	-0.0236705	0.28	0.334	1	FLNA
0.0148398	-0.101817	0.055	0.078	1	HOMER3
0.0148883	0.229758	0.249	0.219	1	XPC
0.0148953	-0.149403	0.246	0.289	1	SLK
0.0149046	0.18991	0.073	0.051	1	ATAD5
0.0149104	-0.0919765	0.132	0.167	1	PITPNM2
0.0149653	-0.15809	0.1	0.13	1	GNB4
0.0151086	-0.0907211	0.188	0.228	1	CCDC82
0.0151568	-0.0943936	0.085	0.113	1	CERS6
0.0151597	-0.0438693	0.036	0.055	1	GLOD4
0.0152682	-0.0271593	0.15	0.187	1	CCDC93
0.0152898	0.180617	0.08	0.057	1	UPK3BL1
0.0153005	0.233753	0.2	0.17	1	RNF217
0.015353	0.210848	0.129	0.103	1	RASSF1
0.0154606	0.255283	0.197	0.167	1	PLCL1
0.0154624	-0.11905	0.223	0.264	1	EML4
0.0155019	0.248001	0.05	0.032	1	TTN
0.0155331	0.218566	0.092	0.069	1	BHMT2
0.0155333	-0.0897367	0.045	0.066	1	NAB2
0.0156365	-0.0710833	0.034	0.052	1	SLC7A1
0.0156574	-0.0604735	0.375	0.429	1	PPP3CA
0.0157118	-0.0253678	0.073	0.1	1	NUP93
0.0157442	0.180535	0.32	0.288	1	DAAM2
0.0157732	-0.0701411	0.148	0.184	1	PTPN21
0.0158286	-0.0926793	0.053	0.074	1	CMTM4
0.0158828	-0.112803	0.044	0.064	1	SOX4
0.0159216	-0.0684304	0.296	0.344	1	NFIX
0.0160185	0.159842	0.146	0.117	1	AAMDC
0.0160317	-0.119814	0.096	0.125	1	CRYL1
0.0160803	-0.111972	0.048	0.069	1	ARRDC1
0.0160847	0.2101	0.062	0.042	1	AC116345.1
0.0160956	-0.128684	0.197	0.235	1	BMP2K
0.0161088	-0.0633761	0.049	0.07	1	IL1RAP
0.0161798	0.192703	0.07	0.049	1	ZC3H4
0.0161899	-0.159064	0.086	0.113	1	PHF10
0.0162408	-0.0710568	0.172	0.207	1	WAPL
0.0162738	-0.0974237	0.072	0.097	1	NDST1
0.0162984	0.184246	0.115	0.089	1	PPP2R3C
0.0163555	-0.0808487	0.344	0.397	1	CEP350
0.016356	-0.0648637	0.264	0.31	1	KDM4C
0.0164044	-0.0996087	0.135	0.167	1	REST
0.0164106	-0.103968	0.034	0.052	1	ADAMTSL2
0.0164421	-0.0768659	0.039	0.058	1	ZNF564
0.0164789	-0.0638212	0.142	0.178	1	ANKRD50
0.0165089	0.260793	0.394	0.37	1	PBX1
0.0165453	-0.12962	0.056	0.078	1	PUF60
0.0165581	-0.28562	0.04	0.058	1	RUNDC3B
0.0165799	-0.0706384	0.222	0.266	1	GNAS
0.0166861	-0.077886	0.152	0.19	1	CSNK1G3
0.016687	-0.24342	0.062	0.085	1	FAM171A1
0.016725	-0.0707609	0.038	0.056	1	FAM200B
0.0167576	-0.0501405	0.046	0.066	1	TGDS
0.0167581	-0.0523123	0.073	0.1	1	EIF4ENIF1
0.0167662	-0.164832	0.183	0.222	1	SLC44A2
0.0167943	-0.0689968	0.039	0.058	1	OARD1
0.0168279	0.000180638	0.141	0.176	1	VRK2
0.0168486	-0.0668631	0.195	0.235	1	NAB1
0.0169158	0.178569	0.746	0.724	1	COL6A2
0.0169732	-0.0768898	0.129	0.162	1	BBS2
0.0169896	-0.0786376	0.059	0.082	1	DNAH6
0.0170125	-0.116102	0.195	0.234	1	ARPC2
0.017041	-0.0924901	0.132	0.165	1	USP14
0.017074	-0.173409	0.098	0.125	1	EIF2S2
0.0170897	0.166658	0.067	0.047	1	AL157392.3
0.0172024	-0.125613	0.252	0.296	1	PPP3CC
0.0172126	-0.0594296	0.099	0.129	1	HCFC2
0.0172422	0.181216	0.069	0.049	1	PSMD3
0.0172445	-0.0496148	0.032	0.05	1	ARL16
0.0172492	-0.0563151	0.059	0.082	1	SLC16A2
0.0173118	-0.0371466	0.089	0.118	1	GP1BB
0.0173384	0.219124	0.277	0.246	1	ATXN7L1
0.0173605	-0.0211521	0.055	0.077	1	B3GLCT
0.0174606	-0.143927	0.062	0.085	1	PPP2R1B
0.017511	-0.137697	0.163	0.197	1	ADCY7
0.0176336	-0.161445	0.059	0.081	1	ASMTL-AS1
0.0176487	-0.0883019	0.249	0.291	1	IGF2R
0.0176695	-0.0734634	0.071	0.096	1	GUF1
0.0177734	-0.0496442	0.038	0.056	1	RPUSD4
0.0177806	-0.0764646	0.203	0.242	1	PTPN14
0.0177851	-0.15125	0.152	0.186	1	THBS3
0.0177901	0.00461298	0.162	0.201	1	NDUFS1
0.0178046	-0.0982056	0.124	0.156	1	CPEB3
0.0178335	-0.0375046	0.11	0.141	1	UGP2
0.0178686	-0.0827194	0.121	0.154	1	SH3RF1
0.0178956	-0.0690828	0.246	0.288	1	ADGRA2
0.0179524	-0.105089	0.037	0.055	1	EZH2
0.0180661	-0.153665	0.283	0.325	1	TAF1
0.0180703	0.242382	0.215	0.185	1	DSE
0.0181062	0.35916	0.216	0.188	1	TENM2
0.018122	-0.0952469	0.267	0.316	1	HDLBP
0.0181331	-0.0170642	0.133	0.167	1	ZNF800
0.0181529	-0.0976127	0.21	0.25	1	PBX3
0.0182478	0.16826	0.282	0.248	1	FAM193A
0.0182634	-0.0792072	0.062	0.085	1	HTRA1
0.0182911	0.192009	0.318	0.284	1	PLCB4
0.0183313	-0.106307	0.398	0.446	1	ASAP1
0.0184128	-0.0950077	0.109	0.139	1	CRIP2
0.018487	-0.0533131	0.057	0.079	1	NDUFS2
0.0186175	-0.208786	0.151	0.184	1	DOCK11
0.0186384	-0.125927	0.089	0.116	1	PTPRJ
0.0186732	-0.0645075	0.163	0.201	1	MIA3
0.0187525	-0.0933158	0.081	0.107	1	MTM1
0.0187579	-0.157996	0.226	0.264	1	TRAK1
0.0187709	0.205692	0.352	0.329	1	EPS8
0.0188808	0.209398	0.353	0.329	1	NPIPB5
0.0188957	0.242023	0.267	0.238	1	ANKRD28
0.0189744	-0.0584579	0.145	0.179	1	NUP58
0.0189908	-0.0281467	0.056	0.078	1	PIGZ
0.0190267	-0.0374686	0.097	0.126	1	RFFL
0.0190436	-0.0786711	0.264	0.31	1	RFX7
0.0190835	-0.143681	0.05	0.07	1	NCAPD3
0.0190989	0.124674	0.058	0.039	1	TCTN2
0.0191345	-0.0861606	0.094	0.122	1	CPEB4
0.0191427	-0.0597468	0.365	0.422	1	SLTM
0.0191605	-0.0550078	0.198	0.239	1	ZMIZ2
0.0191795	-0.137008	0.109	0.137	1	ABCF1
0.0191997	-0.0602204	0.248	0.293	1	EIF5B
0.0192258	-0.0499325	0.036	0.054	1	PPP1CA
0.0192415	0.268961	0.097	0.074	1	ADAMTSL5
0.0192878	0.221048	0.346	0.319	1	RHOJ
0.0192897	-0.0361511	0.054	0.077	1	CDC42EP4
0.0193543	-0.13248	0.077	0.103	1	WNT2B
0.0193795	0.195302	0.139	0.111	1	SMARCD2
0.0193902	0.167717	0.068	0.048	1	LINC02666
0.0195216	-0.0686917	0.054	0.075	1	C1GALT1
0.0195629	-0.0975783	0.234	0.273	1	MAP3K2
0.0195832	-0.0644855	0.035	0.052	1	PHF6
0.0196151	-0.15601	0.09	0.116	1	ACTG1
0.0196443	0.229634	0.087	0.064	1	ZNF75A
0.0197231	0.10025	0.067	0.047	1	A1BG-AS1
0.0197916	-0.0888235	0.131	0.163	1	SH3GLB1
0.0198057	0.13069	0.8	0.798	1	RBMS3
0.019845	-0.097342	0.072	0.096	1	C1orf35
0.0198676	-0.0936077	0.28	0.329	1	PCBP2
0.0199029	-0.0529089	0.085	0.111	1	TPCN2
0.0199433	0.231488	0.159	0.131	1	PDZD2
0.0199752	0.283366	0.266	0.241	1	FBXO42
0.0199803	-0.109485	0.15	0.183	1	TAPBP
0.0200191	-0.13456	0.071	0.095	1	ID1
0.0200575	-0.0878181	0.132	0.164	1	R3HCC1L
0.0200735	-0.126284	0.691	0.742	1	PNISR
0.0201078	0.204144	0.293	0.259	1	RCAN2
0.0201295	-0.113087	0.201	0.239	1	ZEB1-AS1
0.0201927	0.200529	0.109	0.085	1	AMOTL2
0.0202008	0.177032	0.1	0.077	1	RAB30
0.0202027	-0.109864	0.135	0.167	1	ARHGAP31
0.0202616	-0.137116	0.193	0.23	1	RPRD1A
0.0203243	0.177281	0.135	0.108	1	RNF150
0.0203748	-0.0932266	0.11	0.141	1	KIAA0100
0.0204227	-0.106614	0.127	0.159	1	ERP44
0.0204489	-0.0964832	0.117	0.148	1	TRAPPC11
0.0205333	0.124794	0.061	0.042	1	RAI2
0.0205502	-0.063612	0.143	0.176	1	KPNA3
0.0206432	-0.0634648	0.068	0.092	1	CLTB
0.0206958	-0.0802734	0.346	0.393	1	LSM14A
0.0207238	-0.0542265	0.188	0.227	1	FAM168A
0.0207574	0.178271	0.063	0.044	1	LETM1
0.0208841	-0.0676777	0.06	0.082	1	LRRC37A3
0.0209222	-0.00196149	0.173	0.212	1	DVL3
0.0209755	0.266294	0.307	0.278	1	ZKSCAN1
0.0210038	-0.0414575	0.07	0.094	1	ATPAF1
0.0210084	-0.0386589	0.129	0.163	1	MBOAT2
0.0210139	-0.0590105	0.045	0.065	1	PLK3
0.0210647	-0.072487	0.106	0.134	1	PIM3
0.021067	0.181583	0.172	0.142	1	CPSF7
0.0210737	-0.141341	0.338	0.382	1	HNRNPU
0.021133	-0.0729914	0.063	0.085	1	LINC01118
0.021137	-0.107985	0.079	0.104	1	NEK6
0.021219	-0.107751	0.053	0.073	1	SMNDC1
0.0212245	0.150927	0.144	0.116	1	LPCAT2
0.0213644	-0.0549356	0.044	0.064	1	JCAD
0.0214089	-0.0396931	0.107	0.136	1	UBQLN1
0.0214254	-0.12464	0.08	0.104	1	ABHD2
0.0214371	0.0870729	0.053	0.035	1	TRAPPC3
0.021455	-0.0854568	0.231	0.273	1	DOCK7
0.0214578	0.00702995	0.208	0.251	1	FARP2
0.0214822	-0.0946459	0.037	0.055	1	HDAC2-AS2
0.0215074	-0.114316	0.033	0.05	1	KCTD1
0.0215588	-0.121748	0.321	0.369	1	RASA2
0.0216207	-0.103566	0.152	0.185	1	ARHGEF40
0.0216365	-0.149133	0.213	0.252	1	MYO5A
0.0216865	0.0780961	0.047	0.067	1	AKAP6
0.021696	-0.136879	0.104	0.131	1	EIF5
0.0217129	-0.0533049	0.406	0.466	1	RIN2
0.0217263	-0.142617	0.05	0.07	1	BZW2
0.0217295	0.166262	0.083	0.061	1	BMP4
0.0217323	-0.136406	0.061	0.082	1	AP4B1
0.0217452	-0.154169	0.148	0.18	1	RFC1
0.021808	-0.0543682	0.045	0.065	1	AC006059.1
0.021917	-0.0846476	0.046	0.066	1	CNIH4
0.0219505	0.257822	0.218	0.191	1	NUBPL
0.021965	-0.0980184	0.042	0.06	1	AP3M2
0.0220713	-0.0454929	0.148	0.184	1	DCUN1D4
0.0220874	0.190015	0.078	0.057	1	MCOLN2
0.0220925	-0.127041	0.073	0.097	1	NINJ2
0.0221792	-0.0649678	0.14	0.173	1	RIPK1
0.0222157	-0.0322314	0.054	0.076	1	AC018362.1
0.0222421	-0.0946952	0.166	0.199	1	POM121
0.0222993	-0.144349	0.115	0.145	1	PDE7A
0.022365	-0.125643	0.036	0.053	1	MRPS30-DT
0.0224413	-0.0197908	0.076	0.101	1	SCD5
0.0224658	-0.103385	0.05	0.07	1	ARRDC4
0.0224681	-0.119049	0.14	0.171	1	KCMF1
0.0224857	0.146434	0.144	0.115	1	SORCS2
0.0225418	-0.168562	0.042	0.061	1	CACNB2
0.0225451	-0.0516114	0.034	0.051	1	DNAJC27
0.0225637	-0.0259457	0.058	0.081	1	SCARA3
0.0226592	-0.0895037	0.185	0.221	1	RALGAPB
0.022679	-0.0159985	0.157	0.194	1	ITGB1BP1
0.0228661	0.00175391	0.135	0.17	1	KMT2D
0.022869	-0.0585218	0.18	0.218	1	RAD54L2
0.0229545	-0.155105	0.11	0.137	1	SRP19
0.0230146	-0.159667	0.113	0.141	1	AL050403.2
0.0231265	-0.0693027	0.262	0.309	1	RAB6A
0.0231507	-0.105814	0.08	0.104	1	AGBL3
0.0231532	-0.133121	0.065	0.087	1	EPAS1
0.0231584	-0.0993752	0.215	0.257	1	USP4
0.0231755	-0.046427	0.179	0.216	1	HCG17
0.0232351	-0.0790742	0.036	0.054	1	SYN3
0.0232859	-0.162766	0.301	0.345	1	ELMO1
0.0232932	-0.0788622	0.054	0.074	1	TAB3
0.0233581	-0.0956271	0.079	0.104	1	SFMBT2
0.0234245	-0.115758	0.303	0.347	1	PCCA
0.0234412	-0.0943611	0.059	0.081	1	DHX40
0.023507	-0.0565057	0.264	0.306	1	ZMIZ1
0.0235404	-0.085727	0.036	0.053	1	HEYL
0.0235438	-0.0257671	0.252	0.297	1	CDC27
0.0235511	-0.0379742	0.077	0.102	1	HEXB
0.023622	-0.0593755	0.038	0.056	1	MPP2
0.0236491	-0.067852	0.096	0.123	1	CAAP1
0.0236652	-0.122586	0.06	0.081	1	AK2
0.0236728	-0.100066	0.117	0.146	1	AADACL2-AS1
0.0237331	-0.0568191	0.266	0.309	1	PIK3C2A
0.0237513	0.183695	0.361	0.328	1	PLXDC1
0.0237676	-0.101547	0.107	0.135	1	MAPKAPK5
0.0238605	-0.0350894	0.247	0.293	1	MECP2
0.0238808	-0.116361	0.065	0.087	1	MAPKAPK2
0.0239682	-0.12501	0.052	0.072	1	LINC01695
0.0239923	-0.116495	0.058	0.079	1	FLOT2
0.0240402	-0.0613331	0.165	0.199	1	SMAD4
0.024048	-0.0818012	0.074	0.099	1	FRMD3
0.0240485	-0.0203761	0.037	0.055	1	LDHA
0.024081	-0.0800315	0.057	0.077	1	VDAC2
0.0241146	-0.0875257	0.111	0.141	1	CDK11B
0.0241455	-0.0750123	0.089	0.116	1	LMTK2
0.0241792	0.186263	0.149	0.121	1	NCAM2
0.0242059	0.234599	0.075	0.055	1	RPS11
0.0242683	0.155046	0.528	0.508	1	NFIA
0.0243	0.275876	0.159	0.133	1	LINC01197
0.0243258	-0.0853355	0.062	0.084	1	UBTD1
0.0243377	0.133242	0.12	0.094	1	AP5Z1
0.0244856	-0.0883607	0.086	0.111	1	ZNF410
0.0244918	-0.0878011	0.097	0.124	1	CEP104
0.024527	-0.0782863	0.624	0.685	1	ANKRD12
0.0245284	-0.0876398	0.33	0.378	1	CAST
0.024549	0.106812	0.163	0.133	1	ICE2
0.0246058	-0.111373	0.466	0.519	1	COL5A1
0.0246117	-0.101185	0.043	0.061	1	POLB
0.0246952	0.169844	0.081	0.061	1	ABCA9-AS1
0.0247958	-0.176706	0.393	0.433	1	SIK3
0.0247985	-0.0444613	0.3	0.353	1	ZNF148
0.0248048	-0.0348256	0.042	0.06	1	PIGT
0.0249119	0.207754	0.086	0.065	1	RTCB
0.0249216	-0.074497	0.335	0.385	1	CSNK1A1
0.025047	0.0355322	0.108	0.137	1	ZNF333
0.0251034	-0.0628427	0.467	0.519	1	RBFOX2
0.0251669	-0.144889	0.119	0.147	1	SNRK
0.0252244	-0.0223932	0.047	0.066	1	AC008269.1
0.0252377	-0.0282579	0.043	0.062	1	SLC25A39
0.0252969	-0.0743008	0.112	0.141	1	GNPAT
0.0254867	-0.0636024	0.059	0.081	1	TUFM
0.0255137	-0.0478045	0.121	0.151	1	GPX4
0.0255238	-0.0266487	0.077	0.102	1	CLIC5
0.0255761	-0.0944464	0.071	0.094	1	PI16
0.0255859	-0.0869858	0.06	0.081	1	RRP36
0.0256031	-0.105515	0.368	0.422	1	RBM26
0.0256146	-0.108869	0.033	0.05	1	STIP1
0.0258767	-0.0385284	0.108	0.137	1	ACSL3
0.0258913	-0.0386928	0.08	0.104	1	SPOPL
0.0259447	0.286431	0.187	0.162	1	ICA1L
0.0259735	-0.220411	0.042	0.059	1	NR5A2
0.0259902	0.241005	0.051	0.035	1	TP63
0.0260032	-0.00714252	0.059	0.081	1	SLC25A25
0.0260233	-0.123584	0.587	0.627	1	WSB1
0.026088	-0.124889	0.042	0.06	1	AAMP
0.026098	-0.0935458	0.222	0.261	1	RAB3GAP1
0.0261307	-0.053069	0.074	0.098	1	COL4A3
0.0261554	0.192333	0.059	0.041	1	GMPPA
0.0261774	-0.210802	0.041	0.058	1	ZMIZ1-AS1
0.0262429	0.198996	0.323	0.296	1	SLF2
0.0262641	0.149528	0.184	0.154	1	HOXB3
0.0264123	0.0219218	0.117	0.148	1	NRBP1
0.0264591	-0.110715	0.094	0.12	1	CSRNP2
0.0264936	-0.0446847	0.215	0.259	1	RIMKLB
0.0265074	-0.13656	0.181	0.215	1	SBNO1
0.0265092	0.174377	0.059	0.042	1	BCL9
0.0265196	0.246007	0.219	0.192	1	WARS2-AS1
0.0265245	-0.194981	0.108	0.134	1	SMAD1
0.0265709	0.163719	0.324	0.296	1	ADAMTS12
0.026587	-0.113215	0.277	0.317	1	GSK3B
0.0266177	0.192042	0.115	0.092	1	API5
0.0266194	0.326893	0.187	0.16	1	GREB1L
0.0266231	-0.0409989	0.309	0.356	1	TRIP12
0.0266655	-0.037986	0.281	0.329	1	CTTN
0.026675	-0.0387636	0.136	0.169	1	WDR44
0.0266804	0.177426	0.058	0.04	1	MTHFSD
0.0266827	0.148118	0.186	0.156	1	NOP58
0.0266884	-0.0907197	0.048	0.068	1	KTN1-AS1
0.026708	-0.0891682	0.076	0.1	1	LMLN
0.0267889	-0.0120437	0.084	0.109	1	CPEB2
0.0268103	-0.0266994	0.045	0.064	1	FBLIM1
0.0268618	0.0952186	0.063	0.044	1	LY75
0.0268999	-0.034862	0.363	0.419	1	RIF1
0.0269118	-0.190814	0.065	0.086	1	ADGRL3
0.0269671	0.232308	0.162	0.137	1	EPS8L2
0.0269982	-0.109425	0.153	0.185	1	AC006001.2
0.027012	-0.0847234	0.059	0.081	1	BAIAP2
0.027018	0.283895	0.237	0.211	1	PLCG1
0.0270371	-0.0816145	0.11	0.139	1	ZNF346
0.0270895	-0.11477	0.042	0.059	1	CYP1B1
0.0271209	-0.0812777	0.484	0.539	1	HNRNPH1
0.0271859	-0.086279	0.136	0.166	1	PRKCH
0.0272198	-0.0853549	0.102	0.13	1	PIP5K1C
0.0272219	0.237741	0.124	0.1	1	ALDH16A1
0.0273079	0.173228	0.2	0.171	1	YME1L1
0.027352	-0.0739329	0.072	0.096	1	RRN3
0.0274608	0.20782	0.145	0.12	1	WDR6
0.0275241	-0.164991	0.127	0.155	1	TTTY14
0.0275557	-0.188715	0.106	0.133	1	PTPRB
0.0275579	-0.0940666	0.09	0.115	1	NBDY
0.0275819	0.138185	0.05	0.034	1	SEMA6A-AS1
0.0275969	-0.05132	0.139	0.17	1	RANBP17
0.0277533	0.162755	0.185	0.157	1	TRIM56
0.0277974	0.113643	0.061	0.043	1	GTPBP3
0.0278122	-0.0397131	0.064	0.085	1	CPNE2
0.027833	0.128267	0.065	0.046	1	PGAP2
0.0278481	0.0264873	0.125	0.157	1	SMTN
0.0278708	-0.140506	0.074	0.096	1	KHDRBS3
0.0279124	-0.0644504	0.408	0.454	1	BRWD1
0.0280081	0.156696	0.061	0.043	1	ZNF439
0.0280336	0.204037	0.278	0.248	1	ZNF518A
0.0280478	0.288563	0.121	0.098	1	PARP8
0.0281477	0.173353	0.069	0.051	1	AP002812.2
0.0281657	0.170787	0.076	0.056	1	AC108519.1
0.0281687	-0.163574	0.076	0.098	1	ZHX1
0.0281959	0.237352	0.14	0.115	1	TEF
0.0282229	-0.0577004	0.286	0.332	1	TDRD3
0.028262	-0.0834967	0.058	0.078	1	BRD3
0.028265	-0.0788572	0.046	0.065	1	ZFAND4
0.0283695	-0.0637542	0.239	0.277	1	CCDC84
0.0283906	-0.0538733	0.144	0.175	1	TYMP
0.0284754	-0.0451424	0.234	0.274	1	KIF13B
0.0284975	-0.148352	0.036	0.052	1	DISC1FP1
0.0285064	-0.1067	0.122	0.15	1	PHC2
0.0286571	-0.128213	0.036	0.053	1	LINC00535
0.0287426	-0.111097	0.048	0.067	1	ZNF354C
0.0288972	-0.072287	0.096	0.122	1	TK2
0.0288997	-0.117209	0.048	0.066	1	PCDH9
0.0290052	0.100951	0.523	0.505	1	ARL15
0.0290114	-0.0769491	0.095	0.12	1	OLFM2
0.0290168	-0.0231505	0.177	0.212	1	D2HGDH
0.0290646	-0.178573	0.107	0.133	1	RUBCN
0.0291123	-0.107561	0.055	0.075	1	PRKACA
0.0291158	-0.0974015	0.404	0.456	1	DYNC1H1
0.0291655	-0.0885808	0.047	0.066	1	TBX19
0.0292603	0.0849559	0.064	0.045	1	CDC37L1
0.0293098	0.212652	0.327	0.306	1	DDR2
0.0293111	-0.0840081	0.288	0.329	1	TJP1
0.0293318	-0.164077	0.091	0.115	1	LRRC4C
0.0293378	-0.074339	0.038	0.055	1	AGFG2
0.0293455	-0.107381	0.046	0.065	1	RPH3AL
0.0294792	-0.0902954	0.071	0.094	1	YWHAB
0.0294894	-0.121174	0.111	0.137	1	PEX1
0.0295266	-0.0431083	0.275	0.317	1	ZNF131
0.0296299	-0.0822708	0.036	0.052	1	DNAJA1
0.0296328	0.189258	0.097	0.075	1	JADE2
0.0297398	-0.0679847	0.17	0.205	1	UBA6
0.0298086	-0.13333	0.036	0.052	1	CARD19
0.0298202	-0.00921026	0.144	0.178	1	ATXN7
0.029858	-0.149933	0.035	0.051	1	ST3GAL6
0.0298654	-0.0572082	0.294	0.339	1	RNF216
0.0298856	0.125547	0.152	0.125	1	MOSMO
0.0299756	-0.071735	0.091	0.115	1	NBPF9
0.0301845	-0.140422	0.077	0.1	1	PSMD12
0.0301994	-0.0481286	0.066	0.088	1	P3H1
0.0303135	-0.0803497	0.083	0.107	1	TGS1
0.0304357	-0.0770278	0.069	0.091	1	H2AFV
0.0305238	0.0287688	0.077	0.101	1	DBN1
0.0308174	-0.0344144	0.066	0.088	1	KAT7
0.0308527	0.249629	0.158	0.133	1	INTU
0.0309513	0.26378	0.207	0.182	1	KLHDC10
0.0309582	-0.034209	0.041	0.058	1	MTA2
0.0310072	0.0207546	0.147	0.181	1	FBXO22
0.0311081	-0.0788739	0.09	0.115	1	ZNF791
0.0311604	-0.0680428	0.137	0.168	1	ATL3
0.0311679	-0.0542149	0.054	0.074	1	S100A10
0.0312992	-0.105158	0.096	0.122	1	LEMD3
0.0313114	-0.127291	0.048	0.066	1	FRMD5
0.0313439	-0.138869	0.678	0.701	1	COL3A1
0.0314468	-0.0691905	0.053	0.073	1	DAG1
0.0315076	-0.057187	0.076	0.099	1	MAP7D1
0.0315228	-0.0721673	0.133	0.164	1	CCDC92
0.0316005	-0.0669099	0.171	0.206	1	NUMBL
0.0317098	-0.0890484	0.046	0.064	1	THSD7B
0.0317578	-0.05108	0.05	0.069	1	CDH5
0.031782	0.188786	0.337	0.31	1	FAM214A
0.0317968	0.129052	0.077	0.058	1	LINC00513
0.0318469	0.188112	0.26	0.235	1	TANK
0.0318675	0.261002	0.297	0.275	1	ZNF704
0.0319155	-0.0455508	0.167	0.201	1	ACTN4
0.0319524	0.18656	0.113	0.09	1	PGR
0.0321095	0.126966	0.061	0.043	1	THUMPD3
0.0322709	-0.0816371	0.424	0.472	1	POGZ
0.0322793	-0.0431615	0.143	0.175	1	DDX1
0.0322985	0.146545	0.11	0.087	1	FAM149B1
0.0323023	-0.0958699	0.217	0.256	1	NCALD
0.0323351	-0.0657636	0.079	0.102	1	CRY1
0.032341	-0.12113	0.16	0.191	1	TTC39C
0.032454	0.309331	0.27	0.245	1	PODN
0.0324917	-0.263158	0.036	0.052	1	CNTN5
0.0325088	-0.0689594	0.225	0.264	1	KIAA1841
0.0325972	0.12971	0.099	0.077	1	FBXO3
0.0327624	-0.0904144	0.422	0.473	1	KLC1
0.0328569	-0.0226201	0.072	0.095	1	MAP2K3
0.0329378	-0.0335126	0.099	0.125	1	TCEA3
0.0329448	0.18259	0.072	0.054	1	ZNF383
0.0330029	-0.0438745	0.176	0.21	1	MIGA1
0.0330234	-0.137683	0.084	0.107	1	ATP6V1D
0.0330628	0.141313	0.7	0.705	1	MBNL1
0.0330645	-0.015209	0.051	0.071	1	GBP3
0.0331123	-0.0150417	0.058	0.078	1	LIMK1
0.0331701	-0.0219126	0.055	0.075	1	FYTTD1
0.0332214	-0.042924	0.04	0.057	1	ZNF567
0.033273	0.200424	0.406	0.384	1	CLASP1
0.0333849	0.170146	0.067	0.049	1	KAT5
0.0334171	-0.13556	0.262	0.297	1	ZFP36L1
0.033423	-0.00640688	0.055	0.076	1	ST7
0.0334578	0.252838	0.415	0.4	1	AFF1
0.0334789	-0.128438	0.298	0.335	1	MAGI3
0.0335301	-0.0439643	0.195	0.231	1	PIAS2
0.0335429	-0.0155068	0.066	0.088	1	L3MBTL3
0.0335561	-0.130546	0.097	0.122	1	SEC14L1
0.0335641	-0.0961558	0.068	0.09	1	DNAJC18
0.0336741	-0.0753547	0.242	0.282	1	SKI
0.033731	0.236651	0.099	0.077	1	TC2N
0.0339174	-0.0644277	0.144	0.176	1	AGPAT4
0.0339382	0.0188949	0.315	0.371	1	MAP4K5
0.0340082	-0.0712684	0.102	0.129	1	PPM1A
0.034055	0.0270928	0.2	0.239	1	AGMO
0.0340674	-0.1177	0.132	0.16	1	PRR12
0.0341288	-0.0890469	0.109	0.135	1	ZNF277
0.0341555	-0.0983042	0.085	0.108	1	ABLIM3
0.0341922	-0.127156	0.058	0.078	1	TMEM164
0.0342029	-0.175429	0.579	0.626	1	PAM
0.0342103	0.315623	0.326	0.305	1	PAK3
0.0342913	-0.135341	0.086	0.109	1	IFT52
0.0343336	0.162968	0.062	0.045	1	DMWD
0.0343894	-0.10474	0.091	0.115	1	NUPR1
0.0344	0.126958	0.053	0.036	1	PTGER4
0.0344609	-0.0990424	0.058	0.078	1	PLEKHA7
0.0344904	0.168632	0.144	0.12	1	TMEM241
0.0345626	-0.0961468	0.054	0.073	1	ZNHIT1
[truncated: 5,969 more rows]
