# Supplementary material for: snRNA-seq of human cutaneous neurofibromas before and after selumetinib treatment implicates role of altered Schwann cell states, inter-cellular signaling, and extracellular matrix in treatment response
Source: Acta Neuropathol Commun. 2024 Jun 21;12:102. doi: 10.1186/s40478-024-01821-z (PMC11191180; doi:10.1186/s40478-024-01821-z)
Supplement: Supplementary file 10 — Additional file 10. [file 40478_2024_1821_MOESM10_ESM.xlsx]

## Sheet: Endothelial_cells_2
p_val	avg_log2FC	pct.1	pct.2	p_val_adj	genes
4.07322e-14	0.884187	0.911	0.866	1.49084e-09	PKHD1L1
1.14475e-12	-0.726684	0.701	0.87	4.1899e-08	FOXP1
1.33896e-11	-0.963857	0.051	0.301	4.90072e-07	OVCH1-AS1
1.4596e-11	-0.876598	0.444	0.714	5.34228e-07	MAP3K1
3.73604e-10	-0.850295	0.579	0.799	1.36743e-05	PDE4D
3.92839e-10	-1.33316	0.262	0.52	1.43783e-05	EXT1
9.71422e-10	-1.40888	0.037	0.238	3.5555e-05	AC011246.1
1.24111e-09	-0.766494	0.313	0.613	4.54259e-05	FOXN3
1.9415e-09	1.23011	0.589	0.428	7.10608e-05	HIF3A
6.78794e-09	-0.728835	0.168	0.424	0.000248445	ITGAV
9.26148e-09	-0.832593	0.196	0.457	0.00033898	MTSS1
1.51403e-08	-1.1522	0.089	0.297	0.00055415	SLC8A1
1.69675e-08	-0.793266	0.107	0.327	0.000621029	MAST2
2.35702e-08	-0.682754	0.509	0.755	0.000862694	PPP3CA
2.70205e-08	-0.87237	0.383	0.639	0.000988977	FAM155A
2.9693e-08	-0.68117	0.514	0.751	0.00108679	SMAD1
3.39866e-08	-0.746791	0.173	0.42	0.00124394	COL4A1
6.42572e-08	-0.899979	0.061	0.249	0.00235188	LINC00923
6.54638e-08	1.28194	0.523	0.398	0.00239604	SLC22A23
9.66472e-08	-0.555555	0.692	0.851	0.00353738	MAGI1
1.30261e-07	-0.69792	0.248	0.491	0.00476769	TRAK1
1.32701e-07	-0.579786	0.701	0.9	0.00485698	LDB2
1.33898e-07	-0.488508	0.037	0.204	0.00490079	PRKY
1.42013e-07	-0.603878	0.514	0.77	0.00519782	MPP7
1.79571e-07	-0.544433	0.449	0.717	0.00657248	MEF2A
1.82918e-07	-0.608665	0.332	0.591	0.00669497	LYN
2.08284e-07	-0.600249	0.084	0.279	0.0076234	CCNT2
2.33371e-07	-0.855665	0.196	0.428	0.0085416	LTBP1
2.70808e-07	-0.53916	0.126	0.342	0.00991183	RAB31
3.18889e-07	-0.510889	0.486	0.743	0.0116717	EIF4G3
3.37153e-07	-0.712982	0.369	0.599	0.0123401	ZNF385D
3.41248e-07	-0.698331	0.107	0.305	0.01249	FAM168A
3.95871e-07	-0.596577	0.065	0.242	0.0144893	LINC01060
4.03313e-07	-0.755829	0.028	0.175	0.0147617	LINC02645
4.18413e-07	-0.63068	0.103	0.305	0.0153143	PGM2L1
4.6901e-07	-0.562299	0.743	0.874	0.0171663	ARL15
4.97587e-07	-0.550374	0.318	0.572	0.0182122	HECW2
6.19793e-07	-0.711099	0.182	0.405	0.0226851	ASCC3
6.19984e-07	-0.587735	0.103	0.301	0.022692	UTY
6.25436e-07	-0.788388	0.168	0.383	0.0228916	SLC9A9
8.05226e-07	-0.582537	0.262	0.517	0.0294721	LIMCH1
8.27931e-07	-0.469263	0.715	0.84	0.0303031	MBNL1
8.54287e-07	-0.398924	0.855	0.944	0.0312677	UTRN
1.01572e-06	-0.645475	0.252	0.48	0.0371764	CDK6
1.07289e-06	-0.590105	0.093	0.275	0.0392688	OSBPL6
1.12725e-06	-0.740728	0.224	0.446	0.0412584	DOCK8
1.28102e-06	-0.982372	0.369	0.565	0.0468867	CUBN
1.39478e-06	-0.697134	0.271	0.502	0.0510504	SSBP2
1.56825e-06	-0.680042	0.308	0.532	0.0573995	FN1
1.76245e-06	-0.681232	0.192	0.401	0.0645076	ADAMTSL3
1.85024e-06	-0.7157	0.388	0.625	0.0677206	SVIL
2.02752e-06	-0.87281	0.215	0.424	0.0742092	ADAM19
2.08191e-06	-0.455063	0.187	0.416	0.0761999	TRRAP
2.20048e-06	-0.260786	0.121	0.323	0.0805399	MYCT1
2.30589e-06	-0.457322	0.121	0.32	0.0843977	ST3GAL1
2.57687e-06	-0.885274	0.126	0.316	0.094316	ADAMTS6
2.60114e-06	-0.641348	0.173	0.375	0.0952042	FBXW11
2.62232e-06	-0.578357	0.257	0.491	0.0959795	RTN4
2.83529e-06	-0.500396	0.332	0.576	0.103774	EXOC6B
3.0236e-06	0.840785	0.495	0.301	0.110667	XIST
3.02748e-06	-0.321629	0.07	0.238	0.110809	NLGN4Y
3.18953e-06	-0.320949	0.136	0.342	0.11674	LNPEP
3.2883e-06	-0.538665	0.178	0.387	0.120355	WWC2
3.46256e-06	-0.629656	0.477	0.673	0.126733	TCF4
3.46992e-06	-0.461036	0.051	0.201	0.127003	RGS17
3.77796e-06	-0.585531	0.383	0.625	0.138277	NRG3
4.00495e-06	-0.42622	0.023	0.149	0.146585	PREP
4.59599e-06	-0.491621	0.486	0.71	0.168218	PROX1
4.62092e-06	-0.589993	0.393	0.606	0.16913	CEP85L
5.22803e-06	-0.787724	0.005	0.104	0.191351	FOS
5.39367e-06	-0.476559	0.009	0.115	0.197414	PDE1C
5.55523e-06	-0.442383	0.145	0.346	0.203327	ACACA
5.64522e-06	-0.457022	0.271	0.513	0.206621	ACTN1
6.44647e-06	-0.459442	0.15	0.346	0.235947	RBL2
6.48148e-06	-0.565008	0.126	0.305	0.237229	FMNL3
6.52769e-06	-0.471765	0.019	0.134	0.23892	FAM171B
7.70896e-06	-0.265826	0.229	0.472	0.282156	CUX1
7.80944e-06	-0.602425	0.402	0.625	0.285833	MYO1D
8.02328e-06	-0.494374	0.07	0.227	0.29366	ITGB8
8.03537e-06	-0.430118	0.682	0.84	0.294103	LAMA4
8.24316e-06	-0.513693	0.154	0.342	0.301708	RANBP9
8.33058e-06	-0.469732	0.098	0.268	0.304908	CD55
8.62852e-06	-0.37944	0.271	0.494	0.315812	MCU
8.63897e-06	-0.500508	0.042	0.175	0.316195	TSPAN15
8.64561e-06	-0.496818	0.425	0.662	0.316438	DOCK4
8.7396e-06	-0.540564	0.192	0.405	0.319878	CCNY
9.08663e-06	-0.395931	0.033	0.156	0.33258	LAPTM5
9.37131e-06	-0.612704	0.042	0.171	0.342999	OXCT1
9.61602e-06	-0.443262	0.556	0.766	0.351956	NFIA
9.81455e-06	1.18006	0.206	0.078	0.359222	FKBP5
1.05417e-05	-0.401136	0.07	0.219	0.385835	DDAH1
1.05771e-05	-0.402605	0.042	0.175	0.387133	ZBTB43
1.10858e-05	-0.436328	0.64	0.814	0.405753	ZNF521
1.1878e-05	-0.422053	0.266	0.498	0.434746	ZMYM2
1.24182e-05	-0.466299	0.07	0.223	0.454517	LINC01876
1.33553e-05	-0.470376	0.696	0.836	0.488816	ELMO1
1.36476e-05	-0.494042	0.033	0.152	0.499516	HABP4
1.36532e-05	-0.461808	0.168	0.368	0.499721	ABL1
1.40208e-05	-0.536509	0.523	0.703	0.513176	HMCN1
1.4679e-05	-0.638195	0.192	0.383	0.537264	BACH1
1.57935e-05	-0.458256	0.603	0.822	0.578058	ASAP1
1.64409e-05	-0.505531	0.196	0.398	0.601752	TNPO1
1.68741e-05	-0.409555	0.201	0.416	0.61761	HNRNPD
1.7833e-05	-0.543352	0.196	0.387	0.652704	PPP2R5A
1.82318e-05	-0.588642	0.065	0.204	0.667304	PAX8-AS1
1.95898e-05	-0.499908	0.168	0.361	0.717006	ZDHHC11B
1.98573e-05	-0.637636	0.061	0.197	0.726799	TM4SF1
2.01343e-05	-0.212686	0.061	0.204	0.736935	TTTY14
2.06127e-05	-0.4805	0.131	0.305	0.754445	FAM114A1
2.1377e-05	-0.391099	0.061	0.197	0.782418	STRBP
2.15041e-05	-0.56213	0.299	0.509	0.78707	COBLL1
2.16356e-05	-0.449435	0.061	0.201	0.791884	MTX2
2.2374e-05	-0.423569	0.234	0.45	0.818912	AP3B1
2.51212e-05	-0.603017	0.383	0.576	0.91946	CALCRL
2.64691e-05	-0.638309	0.079	0.223	0.968795	STK33
2.72658e-05	-0.629981	0.103	0.257	0.997957	NSD2
2.81443e-05	-0.450369	0.014	0.112	1	LNX2
2.83603e-05	-0.498619	0.061	0.197	1	MTM1
2.95146e-05	-0.522074	0.308	0.506	1	GAB1
3.21024e-05	-0.39537	0.696	0.859	1	NFAT5
3.21625e-05	-0.294377	0.145	0.338	1	SEC24B
3.30258e-05	-0.439928	0.023	0.13	1	TFF3
3.365e-05	-0.37175	0.243	0.45	1	HIVEP2
3.44016e-05	-0.490603	0.187	0.375	1	ANKH
3.51562e-05	-0.481474	0.294	0.509	1	MAP4K5
3.56788e-05	-0.311264	0.575	0.766	1	RASGRP3
3.6917e-05	-0.266931	0.033	0.149	1	RPS4Y1
3.98469e-05	-0.482175	0.364	0.58	1	AC099792.1
4.07062e-05	-0.291821	0.383	0.628	1	BACE2
4.26273e-05	-0.516557	0.037	0.152	1	SCAMP1
4.34046e-05	-0.573121	0.093	0.245	1	LCLAT1
4.3569e-05	-0.567173	0.075	0.212	1	P4HA3
4.47033e-05	-0.285753	0.033	0.145	1	NBPF15
4.50488e-05	-0.443837	0.29	0.513	1	PICALM
4.54249e-05	-0.431102	0.43	0.658	1	FCHSD2
4.62029e-05	-0.575244	0.14	0.305	1	CLIP2
4.63642e-05	-0.688893	0.257	0.442	1	SAMD4A
4.65235e-05	-0.367864	0.047	0.167	1	BMT2
4.66927e-05	-0.404727	0.061	0.193	1	CEPT1
4.82212e-05	-0.413066	0.294	0.506	1	NR3C2
4.84875e-05	-0.4955	0.028	0.134	1	C16orf70
5.08109e-05	-0.583524	0.136	0.297	1	CHSY3
5.09307e-05	-0.556734	0.168	0.342	1	NRDC
5.26226e-05	-0.547987	0.164	0.335	1	MID1
5.44635e-05	-0.579411	0.514	0.673	1	PRKG1
5.74766e-05	-0.61023	0.014	0.104	1	HSF2
6.02926e-05	-0.374936	0.117	0.275	1	PIAS2
6.84876e-05	-0.274098	0.131	0.301	1	ATXN10
6.87274e-05	-0.344436	0.224	0.428	1	PBRM1
7.08616e-05	-0.379865	0.29	0.494	1	SNX14
7.11202e-05	-0.670866	0.15	0.309	1	JAZF1
7.187e-05	-0.361077	0.047	0.164	1	BCL6B
7.4111e-05	-0.462207	0.014	0.104	1	VEPH1
7.42649e-05	-0.442454	0.706	0.836	1	AUTS2
7.7077e-05	-0.525461	0.164	0.335	1	KCNIP1
7.78679e-05	-0.34122	0.126	0.29	1	CMSS1
7.83089e-05	-0.360484	0.121	0.286	1	FGF13
7.83802e-05	-0.26333	0.336	0.572	1	UBE2E2
7.96004e-05	-0.331384	0.107	0.257	1	MTHFD1L
7.96942e-05	-0.396985	0.089	0.23	1	IPO7
7.97801e-05	-0.440514	0.098	0.245	1	FIP1L1
8.1042e-05	-0.383229	0.121	0.279	1	CD163L1
8.41375e-05	-0.322251	0.009	0.093	1	FAM199X
9.02502e-05	-0.564203	0.467	0.654	1	ABI3BP
9.57403e-05	-0.460971	0.28	0.476	1	GSK3B
9.77741e-05	-0.379657	0.673	0.844	1	ZFPM2
9.84138e-05	-0.350072	0.215	0.405	1	CCSER2
9.90554e-05	-0.330733	0.182	0.368	1	PIK3C2B
9.96346e-05	-0.381874	0.126	0.286	1	NMNAT2
0.000100225	-0.435913	0.196	0.379	1	FGD6
0.000101077	-0.391762	0.084	0.223	1	RNF165
0.000102325	-0.366853	0.028	0.13	1	LINC00278
0.000104819	-0.498351	0.131	0.283	1	PTPN11
0.000108599	-0.349651	0.201	0.387	1	COG5
0.000109293	-0.420072	0.318	0.517	1	LRBA
0.000109803	-0.523269	0.014	0.1	1	MSH5
0.000110631	-0.603878	0.397	0.569	1	SGIP1
0.000113666	-0.354938	0.304	0.52	1	BRAF
0.000113887	-0.454062	0.056	0.175	1	RASSF3
0.000114162	-0.382637	0.121	0.275	1	TAF2
0.000114553	-0.437885	0.145	0.301	1	FAT4
0.000116073	-0.328557	0.243	0.435	1	LONP2
0.000116218	-0.299145	0.411	0.61	1	ITGA6
0.000116416	-0.450027	0.089	0.227	1	ANAPC10
0.000116678	-0.476703	0.121	0.264	1	AL353138.1
0.00012015	-0.39997	0.509	0.71	1	TCF12
0.000120497	-0.410734	0.019	0.108	1	AL162253.2
0.000121744	-0.228965	0.028	0.126	1	ARL6IP6
0.000123251	-0.376761	0.051	0.167	1	SOX4
0.00012428	-0.41912	0.21	0.394	1	PODXL
0.000128494	-0.35553	0.093	0.238	1	NNT
0.000128784	-0.441125	0.425	0.613	1	MSRB3
0.000129795	-0.201217	0.164	0.338	1	TMEM245
0.00012991	-0.365249	0.145	0.312	1	AL121974.1
0.000129925	-0.365367	0.005	0.078	1	AL713851.1
0.000130451	-0.392218	0.019	0.108	1	NET1
0.000133736	-0.359034	0.383	0.602	1	RBFOX2
0.000133771	-0.357032	0.126	0.283	1	SLC4A7
0.000136978	-0.377024	0.07	0.197	1	LYRM4
0.000138757	-0.334471	0.098	0.245	1	ABCA3
0.000140029	-0.333412	0.192	0.364	1	CTNNB1
0.000142011	-0.161934	0.15	0.323	1	TFG
0.000148183	-0.302621	0.019	0.108	1	BARD1
0.000148796	-0.418449	0.196	0.375	1	ANO6
0.000149012	-0.345045	0.463	0.673	1	PHLDB2
0.000149309	-0.404894	0.051	0.164	1	RASGRF2
0.000155501	-0.372072	0.276	0.476	1	STX7
0.000157542	-0.371757	0.182	0.342	1	CDYL
0.000160818	-0.318779	0.037	0.141	1	IPO5
0.000161692	-0.288775	0.056	0.175	1	MAPK9
0.000163456	-0.391728	0.346	0.543	1	DNMBP
0.000164846	-0.299866	0.061	0.182	1	CERK
0.000166519	-0.394685	0.514	0.732	1	SUN1
0.000168464	-0.557069	0.037	0.141	1	SYCP2
0.000169444	-0.346474	0.065	0.19	1	SPATA13
0.000170884	-0.403544	0.065	0.186	1	EXOC5
0.000171485	-0.43441	0.042	0.149	1	TNIP1
0.000183283	-0.456771	0.463	0.625	1	PLCB1
0.000186299	-0.666361	0.089	0.216	1	AL035401.1
0.000186749	-0.359061	0.065	0.186	1	PDZD8
0.000187588	-0.330076	0.14	0.301	1	SND1
0.000188872	-0.320482	0.196	0.379	1	WRN
0.000189948	0.572934	0.668	0.621	1	SNED1
0.000191221	-0.316013	0.051	0.164	1	NAMPT
0.000191259	-0.316242	0.234	0.416	1	USP15
0.000192948	-0.401385	0.037	0.138	1	GALNT7
0.000192978	-0.282351	0.107	0.245	1	TMEM117
0.000196014	-0.331387	0.009	0.086	1	SLC5A4
0.000196026	-0.300544	0.271	0.468	1	RAP1GDS1
0.000196078	-0.287422	0.005	0.074	1	ZSWIM9
0.000196339	-0.445539	0.43	0.613	1	PPP1R9A
0.000198667	-0.391976	0.065	0.186	1	POLR1D
0.000202549	-0.396049	0.056	0.171	1	GLUD1
0.000206719	-0.38871	0.103	0.238	1	CDK19
0.000211009	-0.404429	0.715	0.87	1	LRMDA
0.000211355	-0.261325	0.206	0.387	1	CBLB
0.000211603	-0.421169	0.318	0.509	1	MBNL2
0.000212001	-0.470668	0.43	0.621	1	CAMK2D
0.00021668	-0.470848	0.107	0.242	1	MSRA
0.000217398	-0.39857	0.061	0.175	1	TMEM161B
0.000218934	-0.444091	0.229	0.394	1	FAR2
0.000227061	-0.275044	0.22	0.416	1	SCFD2
0.000229143	-0.238153	0.112	0.257	1	CUL1
0.000230018	-0.356912	0.243	0.428	1	YES1
0.000231748	-0.322835	0.103	0.238	1	DGLUCY
0.000232856	-0.311175	0.421	0.643	1	PLXND1
0.00023691	-0.455486	0.14	0.29	1	ZNF254
0.000238694	-0.360251	0.327	0.532	1	BICD1
0.000238961	-0.267873	0.131	0.275	1	HPCAL1
0.000245876	-0.34402	0.201	0.375	1	FAM193A
0.000247394	-0.575053	0.037	0.134	1	LOXHD1
0.000247739	-0.479756	0.056	0.167	1	PPP5C
0.000249335	-0.3984	0.131	0.271	1	TMEM65
0.000251333	-0.47681	0.271	0.454	1	ARHGEF3
0.000253251	-0.249793	0.262	0.468	1	RFX3
0.000258152	-0.509175	0.051	0.156	1	PPARGC1B
0.000259382	-0.636889	0.112	0.242	1	SESN3
0.000266503	-0.419424	0.028	0.119	1	MGAT4A
0.000268978	-0.233061	0.051	0.164	1	HACD3
0.000269426	-0.367355	0.612	0.796	1	PEAK1
0.000269907	-0.471156	0.037	0.134	1	LINC01619
0.000271438	-0.341223	0.168	0.335	1	HNRNPA3
0.000280444	-0.288799	0.079	0.204	1	ST3GAL6
0.000282059	-0.275103	0.075	0.201	1	SFMBT1
0.000282842	-0.372189	0.051	0.16	1	ZMYM5
0.000284794	-0.396413	0.168	0.32	1	WDR7
0.000289959	-0.447729	0.528	0.699	1	PCCA
0.000291109	-0.404741	0.271	0.454	1	FRMD6
0.000291405	-0.345054	0	0.059	1	GPR137C
0.000293248	-0.513765	0.379	0.561	1	DLEU2
0.000295215	-0.412269	0.098	0.23	1	AC016831.7
0.000298511	-0.469924	0.075	0.193	1	AP001636.3
0.000299615	-0.293019	0.009	0.082	1	MYCN
0.000307155	-0.49702	0.243	0.42	1	TC2N
0.000309002	-0.378175	0.327	0.513	1	AHI1
0.000310225	-0.28586	0.178	0.346	1	PXDN
0.000310464	-0.357063	0.364	0.561	1	FAM189A2
0.000314402	-0.467656	0.369	0.565	1	NRP2
0.000314741	-0.503123	0.402	0.591	1	MDFIC
0.000316529	-0.585725	0.771	0.777	1	CDH13
0.000320597	-0.334651	0.313	0.517	1	PARD6G
0.000321048	-0.410379	0.304	0.48	1	FBN1
0.000324786	-0.425237	0.178	0.338	1	MEIS2
0.000327608	-0.346511	0.033	0.126	1	DGKI
0.000335065	-0.308914	0.136	0.29	1	USP9X
0.000338369	-0.283271	0.028	0.119	1	SNHG1
0.000341255	-0.481378	0.047	0.149	1	PTPDC1
0.000342152	-0.861476	0.22	0.364	1	ITGBL1
0.00034255	-0.309844	0.734	0.833	1	ZBTB20
0.000343386	-0.232383	0.075	0.197	1	HM13
0.000352	-0.202264	0.093	0.227	1	DARS
0.000352366	-0.513784	0.117	0.253	1	EFNB2
0.00035905	-0.453534	0.028	0.115	1	TBP
0.00036014	-0.346306	0.093	0.223	1	CPEB2
0.000361015	-0.21683	0.224	0.413	1	TIE1
0.000365064	-0.449254	0.262	0.439	1	CASK
0.000367719	-0.357911	0.014	0.089	1	ACBD5
0.000369954	-0.22433	0.117	0.257	1	CAMK1D
0.000375888	-0.48008	0.192	0.346	1	CDC27
0.00038097	-0.333575	0.201	0.375	1	SPATS2
0.000383852	-0.281761	0.065	0.182	1	SDAD1
0.000384084	-0.323897	0.262	0.442	1	ADK
0.000384949	-0.259775	0.117	0.257	1	KPNA4
0.000392744	-0.230324	0.033	0.126	1	AC026124.1
0.000396463	-0.366869	0.313	0.491	1	FOXJ3
0.000401558	-0.442301	0.173	0.327	1	TSPAN18
0.000404026	-0.462276	0.355	0.532	1	FLRT2
0.000405194	-0.299577	0.257	0.446	1	PUM1
0.000412322	-0.350602	0.121	0.26	1	NTN4
0.000413428	1.11944	0.276	0.167	1	ZBTB16
0.000413501	-0.370599	0.411	0.621	1	PRKCE
0.000420323	-0.305125	0.192	0.361	1	PTBP3
0.000424579	-0.254926	0.014	0.089	1	ZNF595
0.000424579	-0.255765	0.014	0.089	1	RNASEK
0.000425924	-0.2763	0.224	0.409	1	FRY
0.000429864	-0.404662	0.383	0.558	1	STON2
0.000431573	-0.463835	0.21	0.372	1	MAF
0.000431668	-0.292691	0.262	0.457	1	CREBBP
0.000433227	0.877724	0.322	0.204	1	SCNN1B
0.000444869	-0.198021	0.154	0.312	1	KANSL1L
0.000447173	-0.346228	0.509	0.688	1	FNDC3B
0.000449066	-0.46643	0.15	0.294	1	DDB2
0.000449109	-0.434283	0.168	0.316	1	INO80D
0.000458242	-0.260959	0	0.056	1	ZNF738
0.000463598	-0.268311	0.294	0.476	1	STRN3
0.000464296	-0.361699	0.042	0.138	1	FBLN7
0.000465092	-0.361215	0.056	0.16	1	INPP5F
0.000482337	-0.126575	0.192	0.368	1	WASHC4
0.000482941	-0.387638	0.084	0.204	1	RILPL1
0.000486994	-0.426716	0.495	0.651	1	MAML2
0.000489659	-0.415715	0.136	0.275	1	STXBP3
0.000499229	-0.367523	0.079	0.197	1	PLOD2
0.000500323	-0.305279	0.266	0.461	1	FGD5
0.000504761	-0.367429	0.005	0.067	1	EMC1
0.00050825	-0.465936	0.07	0.178	1	SKIL
0.000508566	0.709906	0.215	0.108	1	CCDC144A
0.000509554	-0.314625	0.089	0.208	1	CNIH3
0.00051423	-0.27361	0.262	0.439	1	RAB6A
0.000521416	-0.209252	0.271	0.476	1	CD47
0.000521552	-0.397169	0.089	0.208	1	SUCO
0.000527411	-0.473741	0.215	0.375	1	OSBPL8
0.000532183	-0.37233	0.318	0.509	1	USP47
0.000535129	-0.409741	0.061	0.164	1	APBA1
0.000536058	-0.480379	0.079	0.193	1	NREP
0.000536427	-0.321929	0.079	0.197	1	TBC1D9
0.000546874	-0.157609	0.178	0.342	1	PIM3
0.000547745	-0.304699	0.037	0.13	1	ATP6V0E1
0.000557935	-0.309938	0.14	0.283	1	CHCHD3
0.000562925	-0.281035	0.248	0.416	1	CHD7
0.000571644	-0.219634	0.079	0.197	1	APPL1
0.000572625	-0.346976	0.224	0.401	1	ZNF207
0.000583546	-0.30812	0.061	0.167	1	WASHC5
0.000598549	-0.351183	0.056	0.16	1	SLC25A3
0.00059995	-0.301996	0.299	0.498	1	SRSF4
0.000613298	-0.25251	0.318	0.535	1	ZNF292
0.000615612	-0.245993	0.318	0.524	1	TCF7L2
0.000626053	-0.243302	0.079	0.197	1	TAMM41
0.000628479	-0.392298	0.075	0.186	1	TADA2A
0.000630341	-0.218257	0.023	0.104	1	CTPS1
0.000631144	-0.345503	0.028	0.112	1	TSPAN12
0.000634243	-0.456864	0.439	0.613	1	IGFBP7
0.000642497	-0.479734	0.093	0.212	1	PLXNA4
0.000644781	-0.29019	0.056	0.16	1	GNG11
0.000646669	0.772042	0.178	0.078	1	BICC1
0.000648091	-0.339289	0.051	0.149	1	GTF3C5
0.000652356	-0.37583	0.033	0.119	1	ATP5F1B
0.000655358	-0.127199	0.047	0.145	1	PLRG1
0.000665017	-0.0997352	0.126	0.264	1	USP9Y
0.000665633	-0.314582	0.042	0.134	1	AAGAB
0.000668612	-0.30348	0.107	0.234	1	CYB5B
0.000677619	-0.350934	0.178	0.327	1	PITPNB
0.000680905	-0.445388	0.234	0.387	1	SOS2
0.000685974	-0.345876	0.444	0.658	1	ROCK2
0.000687314	-0.355118	0.444	0.632	1	ELK3
0.000687884	-0.374045	0.065	0.171	1	TMEM241
0.000688309	-0.311372	0.056	0.16	1	CASD1
0.000700278	-0.371084	0.019	0.093	1	ST13
0.000710394	-0.405345	0.07	0.178	1	PFKP
0.000715592	-0.232414	0.491	0.688	1	DENND4A
0.000720602	-0.385824	0	0.052	1	MAPRE1
0.000721919	-0.244813	0.182	0.342	1	PPP2R5E
0.000725642	-0.5778	0.145	0.275	1	NR6A1
0.000730733	-0.274073	0.201	0.368	1	ATXN1
0.000732764	-0.316714	0.061	0.164	1	PROS1
0.00074182	-0.414715	0.117	0.242	1	UBAP2L
0.000745882	-0.248383	0.229	0.401	1	AC118549.1
0.000755652	-0.249725	0.294	0.48	1	HDAC4
0.000755968	-0.228317	0.266	0.454	1	SOS1
0.000756561	-0.462553	0.042	0.134	1	PRKAR1A
0.000756972	-0.441155	0.079	0.19	1	ZC3H12C
0.000771993	-0.19055	0.117	0.253	1	TMEM131L
0.000772338	-0.280227	0.164	0.312	1	PPP1R16B
0.000778259	-0.35851	0.252	0.431	1	PITPNC1
0.000783382	-0.339841	0.159	0.297	1	ATP11C
0.000792893	-0.313613	0.075	0.186	1	NSMAF
0.000805793	-0.204667	0.005	0.063	1	AC092535.4
0.0008066	-0.224117	0.182	0.342	1	NEDD4
0.00081098	-0.264305	0.112	0.242	1	NFYC
0.000812061	-0.211113	0.089	0.208	1	RAI1
0.000819484	-0.275005	0.341	0.52	1	ARHGAP31
0.000830206	-0.491697	0.206	0.357	1	ZNF644
0.000831188	-0.15454	0.117	0.249	1	RHOA
0.000832367	-0.226251	0.07	0.178	1	AGPS
0.000835115	-0.267477	0.042	0.134	1	AFG1L
0.000835612	-0.225567	0.192	0.349	1	CNOT2
0.000836375	-0.226098	0.093	0.216	1	SEC14L1
0.000852144	-0.16105	0.019	0.093	1	HEATR3
0.000852146	-0.44964	0.075	0.182	1	PDE9A
0.00085776	0.625601	0.565	0.502	1	ANKS1A
0.000862558	-0.246221	0.187	0.346	1	ITPKB
0.000865136	-0.160263	0.033	0.119	1	CCDC40
0.000868259	-0.311095	0.014	0.082	1	TMEM100
0.000869444	-0.261064	0.285	0.476	1	SRGAP1
0.000869876	-0.442737	0.257	0.401	1	BTBD9
0.000871352	-0.367584	0.093	0.212	1	KCTD3
0.000872542	-0.139735	0.192	0.357	1	HDGFL3
0.000877237	-0.231127	0.374	0.602	1	CDKAL1
0.000884193	-0.370938	0.084	0.197	1	FLII
0.000895116	-0.327817	0.037	0.123	1	RAB43
0.000899004	-0.156069	0.285	0.476	1	SMARCA2
0.000899389	-0.257162	0.084	0.201	1	HMG20A
0.000917571	-0.354729	0.276	0.446	1	ZFHX3
0.000918119	-0.38273	0.121	0.249	1	SYNJ2
0.000920472	-0.240538	0.435	0.658	1	QKI
0.000921602	-0.411156	0.037	0.123	1	TGFB2
0.000923052	-0.219792	0.229	0.401	1	HNRNPC
0.000935494	-0.396901	0.121	0.249	1	XPO4
0.000937509	-0.332474	0.042	0.13	1	BZW2
0.000940183	-0.252658	0.056	0.156	1	AP1AR
0.000942022	-0.228878	0.051	0.149	1	INO80C
0.00094625	-0.455074	0.257	0.413	1	FARP1
0.000949444	-0.397825	0.065	0.167	1	VPS4B
0.000950196	-0.318307	0.093	0.212	1	NUP58
0.000959447	-0.257759	0.145	0.286	1	SGMS1
0.000961031	-0.204884	0.276	0.461	1	CCDC102B
0.000962297	-0.287576	0.519	0.714	1	EXOC4
0.00096249	-0.264172	0.093	0.212	1	GNB4
0.000970607	-0.22364	0.047	0.141	1	SLC12A7
0.000974386	-0.300926	0.187	0.335	1	STIM2
0.000977428	1.14824	0.308	0.212	1	RPGR
0.000978306	-0.40123	0.07	0.175	1	WDR37
0.000981663	-0.25328	0.107	0.23	1	SLC7A1
0.000984481	-0.305308	0.355	0.546	1	MLLT10
0.000991214	-0.224104	0.033	0.115	1	UBE2N
0.00099478	-0.285202	0.093	0.212	1	EIF3E
0.000995644	-0.101907	0.112	0.242	1	SLC35F5
0.00099922	-0.179908	0.014	0.082	1	RRAGC
0.00100394	-0.375204	0.047	0.138	1	DNAH5
0.00100453	-0.31034	0.098	0.216	1	TSG101
0.00100458	-0.338015	0.22	0.383	1	APC
0.00100476	0.918522	0.173	0.078	1	ABCA9
0.00100602	-0.147067	0.051	0.149	1	RNASEH2B
0.00100759	-0.31796	0.313	0.491	1	NFATC3
0.00100844	-0.281888	0.173	0.323	1	PDIA5
0.00101401	-0.138869	0.196	0.357	1	CFDP1
0.00102237	-0.396508	0.187	0.338	1	MRTFB
0.0010273	-0.32805	0.14	0.271	1	TEP1
0.00102777	-0.411423	0.121	0.245	1	MDM2
0.00103422	-0.456074	0.243	0.39	1	SCN3A
0.00103997	-0.374799	0.037	0.123	1	ARMC10
0.00104714	-0.311024	0.033	0.115	1	FAM131A
0.00104732	-0.2905	0.07	0.175	1	MCCC1
0.00105376	-0.217091	0.173	0.323	1	FZD6
0.00106645	-0.214813	0.14	0.279	1	OCIAD1
0.00107229	-0.393624	0.121	0.245	1	TGFB1
0.00107335	-0.263487	0.173	0.327	1	GUK1
0.00107849	-0.394535	0.21	0.353	1	PACS1
0.00108727	-0.212807	0.206	0.364	1	KDM4C
0.00109605	-0.257856	0.276	0.45	1	RASA1
0.00111141	-0.325476	0.621	0.751	1	TRIO
0.00111374	-0.319417	0.276	0.45	1	CEP170
0.00111694	-0.204982	0.285	0.468	1	VTI1A
0.00111888	-0.34046	0.047	0.138	1	TRAF7
0.00111942	-0.37724	0.117	0.242	1	IFNAR2
0.00112257	-0.279579	0.019	0.089	1	C5orf15
0.00114	-0.350837	0.393	0.55	1	ELN
0.00114555	-0.258448	0.042	0.13	1	PPTC7
0.0011522	-0.396244	0.36	0.528	1	PTPRB
0.00115836	-0.231497	0.164	0.32	1	NIPAL2
0.00116342	-0.315703	0.407	0.599	1	ARID4B
0.00117111	-0.345456	0.168	0.312	1	RAB11A
0.00117116	-0.348717	0.056	0.152	1	RANBP17
0.00117227	-0.26035	0.037	0.123	1	MAT2A
0.00117345	-0.30974	0.407	0.599	1	LINC01515
0.00117738	-0.430873	0.023	0.097	1	C1orf43
0.00119709	-0.276204	0.075	0.182	1	LZTR1
0.00119985	-0.261133	0.154	0.294	1	RAB8B
0.00120491	-0.170647	0.121	0.249	1	RBM28
0.00121076	-0.239682	0.383	0.602	1	PPP6R3
0.00121749	0.671485	0.15	0.063	1	NLRP1
0.00121819	-0.2285	0.07	0.175	1	CSRNP3
0.00122245	-0.260278	0.178	0.327	1	ETNK1
0.00122849	-0.323958	0.248	0.413	1	PCSK6
0.00123576	-0.208478	0.051	0.145	1	SMARCAL1
0.00123752	-0.270318	0.056	0.152	1	CLMN
0.00123759	-0.285074	0.173	0.32	1	BAZ1A
0.00124644	-0.238455	0.084	0.197	1	SLC16A7
0.00124897	-0.233054	0.005	0.059	1	ZFP62
0.00128668	-0.146705	0.126	0.257	1	CD59
0.00129069	-0.115805	0.023	0.097	1	HOXD-AS2
0.00129332	-0.17358	0.168	0.316	1	COA1
0.00129685	-0.148913	0.047	0.138	1	HSP90AB1
0.00129859	-0.435672	0.224	0.375	1	PLCG2
0.00130096	-0.34681	0.121	0.245	1	TBC1D12
0.00132409	-0.177543	0.079	0.19	1	PPIL4
0.00132948	-0.227622	0.014	0.078	1	PAICS
0.00134265	-0.25413	0.224	0.394	1	RSF1
0.00135226	-0.242951	0.322	0.494	1	LMBR1
0.00136508	-0.284869	0.173	0.312	1	CAPN7
0.00137138	-0.335179	0.033	0.112	1	CHMP4B
0.00137484	-0.336736	0.107	0.227	1	EFHC1
0.0013829	-0.0588	0.042	0.13	1	CAD
0.00140609	-0.23279	0.079	0.186	1	STK39
0.0014091	-0.259661	0.121	0.245	1	B4GALT5
0.00141829	-0.342609	0.093	0.204	1	ALDH1A2
0.00142556	-0.196298	0.089	0.197	1	HS3ST1
0.00142724	-0.273257	0.117	0.242	1	FAM111A
0.00142945	-0.324716	0.065	0.164	1	MYLIP
0.00143816	-0.240022	0.014	0.078	1	MSANTD3
0.00144205	-0.213896	0.145	0.283	1	FOXK2
0.00144378	-0.400872	0.079	0.186	1	PDCD10
0.00144463	-0.233217	0.332	0.517	1	AFAP1L1
0.00144998	-0.330211	0.322	0.494	1	MBOAT1
0.00146005	-0.283639	0.023	0.097	1	GEN1
0.00146073	-0.252482	0.103	0.219	1	ACTR3
0.00146438	-0.218754	0.014	0.078	1	TATDN2
0.00146651	-0.250708	0.299	0.472	1	ITSN2
0.00146781	-0.261502	0.028	0.104	1	CKLF
0.00146879	-0.403531	0.145	0.268	1	GALK2
0.0014689	-0.407255	0.037	0.119	1	ALG8
0.00151108	-0.196277	0.224	0.39	1	LINC00472
0.00151674	-0.394189	0.168	0.305	1	NFIA-AS2
0.00151712	-0.266532	0.164	0.305	1	MDN1
0.00152771	-0.25522	0.229	0.387	1	NBAS
0.00152829	-0.262892	0.234	0.394	1	MIR4435-2HG
0.00153166	-0.267318	0.042	0.126	1	MPC1
0.00153344	-0.277604	0.173	0.316	1	PTPN4
0.00155273	-0.198967	0.318	0.502	1	OSBPL9
0.00155417	-0.209286	0.112	0.234	1	ADAM22
0.00155842	-0.300646	0.056	0.149	1	NUP155
0.00155923	-0.195426	0.243	0.409	1	DIS3L2
0.00156133	-0.422743	0.089	0.193	1	MET
0.00156295	-0.533121	0.112	0.227	1	IFT80
0.00156337	-0.171598	0.164	0.305	1	MICU1
0.00156427	-0.276258	0.019	0.086	1	CLCN5
0.00157315	-0.421852	0.019	0.086	1	FTH1
0.00157456	-0.348527	0.215	0.368	1	DTX1
0.00157681	-0.241774	0.037	0.119	1	SIAE
0.00158091	-0.349708	0.131	0.257	1	SNRK
0.00158636	-0.24387	0.164	0.309	1	KATNBL1
0.00159102	-0.130812	0.14	0.275	1	ATF2
0.00159105	-0.341162	0.019	0.086	1	MERTK
0.0015963	-0.218782	0.449	0.654	1	ARID1B
0.00161721	-0.360737	0.21	0.361	1	NECTIN3
0.00162182	-0.0950967	0.234	0.409	1	CD46
0.00163387	-0.194256	0.192	0.346	1	RSRC1
0.00165145	0.629158	0.72	0.71	1	TTN
0.00165223	-0.10621	0.089	0.197	1	YTHDF3
0.00167241	-0.252672	0.28	0.454	1	TASOR2
0.00167365	-0.0983398	0.299	0.483	1	TPR
0.00167406	-0.296293	0.229	0.383	1	TRIM33
0.00169288	-0.241193	0.019	0.086	1	AP2M1
0.00169535	-0.29784	0.421	0.613	1	LPP
0.00170021	-0.249441	0.084	0.193	1	SLC25A12
0.00170243	-0.388862	0.019	0.086	1	PPM1L
0.00171438	-0.283514	0.435	0.617	1	FOXO1
0.00171548	-0.167116	0.056	0.149	1	WDR47
0.00172817	0.928705	0.304	0.204	1	TXNIP
0.00173505	-0.400204	0.121	0.242	1	PDPN
0.00173736	-0.287184	0.103	0.216	1	CSTF3
0.00175711	-0.266764	0.009	0.067	1	COX7A2
0.00175995	-0.189777	0.215	0.375	1	CHD1
0.00177668	-0.330436	0.21	0.357	1	SCARF1
0.00178322	0.732892	0.131	0.052	1	PTCH2
0.0017922	-0.307016	0.023	0.093	1	TUBB
0.00180178	-0.369771	0.023	0.093	1	VIPAS39
0.00180504	-0.381628	0.481	0.625	1	FAM126A
0.00181113	-0.308383	0.229	0.383	1	PCNX4
0.00181737	-0.776919	0.178	0.294	1	AC093912.1
0.00182384	-0.198659	0.192	0.338	1	UBE2E1
0.00182559	-0.31959	0.107	0.223	1	MSH3
0.00183605	-0.273109	0.547	0.699	1	PLXDC2
0.00184219	-0.115139	0.084	0.193	1	CASP4
0.00185005	-0.156165	0.276	0.472	1	CNST
0.00186491	-0.255932	0.14	0.268	1	PIK3CA
0.00187364	-0.355145	0.126	0.249	1	PELI1
0.00188009	-0.378766	0.023	0.093	1	MSI2
0.0018807	-0.269295	0.005	0.056	1	LOXL3
0.0018852	-0.0388268	0.103	0.227	1	VRK2
0.00190954	-0.365228	0.164	0.301	1	RAF1
0.00191532	-0.338995	0.21	0.361	1	SMARCC1
0.00191787	-0.437419	0.14	0.268	1	ST3GAL3
0.00193316	-0.255232	0.061	0.152	1	STK4
0.00193455	0.0178188	0.051	0.141	1	KDM5D
0.00193492	-0.389499	0.248	0.409	1	CELSR1
0.00193568	-0.349306	0.098	0.208	1	PRCP
0.00194274	-0.0772472	0.187	0.346	1	USP32
0.00194889	-0.44263	0.033	0.108	1	UCP2
0.00194931	-0.41093	0.028	0.1	1	ITGA2
0.00195023	-0.229343	0.056	0.149	1	INTS7
0.00195245	-0.229347	0.252	0.424	1	SLF2
0.00195299	-0.433682	0.042	0.123	1	MTMR6
0.00195772	-0.300076	0.126	0.245	1	MLH3
0.00196201	-0.20448	0.047	0.134	1	AGPAT5
0.00196776	-0.472166	0.276	0.405	1	CCL21
0.00200269	-0.302709	0.28	0.457	1	USP31
0.00202107	-0.335679	0.061	0.152	1	KIF3C
0.00202679	-0.258433	0.107	0.223	1	FBXO31
0.00202719	-0.333638	0.425	0.602	1	ERG
0.00203066	-0.291546	0.014	0.074	1	STARD3NL
0.00203066	-0.370784	0.014	0.074	1	VPS26B
0.00203845	-0.326208	0.145	0.268	1	SPATA6L
0.00204284	-0.320712	0.014	0.074	1	POLR3G
0.00205436	-0.238423	0.15	0.279	1	MGST2
0.00205584	-0.292476	0.477	0.673	1	WNK1
0.00208608	-0.430782	0.112	0.227	1	TOX2
0.00209315	-0.127087	0.136	0.268	1	ATP1B3
0.00210475	-0.29806	0.014	0.074	1	SAMD12
0.00210759	-0.288289	0.206	0.349	1	HNRNPR
0.00211479	-0.264078	0.224	0.368	1	GMDS
0.00213689	-0.326441	0.692	0.836	1	NXN
0.00214271	-0.303273	0.014	0.074	1	ACOT7
0.00215614	-0.346932	0.028	0.1	1	SLC66A3
0.00216504	-0.255751	0.089	0.193	1	TRIM37
0.00216719	-0.332269	0.107	0.223	1	ATP13A3
0.00216728	-0.140833	0.159	0.29	1	FAM241A
0.0021709	-0.272443	0.201	0.338	1	LCORL
0.00217552	-0.455308	0.065	0.156	1	AC021231.1
0.00219111	-0.238847	0.299	0.476	1	ZNF148
0.00219868	-0.292036	0.079	0.178	1	SNX7
0.00223148	-0.21811	0.033	0.108	1	NIPAL3
0.00227873	-0.203834	0.154	0.29	1	RASA3
0.00228398	-0.422417	0.318	0.468	1	COL4A2
0.00229957	-0.229953	0.252	0.42	1	ABI1
0.00230674	-0.199268	0.042	0.123	1	POLE
0.002309	-0.301551	0.07	0.167	1	DYNC1LI1
0.00231525	-0.349908	0.019	0.082	1	AC008124.1
0.00232211	-0.180639	0.037	0.115	1	LINC02208
0.00232255	-0.243447	0.126	0.245	1	OLA1
0.00232758	-0.329363	0.35	0.528	1	ULK4
0.00233636	-0.293995	0.065	0.16	1	CS
0.00234123	-0.321907	0.019	0.082	1	AC104162.2
0.00236697	-0.0394348	0.201	0.361	1	ANKRD36B
0.0023807	-0.22721	0.019	0.082	1	HOXA3
0.00238594	-0.311559	0.126	0.245	1	RIN3
0.00239153	0.876573	0.411	0.335	1	LRRC1
0.00239685	-0.403477	0.136	0.253	1	ZDHHC21
0.00240491	-0.283848	0.117	0.227	1	GALNT10
0.00242051	-0.182534	0.037	0.115	1	NLN
0.00243193	-0.0435806	0.22	0.387	1	UBE2G2
0.0024535	-0.288935	0.5	0.688	1	ADAM10
0.00245564	-0.190918	0.182	0.323	1	TRIM44
0.00248769	-0.25267	0.355	0.517	1	BRWD1
0.00248894	-0.242886	0.019	0.082	1	BX890604.2
0.00249425	-0.279915	0.107	0.216	1	C11orf58
0.0025167	-0.288777	0.019	0.082	1	POLR2G
0.00252921	-0.332799	0.093	0.197	1	ZNF429
0.00255132	-0.306839	0.103	0.212	1	PMS1
0.0025694	-0.195066	0.037	0.115	1	SART3
0.00257339	-0.308312	0.112	0.223	1	CHM
0.00258297	-0.26897	0.107	0.216	1	NARS2
0.00259303	-0.130088	0.037	0.115	1	IFT140
0.00259876	-0.121982	0.252	0.428	1	FBXL17
0.00261457	-0.202366	0.187	0.331	1	RUFY2
0.00261606	-0.209924	0.009	0.063	1	BRIX1
0.00261609	-0.22709	0.019	0.082	1	SRI
0.00263106	-0.398869	0.033	0.104	1	ANKRD16
0.00263633	-0.161998	0.098	0.208	1	UBE3D
0.00263702	-0.297765	0.117	0.23	1	BCKDHB
0.00265063	-0.0904442	0.084	0.186	1	GNPTAB
0.00265984	-0.316357	0.023	0.089	1	COPS2
0.00268134	-0.199612	0.098	0.208	1	DNAH14
0.00268734	-0.200794	0.519	0.717	1	HNRNPH1
0.00270484	-0.386474	0.192	0.32	1	DHX15
0.00270752	-0.306091	0.393	0.546	1	CEP112
0.00270819	-0.314384	0.065	0.156	1	ABCE1
0.00271175	-0.240892	0.556	0.71	1	PTK2
0.00273097	-0.397472	0.173	0.301	1	DENND6A
0.00273597	-0.229486	0.009	0.063	1	AC099506.1
0.00276393	-0.251219	0.079	0.178	1	DAP3
0.00277007	-0.375643	0.056	0.141	1	ZNF318
0.00277277	-0.0749244	0.187	0.335	1	MIRLET7BHG
0.00277418	-0.213125	0.051	0.138	1	SYN2
0.00278606	-0.435272	0.393	0.558	1	TEAD1
0.00278681	-0.367828	0.033	0.104	1	LINC01355
0.00279318	-0.366169	0.065	0.152	1	SUSD6
0.00280142	-0.158336	0.178	0.316	1	LRPPRC
0.00281852	-0.373126	0.131	0.249	1	ATRN
0.00283713	-0.240096	0.089	0.19	1	PHC2
0.0028461	-0.0838403	0.084	0.186	1	ALDH2
0.00286498	-0.0633865	0.145	0.279	1	SLC24A1
0.00287827	-0.128112	0.192	0.342	1	PHC3
0.00289022	-0.356194	0.528	0.654	1	AKAP13
0.00289649	-0.402197	0.131	0.245	1	ZNF704
0.00290704	-0.377519	0.042	0.119	1	PDIA3
0.00290772	-0.335135	0.103	0.208	1	OSBPL3
0.00291814	-0.308358	0.173	0.297	1	RECK
0.00292298	-0.370339	0.033	0.104	1	RFXAP
0.00292733	-0.0136816	0.117	0.234	1	SH3GLB1
0.0029416	-0.271656	0.28	0.435	1	LINC01278
0.00295398	-0.302838	0.238	0.39	1	MIB1
0.00295606	-0.203485	0.005	0.052	1	FBXO8
0.00295606	-0.164895	0.005	0.052	1	TLCD3A
0.00296431	-0.277995	0.145	0.268	1	MAP2K4
0.00296768	-0.299596	0.023	0.089	1	MAZ
0.00298503	-0.316283	0.093	0.197	1	SUGT1
0.00298571	-0.206715	0.304	0.465	1	USP48
0.00298976	-0.356262	0.439	0.591	1	AGAP1
0.00300888	-0.600713	0.178	0.301	1	RASSF9
0.0030163	-0.160246	0.131	0.253	1	SMARCAD1
0.00301682	-0.153796	0.117	0.23	1	MAP2K1
0.00302918	0.0246503	0.061	0.152	1	DDX58
0.00303246	-0.247944	0.187	0.327	1	RNF130
0.00304127	-0.144584	0.005	0.052	1	CBX6
0.00304795	-0.305119	0.402	0.554	1	ZSWIM6
0.00305481	-0.112746	0.056	0.145	1	NT5E
0.00306293	-0.158057	0.005	0.052	1	PDK4
0.00306748	-0.07711	0.098	0.208	1	RMDN1
0.00308167	-0.253305	0.084	0.186	1	ZDHHC6
0.00309273	-0.258203	0.028	0.097	1	COG2
0.00309907	-0.214867	0.065	0.156	1	MOB1B
0.00310426	-0.263529	0.07	0.164	1	FAM3C
0.0031068	-0.322288	0.051	0.134	1	LRRC69
0.00311339	-0.183575	0.28	0.439	1	TLK1
0.00312822	-0.320433	0.117	0.227	1	MED4
0.00313536	-0.187819	0.229	0.368	1	RBM33
0.00314019	-0.236889	0.145	0.264	1	CSNK1G3
0.00314411	-0.318578	0.079	0.175	1	DDX52
0.00315438	-0.213673	0.028	0.097	1	SLIRP
0.00317262	-0.143703	0.238	0.405	1	SOGA1
0.00320217	-0.2541	0.869	0.907	1	PPFIBP1
0.00320774	-0.0246533	0.192	0.342	1	LINC01578
0.00321419	-0.274855	0.014	0.071	1	STRAP
0.00322891	-0.171412	0.033	0.104	1	AKR1C2
0.00323161	-0.239693	0.192	0.335	1	PARVA
0.00325061	-0.244066	0.178	0.312	1	GOPC
0.00325689	-0.306331	0.065	0.156	1	PRXL2A
0.00326171	-0.186441	0.014	0.071	1	SCCPDH
0.0032761	-0.310605	0.084	0.182	1	PHF10
0.00327683	-0.291629	0.047	0.126	1	HNRNPF
0.00328419	-0.537217	0.15	0.264	1	GALNT13
0.00329657	-0.269585	0.131	0.249	1	BCAR3
0.00331217	-0.289179	0.107	0.212	1	XPO7
0.00332555	-0.0269839	0.079	0.182	1	AP3S1
0.00333433	-0.252349	0.201	0.342	1	ABCC1
0.00334611	-0.156821	0.028	0.097	1	ARHGEF9
0.00335907	-0.0902936	0.023	0.089	1	C5orf67
0.00336321	-0.224163	0.037	0.112	1	SFXN4
0.00336336	-0.109147	0.093	0.197	1	MPZL1
0.00338204	-0.279829	0.121	0.234	1	CD34
0.00338612	-0.2633	0.037	0.112	1	AMMECR1L
0.00340355	-0.190528	0.126	0.245	1	AKAP17A
0.00340681	-0.317489	0.304	0.468	1	RUNX1T1
0.00345491	-0.295103	0.047	0.126	1	RFFL
0.00346222	-0.180612	0.047	0.126	1	TMEM123
0.00351514	-0.100481	0.051	0.134	1	STAMBP
0.0035302	-0.281188	0.383	0.55	1	ODF2L
0.00354403	-0.176007	0.051	0.134	1	IGBP1
0.00356049	-0.158935	0.014	0.071	1	POLR3B
0.0035787	-0.367544	0.089	0.186	1	SLC30A6
0.00359808	-0.334891	0.121	0.23	1	GSPT1
0.00364031	-0.180803	0.458	0.647	1	ANKRD17
0.00364749	-0.281265	0.093	0.197	1	CALCOCO1
0.00364758	-0.139525	0.093	0.193	1	IDE
0.00365146	-0.245126	0.042	0.119	1	LINC00685
0.00365711	-0.261084	0.047	0.126	1	UBE2O
0.00366539	-0.196747	0.262	0.428	1	R3HDM2
0.00366794	-0.207574	0.079	0.175	1	MTMR1
0.00369887	-0.275758	0.126	0.238	1	SS18
0.00371675	0.756928	0.187	0.1	1	NTM
0.0037347	-0.213365	0.047	0.126	1	DDX3Y
0.00376563	-0.0631314	0.22	0.372	1	STRN
0.00377096	-0.323604	0.019	0.078	1	ZNF23
0.00378625	-0.254765	0.71	0.848	1	JMJD1C
0.00378827	-0.215375	0.388	0.58	1	MGAT5
0.00379343	-0.10588	0.178	0.316	1	ARHGAP23
0.00380057	-0.292872	0.243	0.394	1	RFX7
0.00380173	-0.130371	0.168	0.297	1	ABHD18
0.00380588	-0.0453825	0.079	0.178	1	LBR
0.00382187	-0.479192	0.037	0.108	1	FHL2
0.00383306	-0.167665	0.019	0.078	1	SEH1L
0.00383317	-0.193168	0.117	0.23	1	FAM118A
0.00383971	-0.0896019	0.065	0.156	1	RCBTB1
0.00384927	-0.170011	0.103	0.208	1	SCARB2
0.00385215	-0.300217	0.023	0.086	1	SLC17A5
0.0038816	-0.40197	0.047	0.123	1	EED
0.00389609	-0.169358	0.019	0.078	1	TMEM237
0.00390889	-0.0239177	0.164	0.305	1	WAPL
0.00391317	-0.101248	0.042	0.119	1	SHROOM2
0.00391434	-0.338168	0.621	0.747	1	ARHGAP29
0.00392872	-0.307825	0.093	0.193	1	PLPP3
0.00393411	-0.153605	0.107	0.219	1	CLIC2
0.00393863	-0.17194	0.019	0.078	1	ARL3
0.00394041	-0.314832	0.089	0.186	1	ZNF276
0.00394126	-0.312661	0.009	0.059	1	FUNDC2
0.00395249	-0.198978	0.168	0.301	1	SH3PXD2B
0.00400061	-0.267697	0.15	0.271	1	DMTN
0.00402617	-0.0376924	0.098	0.204	1	TCEA2
0.00404852	-0.244111	0.075	0.164	1	TP53BP2
0.00405291	-0.379381	0.173	0.294	1	CSNK1G1
0.00406127	-0.397454	0.112	0.216	1	SLC30A7
0.00411304	-0.17703	0.019	0.078	1	ACTR8
0.00414297	-0.226066	0.336	0.506	1	PPARG
0.00416068	-0.163575	0.023	0.086	1	AP3M2
0.00416689	-0.264439	0.056	0.138	1	CHMP1A
0.00417238	-0.218791	0.009	0.059	1	THUMPD3
0.00417238	-0.157089	0.009	0.059	1	C12orf75
0.00417322	0.604685	0.196	0.112	1	TSPAN7
0.00419956	-0.379027	0.626	0.736	1	PDE1A
0.0042187	-0.249154	0.15	0.268	1	FBXW4
0.00423852	-0.272322	0.178	0.297	1	UBA6
0.00423949	-0.37699	0.037	0.108	1	ACVR1B
0.00425686	-0.265939	0.425	0.587	1	LINC01748
0.00425723	-0.204699	0.603	0.773	1	RALGAPA2
0.00425777	-0.305632	0.393	0.561	1	PAM
0.00428146	-0.0907131	0.201	0.338	1	MIA2
0.00428393	-0.191037	0.21	0.361	1	PAXBP1
0.00428604	-0.332475	0.112	0.216	1	SESN1
0.00429919	-0.0360226	0.117	0.23	1	ZNF141
0.00430051	-0.249631	0.178	0.305	1	NLK
0.00430382	-0.197997	0.808	0.911	1	MACF1
0.00430939	-0.38518	0.14	0.249	1	RBM27
0.00435207	-0.165833	0.252	0.405	1	WDR26
0.00435881	-0.270743	0.145	0.26	1	SEC22A
0.00436055	-0.143941	0.159	0.283	1	PIP4K2A
0.00437902	-0.26044	0.033	0.1	1	EIF4H
0.00439828	-0.207633	0.075	0.167	1	PIP4K2B
0.00440892	-0.209087	0.416	0.595	1	OSBP2
0.00442039	-0.261485	0.028	0.093	1	JUND
0.00442446	-0.170431	0.164	0.286	1	WARS2-AS1
0.0044282	-0.321617	0.051	0.13	1	SNX16
0.00446705	-0.180669	0.187	0.327	1	USP3
0.0044721	-0.13842	0.159	0.283	1	REEP1
0.00450281	-0.292466	0.033	0.1	1	SLC5A3
0.0045083	-0.193557	0.229	0.375	1	SIPA1L1
0.00451354	-0.260125	0.037	0.108	1	TMEM106B
0.00454375	-0.199977	0.266	0.42	1	ATE1
0.004549	-0.170238	0.126	0.238	1	CEP162
0.00455155	-0.33221	0.098	0.197	1	ZNF706
0.00458169	-0.150865	0.15	0.275	1	ZBTB38
0.0046112	-0.231817	0.061	0.145	1	SH3BP4
0.00461581	0.624526	0.659	0.662	1	STK32B
0.00461699	0.040857	0.07	0.164	1	CAPN15
0.00462686	-0.257206	0.093	0.193	1	CASZ1
0.00464967	-0.135066	0.238	0.394	1	NSRP1
0.00467278	-0.290894	0.014	0.067	1	SLC6A6
0.00467597	-0.230603	0.098	0.201	1	FLNC
0.00469041	-0.279688	0.164	0.286	1	MAPKAP1
0.00469501	-0.310922	0.126	0.238	1	TBC1D15
0.00469597	-0.215625	0.15	0.271	1	ALS2CL
0.0047071	-0.265009	0.164	0.283	1	TMEM87B
0.0047252	-0.148689	0.182	0.32	1	ATP2C1
0.00473798	-0.459423	0.103	0.201	1	CACNA1C
0.00475666	-0.089533	0.266	0.428	1	UPF3A
0.00479952	-0.288438	0.164	0.283	1	RPS6KC1
0.00480308	-0.0989009	0.29	0.442	1	ARFGEF2
0.00481887	-0.175295	0.056	0.138	1	FSD1L
0.0048459	-0.0912308	0.023	0.086	1	ZDHHC5
0.0048596	-0.155608	0.103	0.204	1	SLC7A14-AS1
0.00488943	-0.261063	0.037	0.108	1	MEAF6
0.00489442	-0.357942	0.019	0.074	1	MRPL32
0.00489965	-0.412802	0.318	0.461	1	DPH6
0.00490687	-0.286648	0.22	0.357	1	PHF20L1
0.00492201	-0.088789	0.136	0.249	1	TLE4
0.00493659	-0.141051	0.341	0.528	1	PHF14
0.00495645	-0.230308	0.5	0.669	1	BIRC6
0.00496342	-0.257523	0.117	0.219	1	KRBOX4
0.00496644	-0.120664	0.112	0.219	1	NIBAN1
0.00497095	-0.277804	0.07	0.156	1	LNPK
0.0049962	-0.200024	0.042	0.115	1	HELLS
0.00501401	-0.133263	0.112	0.216	1	CLCN3
0.00501634	-0.142941	0.051	0.13	1	ZNF302
0.005018	-0.259636	0.056	0.134	1	IGFBP4
0.00503719	-0.201149	0.079	0.171	1	NRK
0.00504383	-0.251556	0.107	0.208	1	PTPN21
0.00505343	-0.108663	0.033	0.1	1	PLEKHA8
0.00505474	-0.0322031	0.079	0.171	1	RTN3
0.00506171	-0.230476	0.154	0.268	1	MGA
0.00506668	-0.133332	0.014	0.067	1	TXLNA
0.00510145	-0.021808	0.206	0.353	1	FBXL20
0.00510986	-0.377308	0.168	0.286	1	FAM49A
0.00511029	-0.0464549	0.037	0.108	1	LINC00630
0.00513705	-0.154724	0.089	0.182	1	MAPKAPK5
0.00515524	-0.135265	0.173	0.301	1	VPS8
0.00518084	-0.141246	0.154	0.275	1	GNG12-AS1
0.00519112	-0.165054	0.322	0.491	1	SETD2
0.00521448	-0.222089	0.014	0.067	1	SLC5A6
0.00524157	-0.259836	0.089	0.182	1	AC002460.2
0.00524542	-0.0454283	0.15	0.275	1	ADCY9
0.00524779	-0.127349	0.327	0.502	1	DYNC1H1
0.005252	0.510877	0.075	0.022	1	RASAL3
0.00525873	-0.223327	0.075	0.164	1	FAM102B
0.00529425	0.507945	0.093	0.033	1	F2RL3
0.00531444	-0.0834984	0.033	0.1	1	PTPN1
0.00531565	-0.241651	0.332	0.491	1	FER
0.00531902	-0.292571	0.103	0.201	1	TTC27
0.00532009	-0.143319	0.084	0.178	1	ATP6V1H
0.00534848	-0.235558	0.393	0.55	1	CDK17
0.00536294	-0.306021	0.056	0.134	1	CDV3
0.00536805	-0.132776	0.051	0.13	1	POFUT2
0.00537413	-0.197303	0.28	0.439	1	FCHO2
0.0054152	-0.0773571	0.201	0.342	1	AVL9
0.00541541	-0.311787	0.065	0.149	1	PDCD4
0.00541923	-0.112763	0.276	0.431	1	TAOK3
0.00543827	-0.324212	0.084	0.175	1	POLR2A
0.00544272	-0.348434	0.192	0.312	1	SHOC2
0.00545192	-0.303798	0.019	0.074	1	PGM3
0.00546069	-0.176741	0.22	0.357	1	KIAA1324L
0.00546309	-0.183285	0.093	0.19	1	CYTOR
0.00546848	0.0672815	0.126	0.242	1	DPY19L4
0.00547575	-0.286381	0.065	0.149	1	STK40
0.00547575	-0.287056	0.065	0.149	1	GNAI3
0.00547814	-0.370503	0.033	0.097	1	TUBG2
0.00548758	-0.208412	0.369	0.528	1	GNAS
0.00549977	-0.177843	0.243	0.394	1	OAF
0.0055201	-0.292643	0.047	0.119	1	HK1
0.005616	-0.0381383	0.084	0.178	1	LRIG2
0.00561699	-0.231675	0.023	0.082	1	CXXC5
0.00563065	-0.0473106	0.28	0.446	1	OSBPL10
0.00567773	-0.351221	0.201	0.327	1	EVI5
0.00569708	-0.258737	0.121	0.227	1	ZNF467
0.00570504	-0.371859	0.103	0.201	1	AP002495.1
0.00571025	-0.329515	0.107	0.208	1	CLIC4
0.00574262	-0.165533	0.206	0.342	1	HIVEP1
0.00575163	-0.190793	0.019	0.074	1	LHFPL2
0.00575163	-0.265798	0.019	0.074	1	ZNF253
0.00577442	-0.337434	0.079	0.167	1	FASTKD1
0.00580599	-0.169185	0.07	0.156	1	NDST1
0.00581817	-0.102122	0.084	0.178	1	DBN1
0.00584107	-0.196161	0.056	0.134	1	RNH1
0.00585153	0.72898	0.187	0.104	1	COL16A1
0.00585183	-0.134673	0.229	0.368	1	POU2F1
0.00585897	-0.401281	0.028	0.089	1	CEP250
0.0058988	-0.213851	0.238	0.372	1	CORO1C
0.00595435	-0.211178	0.313	0.457	1	STXBP6
0.00596292	-0.239459	0.346	0.509	1	ANAPC5
0.00599377	-0.142569	0.21	0.342	1	PTPRA
0.00600415	-0.257557	0.178	0.297	1	PTCHD4
0.0060049	-0.251514	0.341	0.502	1	SSH1
0.00601074	-0.130319	0.103	0.204	1	FBXO25
0.00602775	-0.0988281	0.29	0.45	1	ITSN1
0.00604671	-0.234704	0.065	0.149	1	VPS26A
0.0060519	-0.624944	0.22	0.346	1	NAV2
0.0060582	-0.324104	0.023	0.082	1	CAT
0.00608668	-0.164038	0.103	0.204	1	KDM5B
0.00609282	-0.0578305	0.042	0.115	1	EVA1A
0.00610058	-0.118872	0.187	0.32	1	SRSF10
0.00610243	-0.310545	0.276	0.428	1	ATF7IP
0.00610499	0.12341	0.042	0.112	1	PARP9
0.00613144	-0.174067	0.388	0.554	1	UGGT2
0.00614553	-0.267247	0.093	0.186	1	EEF1A1
0.00615132	-0.284038	0.051	0.126	1	AC026341.1
0.00616304	-0.207184	0.238	0.372	1	GBE1
0.00618622	-0.349901	0.178	0.301	1	PKN3
0.00621207	-0.26878	0.023	0.082	1	CARD19
0.00622005	-0.0912502	0.107	0.208	1	HGS
0.00623872	-0.076056	0.318	0.502	1	HECTD1
0.00624327	-0.262169	0.023	0.082	1	SLC43A2
0.00625032	-0.294971	0.079	0.167	1	NUPR1
0.00628603	-0.432702	0.164	0.275	1	SMYD2
0.00628673	-0.355493	0.093	0.182	1	SNAP23
0.00629448	-0.36859	0.047	0.119	1	SEMA3F
0.00630735	-0.368954	0.093	0.182	1	NUP133
0.0063126	-0.436234	0.131	0.23	1	AC007368.1
0.00631486	-0.339626	0.033	0.097	1	EFCAB11
0.00633102	-0.265966	0.224	0.364	1	KANK2
0.00633946	-0.217432	0.103	0.204	1	CD200
0.0063537	-0.149975	0.009	0.056	1	MAIP1
0.00635834	-0.233809	0.079	0.167	1	PLCL2
0.0063746	-0.245824	0.112	0.216	1	ANXA5
0.00638233	-0.0953901	0.28	0.45	1	ZMIZ1
0.00639342	-0.176499	0.009	0.056	1	TXNDC9
0.00639342	-0.228244	0.009	0.056	1	CORO6
0.00639393	-0.271767	0.14	0.245	1	SRBD1
0.00640135	-0.226599	0.023	0.082	1	KIF21A
0.00643074	-0.170117	0.425	0.599	1	ZDHHC17
0.00645136	-0.201799	0.145	0.257	1	PPP4R2
0.00645139	0.728805	0.252	0.167	1	PER3
0.00647353	-0.184362	0.009	0.056	1	AL354822.1
0.00648244	-0.217256	0.084	0.175	1	SLX4IP
0.00649732	0.559402	0.458	0.368	1	ADAMTS9-AS2
0.00651392	-0.131572	0.009	0.056	1	CCDC59
0.0065188	-0.232389	0.21	0.342	1	SPATA5
0.00652133	-0.24045	0.509	0.703	1	CDC42BPA
0.00656978	-0.121256	0.084	0.175	1	RNF31
0.00658313	-0.344455	0.089	0.178	1	TEAD4
0.00659538	-0.0853815	0.009	0.056	1	FEM1C
0.0065958	-0.139905	0.023	0.082	1	AC008443.1
0.00664312	-0.127715	0.178	0.305	1	PLEKHA1
0.00664708	-0.346142	0.079	0.167	1	RNF214
0.00667365	0.0104303	0.145	0.264	1	KLHDC10
0.00669501	-0.114465	0.028	0.089	1	KDSR
0.00672315	-0.123232	0.327	0.498	1	ATXN2
0.00672837	-0.0522573	0.023	0.082	1	RNF157
0.00673244	-0.26188	0.056	0.134	1	AL645465.1
0.00674351	-0.893652	0.037	0.1	1	LINC02360
0.00677098	-0.0771831	0.21	0.346	1	RBPJ
0.00680363	-0.231993	0.089	0.178	1	ELK4
0.00682101	-0.198929	0.033	0.097	1	RHPN2
0.00685188	-0.229958	0.033	0.097	1	NUP35
0.00685188	-0.244336	0.033	0.097	1	PDK3
0.00686717	-0.0882717	0.271	0.435	1	ANXA2
0.00689524	-0.289497	0.051	0.126	1	ZFY
0.00689644	-0.240008	0.042	0.112	1	PLK2
0.00689706	-0.164902	0.112	0.216	1	SPSB3
0.00689745	-0.0991217	0.023	0.082	1	TGDS
0.00691007	-0.186459	0.047	0.119	1	DNAJA1
0.00691007	-0.141896	0.047	0.119	1	MPHOSPH9
0.00695427	-0.182711	0.042	0.112	1	GLOD4
0.00699937	-0.264492	0.117	0.216	1	SACM1L
0.00700808	-0.099383	0.07	0.156	1	TET3
0.00702006	-0.035282	0.056	0.134	1	PRMT3
0.00702846	-0.252289	0.061	0.138	1	COBL
0.00703292	-0.273462	0.098	0.19	1	ANGEL2
0.00704973	-0.331575	0.29	0.416	1	FYN
0.00705344	-0.298059	0.15	0.26	1	ANKRD6
0.00708274	-0.166871	0.037	0.104	1	KANK1
0.00709033	-0.115174	0.079	0.167	1	MANBA
0.00709917	-0.353238	0.056	0.13	1	SERPINI2
0.00713734	-0.547346	0.07	0.149	1	ARHGAP6
0.00713919	-0.188434	0.121	0.227	1	CMTM7
0.0071442	-0.135284	0.037	0.104	1	CCZ1
0.00714516	-0.25438	0.182	0.301	1	FAM120A
0.00719419	-0.194353	0.047	0.119	1	FAM120C
0.00722653	-0.136932	0.112	0.216	1	PPM1B
0.00723033	0.762328	0.355	0.283	1	GGT5
0.00723618	-0.286296	0.056	0.13	1	HAUS6
0.00728857	-0.16891	0.327	0.483	1	GALNT1
0.00729361	-0.244121	0.145	0.257	1	WLS
0.00732508	-0.339706	0.014	0.063	1	CENPK
0.00732946	-0.160109	0.093	0.186	1	TEX2
0.00733444	-0.0502372	0.22	0.368	1	NCOA6
0.00733579	-0.0782071	0.112	0.216	1	HSP90B1
0.00736681	-0.210386	0.014	0.063	1	DTL
0.00736993	-0.248528	0.103	0.197	1	SLC43A3
0.00739677	-0.0414817	0.131	0.245	1	DGCR8
0.00741315	-0.0179829	0.112	0.216	1	EFR3A
0.00742978	-0.35018	0.079	0.164	1	ADAMTS15
0.00745091	-0.168164	0.014	0.063	1	AC008771.1
0.00746376	-0.200718	0.042	0.112	1	TTTY10
0.00746653	-0.294876	0.327	0.483	1	ETS1
0.00747077	-0.207098	0.131	0.238	1	ABI2
0.00747481	-0.366298	0.051	0.123	1	AC114763.1
0.00748572	-0.138016	0.229	0.372	1	METTL15
0.00748663	0.0237143	0.15	0.271	1	FBXL5
0.00748875	-0.202699	0.047	0.119	1	RNF8
0.00749475	-0.020001	0.042	0.112	1	C16orf58
0.00751233	-0.270719	0.07	0.152	1	ESAM
0.00752284	-0.493775	0.079	0.16	1	ATF1
0.00754445	-0.346605	0.173	0.286	1	REPS1
0.00756898	-0.134001	0.098	0.193	1	ZNF654
0.00759228	-0.237443	0.523	0.691	1	PARD3B
0.00768727	-0.304201	0.112	0.208	1	DNAJC2
0.00768806	-0.0803472	0.079	0.167	1	PRPSAP2
0.00769627	-0.0306943	0.234	0.387	1	CUL4A
0.0077075	-0.12806	0.107	0.208	1	KLHL24
0.00774894	-0.0763512	0.051	0.126	1	GCOM1
0.00775367	-0.228012	0.07	0.152	1	ANKRD50
0.00775708	-0.183293	0.112	0.208	1	EPHB1
0.00777895	-0.319147	0.131	0.23	1	ARHGAP8
0.00779043	-0.286065	0.079	0.164	1	AL359232.1
0.00786762	-0.258736	0.056	0.13	1	KBTBD2
0.00787071	-0.178123	0.079	0.167	1	SLC44A1
0.00788541	-0.221702	0.112	0.212	1	ADSS
0.00789266	-0.126862	0.285	0.442	1	MRTFA
0.00789297	-0.179516	0.089	0.178	1	NDFIP1
0.00790818	-0.307669	0.121	0.219	1	MINDY3
0.00792907	-0.165838	0.014	0.063	1	KLRG1
0.00793793	-0.229444	0.224	0.349	1	CHN1
0.00794399	-0.042409	0.033	0.097	1	GUF1
0.007955	-0.116012	0.089	0.182	1	PEPD
0.00795568	0.113378	0.215	0.364	1	CD9
0.00795719	-0.30603	0.266	0.398	1	KDM6A
0.00795724	-0.222705	0.051	0.123	1	EDC4
0.00795831	-0.355423	0.023	0.078	1	ANKRD40
0.00799978	-0.265655	0.121	0.227	1	BTBD10
0.00801206	-0.285575	0.276	0.413	1	MYO6
0.00805956	-0.0580006	0.061	0.138	1	SEC24C
0.0080628	-0.426972	0.065	0.141	1	RGS16
0.00806794	-0.249874	0.084	0.171	1	PTPN2
0.00807786	-0.228795	0.093	0.186	1	GLRX3
0.00807931	-0.100643	0.187	0.312	1	ZNF273
0.00808212	-0.236033	0.051	0.123	1	AARSD1
0.00808212	-0.197198	0.051	0.123	1	TBC1D16
0.00808682	-0.233069	0.089	0.178	1	TRIT1
0.00809924	-0.136469	0.206	0.335	1	XPR1
0.00812201	-0.0255386	0.164	0.286	1	HDLBP
0.00815135	-0.14047	0.322	0.498	1	RAPGEF2
0.00815472	-0.282717	0.5	0.647	1	EBF1
0.00815712	-0.140253	0.098	0.19	1	S100PBP
0.0081584	-0.287615	0.023	0.078	1	HAGH
0.00816313	-0.182671	0.332	0.494	1	JARID2
0.0081729	-0.0217902	0.173	0.301	1	CUL3
0.00818724	-0.0724818	0.121	0.23	1	UQCC1
0.00820819	-0.160153	0.107	0.204	1	DHRSX
0.00824759	-0.137594	0.35	0.532	1	PTBP2
0.0082494	-0.327003	0.079	0.164	1	NCOA5
0.00827389	-0.0962943	0.042	0.112	1	ZC3H3
0.00834158	-0.221282	0.042	0.108	1	RECQL5
0.00835476	0.00123881	0.121	0.227	1	JMY
0.00835688	-0.29356	0.047	0.115	1	RARRES2
0.00840444	-0.30653	0.023	0.078	1	IL3RA
0.00843464	-0.32342	0.051	0.123	1	CARM1
0.00843502	-0.241994	0.033	0.093	1	IL13RA1
0.00843869	-0.134012	0.145	0.26	1	KCMF1
0.00845182	0.0379524	0.093	0.19	1	CXXC1
0.00846143	-0.202522	0.019	0.071	1	C3orf52
0.00846736	-0.213979	0.051	0.123	1	BLZF1
0.00847122	-0.27237	0.178	0.29	1	TOP1
0.00848094	-0.32465	0.042	0.108	1	LAS1L
0.00850019	-0.127121	0.051	0.123	1	SNHG6
0.00853783	-0.203113	0.112	0.208	1	PPP1R10
0.0085473	-0.233565	0.168	0.283	1	APOL3
0.00855047	-0.159838	0.019	0.071	1	NPAS2
0.00855392	-0.0790745	0.084	0.175	1	HSPD1
0.00856161	-0.189967	0.131	0.234	1	RIC8B
0.00856527	-0.20118	0.215	0.346	1	LINC01473
0.00857524	0.00114049	0.145	0.253	1	PRKAA2
0.00858645	-0.0628742	0.15	0.268	1	CREBRF
0.00864504	-0.36353	0.084	0.167	1	UBE2Q2
0.00866283	-0.238298	0.047	0.115	1	RPA1
0.00866786	-0.192826	0.369	0.517	1	SYT1
0.00868046	-0.288994	0.028	0.086	1	ALPK3
0.00868765	-0.138223	0.065	0.145	1	AGK
0.00869386	-0.285668	0.042	0.108	1	FABP5
0.00869986	-0.294913	0.023	0.078	1	TRAF6
0.00874057	-0.214293	0.322	0.476	1	ARFGEF1
0.00874281	-0.23528	0.023	0.078	1	MAP2K6
0.00874883	-0.374486	0.439	0.584	1	LINC01117
0.00877524	-0.139932	0.056	0.13	1	AC006230.1
0.00878822	-0.26984	0.037	0.1	1	P3H2
0.00882461	-0.0243859	0.056	0.134	1	CAMSAP1
0.0088996	-0.149328	0.206	0.335	1	RAB7A
0.00894085	-0.168562	0.056	0.13	1	TRAM2
0.0089542	-0.154937	0.126	0.23	1	CHRDL1
0.00899613	-0.249234	0.178	0.297	1	CSPP1
0.0090025	-0.205965	0.411	0.587	1	VIM
0.00903359	-0.0985333	0.206	0.338	1	MTDH
0.00911868	-0.295134	0.079	0.164	1	BTBD3
0.00912513	-0.34953	0.093	0.182	1	AC090517.5
0.00913383	-0.241509	0.126	0.23	1	DOP1A
0.00920266	-0.0684214	0.252	0.424	1	TNKS
0.00921164	-0.126674	0.056	0.13	1	MIR22HG
0.00923462	-0.267366	0.22	0.346	1	NUTM2A-AS1
0.00928975	-0.198565	0.037	0.1	1	CCDC12
0.00931066	-0.337826	0.009	0.052	1	MT-ND6
0.00931868	-0.182085	0.023	0.078	1	STAMBPL1
0.0093255	-0.197415	0.159	0.275	1	SLC30A9
0.00934599	-0.241349	0.033	0.093	1	ZNF730
0.00934977	-0.103041	0.056	0.13	1	DYNC2LI1
0.00936077	-0.227001	0.107	0.197	1	NUP107
0.00936435	-0.193878	0.023	0.078	1	C2orf49
0.00936505	-0.196915	0.103	0.197	1	LRCH2
0.00936764	-0.188464	0.21	0.342	1	PDPR
0.0093853	-0.151365	0.294	0.45	1	PRRC2B
0.00938752	-0.288453	0.033	0.093	1	COQ9
0.00939243	-0.180276	0.061	0.138	1	POLR1A
0.00940905	-0.209306	0.037	0.1	1	SEMA6C
0.0094225	-0.125408	0.103	0.193	1	KCTD9
0.00942461	-0.104537	0.201	0.331	1	ZNF423
0.00945457	-0.206337	0.056	0.13	1	NUP188
0.009464	-0.140105	0.234	0.375	1	DYM
0.00948858	-0.3336	0.107	0.197	1	EIF2B3
0.00949066	-0.269745	0.047	0.115	1	ARL5A
0.00949639	-0.16526	0.145	0.253	1	SETD3
0.00950798	-0.224634	0.107	0.201	1	HEXA
0.00954233	0.514215	0.103	0.045	1	ZNF449
0.00954296	-0.209411	0.009	0.052	1	NORAD
0.00955587	-0.254907	0.159	0.271	1	TDRP
0.0095561	-0.112478	0.14	0.249	1	IVNS1ABP
0.00957025	-0.157353	0.037	0.1	1	MYO10
0.00957416	-0.25369	0.243	0.375	1	REEP3
0.00958925	-0.222827	0.079	0.16	1	DNAAF5
0.00964202	0.072592	0.121	0.227	1	TBCA
0.00964353	-0.0306102	0.089	0.178	1	RNPS1
0.0096475	-0.276216	0.084	0.167	1	MARCH8
0.00964958	-0.113713	0.051	0.123	1	TTLL11
0.00965177	-0.267229	0.037	0.1	1	C2orf27A
0.0096611	-0.141851	0.028	0.086	1	NAF1
0.0096611	-0.23661	0.028	0.086	1	MRPS6
0.00968285	-0.163244	0.033	0.093	1	TDP2
0.00972057	-0.174404	0.009	0.052	1	NUDT2
0.0097339	-0.0808717	0.037	0.1	1	PIGX
0.00973555	-0.155222	0.346	0.498	1	SPECC1L
0.00973585	-0.22543	0.21	0.338	1	RUFY1
0.00973793	-0.0965872	0.22	0.353	1	DMTF1
0.00975299	-0.194125	0.07	0.149	1	STEAP1B
0.00976382	-0.130614	0.248	0.394	1	EFCC1
0.00976497	-0.397475	0.061	0.134	1	TMBIM6
0.00979791	-0.0929436	0.051	0.123	1	DCBLD1
0.00984767	-0.0384638	0.28	0.439	1	CPNE8
0.00985866	-0.212226	0.266	0.405	1	ANKIB1
0.00986912	-0.325777	0.416	0.561	1	TANC1
0.00988691	-0.142379	0.028	0.086	1	HAUS1
0.00988724	-0.152493	0.841	0.922	1	STOX2
0.0098919	1.13426	0.136	0.071	1	MSR1
0.00990111	-0.17375	0.009	0.052	1	TMEM14C
0.00995157	-0.241794	0.514	0.658	1	PGM5
0.00995181	-0.300091	0.112	0.204	1	ITGB1BP1
0.00996014	-0.25903	0.393	0.546	1	PPP1R13B
0.00996503	-0.109638	0.089	0.175	1	FBXO38
0.00997645	-0.170811	0.098	0.19	1	FERMT2
0.00997648	-0.0835077	0.023	0.078	1	NDUFB8
0.0099864	-0.156822	0.079	0.164	1	MAP3K7
0.0100231	-0.171689	0.009	0.052	1	NOMO1
0.0100284	-0.197865	0.047	0.115	1	SKP1
0.010039	-0.146274	0.103	0.197	1	TMEM41B
0.0100411	-0.256296	0.065	0.141	1	EMP2
0.0100993	-0.216539	0.121	0.219	1	TUBGCP3
0.0101191	-0.1905	0.033	0.093	1	ZNF208
0.0101299	-0.0979585	0.061	0.138	1	SIAH1
0.0101364	-0.22526	0.22	0.353	1	R3HDM1
0.0101568	-0.206494	0.042	0.108	1	WDR5
0.0101641	-0.0777592	0.028	0.086	1	C2orf92
0.0101969	-0.105113	0.037	0.1	1	SLC35E2A
0.0101981	0.0105654	0.042	0.108	1	RNF138
0.0101997	0.567438	0.107	0.048	1	ECHDC2
0.0102026	-0.211139	0.14	0.242	1	RALA
0.0102044	-0.11065	0.248	0.39	1	RAB2A
0.010228	0.0491465	0.178	0.305	1	TMOD1
0.0102536	0.468416	0.131	0.063	1	AP003778.1
0.0102838	-0.103946	0.075	0.156	1	ZNF3
0.0103286	-0.105011	0.136	0.245	1	PCAT19
0.010345	-0.0927153	0.117	0.216	1	RAD54L2
0.0103648	0.381779	0.112	0.052	1	ATP5ME
0.0103883	-0.196978	0.047	0.115	1	ZNF717
0.0103954	-0.28325	0.168	0.279	1	FRS2
0.0104337	-0.139388	0.14	0.245	1	SCAI
0.0104354	-0.166136	0.168	0.279	1	SUPT3H
0.0104541	-0.366069	0.014	0.059	1	ZNF763
0.0104604	-0.115935	0.238	0.379	1	PCMTD1
0.0104806	-0.0307841	0.033	0.093	1	RNF141
0.010483	-0.0226168	0.252	0.401	1	NPAS3
0.0105549	-0.225961	0.07	0.149	1	GOLIM4
0.0105549	-0.109749	0.07	0.149	1	TSPEAR
0.0105776	0.0376905	0.248	0.405	1	TTC7B
0.0105957	-0.326179	0.509	0.636	1	ARHGAP26
0.010596	-0.223015	0.243	0.372	1	FAM214A
0.0106163	-0.228399	0.112	0.204	1	NUS1
0.0106301	-0.330319	0.047	0.112	1	NEIL1
0.0106336	-0.113673	0.15	0.26	1	CCDC50
0.0106567	-0.269216	0.285	0.424	1	EML4
0.0106669	-0.446215	0.089	0.167	1	SNCAIP
0.0107206	-0.172371	0.201	0.32	1	KMT5B
0.0107692	-0.152958	0.037	0.1	1	ZFYVE21
0.0108112	-0.282239	0.014	0.059	1	C1orf54
0.0108579	0.327463	0.78	0.77	1	NKTR
0.010882	-0.162359	0.061	0.134	1	MAN2A2
0.0108914	-0.0730271	0.079	0.164	1	ACSL3
0.01091	-0.212263	0.131	0.23	1	SNX4
0.0109226	-0.0898197	0.089	0.175	1	HIBADH
0.0109338	-0.11527	0.336	0.487	1	RBM26
0.0109363	-0.117818	0.196	0.316	1	COL4A5
0.0109472	-0.279714	0.201	0.316	1	RAB3GAP1
0.0109799	-0.193532	0.079	0.16	1	ZNF678
0.0110106	-0.290855	0.098	0.186	1	CYTH1
0.0110115	-0.131105	0.243	0.383	1	MAGI3
0.0110159	-0.290848	0.093	0.178	1	DDX23
0.0110335	-0.111616	0.15	0.26	1	CDC73
0.0110386	-0.220941	0.065	0.141	1	GMCL1
0.0110444	-0.218934	0.411	0.599	1	SPAG9
0.0110485	-0.11493	0.098	0.19	1	KDM2B
0.0110783	-0.227556	0.117	0.212	1	PIGN
0.0111144	-0.105027	0.103	0.197	1	PPP2CB
0.011117	-0.189769	0.014	0.059	1	KMT5C
0.0111181	-0.132701	0.257	0.39	1	ARID4A
0.011141	0.0273693	0.033	0.093	1	BBS4
0.0111556	-0.111468	0.215	0.331	1	SLC25A13
0.011183	0.40618	0.056	0.015	1	CCBE1
0.0111984	-0.204622	0.061	0.134	1	TTC13
0.0112165	-0.161794	0.28	0.413	1	CADPS2
0.011221	-0.0330902	0.294	0.457	1	UBR5
0.0112306	0.0393982	0.15	0.268	1	DNM1L
0.0112491	-0.272441	0.103	0.19	1	DNAJC3
0.0112733	-0.27961	0.07	0.145	1	KIFC3
0.0113247	0.0495654	0.079	0.164	1	ELAC2
0.0113457	-0.0717101	0.121	0.219	1	PARP12
0.0113671	-0.164657	0.014	0.059	1	TBRG4
0.0113901	-0.156267	0.182	0.305	1	OSBPL1A
0.0114202	-0.260926	0.019	0.067	1	UAP1
0.0114411	-0.18487	0.061	0.134	1	API5
0.0114416	-0.231825	0.051	0.119	1	ACSL5
0.0114749	-0.257612	0.206	0.32	1	GCNT2
0.0115091	-0.393221	0.079	0.156	1	VPS35
0.0115417	-0.124655	0.154	0.264	1	ARL4A
0.0115435	-0.173681	0.098	0.19	1	DDX50
0.0115435	-0.129349	0.136	0.238	1	XPO6
0.0115833	0.488687	0.075	0.026	1	TENM2
0.0115924	-0.106038	0.308	0.465	1	PHF21A
0.0116242	0.0440393	0.084	0.171	1	GLCCI1
0.0116351	-0.102001	0.14	0.242	1	DGKZ
0.0116365	-0.168	0.224	0.346	1	FNBP1L
0.0116701	-0.189361	0.075	0.156	1	PCID2
0.0116729	-0.267268	0.313	0.442	1	ESYT2
0.0116907	-0.196281	0.243	0.368	1	PRH1
0.0117613	-0.291105	0.065	0.138	1	RPS11
0.0117712	-0.23226	0.042	0.104	1	AMD1
0.0118499	-0.195661	0.136	0.234	1	AGTPBP1
0.0118671	-0.307727	0.075	0.152	1	LARP1B
0.0118681	0.600797	0.131	0.067	1	LRP1
0.0118827	-0.235531	0.224	0.357	1	SNX9
0.0119797	-0.179359	0.215	0.346	1	DDX10
0.0120059	-0.158725	0.075	0.152	1	IGSF3
0.0120059	-0.0791143	0.136	0.238	1	FSTL1
0.0120063	-0.150663	0.084	0.167	1	RO60
0.0120144	-0.150705	0.014	0.059	1	ENKUR
0.0120396	-0.237186	0.051	0.119	1	SF3B2
0.0120607	0.397538	0.075	0.026	1	TAGLN
0.0120645	-0.24631	0.252	0.39	1	KAT6B
0.0120692	-0.263913	0.103	0.19	1	PSAP
0.0121477	-0.128534	0.014	0.059	1	AC025178.1
0.0121495	-0.136516	0.019	0.067	1	PDK1
0.0122121	-0.299709	0.019	0.067	1	EBPL
0.0122139	-0.252024	0.103	0.19	1	FHL1
0.0122382	-0.254301	0.047	0.112	1	FNTB
0.0122515	-0.261875	0.164	0.268	1	TMTC2
0.0123092	-0.162873	0.056	0.126	1	NSF
0.0123143	-0.281172	0.051	0.119	1	EIF3K
0.0123233	-0.263918	0.033	0.089	1	IMPA1
0.012336	-0.136181	0.393	0.572	1	MAP4
0.0123423	-0.147583	0.075	0.156	1	CUL2
0.0123772	-0.278383	0.033	0.089	1	SV2B
0.0124042	-0.15983	0.042	0.104	1	TARS
0.0124234	-0.214978	0.491	0.662	1	MED13L
0.012441	-0.286417	0.388	0.535	1	EXOC6
0.0124792	-0.246635	0.042	0.104	1	MTO1
0.0125168	-0.0803262	0.14	0.249	1	STK24
0.012536	-0.0828773	0.234	0.361	1	RSRC2
0.0125963	-0.449374	0.023	0.074	1	ERI1
0.0126118	-0.112867	0.435	0.595	1	FAM172A
0.0126453	-0.167232	0.383	0.546	1	COP1
0.0126502	-0.11653	0.276	0.42	1	HEATR5B
0.0126572	-0.170373	0.145	0.249	1	SMAD9
0.0126724	-0.185556	0.056	0.126	1	CD99L2
0.0126876	-0.232353	0.023	0.074	1	VAMP7
0.0126959	0.00798218	0.117	0.216	1	DMPK
0.0127256	-0.240523	0.037	0.097	1	ARRDC3
0.0127256	-0.279996	0.037	0.097	1	WDYHV1
0.0127333	-0.156308	0.21	0.331	1	PDXDC1
0.0127552	-0.0804974	0.117	0.208	1	ETFA
0.0128158	-0.088711	0.061	0.134	1	HSPB1
0.0128334	-0.231742	0.079	0.16	1	NAA50
0.0128573	-0.19498	0.341	0.502	1	MKLN1
0.012872	-0.144625	0.023	0.074	1	TBCCD1
0.0128856	-0.179539	0.037	0.097	1	CRIPT
0.0128871	-0.137412	0.22	0.338	1	FGFR1
0.0129159	-0.16803	0.187	0.301	1	TBC1D19
0.0130009	-0.105892	0.051	0.119	1	IL10RB
0.0130036	-0.231315	0.084	0.164	1	PCED1A
0.0130192	-0.0277346	0.103	0.193	1	CRIP1
0.0130462	-0.0781898	0.178	0.297	1	KLF3
0.0130511	0.0153993	0.098	0.19	1	ZBTB40
0.0130522	-0.131079	0.019	0.067	1	FBXO4
0.0130598	-0.0914238	0.07	0.149	1	KLF4
0.0130607	0.0132438	0.093	0.186	1	FOXK1
0.01307	-0.276916	0.047	0.112	1	TRNT1
0.0131015	-0.202426	0.037	0.097	1	AZIN2
0.0131859	-0.145241	0.019	0.067	1	FAM221A
0.0131859	-0.144602	0.019	0.067	1	PLBD2
0.0132027	-0.260647	0.29	0.424	1	FARS2
0.0132346	-0.287548	0.065	0.138	1	POLD3
0.0132666	-0.252276	0.07	0.145	1	ACAD10
0.0132953	0.0114425	0.079	0.16	1	ZFP30
0.0133258	-0.177714	0.033	0.089	1	RPS14
0.0133532	-0.171082	0.215	0.335	1	PPP4R1
0.0133817	0.507201	0.112	0.052	1	NLGN1
0.0133837	-0.356971	0.061	0.13	1	PI4K2B
0.013391	-0.207419	0.374	0.539	1	KDM2A
0.0134018	-0.211179	0.318	0.454	1	IL6ST
0.013438	0.0485162	0.065	0.141	1	KDM5C
0.0134395	-0.170051	0.023	0.074	1	RABL2B
0.013454	-0.0153915	0.089	0.175	1	MAD1L1
0.0134925	1.02164	0.238	0.171	1	ABCA10
0.0134987	-0.247618	0.028	0.082	1	EXOSC3
0.0134987	-0.196897	0.028	0.082	1	BAHD1
0.0134997	-0.240194	0.033	0.089	1	UBQLN4
0.0135039	-0.161863	0.023	0.074	1	ZSCAN26
0.0135166	-0.210437	0.093	0.175	1	KLF2
0.0135202	-0.303515	0.145	0.242	1	PPM1F
0.0135431	-0.145075	0.037	0.097	1	ARL17A
0.0135684	0.488564	0.159	0.089	1	GNPTG
0.0135686	-0.193121	0.023	0.074	1	LGALS9
0.0135992	-0.0516809	0.037	0.097	1	TP53INP1
0.0136041	-0.247301	0.065	0.138	1	FBXL19
0.0136273	-0.118299	0.112	0.204	1	TULP4
0.013633	-0.269523	0.35	0.483	1	GPATCH2
0.0136335	-0.211077	0.023	0.074	1	CCNB1IP1
0.0136443	-0.114327	0.551	0.721	1	ITGA9
0.0136475	-0.143136	0.103	0.19	1	CNOT6L
0.013669	-0.0969291	0.065	0.141	1	GNB5
0.0137092	-0.277781	0.117	0.204	1	NDUFAF2
0.0137453	-0.145001	0.028	0.082	1	RNF40
0.0138233	-0.181316	0.051	0.119	1	CCT3
0.0138536	-0.175288	0.033	0.089	1	DCAF13
0.0138712	-0.114934	0.126	0.223	1	NR5A2
0.0139008	-0.0785138	0.192	0.309	1	UBE2W
0.013908	-0.41657	0.187	0.294	1	PRDM5
0.0139403	-0.16846	0.037	0.097	1	RNF213-AS1
0.0140048	-0.164756	0.047	0.112	1	ZNF100
0.0140203	-0.316468	0.121	0.212	1	SLC35A3
0.014038	-0.132856	0.079	0.16	1	PITRM1
0.0140613	-0.0486544	0.061	0.13	1	ARPC1A
0.0140939	-0.265898	0.178	0.286	1	SESTD1
0.0140966	-0.229864	0.201	0.316	1	UBN1
0.0141164	-0.111249	0.093	0.178	1	ABCC5
0.0141226	-0.22812	0.028	0.082	1	WASF1
0.0141516	-0.342569	0.051	0.115	1	AL390860.1
0.0141766	-0.241813	0.168	0.275	1	ZNF800
0.0141858	-0.0937068	0.084	0.167	1	ZNFX1
0.0142079	0.0195545	0.084	0.167	1	CDK11A
0.0142325	-0.197929	0.07	0.145	1	ARSB
0.0142377	-0.00313401	0.065	0.141	1	AK3
0.0142418	-0.118729	0.341	0.491	1	PTPN3
0.0142448	-0.106518	0.107	0.197	1	GRPEL2
0.0142603	-0.222689	0.061	0.13	1	FAM49B
0.01428	-0.14216	0.07	0.145	1	POT1
0.0142986	-0.0860319	0.131	0.234	1	GFOD2
0.014342	-0.150986	0.341	0.498	1	NOTCH1
0.0143431	-0.100163	0.206	0.323	1	HELZ
0.014376	-0.16393	0.121	0.216	1	USP10
0.0144063	-0.103907	0.304	0.45	1	CTDSPL
0.0144663	-0.120566	0.047	0.112	1	PSORS1C1
0.0145159	-0.213779	0.103	0.186	1	TBC1D2B
0.0145492	-0.0803083	0.047	0.112	1	NAA20
0.0145641	-0.29991	0.075	0.149	1	ZFYVE26
0.014568	-0.110809	0.07	0.145	1	C12orf4
0.0145717	0.296325	0.061	0.019	1	AC009126.1
0.0145725	-0.126957	0.168	0.283	1	DELE1
0.0145744	-0.0728	0.028	0.082	1	MAFG
0.0145773	-0.147956	0.103	0.19	1	SLC35G2
0.0146014	-0.369217	0.182	0.283	1	AOAH
0.0146149	-0.0526531	0.168	0.286	1	AGO2
0.0147183	0.796635	0.107	0.052	1	RAB5C
0.0147628	-0.0528234	0.07	0.145	1	ATG4C
0.0148092	-0.240698	0.056	0.123	1	BABAM1
0.0148317	-0.13845	0.112	0.201	1	USP14
0.0148501	0.72122	0.35	0.279	1	PREX2
0.0148639	-0.15618	0.164	0.271	1	AMOTL1
0.0149913	-0.0749386	0.023	0.074	1	DCTD
0.015024	-0.0766863	0.159	0.268	1	CTCF
0.0150529	-0.0764192	0.453	0.643	1	PALD1
0.0150755	-0.172786	0.182	0.297	1	CPSF6
0.0151062	-0.0836166	0.028	0.082	1	PALB2
0.0151931	-0.314833	0.042	0.1	1	AC060780.1
0.0152053	-0.248751	0.206	0.32	1	PRPF40A
0.0152271	-0.0275723	0.047	0.112	1	GLT8D2
0.0152418	-0.0859429	0.028	0.082	1	IKZF5
0.0152483	-0.0938911	0.042	0.104	1	RAB3IL1
0.0152921	-0.198553	0.126	0.219	1	KPNA5
0.0153002	-0.209317	0.112	0.201	1	OLFML2A
0.0153143	-0.364592	0.042	0.1	1	TBC1D13
0.0154007	-0.120715	0.093	0.178	1	ZMYM1
0.0154022	-0.145607	0.206	0.327	1	TPP2
0.0154165	-0.0956556	0.257	0.398	1	ATP10A
0.0154302	-0.184163	0.112	0.201	1	UQCRC2
0.0154502	-0.182571	0.154	0.253	1	MICAL2
0.0154822	-0.232678	0.107	0.193	1	RCAN1
0.015568	-0.0869616	0.136	0.234	1	CLOCK
0.0157248	-0.0750654	0.061	0.13	1	DUSP16
0.0157589	-0.187576	0.313	0.446	1	ST5
0.0158582	-0.222346	0.178	0.283	1	BTRC
0.0159312	0.615252	0.238	0.164	1	CCDC18-AS1
0.0159388	-0.0119614	0.168	0.275	1	MTMR3
0.0160491	0.106935	0.056	0.126	1	MFF
0.0161009	-0.319644	0.047	0.108	1	LYPLA2
0.0162689	-0.185617	0.126	0.216	1	CAPRIN1
0.0163156	-0.256487	0.369	0.506	1	PLEKHG1
0.0163663	-0.284837	0.019	0.063	1	BCL9L
0.016472	-0.264235	0.047	0.108	1	SOCS2-AS1
0.0165084	-0.252107	0.042	0.1	1	IPMK
0.0165364	-0.299374	0.107	0.19	1	NDUFS4
0.0165761	-0.269228	0.397	0.561	1	RIN2
0.016591	-0.199339	0.051	0.115	1	GFM1
0.0166027	-0.129062	0.107	0.193	1	CARS2
0.0166223	-0.0432582	0.065	0.138	1	CASP2
0.0166731	-0.144198	0.121	0.212	1	MORF4L2
0.0167697	-0.315243	0.131	0.223	1	CRTC3
0.0167913	-0.144738	0.276	0.409	1	KCNN3
0.0168277	-0.124463	0.364	0.528	1	ASXL1
0.0168428	-0.179575	0.079	0.156	1	HNRNPLL
0.016883	-0.0145402	0.037	0.097	1	RPL17
0.0169183	-0.318199	0.117	0.201	1	MED14
0.0169341	-0.191794	0.131	0.227	1	MCUB
0.0169495	-0.0910267	0.271	0.401	1	PRKD1
0.0169496	-0.207236	0.285	0.42	1	INPP4B
0.0169671	-0.0958888	0.178	0.29	1	SLC38A9
0.0169725	-0.192999	0.159	0.257	1	SUGP2
0.0169911	-0.0539402	0.103	0.19	1	MYO19
0.0170592	-0.152329	0.084	0.164	1	ATL2
0.0170685	-0.290137	0.061	0.126	1	RFC3
0.0170858	-0.157487	0.014	0.056	1	BCHE
0.0170858	-0.0695188	0.014	0.056	1	CXorf38
0.0171445	-0.0811346	0.14	0.245	1	NPLOC4
0.0171557	-0.224899	0.294	0.431	1	FNIP1
0.0171789	-0.197287	0.014	0.056	1	CFAP43
0.0172026	-0.0946016	0.056	0.123	1	TEDC1
0.0172195	-0.147773	0.238	0.368	1	YTHDC2
0.0172391	0.134575	0.121	0.219	1	CRAMP1
0.0172725	-0.131553	0.014	0.056	1	TMEM218
0.0173023	-0.285763	0.561	0.662	1	PTPRK
0.017304	-0.295754	0.042	0.1	1	ACKR3
0.0173459	-0.122919	0.075	0.149	1	GSTK1
0.0173532	-0.0507377	0.15	0.253	1	NAA35
0.0173632	0.0473984	0.257	0.405	1	CUEDC1
0.0173665	-0.194053	0.014	0.056	1	GEMIN2
0.0173901	-0.281764	0.019	0.063	1	IL15RA
0.0174084	-0.11282	0.173	0.29	1	YWHAZ
0.0174162	-0.26405	0.224	0.335	1	TPCN1
0.0174165	-0.203028	0.154	0.253	1	SMAD5
0.0174295	-0.200819	0.051	0.115	1	TES
0.0174366	-0.203314	0.266	0.398	1	CAB39
0.0174986	-0.244161	0.047	0.108	1	TMTC3
0.0175327	0.436918	0.098	0.045	1	NEDD9
0.0175331	-0.171835	0.304	0.446	1	XRN1
0.0175392	-0.203296	0.21	0.32	1	ATP11B
0.0175517	-0.264821	0.07	0.141	1	PCBD2
0.0175531	0.0156087	0.089	0.171	1	PANK2
0.0175723	-0.0295097	0.215	0.342	1	APPBP2
0.0175767	-0.0694973	0.238	0.364	1	WDR33
0.017579	-0.191958	0.262	0.39	1	ZNF280D
0.0176267	0.122235	0.07	0.145	1	GLMN
0.0176423	-0.223484	0.379	0.532	1	COMMD10
0.0176546	-0.269604	0.019	0.063	1	SLC16A11
0.017685	-0.173876	0.051	0.115	1	ANP32B
0.0177767	-0.0842414	0.075	0.152	1	NSMF
0.0177874	-0.145878	0.117	0.204	1	TSEN2
0.0178172	-0.169151	0.29	0.424	1	ATP2B4
0.0178226	-0.140454	0.276	0.409	1	SH3RF3
0.0178281	-0.119928	0.173	0.279	1	GSE1
0.0178615	-0.125939	0.15	0.249	1	ZNF33B
0.0178806	-0.186545	0.033	0.086	1	ZNF821
0.0179205	-0.25913	0.243	0.357	1	MYH10
0.017921	-0.178845	0.322	0.465	1	PIAS1
0.0179481	-0.0878289	0.154	0.26	1	C6orf62
0.0179783	-0.12823	0.159	0.264	1	ITM2B
0.0180032	-0.0935549	0.112	0.204	1	CBL
0.0180128	-0.0567736	0.019	0.063	1	TUBA1B
0.0181008	-0.0411026	0.29	0.442	1	RAP1B
0.0181325	0.0308717	0.131	0.227	1	ENTPD1-AS1
0.0181684	-0.225255	0.047	0.108	1	ZNF483
0.0181756	-0.115152	0.112	0.197	1	SRPK1
0.0181908	-0.0637856	0.178	0.286	1	ANO10
0.0182215	-0.266638	0.037	0.093	1	CASP7
0.018233	-0.142293	0.472	0.654	1	PTPN14
0.0182577	-0.140851	0.706	0.874	1	PTPRM
0.0182632	-0.299769	0.033	0.086	1	PIGK
0.0183134	-0.184095	0.079	0.152	1	CRY1
0.0183202	-0.00221267	0.131	0.23	1	PCNT
0.0183525	-0.309234	0.061	0.126	1	CRPPA
0.0183651	-0.185983	0.36	0.513	1	FRYL
0.0183707	-0.177412	0.028	0.078	1	CCT5
0.0184045	-0.229372	0.051	0.115	1	DENND11
0.0184056	-0.253824	0.154	0.249	1	UBE2G1
0.0184183	-0.204951	0.033	0.086	1	PSMA5
0.0184284	-0.277938	0.079	0.152	1	BCL2
0.0184423	-0.203048	0.065	0.134	1	KRI1
0.0184438	-0.247745	0.037	0.093	1	LMBRD2
0.0184696	-0.165924	0.019	0.063	1	AC027682.4
0.0184706	-0.0647654	0.136	0.238	1	SNX1
0.0185235	-0.131449	0.07	0.141	1	AARS
0.0185235	-0.114115	0.07	0.141	1	HMGN1
0.0185262	-0.0884822	0.079	0.156	1	GPR173
0.0185809	-0.0723896	0.047	0.108	1	METAP1D
0.0185834	-0.0768208	0.159	0.26	1	YEATS2
0.0186117	-0.213804	0.107	0.193	1	TRIM2
0.0186134	0.692586	0.234	0.16	1	LAMA2
0.0186996	-0.102195	0.028	0.078	1	SERPINH1
0.0187196	-0.0765714	0.136	0.23	1	OFD1
0.0187201	-0.297665	0.164	0.26	1	DISC1
0.018725	-0.126207	0.075	0.149	1	TTC4
0.0187274	-0.243074	0.15	0.242	1	NUBPL
0.0187476	-0.164784	0.168	0.271	1	LGALS3
0.0187485	-0.259225	0.019	0.063	1	LRRC45
0.0187717	-0.248346	0.103	0.182	1	SENP2
0.0187776	-0.059837	0.042	0.1	1	TIPIN
0.018786	-0.128201	0.308	0.45	1	ATP2B1
0.0187902	-0.0612282	0.047	0.108	1	MTIF2
0.0187947	-0.281336	0.575	0.684	1	COLEC12
0.0188197	-0.225361	0.037	0.093	1	RBM19
0.0188309	-0.166912	0.084	0.16	1	PEX14
0.0188677	-0.381484	0.07	0.138	1	NOX4
0.0188782	-0.224848	0.065	0.134	1	FBXO17
0.0189417	-0.0108578	0.36	0.535	1	FAM107B
0.0189427	-0.198827	0.126	0.219	1	PTCD3
0.0190016	-0.100748	0.047	0.108	1	GAS6-AS1
0.0190147	-0.0747115	0.379	0.535	1	TAOK1
0.0190216	-0.138471	0.411	0.576	1	CTNNA1
0.019113	-0.159787	0.023	0.071	1	ITPK1
0.0191253	-0.20422	0.037	0.093	1	ELOVL1
0.0191253	0.0509781	0.037	0.093	1	TM4SF18
0.0191253	-0.164342	0.037	0.093	1	MTMR4
0.0191304	-0.176447	0.033	0.086	1	NEDD4L
0.0191515	0.0627315	0.243	0.372	1	CREB5
0.0191665	-0.413632	0.056	0.119	1	MTCH2
0.0191891	-0.111741	0.061	0.126	1	DENND1B
0.0192058	-0.0736765	0.168	0.275	1	FAM126B
0.0192258	-0.0962279	0.117	0.204	1	TSC22D1
0.0192875	-0.107005	0.028	0.078	1	SLC25A32
0.0192918	-0.189562	0.033	0.086	1	HDGF
0.0193038	0.0318649	0.243	0.383	1	GON4L
0.0193231	-0.107493	0.065	0.134	1	SLC18B1
0.0193469	-0.214647	0.098	0.178	1	AP2A1
0.0193481	-0.239868	0.238	0.357	1	NCOA2
0.019354	-0.0724709	0.107	0.193	1	TRMT13
0.0193572	-0.0282083	0.037	0.093	1	MUC1
0.019375	-0.0155242	0.15	0.249	1	MACO1
0.0194058	-0.274541	0.112	0.193	1	EPB41
0.0194135	-0.0420011	0.019	0.063	1	RPUSD3
0.0194517	0.425608	0.051	0.015	1	NDUFAF1
0.0194545	-0.220465	0.033	0.086	1	HPRT1
0.0194713	0.308959	0.715	0.747	1	LUC7L3
0.0195358	0.286824	0.827	0.881	1	DDX17
0.0195443	-0.128314	0.028	0.078	1	RAMP2
0.019564	-0.0858399	0.023	0.071	1	CD164
0.0195916	-0.107185	0.084	0.16	1	ARMCX5-GPRASP2
0.0195956	-0.135743	0.089	0.167	1	IFNGR2
0.0195976	-0.129887	0.243	0.364	1	MYH9
0.0196306	-0.0751985	0.028	0.078	1	RPL10A
0.019646	0.0543725	0.411	0.595	1	ADCY4
0.0197537	-0.129947	0.495	0.688	1	TNRC6A
0.0197827	-0.272189	0.056	0.119	1	RHPN1
0.0197948	-0.207292	0.336	0.468	1	NSD1
0.0198248	-0.115262	0.033	0.086	1	CCZ1B
0.0198357	-0.102672	0.145	0.242	1	WDR49
0.0198683	-0.155245	0.037	0.093	1	NDUFAF5
0.0198733	-0.233548	0.182	0.286	1	NAB1
0.0198944	-0.252502	0.182	0.29	1	RIC1
0.0199011	-0.0740295	0.019	0.063	1	LINC00106
0.0199791	-0.142803	0.028	0.078	1	PSMB1
0.0199879	-0.0572643	0.037	0.093	1	CAP1
0.0200243	-0.13126	0.023	0.071	1	ANKMY2
0.0200435	-0.00771848	0.224	0.353	1	BRD2
0.0200497	-0.121606	0.042	0.1	1	DDX31
0.0200744	-0.125104	0.201	0.32	1	ACTN4
0.020092	-0.183491	0.402	0.539	1	WDPCP
0.0201263	-0.00242186	0.21	0.331	1	ITIH5
0.0201266	-0.0896621	0.089	0.167	1	LONRF3
0.0201268	-0.108135	0.042	0.1	1	CARHSP1
0.0201553	-0.168059	0.028	0.078	1	LINC00839
0.0201754	0.0241282	0.276	0.424	1	CATSPERB
0.0202014	0.0898182	0.033	0.086	1	MED10
0.0202255	-0.294377	0.154	0.249	1	HEG1
0.020227	-0.243794	0.112	0.193	1	ABHD2
0.0203001	-0.192032	0.332	0.465	1	ZMYM4
0.0203994	-0.118088	0.023	0.071	1	SETD4
0.020418	0.11016	0.056	0.123	1	ORC4
0.0204419	-0.102706	0.065	0.134	1	BHMT2
0.0204597	-0.107841	0.117	0.204	1	GCN1
0.0205173	-0.131	0.159	0.257	1	PUDP
0.0205413	-0.112713	0.033	0.086	1	GALNT3
0.0205673	-0.0627626	0.154	0.26	1	PPHLN1
0.0205892	-0.0512033	0.023	0.071	1	PGP
0.0206045	-0.0256639	0.178	0.29	1	AQR
0.0206092	-0.0135663	0.07	0.141	1	PRPF18
0.0206329	-0.117657	0.136	0.227	1	USP6NL
0.0206358	-0.265071	0.243	0.353	1	SPEN
0.0206451	-0.0700066	0.065	0.134	1	TFB1M
0.0206626	-0.194985	0.117	0.201	1	DNAJC7
0.0206989	-0.201706	0.098	0.178	1	DCUN1D1
0.0207031	-0.200067	0.369	0.509	1	STK3
0.0207131	0.0282375	0.033	0.086	1	IGHMBP2
0.0207188	-0.10532	0.037	0.093	1	CLDN11
0.0207302	-0.377104	0.065	0.13	1	VAV2
0.0207506	-0.174907	0.201	0.305	1	AAK1
0.020751	-0.137206	0.061	0.126	1	IQCH-AS1
0.0207686	-0.0759506	0.234	0.361	1	SPPL3
0.0207688	-0.0994014	0.047	0.108	1	PHKA1
0.0207896	-0.252576	0.047	0.104	1	AL137009.1
0.0208938	-0.168234	0.313	0.454	1	MITF
0.0208966	-0.0102944	0.21	0.331	1	AUH
0.0209589	-0.027522	0.145	0.242	1	AGFG1
0.0209718	-0.308923	0.07	0.138	1	RRP1B
0.0209873	-0.158085	0.364	0.517	1	SMYD3
0.020994	-0.222301	0.056	0.119	1	ZNF195
0.0210051	-0.230635	0.481	0.613	1	RBMS1
0.0210347	-0.0525496	0.229	0.368	1	SRGAP2
0.021076	-0.17725	0.327	0.465	1	ARHGAP21
0.0210808	-0.342729	0.248	0.346	1	KLF12
0.0211348	-0.105945	0.037	0.093	1	ZNF589
0.0211348	-0.051018	0.037	0.093	1	TMEM33
0.02114	-0.0447086	0.103	0.186	1	AC007998.3
0.0211481	-0.07132	0.033	0.086	1	LYAR
0.0212262	-0.0649194	0.089	0.164	1	MPP5
0.0212362	-0.0947149	0.107	0.193	1	ABCD3
0.0212784	0.0701464	0.079	0.156	1	AC093157.1
0.021315	-0.0136006	0.042	0.1	1	FYTTD1
0.0213533	0.0767986	0.079	0.152	1	KIAA0100
0.0213861	-0.130719	0.079	0.152	1	SELENOI
0.0214053	0.173761	0.065	0.134	1	SOD2
0.0215112	-0.209114	0.089	0.164	1	SMC1A
0.0216534	-0.00632733	0.117	0.208	1	A4GALT
0.021709	0.131505	0.028	0.078	1	BUB3
0.0217545	0.0384596	0.187	0.305	1	NUCKS1
0.0217754	0.0583977	0.051	0.115	1	AGO1
0.0218302	-0.0899442	0.065	0.134	1	MCMBP
0.0218407	-0.17667	0.051	0.112	1	TMLHE
0.0218514	-0.04114	0.098	0.178	1	OTUD4
0.02186	-0.03897	0.089	0.167	1	AC016821.1
0.0219173	-0.125785	0.079	0.152	1	AC048341.1
0.0219441	-0.15877	0.168	0.271	1	USP13
0.0220124	-0.0866992	0.093	0.171	1	TRIM26
0.022119	-0.00414009	0.084	0.164	1	ZC3H15
0.0221574	-0.0617855	0.14	0.238	1	PWWP3A
0.022162	-0.127804	0.136	0.227	1	CAND1
0.0221998	-0.180723	0.463	0.628	1	GLS
0.0222056	-0.26254	0.304	0.428	1	ACAP2
0.0222222	-0.109529	0.355	0.506	1	PKP4
0.0223023	0.0283306	0.145	0.242	1	ADARB1
0.0223257	-0.17649	0.187	0.294	1	UNC13B
0.0224087	0.130218	0.033	0.086	1	CCDC15
0.0225343	-0.111299	0.178	0.283	1	FANCC
0.0225476	-0.27464	0.154	0.245	1	NFX1
0.0225632	-0.140311	0.15	0.245	1	INPP4A
0.0225638	-0.196075	0.336	0.472	1	PLCE1
0.0226249	-0.196799	0.103	0.182	1	TM9SF2
0.0226319	-0.0680902	0.079	0.152	1	IFT43
0.0226343	-0.267066	0.051	0.112	1	ZNF789
0.022639	-0.298746	0.037	0.089	1	TMEM140
0.0228726	-0.215164	0.07	0.138	1	PIK3R4
0.0228859	-0.0550246	0.15	0.253	1	UBE2B
0.0228919	-0.231409	0.047	0.104	1	ARSJ
0.0229197	-0.162573	0.206	0.312	1	SPTLC2
0.0229443	-0.1278	0.079	0.152	1	OCRL
0.022954	-0.0915613	0.061	0.126	1	DAGLB
0.022954	-0.138241	0.061	0.126	1	IFT81
0.0229626	0.0203392	0.037	0.093	1	CDK2AP1
0.022981	-0.108397	0.159	0.264	1	TNK2
0.0230196	-0.116274	0.341	0.491	1	UBR3
0.02303	-0.0906419	0.145	0.242	1	ZNRF1
0.0230308	-0.12399	0.061	0.126	1	CMC2
0.0230405	-0.0931027	0.051	0.112	1	SEPHS1
0.023092	-0.163269	0.098	0.178	1	CGGBP1
0.0230939	0.011208	0.047	0.108	1	GOLGA6L4
0.0232221	-0.110837	0.196	0.312	1	MMS19
0.0232235	-0.0421966	0.075	0.145	1	KMT5A
0.023267	-0.196518	0.065	0.13	1	SP4
0.0233118	-0.154526	0.121	0.208	1	TSPAN11
0.0233147	-0.174243	0.07	0.138	1	IGF2BP2
0.023321	-0.156697	0.098	0.178	1	LMAN1
0.0233603	-0.308063	0.089	0.164	1	KAZN
0.0234015	-0.095336	0.159	0.257	1	ACADVL
0.0234881	-0.246618	0.079	0.149	1	TBC1D22B
0.023532	-0.0922266	0.14	0.23	1	ZNF248
0.0235362	-0.129217	0.051	0.112	1	MAP3K10
0.0236447	-0.0840895	0.154	0.253	1	TRIM24
0.023652	-0.135755	0.079	0.152	1	PMM2
0.023711	0.031941	0.173	0.283	1	UBP1
0.0237418	-0.0315098	0.182	0.286	1	ABCG1
0.0237623	-0.168089	0.093	0.167	1	G2E3
0.0237962	-0.145168	0.276	0.413	1	ASPH
0.0238424	-0.0933814	0.374	0.52	1	DYSF
0.0238448	-0.297533	0.22	0.32	1	NUDT4
0.0238483	0.0110922	0.173	0.279	1	COPA
0.0239327	-0.117636	0.075	0.141	1	IRAK2
0.0239388	-0.0622463	0.248	0.383	1	TTC14
0.0239701	-0.0843625	0.061	0.126	1	REL
0.0240129	-0.085141	0.079	0.152	1	TMSB10
0.0240539	-0.120094	0.103	0.182	1	PXK
0.0240888	-0.0610813	0.187	0.294	1	AC108134.3
0.0241277	-0.261843	0.164	0.264	1	VOPP1
0.0241869	-0.253952	0.047	0.104	1	Z83843.1
0.0241912	0.43983	0.056	0.019	1	TEF
0.0241944	-0.0619395	0.224	0.349	1	HGSNAT
0.0241995	-0.0141145	0.117	0.204	1	ABLIM2
0.0242213	-0.132051	0.07	0.138	1	SREK1IP1
0.0242634	-0.144749	0.117	0.204	1	MOB3B
0.0242853	-0.118687	0.383	0.546	1	FLI1
0.0242905	-0.0565057	0.061	0.126	1	CPSF2
0.0243409	-0.165812	0.154	0.245	1	RTTN
0.0243607	-0.0930112	0.313	0.446	1	VEZT
0.0244156	-0.0992255	0.252	0.375	1	BTAF1
0.0244461	-0.221815	0.042	0.097	1	TTL
0.0244913	0.667559	0.182	0.123	1	SLC25A29
0.0245013	-0.111089	0.098	0.175	1	SOCS6
0.0245565	-0.0913716	0.257	0.387	1	PDS5B
0.0245627	-0.271666	0.019	0.059	1	KXD1
0.0245691	-0.140591	0.35	0.491	1	WDFY3
0.024573	-0.0514203	0.369	0.535	1	TBL1XR1
0.0246002	0.0815402	0.079	0.152	1	TCAIM
0.0246046	-0.232623	0.112	0.193	1	SEC23A
0.024608	-0.198416	0.07	0.138	1	ADIPOR2
0.0246264	-0.0692495	0.121	0.208	1	PDE7A
0.0246365	-0.140843	0.215	0.331	1	NFKB1
0.0246912	-0.102617	0.318	0.468	1	PIBF1
0.0247086	-0.0354924	0.112	0.201	1	SNAPC3
0.0247314	-0.139642	0.299	0.439	1	CNTLN
0.0247725	-0.00988992	0.173	0.275	1	ABL2
0.0247792	-0.237189	0.014	0.052	1	RIC8A
0.0248018	-0.284958	0.023	0.067	1	HINT1
0.0248099	0.102157	0.276	0.42	1	LINC01237
0.0249067	-0.228528	0.14	0.227	1	S100A10
0.0249115	-0.175414	0.014	0.052	1	PFAS
0.0249115	-0.131909	0.014	0.052	1	TTC38
0.0249482	-0.0522824	0.346	0.502	1	PDCD6IP
0.0249522	-0.0897778	0.093	0.167	1	IRF2
0.0249785	-0.0211309	0.196	0.316	1	PTEN
0.0250077	-0.150206	0.042	0.097	1	DNAJC8
0.0250236	-0.0232141	0.056	0.119	1	EIF4E2
0.0251272	0.681621	0.089	0.041	1	PID1
0.0251417	-0.134615	0.103	0.182	1	CRCP
0.0251467	-0.388297	0.023	0.067	1	CBX4
0.0251634	-0.0704523	0.224	0.338	1	ACER3
0.0251689	-0.098448	0.075	0.145	1	CCDC6
0.0251751	-0.330885	0.019	0.059	1	LGALSL-DT
0.0251993	-0.111953	0.089	0.164	1	ERI3
0.0252072	-0.0809132	0.15	0.249	1	USP12
0.0252425	-0.118182	0.117	0.201	1	LRIG3
0.025245	0.312741	0.056	0.019	1	CMYA5
0.0253341	-0.169877	0.033	0.082	1	FAM98A
0.0253341	-0.22284	0.033	0.082	1	ASB13
0.0253602	-0.0745813	0.047	0.104	1	ZNF529
0.0253724	-0.190818	0.117	0.197	1	CBX3
0.0254902	-0.231036	0.103	0.182	1	IFRD1
0.0254941	-0.271932	0.061	0.123	1	EBF3
0.0254981	-0.0926373	0.159	0.249	1	PTMA
0.0255131	-0.0637128	0.28	0.42	1	CERT1
0.0255499	0.346858	0.696	0.743	1	SRSF11
0.025552	-0.07121	0.318	0.461	1	TRAPPC9
0.0256385	-0.0872812	0.117	0.204	1	ENOX2
0.0256968	-0.186758	0.037	0.089	1	TMC7
0.0257027	-0.0193747	0.051	0.112	1	RAB35
0.0257071	-0.146757	0.369	0.506	1	CDK13
0.0257162	-0.137316	0.075	0.145	1	FKBP15
0.0257184	-0.149288	0.014	0.052	1	VPS72
0.0257184	-0.180738	0.014	0.052	1	UBL7-AS1
0.0257184	-0.14786	0.014	0.052	1	AL021937.3
0.0258816	-0.039165	0.07	0.138	1	GPX4
0.0258869	-0.0640679	0.164	0.264	1	PPL
0.0259181	-0.0459969	0.047	0.104	1	TMEM39B
0.0259236	0.424614	0.056	0.019	1	AL357153.2
0.0259238	-0.169259	0.107	0.186	1	SELENOF
0.0259501	-0.063107	0.037	0.089	1	TAF5L
0.0259642	-0.0933383	0.079	0.149	1	ANGPTL2
0.0259643	-0.197395	0.061	0.123	1	PPP2CA
0.0259669	-0.290239	0.033	0.082	1	UTP18
0.0259889	-0.115416	0.313	0.454	1	FAR1
0.0259923	-0.141654	0.014	0.052	1	COPS3
0.0260812	-0.104587	0.154	0.253	1	TMEM135
0.0260929	-0.279108	0.201	0.297	1	PPP2R2A
0.0261189	-0.0876534	0.14	0.234	1	KIF13B
0.0261314	-0.228458	0.028	0.074	1	CLN8
0.0261782	-0.074392	0.107	0.19	1	DERA
0.0261834	0.0727929	0.271	0.416	1	MAPK1
0.0262013	0.00386955	0.206	0.312	1	KLHL5
0.0262087	-0.121774	0.07	0.138	1	CNPY2
0.026259	-0.0484097	0.136	0.227	1	GLYR1
0.0262644	-0.206374	0.262	0.387	1	ZFR
0.0262775	-0.161881	0.107	0.186	1	NME7
0.0262884	-0.0956442	0.033	0.082	1	COX20
0.0262952	-0.136613	0.285	0.409	1	FNDC3A
0.0263182	-0.0853748	0.084	0.156	1	ZNF562
0.0263269	-0.197035	0.023	0.067	1	TFB2M
0.0264161	0.00746932	0.103	0.182	1	TACC2
0.0264397	-0.227991	0.019	0.059	1	CHMP2B
0.0264456	-0.279725	0.126	0.208	1	DMGDH
0.0264761	-0.136959	0.196	0.309	1	KLHL29
0.0265364	-0.244019	0.117	0.197	1	PARG
0.0265477	-0.138129	0.014	0.052	1	CHMP7
0.0265611	-0.209838	0.103	0.182	1	FAM177A1
0.0265691	-0.185211	0.019	0.059	1	RPS12
0.0265765	-0.283587	0.402	0.524	1	CELF2
0.0266176	-0.157792	0.061	0.123	1	CBWD1
0.0266599	-0.167416	0.042	0.097	1	GXYLT1
0.0266901	-0.21048	0.023	0.067	1	EI24
0.026699	-0.170427	0.019	0.059	1	GTF3C4
0.0267224	-0.243037	0.033	0.082	1	ASB7
0.0267458	-0.108219	0.121	0.204	1	ZNF720
0.0268	-0.146181	0.112	0.193	1	SMAD3
0.0268121	-0.169517	0.023	0.067	1	TBC1D8B
0.0268168	-0.144096	0.117	0.197	1	WASL
0.0268293	-0.0477353	0.014	0.052	1	MLST8
0.0268296	-0.195791	0.019	0.059	1	COX15
0.0269206	-0.178042	0.182	0.286	1	FOCAD
0.0269209	-0.253412	0.089	0.16	1	EPHB2
0.0269317	-0.211458	0.028	0.074	1	DIPK2A
0.0269464	0.41122	0.645	0.643	1	PNISR
0.0269606	-0.154507	0.019	0.059	1	GIMAP1
0.0270621	-0.127956	0.042	0.097	1	PUS10
0.0271329	0.132248	0.178	0.29	1	ASXL2
0.0271642	-0.0817305	0.028	0.074	1	SEC61A2
0.0272564	0.0070293	0.014	0.052	1	CETN3
0.027327	-0.237362	0.164	0.257	1	PDLIM5
0.0274134	0.058816	0.098	0.178	1	STX17
0.0274367	-0.0341944	0.168	0.275	1	IFI16
0.0274442	-0.162444	0.065	0.13	1	IDUA
0.0274695	-0.112917	0.042	0.097	1	MGME1
0.0275581	-0.0663435	0.051	0.112	1	C7orf50
0.0275875	-0.062934	0.075	0.145	1	UCK2
0.0276172	-0.214519	0.023	0.067	1	CD320
0.0276297	-0.0526231	0.14	0.234	1	NOL10
0.0276747	-0.167179	0.271	0.387	1	HECTD2
0.0276748	-0.176166	0.266	0.387	1	HMBOX1
0.02768	-0.162482	0.023	0.067	1	POMT2
0.0276923	-0.159754	0.061	0.123	1	SERINC1
0.0277035	-0.235667	0.093	0.164	1	ITGA9-AS1
0.0277089	0.00422899	0.065	0.13	1	EDEM2
0.0277632	-0.263131	0.136	0.219	1	GIT1
0.0278937	-0.140058	0.019	0.059	1	AC092279.1
0.027948	-0.181659	0.033	0.082	1	ZNF264
0.0279531	-0.0171563	0.154	0.249	1	INF2
0.0279758	-0.113155	0.065	0.13	1	PRDM4
0.0280003	-0.161454	0.336	0.476	1	VPS13A
0.0280008	-0.119607	0.037	0.089	1	NOL11
0.0280292	-0.116089	0.019	0.059	1	RGS8
0.028042	-0.0344889	0.215	0.342	1	ZC3H7A
0.0280554	0.00538072	0.047	0.104	1	MRS2
0.0280712	-0.0806102	0.192	0.297	1	REV1
0.0280897	-0.284056	0.425	0.535	1	EFEMP1
0.0280905	-0.0189331	0.042	0.097	1	ZNF551
0.0281006	-0.225662	0.407	0.524	1	MAP4K4
0.0281115	-0.0977609	0.028	0.074	1	PDLIM4
0.0281115	-0.175511	0.028	0.074	1	FMN1
0.0281308	0.100965	0.154	0.253	1	KLHDC1
0.0281715	-0.190564	0.159	0.257	1	FAM174B
0.0281721	-0.226435	0.051	0.108	1	MMRN2
0.0281759	-0.107777	0.033	0.082	1	LINC02666
0.0281799	-0.0487324	0.075	0.145	1	TSPAN2
0.0281906	-0.247288	0.164	0.26	1	RASSF8
0.028297	-0.00117695	0.121	0.212	1	SHB
0.0283027	0.860128	0.248	0.182	1	ABCA8
0.0283146	-0.13808	0.023	0.067	1	EXOSC7
0.0283351	-0.0808389	0.065	0.13	1	ZNF107
0.0283525	-0.0495966	0.126	0.212	1	RGS3
0.0283528	-0.130247	0.028	0.074	1	REXO4
0.0283528	-0.174005	0.028	0.074	1	CHST7
0.0283834	0.00451121	0.145	0.242	1	EXT2
0.0284056	-0.0704357	0.042	0.097	1	PLAA
0.0284741	-0.261093	0.028	0.074	1	LACTB
0.0285087	-0.291017	0.065	0.126	1	NPIPB15
0.0285094	0.380461	0.061	0.022	1	LRRC7
0.0285486	-0.0926081	0.037	0.089	1	TMEM205
0.0285628	-0.179428	0.056	0.115	1	UBA5
0.0285777	-0.0702492	0.079	0.149	1	EGLN3
0.0286367	-0.0272802	0.033	0.082	1	BLOC1S5
0.0287147	0.0897904	0.084	0.16	1	INPP5A
0.0287359	0.564704	0.224	0.156	1	UCKL1
0.0287686	-0.237553	0.051	0.108	1	HDAC6
0.0287694	-0.213394	0.047	0.1	1	HSPH1
0.0288406	-0.118399	0.028	0.074	1	UQCRH
0.028875	-0.0666134	0.14	0.23	1	DEK
0.0289004	-0.0511015	0.131	0.219	1	PRKD3
0.0289374	-0.00505246	0.042	0.097	1	RPS9
0.0289726	-0.0386356	0.047	0.104	1	PGGT1B
0.0290012	-0.2261	0.103	0.175	1	ZNF493
0.0290055	-0.199716	0.29	0.409	1	TRPM7
0.0290927	0.0539884	0.023	0.067	1	NPR1
0.0291039	-0.0829517	0.033	0.082	1	ATP6V0D1
0.0291095	-0.196824	0.145	0.23	1	ABHD17B
0.0291354	-0.188187	0.079	0.149	1	HBS1L
0.029146	-0.0605983	0.276	0.401	1	FAM133B
0.0291845	-0.161334	0.35	0.487	1	ARHGEF28
0.029232	-0.0451047	0.126	0.216	1	CBFB
0.0292439	-0.153571	0.093	0.167	1	ZNF708
0.0292943	-0.308504	0.056	0.115	1	ITPA
0.0293357	-0.0702566	0.028	0.074	1	SCYL3
0.0293561	-0.157071	0.023	0.067	1	TP53I11
0.0294758	-0.0488264	0.299	0.435	1	AC008691.1
0.0294885	0.0219845	0.023	0.067	1	SLC7A7
0.0294945	-0.0555989	0.084	0.156	1	AC092683.1
0.0295289	-0.0910542	0.103	0.182	1	ITGB3BP
0.0295777	-0.0317387	0.033	0.082	1	RNF114
0.0297184	-0.102779	0.047	0.1	1	FASTKD2
0.0297431	-0.0622043	0.126	0.212	1	PRKAA1
0.0297536	0.0591549	0.075	0.145	1	ZNF827
0.029755	-0.0819457	0.023	0.067	1	IDH3A
0.0297578	0.0119045	0.154	0.253	1	POLR2J3
0.0297732	-0.111939	0.285	0.416	1	IQGAP1
0.029832	0.633228	0.178	0.119	1	PER1
0.0299373	-0.0708577	0.033	0.082	1	RCC1L
0.0299373	-0.0730779	0.033	0.082	1	NT5DC3
0.0299648	-0.0583305	0.028	0.074	1	IFT46
0.0300099	-0.0525182	0.103	0.182	1	RAB30-DT
0.0300362	-0.0806012	0.164	0.26	1	MTCH1
0.030078	0.0033236	0.299	0.439	1	MAP3K3
0.0300921	-0.209189	0.056	0.115	1	CEP135
0.0301068	-0.313404	0.126	0.208	1	DCAF7
0.0301626	-0.0536474	0.14	0.23	1	C2CD3
0.0301713	-0.138517	0.266	0.387	1	RASA2
0.0302087	-0.107573	0.201	0.309	1	ACBD6
0.0302435	-0.161231	0.21	0.316	1	RNF152
0.0302483	-0.0331419	0.061	0.123	1	MFSD14B
0.030271	0.366294	0.098	0.048	1	SHROOM4
0.0302942	-0.0245751	0.023	0.067	1	HEPH
0.0302967	-0.202943	0.192	0.294	1	DENND5A
0.0302993	0.00152206	0.098	0.175	1	ATP6V0A1
0.0303502	-0.104154	0.07	0.134	1	GTPBP10
0.0303659	-0.0456341	0.047	0.1	1	NUDT9
0.0303981	-0.124987	0.182	0.283	1	MNAT1
0.0304227	-0.0409669	0.033	0.082	1	LDLR
0.0304268	0.00476372	0.182	0.286	1	TBL1X
0.0305288	-0.0874582	0.112	0.193	1	CYLD
0.0306677	-0.158847	0.145	0.234	1	GRAMD4
0.0307041	0.00969948	0.023	0.067	1	AMPD3
0.0307519	-0.172331	0.093	0.167	1	MLLT1
0.0307607	-0.156805	0.215	0.327	1	RABEP1
0.0307682	-0.186119	0.178	0.279	1	AP1G1
0.0307912	-0.032811	0.033	0.082	1	EFCAB7
0.0308331	0.0617753	0.037	0.089	1	TSPAN17
0.030865	0.0180851	0.028	0.074	1	STMN1
[truncated: 6,165 more rows]
