# Supplementary material for: snRNA-seq of human cutaneous neurofibromas before and after selumetinib treatment implicates role of altered Schwann cell states, inter-cellular signaling, and extracellular matrix in treatment response
Source: Acta Neuropathol Commun. 2024 Jun 21;12:102. doi: 10.1186/s40478-024-01821-z (PMC11191180; doi:10.1186/s40478-024-01821-z)
Supplement: Supplementary file 11 — Additional file 11. [file 40478_2024_1821_MOESM11_ESM.xlsx]

## Sheet: Endothelial
p_val	avg_log2FC	pct.1	pct.2	p_val_adj	genes
7.68172e-99	-0.740021	0.631	0.829	2.81158e-94	PDE4D
1.9211e-96	1.16731	0.441	0.215	7.03143e-92	ZBTB16
3.60994e-68	-0.837698	0.233	0.452	1.32127e-63	NOX4
2.23002e-57	0.847999	0.457	0.28	8.16209e-53	HIF3A
1.18133e-52	-0.759281	0.224	0.411	4.32378e-48	CNTNAP3
9.67095e-52	-0.446194	0.052	0.194	3.53966e-47	SNAP25
1.24885e-51	-0.445903	0.065	0.213	4.57091e-47	CDYL2
4.98413e-51	-0.325265	0.976	0.991	1.82424e-46	NEAT1
1.98041e-50	-0.441253	0.856	0.929	7.24849e-46	SNTG2
4.01128e-50	-0.676232	0.139	0.309	1.46817e-45	SESN3
1.43152e-49	-0.446753	0.29	0.499	5.23951e-45	GPATCH2
5.48772e-49	0.841352	0.286	0.141	2.00856e-44	FKBP5
6.47459e-49	-0.447713	0.449	0.655	2.36977e-44	DISC1
3.55303e-48	0.666133	0.809	0.789	1.30045e-43	LIFR
1.3771e-47	-0.64314	0.677	0.79	5.04033e-43	ZNF385D
2.56649e-44	-0.458492	0.074	0.213	9.39362e-40	KIAA1211
3.8945e-41	-0.355045	0.788	0.89	1.42542e-36	PREX2
2.61483e-40	-0.546381	0.167	0.329	9.57055e-36	AC107223.1
2.78329e-40	0.617404	0.635	0.54	1.01871e-35	GSN
3.39515e-40	0.66418	0.704	0.607	1.24266e-35	PTPRG
5.65194e-40	-0.493105	0.125	0.272	2.06867e-35	NAMPT
1.59602e-39	-0.605836	0.052	0.167	5.8416e-35	LINC02197
1.63262e-39	-0.355327	0.759	0.879	5.97557e-35	PPP3CA
2.65268e-39	-0.516752	0.195	0.357	9.70906e-35	CPXM2
4.48429e-39	-0.688503	0.267	0.429	1.6413e-34	CFH
8.15245e-39	-0.490782	0.374	0.555	2.98388e-34	PIK3C2B
1.01983e-38	-0.457453	0.288	0.473	3.7327e-34	ADAMTS9
5.13726e-38	-0.525038	0.679	0.8	1.88029e-33	CNTNAP3B
5.79991e-38	-0.807352	0.182	0.337	2.12283e-33	FAM155A
5.06864e-37	-0.410999	0.489	0.671	1.85517e-32	RAI14
7.44166e-37	-0.26217	0.023	0.117	2.72372e-32	MPZL2
1.01454e-36	-0.415313	0.21	0.373	3.71333e-32	MAN1A1
1.28831e-36	-0.564176	0.3	0.468	4.71534e-32	CACNA1C
3.78439e-36	-0.618567	0.139	0.282	1.38512e-31	AL583785.1
1.89131e-35	-0.4116	0.406	0.575	6.92238e-31	PLSCR1
3.61241e-35	-0.399433	0.515	0.678	1.32218e-30	BACE2
1.39215e-34	-0.403891	0.456	0.619	5.09541e-30	ASPH
4.40371e-34	-0.316772	0.112	0.245	1.6118e-29	BCL3
5.99355e-34	-0.371367	0.858	0.94	2.1937e-29	UTRN
6.75477e-34	-0.687537	0.111	0.235	2.47231e-29	KCNT2
1.89559e-33	-0.33914	0.835	0.912	6.93803e-29	PKP4
7.41192e-33	0.413818	0.139	0.05	2.71284e-28	DIO3OS
1.3951e-32	0.589722	0.286	0.164	5.1062e-28	L3MBTL4
1.77869e-32	-0.388511	0.219	0.372	6.51017e-28	PDLIM1
7.83396e-32	-0.328661	0.128	0.259	2.86731e-27	SEMA6B
9.89434e-32	-0.369986	0.338	0.502	3.62143e-27	IGFBP4
1.20057e-31	-0.373686	0.711	0.822	4.3942e-27	ZNF521
1.89924e-31	-0.461919	0.318	0.473	6.95139e-27	RNF144A
5.42823e-31	-0.33705	0.107	0.232	1.98679e-26	NHSL1
6.03241e-31	-0.516985	0.232	0.381	2.20792e-26	AP001605.1
7.3735e-31	0.378073	0.149	0.058	2.69877e-26	ZNF208
8.14164e-31	-0.422025	0.676	0.785	2.97992e-26	VWF
8.67804e-30	-0.402607	0.333	0.49	3.17625e-25	PRSS23
1.14439e-29	-0.303199	0.61	0.76	4.18858e-25	ETV6
1.40353e-29	-0.322487	0.2	0.345	5.13707e-25	MFAP3
3.46769e-29	-0.290753	0.136	0.266	1.26921e-24	MIDN
4.6991e-29	-0.399351	0.441	0.593	1.71992e-24	FAR2
4.88687e-29	-0.312331	0.68	0.824	1.78864e-24	ARHGEF3
5.7797e-29	-0.365512	0.241	0.386	2.11543e-24	AFAP1
6.0913e-29	-0.354683	0.146	0.278	2.22948e-24	MTHFD1L
2.27357e-28	-0.278905	0.789	0.885	8.32151e-24	FOXP1
2.61837e-28	-0.36062	0.81	0.892	9.58348e-24	THSD7A
1.52665e-27	-0.340562	0.161	0.292	5.58768e-23	SLC2A3
1.66599e-27	-0.282943	0.089	0.195	6.09771e-23	XKR4
1.73582e-27	-0.3852	0.379	0.529	6.35327e-23	LIMS1
2.01579e-27	0.296419	0.943	0.953	7.37799e-23	SYNE2
2.10648e-27	-0.335834	0.645	0.77	7.70994e-23	EPB41L4A
3.01659e-27	-0.335087	0.182	0.312	1.1041e-22	TNFRSF10D
5.91391e-27	-0.298959	0.341	0.499	2.16455e-22	CFI
1.63297e-26	-0.348195	0.495	0.631	5.97682e-22	SNRK
2.27179e-26	0.608456	0.356	0.241	8.31497e-22	SYN2
2.32894e-26	-0.550291	0.292	0.426	8.52417e-22	TLL1
3.33442e-26	-0.296741	0.23	0.372	1.22043e-21	KLHL2
3.42815e-26	-0.468869	0.28	0.42	1.25474e-21	FBN1
6.32339e-26	-0.383772	0.2	0.333	2.31442e-21	PRICKLE2
1.05909e-25	-0.310338	0.146	0.267	3.87637e-21	ITGA2
1.34828e-25	-0.30812	0.4	0.558	4.93484e-21	SFMBT2
1.61915e-25	-0.281897	0.69	0.809	5.92626e-21	CMIP
1.62204e-25	-0.296737	0.545	0.699	5.93684e-21	REV3L
2.72846e-25	-0.198133	0.016	0.08	9.98644e-21	SOCS3
3.67511e-25	-0.313239	0.383	0.538	1.34513e-20	ACER3
5.12799e-25	0.48166	0.444	0.334	1.8769e-20	CAV1
6.72096e-25	-0.381715	0.249	0.384	2.45994e-20	RFC3
1.40049e-24	0.517586	0.566	0.498	5.12595e-20	ABR
1.77364e-24	-0.276674	0.341	0.493	6.4917e-20	BMP2K
2.67082e-24	-0.306348	0.375	0.53	9.77546e-20	IL33
2.78505e-24	-0.706845	0.05	0.131	1.01935e-19	MT-ND2
3.0481e-24	0.599982	0.311	0.206	1.11563e-19	HECW2
3.44098e-24	-0.190602	0.03	0.103	1.25943e-19	FAM89A
5.16949e-24	0.447387	0.732	0.706	1.89209e-19	ST6GAL1
5.97558e-24	-0.287847	0.318	0.47	2.18712e-19	KLHL3
6.01726e-24	-0.260006	0.697	0.829	2.20238e-19	ZFAND3
1.32746e-23	-0.281795	0.332	0.478	4.85865e-19	ACTN1
1.41616e-23	-0.201935	0.038	0.113	5.18329e-19	PAX8-AS1
1.56812e-23	-0.2569	0.528	0.686	5.73949e-19	GRK5
2.23195e-23	-0.30195	0.22	0.355	8.16917e-19	PROS1
2.76289e-23	-0.210928	0.884	0.96	1.01124e-18	MAGI1
2.9696e-23	-0.358921	0.242	0.37	1.0869e-18	IL1R1
3.01918e-23	-0.461442	0.053	0.133	1.10505e-18	PTCHD4
3.07032e-23	-0.794497	0.079	0.169	1.12377e-18	MT-CO3
3.26477e-23	-0.219097	0.617	0.768	1.19494e-18	ST6GALNAC3
4.28757e-23	-0.206982	0.174	0.301	1.56929e-18	SHISA5
7.5833e-23	-0.345297	0.261	0.393	2.77556e-18	SH3RF3
8.4017e-23	-0.252788	0.281	0.423	3.07511e-18	RGS3
9.05146e-23	-0.270795	0.396	0.543	3.31292e-18	SPNS2
9.19502e-23	-0.22427	0.026	0.092	3.36547e-18	GASK1A
9.49264e-23	-0.351117	0.3	0.435	3.4744e-18	IL15
9.65022e-23	-0.285598	0.399	0.551	3.53208e-18	GNB4
1.40831e-22	-0.250727	0.507	0.662	5.15454e-18	RHOJ
1.66902e-22	-0.286403	0.22	0.347	6.10877e-18	HIF1A
2.13349e-22	-0.327048	0.123	0.228	7.80877e-18	CD200
2.33877e-22	-0.257186	0.327	0.479	8.56013e-18	LINC01278
3.99719e-22	-0.243614	0.589	0.734	1.46301e-17	FLNB
4.04996e-22	-0.286942	0.265	0.398	1.48233e-17	BAALC-AS1
4.07197e-22	0.488919	0.439	0.335	1.49038e-17	HOXD9
4.27695e-22	-0.22545	0.066	0.151	1.56541e-17	BAALC
4.49193e-22	-0.121754	1	1	1.64409e-17	MALAT1
4.92151e-22	-0.198781	0.89	0.949	1.80132e-17	ELMO1
5.14458e-22	-0.295957	0.196	0.315	1.88297e-17	RELL1
6.56838e-22	-0.270936	0.185	0.305	2.40409e-17	SKIL
7.3483e-22	-0.273462	0.188	0.31	2.68955e-17	SPRED1
8.19436e-22	-0.29487	0.264	0.396	2.99922e-17	MCUB
9.64827e-22	-0.271297	0.511	0.654	3.53136e-17	FAR1
1.06558e-21	-0.270339	0.075	0.163	3.90012e-17	FAM110D
1.14127e-21	-0.265654	0.534	0.666	4.17717e-17	IFI16
1.34523e-21	-0.323385	0.327	0.466	4.92368e-17	CEMIP2
1.40988e-21	-0.4274	0.139	0.244	5.1603e-17	STEAP1B
1.57368e-21	-0.237462	0.149	0.261	5.75983e-17	SEMA3F
2.22307e-21	-0.669913	0.068	0.149	8.13665e-17	MT-ND1
2.76541e-21	-0.630907	0.059	0.138	1.01217e-16	MTRNR2L12
4.42567e-21	-0.237918	0.41	0.558	1.61984e-16	ATP11C
5.51321e-21	-0.252317	0.012	0.063	2.01789e-16	AC009315.1
6.31568e-21	-0.23958	0.265	0.399	2.3116e-16	CHIC2
6.37099e-21	-0.725975	0.079	0.163	2.33184e-16	MT-ATP6
6.6739e-21	-0.227245	0.832	0.919	2.44271e-16	DOCK4
6.85085e-21	-0.207436	0.052	0.128	2.50748e-16	PLEKHO1
7.80205e-21	-0.258048	0.709	0.824	2.85563e-16	EIF4G3
9.86342e-21	-0.229245	0.241	0.37	3.61011e-16	ABCG1
1.1718e-20	-0.521533	0.13	0.227	4.28889e-16	SLC8A1
1.19478e-20	-0.268185	0.541	0.681	4.37302e-16	EPS8
1.44603e-20	-0.237615	0.027	0.089	5.29262e-16	JUNB
1.72588e-20	-0.614965	0.053	0.128	6.3169e-16	MT-ND4
1.86236e-20	-0.274745	0.175	0.288	6.81641e-16	MARCH3
1.92569e-20	-0.188947	0.083	0.17	7.04822e-16	IER2
2.6801e-20	-0.28847	0.445	0.579	9.80944e-16	IFI44
2.82345e-20	-0.254383	0.137	0.24	1.03341e-15	DPY19L1
3.56684e-20	-0.234705	0.732	0.846	1.3055e-15	CYYR1
4.03406e-20	-0.277936	0.261	0.39	1.47651e-15	ATP1B3
4.18729e-20	-0.254136	0.574	0.723	1.53259e-15	CDK17
4.33699e-20	-0.695226	0.069	0.147	1.58738e-15	MT-CYB
4.4304e-20	-0.261842	0.084	0.17	1.62157e-15	AC016821.1
4.80982e-20	-0.263761	0.191	0.306	1.76044e-15	TBC1D30
4.81433e-20	-0.283803	0.086	0.172	1.76209e-15	FAM110B
4.89559e-20	-0.216165	0.304	0.442	1.79183e-15	VMP1
5.12308e-20	-0.15467	0.02	0.075	1.8751e-15	SNAP25-AS1
6.20306e-20	-0.241637	0.334	0.466	2.27038e-15	FZD6
6.25515e-20	-0.169708	0.028	0.088	2.28945e-15	INHBB
7.658e-20	-0.209164	0.4	0.545	2.8029e-15	ARRB1
7.80665e-20	-0.239341	0.271	0.401	2.85731e-15	RALGDS
8.3145e-20	-0.224787	0.308	0.449	3.04319e-15	LNPEP
1.00641e-19	-0.182097	0.874	0.94	3.68357e-15	MACF1
1.11212e-19	-0.284136	0.845	0.925	4.07046e-15	ADGRL4
1.38356e-19	-0.136831	0.008	0.052	5.06396e-15	SPRED3
1.88553e-19	-0.275214	0.644	0.759	6.90121e-15	GALNT18
1.92604e-19	-0.748133	0.065	0.14	7.0495e-15	MT-ND3
1.97557e-19	-0.432986	0.33	0.446	7.23078e-15	NTN4
2.15025e-19	-0.249618	0.29	0.42	7.87014e-15	CNKSR3
2.88379e-19	-0.158964	0.055	0.129	1.0555e-14	TESC
3.2054e-19	-0.229545	0.831	0.915	1.17321e-14	FBXL7
3.21224e-19	-0.813206	0.079	0.159	1.17571e-14	MT-CO2
3.75767e-19	-0.231158	0.323	0.459	1.37535e-14	PTBP3
4.33812e-19	-0.714175	0.095	0.179	1.58779e-14	MT-CO1
4.4994e-19	-0.305452	0.456	0.585	1.64682e-14	MSRB3
5.19214e-19	-0.255609	0.485	0.624	1.90038e-14	CHN1
5.36349e-19	-0.229904	0.046	0.113	1.96309e-14	SH2B2
6.05175e-19	-0.221736	0.196	0.309	2.215e-14	KBTBD2
6.60706e-19	-0.307886	0.492	0.627	2.41825e-14	FAT4
6.98464e-19	-0.186288	0.062	0.138	2.55645e-14	BHLHE40
7.30255e-19	0.460243	0.278	0.187	2.67281e-14	AP001347.1
8.86305e-19	-0.182131	0.373	0.517	3.24396e-14	ITGA5
9.34961e-19	0.516344	0.705	0.68	3.42205e-14	RAPGEF3
9.45203e-19	-0.333676	0.06	0.133	3.45954e-14	SAMD5
9.64276e-19	0.453424	0.337	0.246	3.52935e-14	EPB41
1.21312e-18	-0.2202	0.32	0.457	4.44014e-14	PRKD3
1.36339e-18	-0.229135	0.212	0.325	4.99014e-14	RALB
1.50814e-18	-0.218783	0.405	0.54	5.51996e-14	UBAP2
1.52981e-18	-0.240397	0.206	0.32	5.59925e-14	MTX2
1.59306e-18	-0.17243	0.203	0.322	5.83076e-14	CDC42EP3
1.60781e-18	-0.222333	0.323	0.455	5.88475e-14	FANCL
1.63809e-18	-0.45506	0.036	0.098	5.99559e-14	MT-ND5
1.91819e-18	-0.229272	0.267	0.396	7.02076e-14	CC2D2B
2.29656e-18	-0.2179	0.591	0.722	8.40564e-14	PPP1R13B
2.38131e-18	-0.209561	0.172	0.279	8.71583e-14	SCAMP1
2.5108e-18	-0.15724	0.061	0.135	9.18979e-14	TTYH3
2.58502e-18	-0.225063	0.206	0.321	9.46142e-14	FBXL2
3.07849e-18	-0.201108	0.396	0.542	1.12676e-13	AAK1
3.25499e-18	0.387402	0.647	0.596	1.19136e-13	RUNX1T1
3.53845e-18	-0.201962	0.421	0.562	1.29511e-13	UHRF2
3.91489e-18	-0.21747	0.351	0.486	1.43289e-13	TTLL5
5.14677e-18	-0.227939	0.27	0.394	1.88377e-13	SS18
5.22097e-18	-0.213902	0.617	0.746	1.91093e-13	RBMS1
5.52491e-18	-0.207548	0.292	0.422	2.02217e-13	ABLIM3
5.87415e-18	-0.226782	0.258	0.381	2.15e-13	TNFRSF10B
7.14562e-18	-0.263932	0.409	0.539	2.61537e-13	TMEM135
7.63304e-18	-0.171179	0.21	0.328	2.79377e-13	SLC20A1
7.80904e-18	-0.186844	0.173	0.281	2.85819e-13	SBNO2
7.96885e-18	-0.286441	0.244	0.361	2.91668e-13	CASZ1
8.04755e-18	0.480239	0.449	0.375	2.94549e-13	CALCOCO2
8.35489e-18	-0.221499	0.188	0.297	3.05797e-13	GNAI3
8.47314e-18	-0.212614	0.489	0.635	3.10126e-13	IFNAR2
8.57114e-18	-0.280195	0.253	0.371	3.13712e-13	CARMIL1
8.65712e-18	-0.289143	0.366	0.491	3.16859e-13	LRP6
8.76365e-18	-0.204679	0.009	0.051	3.20758e-13	EGR1
9.7478e-18	-0.210539	0.429	0.568	3.56779e-13	BBX
1.00983e-17	-0.187931	0.424	0.578	3.69609e-13	CHD1
1.022e-17	-0.213169	0.244	0.366	3.74063e-13	SLC30A7
1.27686e-17	-0.187751	0.432	0.572	4.67344e-13	PARP4
1.29199e-17	-0.181641	0.403	0.541	4.72881e-13	TMEM255B
1.42055e-17	0.26712	0.746	0.664	5.19936e-13	PLCB4
1.50977e-17	-0.207934	0.329	0.459	5.52589e-13	ATP2B4
1.66115e-17	-0.35839	0.078	0.154	6.07997e-13	ST8SIA6
1.77919e-17	-0.207782	0.732	0.845	6.512e-13	CADPS2
1.84009e-17	-0.192394	0.174	0.281	6.73492e-13	NACC2
1.90572e-17	-0.193502	0.022	0.073	6.97513e-13	DNASE1L3
1.92508e-17	-0.169633	0.091	0.174	7.046e-13	ARSG
2.12327e-17	-0.167139	0.02	0.07	7.7714e-13	IER3
2.20486e-17	-0.19965	0.194	0.302	8.07e-13	DTNBP1
2.25993e-17	0.343275	0.084	0.034	8.27157e-13	EDNRB
2.52473e-17	-0.242957	0.75	0.848	9.24075e-13	AOPEP
3.25115e-17	-0.204217	0.31	0.439	1.18995e-12	VAPA
3.69053e-17	0.351164	0.805	0.799	1.35077e-12	SPARCL1
3.71564e-17	-0.240571	0.599	0.712	1.35996e-12	EXOC6
3.72116e-17	-0.175511	0.189	0.296	1.36198e-12	GNS
3.90717e-17	-0.2489	0.403	0.531	1.43006e-12	PPP3R1
4.57582e-17	-0.192207	0.314	0.445	1.6748e-12	MIA2
4.67306e-17	0.57031	0.21	0.135	1.71039e-12	RIPOR2
5.06479e-17	-0.165697	0.164	0.267	1.85377e-12	ANKDD1A
5.51228e-17	-0.227403	0.357	0.486	2.01755e-12	MEOX1
5.55888e-17	-0.176967	0.248	0.363	2.0346e-12	RRBP1
6.56512e-17	-0.22146	0.459	0.594	2.4029e-12	FAM241A
7.52656e-17	-0.334546	0.33	0.446	2.75479e-12	PTPRE
7.69639e-17	-0.172311	0.097	0.179	2.81696e-12	PCDH1
7.90426e-17	-0.192214	0.092	0.174	2.89304e-12	AC048341.1
8.82712e-17	-0.219787	0.033	0.089	3.23081e-12	ZFP36
8.93778e-17	-0.163478	0.01	0.051	3.27132e-12	MT-ND6
9.09998e-17	-0.17766	0.228	0.345	3.33068e-12	APPL1
9.88997e-17	-0.221263	0.614	0.731	3.61983e-12	ARHGEF28
9.964e-17	-0.160807	0.157	0.257	3.64692e-12	FKBP1A
1.02316e-16	-0.211817	0.375	0.509	3.74485e-12	YES1
1.12886e-16	-0.106388	0.145	0.245	4.13175e-12	NOL4L
1.16913e-16	-0.190429	0.128	0.218	4.27912e-12	SLC25A32
1.33127e-16	-0.18903	0.185	0.289	4.87259e-12	UCK2
1.37823e-16	-0.248872	0.347	0.473	5.04446e-12	SLC16A7
1.4077e-16	0.493809	0.23	0.155	5.15232e-12	PER1
1.48256e-16	-0.194117	0.291	0.412	5.42632e-12	GFOD2
1.49309e-16	0.562756	0.364	0.285	5.46485e-12	DLC1
1.57466e-16	-0.197788	0.258	0.374	5.76343e-12	RASA4
1.57818e-16	-0.252487	0.558	0.678	5.77631e-12	OSBPL10
1.61242e-16	-0.454956	0.04	0.097	5.90162e-12	KCTD8
1.81334e-16	-0.153908	0.22	0.332	6.63701e-12	TMEM273
1.8211e-16	-0.223886	0.464	0.598	6.66539e-12	PLSCR4
2.20091e-16	-0.218329	0.341	0.464	8.05557e-12	SUSD6
2.43849e-16	-0.211251	0.098	0.178	8.92513e-12	TSPAN12
3.06389e-16	-0.139846	0.091	0.172	1.12141e-11	RARA
3.18528e-16	-0.126184	0.168	0.268	1.16584e-11	ACKR1
3.3126e-16	-0.160251	0.237	0.354	1.21244e-11	PON2
3.36437e-16	0.374589	0.136	0.073	1.23139e-11	HLF
3.84823e-16	-0.22561	0.205	0.309	1.40849e-11	BAIAP2L1
3.86192e-16	-0.295044	0.062	0.128	1.4135e-11	RAB3C
4.04468e-16	0.470322	0.545	0.497	1.48039e-11	ZHX3
4.31823e-16	0.49533	0.43	0.346	1.58052e-11	TIMP3
4.9594e-16	-0.16872	0.254	0.374	1.81519e-11	NIBAN2
5.32067e-16	0.446915	0.325	0.243	1.94742e-11	GABBR1
5.47587e-16	-0.177693	0.231	0.343	2.00422e-11	TUBB6
5.55063e-16	-0.163598	0.31	0.436	2.03159e-11	NECTIN2
5.5599e-16	-0.195083	0.149	0.243	2.03498e-11	TNFRSF1A
5.72132e-16	-0.202717	0.255	0.368	2.09406e-11	NUFIP2
5.7355e-16	-0.19539	0.243	0.355	2.09925e-11	ARHGAP23
5.81276e-16	-0.182408	0.607	0.741	2.12753e-11	RFX3
6.67548e-16	-0.135651	0.135	0.227	2.44329e-11	SH3GL1
6.94415e-16	-0.198923	0.112	0.194	2.54163e-11	VAMP4
7.53869e-16	-0.216066	0.74	0.845	2.75923e-11	NFIB
7.89992e-16	0.538068	0.466	0.389	2.89145e-11	BTNL9
8.11922e-16	-0.155819	0.148	0.241	2.97171e-11	RASA4B
8.39159e-16	-0.196328	0.211	0.319	3.07141e-11	CPEB2
8.66345e-16	-0.202453	0.284	0.4	3.17091e-11	NDST1
8.85391e-16	-0.188099	0.203	0.311	3.24062e-11	NT5DC1
8.95889e-16	-0.144084	0.038	0.094	3.27904e-11	PRUNE2
1.02945e-15	-0.171475	0.041	0.099	3.76789e-11	IL17RD
1.08121e-15	-0.226927	0.343	0.464	3.95733e-11	LINC01184
1.12544e-15	0.406041	0.241	0.16	4.11924e-11	AC074286.1
1.13167e-15	-0.205265	0.106	0.186	4.14203e-11	UBTD1
1.15868e-15	-0.186361	0.216	0.324	4.24088e-11	TMEM65
1.24205e-15	-0.163965	0.048	0.109	4.54602e-11	CNR1
1.24259e-15	-0.192101	0.262	0.375	4.548e-11	RNF145
1.61276e-15	-0.14235	0.25	0.371	5.90286e-11	TMEM181
1.65824e-15	-0.164705	0.267	0.382	6.06931e-11	TMEM87B
1.86256e-15	-0.140571	0.016	0.058	6.81716e-11	LINC01235
1.93287e-15	-0.164736	0.323	0.448	7.07451e-11	ZNRF1
1.95742e-15	-0.131529	0.016	0.058	7.16437e-11	IER5
2.45671e-15	-0.175428	0.033	0.087	8.99181e-11	CD163L1
2.51381e-15	0.416428	0.586	0.549	9.20081e-11	TXNIP
2.52566e-15	-0.213657	0.709	0.803	9.24415e-11	ELF2
2.81111e-15	-0.159765	0.099	0.178	1.02889e-10	LPCAT1
2.93371e-15	-0.144903	0.151	0.244	1.07377e-10	CARHSP1
2.97892e-15	-0.241036	0.757	0.857	1.09031e-10	FRYL
3.13004e-15	-0.195849	0.218	0.324	1.14563e-10	RAB27A
3.25486e-15	-0.147584	0.067	0.134	1.19131e-10	MIR22HG
3.26817e-15	-0.122137	0.052	0.114	1.19618e-10	ADAM23
3.59636e-15	-0.176404	0.221	0.33	1.3163e-10	NRIP1
3.7096e-15	-0.217534	0.151	0.241	1.35775e-10	ACTG1
3.75707e-15	-0.181582	0.483	0.611	1.37513e-10	ANKRD28
3.89888e-15	-0.160176	0.373	0.503	1.42703e-10	SHE
3.9211e-15	-0.200365	0.559	0.679	1.43516e-10	TEAD1
3.93923e-15	-0.222635	0.185	0.281	1.4418e-10	GNG12
4.09176e-15	-0.109065	0.184	0.288	1.49763e-10	ZNF273
4.15388e-15	-0.236308	0.216	0.32	1.52036e-10	TPM4
4.62598e-15	-0.174795	0.421	0.557	1.69316e-10	ATR
4.75063e-15	-0.291155	0.297	0.407	1.73878e-10	MAGI2
4.77753e-15	-0.192251	0.173	0.268	1.74862e-10	DLL4
5.33897e-15	-0.260086	0.147	0.233	1.95412e-10	SELP
5.3766e-15	-0.148745	0.446	0.583	1.96789e-10	ATXN1
5.45255e-15	-0.161763	0.327	0.456	1.99569e-10	USP12
5.68741e-15	-0.189747	0.294	0.407	2.08165e-10	AQP1
6.08533e-15	0.471614	0.214	0.136	2.22729e-10	TENM2
6.39145e-15	-0.178349	0.182	0.278	2.33933e-10	NUDCD1
6.76664e-15	-0.20495	0.209	0.31	2.47666e-10	TRMT11
6.80745e-15	-0.169181	0.208	0.314	2.49159e-10	HACD3
7.10021e-15	-0.104073	0.232	0.348	2.59875e-10	STK4
7.15659e-15	-0.178652	0.354	0.476	2.61939e-10	PLEKHA1
9.2319e-15	-0.175172	0.137	0.224	3.37897e-10	TMEM106B
9.39862e-15	-0.175214	0.251	0.365	3.43999e-10	BACH1
1.04787e-14	0.439609	0.35	0.274	3.83532e-10	TBX1
1.09531e-14	-0.167809	0.273	0.387	4.00894e-10	GALK2
1.19746e-14	-0.283233	0.059	0.12	4.38281e-10	ADAMTS1
1.22667e-14	0.50722	0.401	0.333	4.48972e-10	COL6A1
1.29597e-14	-0.212025	0.162	0.252	4.74338e-10	MOB3B
1.36744e-14	-0.184024	0.308	0.428	5.00497e-10	SSBP3
1.5475e-14	-0.133157	0.038	0.091	5.664e-10	RHD
1.58853e-14	-0.116487	0.137	0.225	5.81419e-10	LTBR
1.61711e-14	-0.182814	0.357	0.469	5.91878e-10	SCARF1
1.64518e-14	-0.0982363	0.363	0.497	6.02152e-10	NOTCH1
1.68026e-14	0.422519	0.513	0.452	6.14992e-10	CCDC85A
1.79962e-14	-0.0802137	0.098	0.175	6.5868e-10	SLC38A1
1.8048e-14	-0.271664	0.168	0.258	6.60574e-10	STK38L
1.83496e-14	-0.212443	0.625	0.737	6.71615e-10	STK3
1.86702e-14	-0.234786	0.212	0.311	6.83348e-10	LRRC8D
1.88474e-14	-0.319178	0.231	0.328	6.89833e-10	ITPR1
1.9088e-14	-0.22944	0.053	0.111	6.98641e-10	AL353138.1
1.98658e-14	-0.165788	0.208	0.31	7.27108e-10	IPO11
2.01734e-14	-0.172847	0.356	0.481	7.38365e-10	ALPK1
2.07935e-14	-0.170679	0.34	0.462	7.61063e-10	ETNK1
2.14673e-14	-0.184322	0.318	0.438	7.85724e-10	KCTD3
2.24632e-14	-0.160798	0.063	0.127	8.22177e-10	KLF10
2.34838e-14	-0.161231	0.458	0.591	8.59531e-10	TMEM165
2.36055e-14	-0.167653	0.201	0.3	8.63985e-10	SACM1L
2.41512e-14	0.398094	0.725	0.69	8.83957e-10	AL589693.1
2.50372e-14	-0.161422	0.234	0.34	9.16385e-10	CASD1
2.62236e-14	-0.15333	0.124	0.208	9.59808e-10	MAT2A
2.73852e-14	-0.152152	0.079	0.149	1.00233e-09	ZNF343
2.75654e-14	-0.187284	0.591	0.72	1.00892e-09	LMBR1
3.17702e-14	-0.169011	0.139	0.224	1.16282e-09	TPO
3.24052e-14	-0.18362	0.013	0.052	1.18606e-09	MT-ND4L
3.30681e-14	-0.221892	0.911	0.957	1.21033e-09	MCTP1
3.33863e-14	-0.181112	0.07	0.135	1.22197e-09	BCL6B
3.38201e-14	-0.203521	0.101	0.176	1.23785e-09	KLHL14
3.65806e-14	-0.213002	0.263	0.37	1.33889e-09	TRPM6
3.73919e-14	-0.144188	0.039	0.092	1.36858e-09	LAMC2
4.36274e-14	-0.20452	0.164	0.251	1.59681e-09	SLC5A4
4.36891e-14	-0.165393	0.081	0.15	1.59906e-09	PGM2L1
4.80001e-14	-0.142378	0.378	0.499	1.75685e-09	ATG2B
4.97596e-14	-0.141713	0.195	0.293	1.82125e-09	BRI3
5.05413e-14	-0.189056	0.139	0.223	1.84986e-09	MCAM
5.18682e-14	-0.158216	0.099	0.173	1.89843e-09	RHOU
5.40718e-14	-0.13753	0.191	0.291	1.97908e-09	POLR2A
5.80673e-14	-0.243221	0.205	0.299	2.12532e-09	AL109930.1
5.92124e-14	-0.197601	0.337	0.457	2.16723e-09	SDCBP
6.01541e-14	-0.164243	0.466	0.603	2.2017e-09	MAP2K5
6.10512e-14	-0.15064	0.168	0.259	2.23453e-09	TPD52L1
6.11602e-14	-0.185792	0.793	0.878	2.23852e-09	APBB2
6.16268e-14	-0.291687	0.224	0.32	2.2556e-09	TMTC2
6.24254e-14	-0.167586	0.057	0.117	2.28483e-09	CPNE5
6.3854e-14	-0.141931	0.152	0.24	2.33712e-09	RAB18
6.45341e-14	-0.165956	0.571	0.703	2.36201e-09	TMOD3
6.5856e-14	-0.140921	0.039	0.091	2.4104e-09	C20orf203
6.58725e-14	-0.198258	0.362	0.479	2.411e-09	PPA2
6.59697e-14	-0.195438	0.41	0.536	2.41456e-09	LINC01695
6.91105e-14	-0.142291	0.325	0.446	2.52951e-09	CEP170
7.24644e-14	-0.262985	0.626	0.726	2.65227e-09	ANO2
7.97396e-14	-0.13452	0.019	0.06	2.91855e-09	ADAMTS4
8.67628e-14	-0.148032	0.496	0.628	3.17561e-09	TRIP12
8.69995e-14	-0.137496	0.215	0.315	3.18427e-09	RFTN1
9.4664e-14	-0.125074	0.131	0.215	3.4648e-09	TPT1
1.00719e-13	-0.170788	0.307	0.417	3.68642e-09	USP53
1.01503e-13	-0.159007	0.148	0.233	3.71511e-09	STK32B
1.0898e-13	-0.181234	0.759	0.851	3.98876e-09	ERG
1.10588e-13	-0.168358	0.119	0.198	4.04763e-09	MAP2K6
1.14137e-13	-0.141322	0.079	0.147	4.17755e-09	ECT2
1.17556e-13	-0.157643	0.135	0.217	4.30268e-09	EEF1A1
1.20211e-13	-0.1899	0.342	0.464	4.39985e-09	ATE1
1.38505e-13	-0.19098	0.656	0.751	5.06941e-09	TBC1D22A
1.42459e-13	0.407387	0.572	0.546	5.21413e-09	HOXD3
1.46387e-13	-0.178498	0.208	0.306	5.35792e-09	SHB
1.47582e-13	-0.124719	0.307	0.427	5.40165e-09	SLC38A9
1.57303e-13	0.459261	0.446	0.386	5.75747e-09	LNX1
1.66128e-13	-0.160696	0.624	0.739	6.08046e-09	ICA1
1.72225e-13	-0.224597	0.254	0.356	6.3036e-09	MAP4K3-DT
1.75832e-13	-0.189282	0.453	0.578	6.43563e-09	SMURF2
1.84299e-13	0.205826	0.931	0.938	6.74553e-09	DDX17
2.11062e-13	-0.130651	0.072	0.135	7.72509e-09	SLC18B1
2.12688e-13	-0.130049	0.211	0.313	7.78461e-09	RAB5A
2.20149e-13	-0.139257	0.254	0.363	8.05768e-09	FAM168A
2.26297e-13	-0.155366	0.259	0.368	8.28269e-09	SEPTIN10
2.33563e-13	-0.167552	0.661	0.778	8.54863e-09	HERC4
2.40323e-13	-0.148367	0.241	0.343	8.79607e-09	INPP5F
2.41187e-13	0.373951	0.302	0.229	8.82768e-09	SORBS1
2.48918e-13	-0.20161	0.144	0.225	9.11065e-09	CDON
2.57831e-13	-0.149502	0.434	0.564	9.43688e-09	HIBCH
2.63339e-13	0.163145	0.063	0.024	9.63846e-09	AC104211.2
2.71217e-13	-0.152431	0.515	0.645	9.92683e-09	MYO5A
2.79291e-13	-0.161314	0.627	0.74	1.02223e-08	PTPN12
2.94846e-13	-0.222149	0.272	0.368	1.07917e-08	VEGFC
3.16416e-13	0.280099	0.111	0.059	1.15812e-08	PLEKHH2
3.35217e-13	-0.193444	0.29	0.395	1.22693e-08	SH3GLB1
3.49242e-13	-0.128942	0.293	0.408	1.27826e-08	PHTF2
3.53278e-13	-0.124888	0.037	0.087	1.29303e-08	CTHRC1
3.6104e-13	-0.148331	0.183	0.274	1.32144e-08	GOSR2
3.91988e-13	-0.150583	0.093	0.164	1.43472e-08	OTUD6B
3.93373e-13	-0.166901	0.157	0.241	1.43978e-08	VPS37A
4.15964e-13	-0.153815	0.179	0.271	1.52247e-08	KIF27
4.1745e-13	0.240845	0.838	0.864	1.52791e-08	SPTBN1
4.35029e-13	-0.144869	0.167	0.257	1.59225e-08	ZNF720
4.37887e-13	-0.166432	0.037	0.086	1.60271e-08	FLVCR2
4.45279e-13	0.298097	0.825	0.837	1.62977e-08	HIP1
4.70762e-13	0.470098	0.332	0.256	1.72304e-08	NPAS3
4.96762e-13	-0.167073	0.162	0.248	1.8182e-08	STK17A
5.00388e-13	-0.189221	0.059	0.116	1.83147e-08	IPCEF1
5.10489e-13	-0.143578	0.368	0.495	1.86844e-08	CCDC50
5.12271e-13	-0.0843679	0.159	0.248	1.87496e-08	SOX18
5.6998e-13	-0.245591	0.361	0.468	2.08618e-08	SEMA6A
5.74352e-13	-0.187726	0.151	0.231	2.10218e-08	OSBP2
5.86705e-13	0.243565	0.803	0.819	2.1474e-08	RBM6
6.53893e-13	-0.140705	0.323	0.433	2.39331e-08	SMG7
6.62354e-13	-0.16729	0.519	0.637	2.42428e-08	SNX14
6.99278e-13	-0.18718	0.161	0.247	2.55943e-08	SYNJ2
7.11656e-13	-0.192031	0.362	0.482	2.60473e-08	STRN
7.65755e-13	-0.17151	0.221	0.32	2.80274e-08	TERF2IP
7.66253e-13	-0.259587	0.475	0.589	2.80456e-08	MAST4
7.75079e-13	-0.107066	0.132	0.213	2.83687e-08	CADM3-AS1
8.20563e-13	-0.0997809	0.076	0.14	3.00334e-08	E2F3
8.44499e-13	-0.133767	0.147	0.229	3.09095e-08	SNX8
8.58264e-13	-0.14528	0.138	0.218	3.14133e-08	KCNMB3
8.73585e-13	-0.145998	0.271	0.376	3.19741e-08	CAPZA1
9.04721e-13	-0.116289	0.164	0.251	3.31137e-08	BLCAP
9.36582e-13	-0.143686	0.315	0.429	3.42798e-08	DIAPH1
1.00608e-12	-0.246595	0.408	0.513	3.68235e-08	MET
1.06172e-12	-0.156151	0.298	0.41	3.886e-08	DOP1A
1.07721e-12	-0.106052	0.229	0.333	3.94269e-08	EXOC5
1.10976e-12	-0.176151	0.709	0.815	4.06182e-08	MYCBP2
1.1461e-12	-0.126013	0.122	0.2	4.19483e-08	KIAA1324L
1.22615e-12	-0.174058	0.184	0.273	4.48784e-08	WDR19
1.25215e-12	-0.152841	0.352	0.465	4.58298e-08	SLC23A2
1.25488e-12	-0.149493	0.379	0.495	4.59297e-08	MAGI3
1.27997e-12	-0.0947723	0.126	0.206	4.68482e-08	AGFG2
1.31569e-12	0.211808	0.051	0.018	4.81557e-08	MSC-AS1
1.31976e-12	-0.268248	0.636	0.729	4.83045e-08	ELOVL7
1.33657e-12	0.357505	0.634	0.616	4.89197e-08	KALRN
1.39137e-12	-0.150115	0.446	0.569	5.09257e-08	NEK7
1.42177e-12	-0.136089	0.453	0.579	5.20383e-08	XPR1
1.45755e-12	-0.0793618	0.207	0.306	5.33478e-08	CLEC2D
1.65035e-12	-0.142219	0.228	0.326	6.04045e-08	GRAMD1C
1.73831e-12	-0.153794	0.873	0.936	6.3624e-08	LRMDA
1.74723e-12	-0.0952855	0.248	0.35	6.39505e-08	TNFRSF10A
1.81134e-12	-0.154791	0.437	0.558	6.62968e-08	ZSWIM6
1.81452e-12	-0.123075	0.028	0.071	6.64131e-08	MPZL3
1.95641e-12	-0.159206	0.069	0.128	7.16067e-08	AC008514.1
2.00312e-12	-0.215603	0.475	0.588	7.33162e-08	CAMK2D
2.03426e-12	-0.187777	0.242	0.336	7.44559e-08	LRMP
2.14253e-12	-0.129309	0.32	0.431	7.84188e-08	UBA6
2.1544e-12	-0.164138	0.178	0.264	7.88532e-08	TEAD4
2.17012e-12	0.354996	0.707	0.714	7.94285e-08	LINC01117
2.18141e-12	-0.150817	0.454	0.578	7.98418e-08	BMERB1
2.2605e-12	-0.120104	0.161	0.246	8.27365e-08	UGCG
2.37617e-12	-0.114356	0.359	0.482	8.69703e-08	SLC12A6
2.40571e-12	-0.205107	0.653	0.767	8.80512e-08	PDLIM5
2.48811e-12	-0.113054	0.266	0.374	9.10672e-08	WDR37
2.53052e-12	-0.14381	0.187	0.276	9.26195e-08	PRRG1
2.55946e-12	-0.213707	0.434	0.547	9.36787e-08	CLIC4
2.56303e-12	-0.146673	0.118	0.191	9.38095e-08	SH3PXD2B
2.69318e-12	-0.203501	0.419	0.533	9.8573e-08	RTN4
2.71947e-12	-0.12558	0.163	0.247	9.95354e-08	STX6
2.76929e-12	-0.155622	0.269	0.373	1.01359e-07	WIPF2
2.83229e-12	-0.111559	0.202	0.296	1.03665e-07	ARPC1B
2.90274e-12	-0.15749	0.283	0.388	1.06243e-07	TUBGCP3
2.91185e-12	-0.135785	0.2	0.291	1.06577e-07	CCDC69
3.2369e-12	-0.174533	0.243	0.339	1.18474e-07	TTC13
3.31888e-12	-0.146723	0.08	0.143	1.21474e-07	LHX6
3.36234e-12	-0.187706	0.158	0.238	1.23065e-07	ABHD6
3.44403e-12	-0.154428	0.498	0.628	1.26055e-07	PTBP2
3.60917e-12	0.384722	0.333	0.269	1.32099e-07	BCL2L1
3.68911e-12	-0.128611	0.173	0.257	1.35025e-07	KATNAL1
3.70949e-12	-0.141344	0.455	0.58	1.35771e-07	PDE8A
4.06567e-12	-0.168488	0.585	0.71	1.48807e-07	RASA2
4.09864e-12	-0.193816	0.294	0.398	1.50014e-07	FAM126A
4.26724e-12	-0.130618	0.339	0.451	1.56185e-07	KPNA3
4.30088e-12	0.352116	0.737	0.741	1.57417e-07	SRRM2
4.84327e-12	-0.153326	0.29	0.394	1.77269e-07	YWHAZ
5.2078e-12	-0.108994	0.194	0.284	1.90611e-07	ITGA3
5.2339e-12	-0.047793	0.347	0.465	1.91566e-07	PIM3
5.31439e-12	-0.0882812	0.089	0.154	1.94512e-07	RPL37A
5.65164e-12	-0.145758	0.156	0.236	2.06856e-07	NOS3
5.71352e-12	-0.170731	0.381	0.496	2.09121e-07	EEA1
5.94223e-12	-0.14086	0.172	0.256	2.17492e-07	PRKAR1B
6.31429e-12	-0.109937	0.151	0.233	2.31109e-07	CCNYL1
6.41059e-12	-0.140112	0.413	0.531	2.34634e-07	PABPC1
6.41326e-12	-0.0968293	0.26	0.364	2.34732e-07	RASA3
6.42553e-12	-0.138211	0.287	0.391	2.35181e-07	TNFRSF1B
6.45666e-12	-0.129165	0.354	0.468	2.3632e-07	RASSF3
6.49777e-12	-0.130916	0.196	0.285	2.37825e-07	H3F3B
6.56273e-12	-0.0746878	0.307	0.42	2.40203e-07	ABCD4
6.58716e-12	-0.137049	0.14	0.217	2.41097e-07	BMT2
6.6044e-12	-0.163404	0.512	0.639	2.41727e-07	PDS5B
6.67334e-12	-0.0407243	0.168	0.256	2.44251e-07	NARF
6.75572e-12	-0.152593	0.407	0.528	2.47266e-07	FAM135A
7.16456e-12	-0.317754	0.346	0.447	2.6223e-07	RPS6KA5
7.56588e-12	-0.160029	0.545	0.665	2.76919e-07	GLS
8.00445e-12	-0.17552	0.371	0.478	2.92971e-07	ID1
8.36874e-12	-0.108999	0.121	0.193	3.06304e-07	METAP1
8.52433e-12	-0.150733	0.231	0.327	3.11999e-07	AC104806.2
8.91973e-12	-0.186983	0.459	0.575	3.26471e-07	MAP4K3
9.09497e-12	-0.103217	0.554	0.682	3.32885e-07	PLXND1
9.16194e-12	-0.163179	0.037	0.083	3.35336e-07	AC002070.1
9.48154e-12	-0.0923382	0.031	0.075	3.47034e-07	SDCBP2
9.54531e-12	-0.138012	0.419	0.541	3.49368e-07	RFX7
9.57458e-12	-0.156811	0.092	0.158	3.50439e-07	AL645465.1
9.6042e-12	-0.363699	0.27	0.356	3.51523e-07	SOX5
9.94476e-12	-0.130722	0.314	0.422	3.63988e-07	TOP2B
1.01384e-11	-0.127584	0.042	0.089	3.71077e-07	MCF2L2
1.04005e-11	-0.119711	0.373	0.492	3.80669e-07	WDR7
1.07381e-11	-0.164479	0.538	0.674	3.93027e-07	ROCK2
1.07801e-11	-0.147333	0.329	0.44	3.94564e-07	OPA1
1.07949e-11	-0.108394	0.255	0.354	3.95104e-07	PARVB
1.14102e-11	-0.11764	0.06	0.115	4.17626e-07	AC087672.2
1.15511e-11	-0.141077	0.185	0.268	4.22781e-07	AC244131.2
1.18067e-11	-0.145418	0.132	0.206	4.32136e-07	TCTEX1D1
1.19471e-11	-0.0886012	0.078	0.139	4.37278e-07	EFHD2
1.2034e-11	-0.13067	0.329	0.439	4.40457e-07	SPTLC2
1.2171e-11	-0.169705	0.249	0.347	4.45471e-07	CLIC2
1.23065e-11	-0.164129	0.295	0.396	4.50432e-07	RTTN
1.24343e-11	-0.14039	0.224	0.319	4.55109e-07	WDSUB1
1.28945e-11	-0.143504	0.131	0.204	4.7195e-07	PRMT1
1.29534e-11	-0.149178	0.118	0.189	4.74109e-07	ZNF433-AS1
1.29776e-11	-0.0833338	0.169	0.254	4.74994e-07	NRN1
1.29842e-11	-0.139859	0.549	0.665	4.75236e-07	CARD8
1.30295e-11	-0.145443	0.359	0.476	4.76892e-07	RNF13
1.31215e-11	-0.141845	0.109	0.178	4.80261e-07	LY96
1.37392e-11	-0.108593	0.192	0.282	5.02867e-07	TMF1
1.38487e-11	-0.110764	0.424	0.547	5.06876e-07	PRMT2
1.39181e-11	-0.111391	0.32	0.43	5.09416e-07	MTR
1.4506e-11	-0.135799	0.306	0.414	5.30933e-07	CDC73
1.45349e-11	0.394265	0.507	0.46	5.31993e-07	NUAK1
1.45649e-11	-0.128383	0.459	0.579	5.33091e-07	CYTH1
1.52102e-11	-0.11822	0.24	0.337	5.56709e-07	HEXA
1.56911e-11	-0.149022	0.173	0.253	5.74311e-07	LHFPL2
1.57607e-11	-0.157967	0.046	0.095	5.76857e-07	AC087627.1
1.58896e-11	-0.250119	0.04	0.086	5.81574e-07	LINC00840
1.66602e-11	-0.126999	0.31	0.42	6.09782e-07	ITGB1
1.67736e-11	-0.128937	0.131	0.204	6.1393e-07	IRAK1BP1
1.70407e-11	-0.142545	0.548	0.669	6.23708e-07	FBXL17
1.7086e-11	-0.101079	0.087	0.149	6.25364e-07	CCND2
1.71867e-11	-0.153242	0.195	0.28	6.29049e-07	ABCC4
1.741e-11	-0.233358	0.089	0.15	6.37223e-07	LINC01013
1.77012e-11	-0.135842	0.089	0.152	6.47881e-07	LAPTM4B
1.79793e-11	-0.12822	0.368	0.486	6.58062e-07	PIK3CA
1.8249e-11	-0.116051	0.11	0.179	6.67931e-07	KCTD15
1.83548e-11	-0.192471	0.151	0.225	6.71804e-07	CXCL12
1.84097e-11	-0.0904462	0.441	0.569	6.73813e-07	AFF4
1.86118e-11	-0.102821	0.178	0.265	6.81209e-07	NAPG
1.9387e-11	-0.160649	0.277	0.373	7.09583e-07	SMARCAD1
1.94485e-11	-0.102211	0.028	0.069	7.11835e-07	APLNR
1.9486e-11	-0.120898	0.527	0.653	7.13208e-07	AHI1
1.98488e-11	-0.14083	0.064	0.118	7.26487e-07	ABCA1
2.05102e-11	-0.116603	0.139	0.215	7.50694e-07	AP1AR
2.06921e-11	-0.150877	0.611	0.732	7.5735e-07	MYO9A
2.17017e-11	-0.13755	0.299	0.401	7.94303e-07	WDR26
2.181e-11	-0.105034	0.177	0.263	7.98268e-07	ZDHHC13
2.19987e-11	-0.126023	0.398	0.516	8.05174e-07	GIT2
2.25652e-11	-0.163444	0.475	0.59	8.25907e-07	UGGT2
2.27822e-11	0.303704	0.129	0.078	8.33852e-07	MAOA
2.31451e-11	-0.147235	0.245	0.341	8.47134e-07	TPK1
2.4255e-11	-0.190329	0.095	0.158	8.87757e-07	ICAM1
2.56176e-11	-0.125846	0.392	0.509	9.37631e-07	CHD7
2.584e-11	-0.137198	0.082	0.141	9.4577e-07	NDFIP2
2.86162e-11	-0.113378	0.26	0.361	1.04738e-06	BTBD10
3.01186e-11	-0.138337	0.261	0.361	1.10237e-06	YAF2
3.02004e-11	-0.120391	0.323	0.432	1.10536e-06	CTTN
3.10108e-11	-0.128112	0.079	0.139	1.13503e-06	PRR5L
3.12254e-11	-0.122093	0.179	0.262	1.14288e-06	GOLGA1
3.19316e-11	-0.178101	0.248	0.341	1.16873e-06	B4GALT5
3.26006e-11	-0.0486876	0.149	0.228	1.19322e-06	CARD10
3.27952e-11	-0.154948	0.125	0.196	1.20034e-06	HSP90AB1
3.28702e-11	-0.150946	0.214	0.303	1.20308e-06	IVNS1ABP
3.32175e-11	-0.143389	0.293	0.401	1.21579e-06	PIK3C3
3.34461e-11	-0.145822	0.03	0.071	1.22416e-06	FSIP2
3.39602e-11	-0.11402	0.222	0.314	1.24298e-06	EPHB4
3.41717e-11	-0.184536	0.39	0.501	1.25072e-06	PRH1
3.41991e-11	-0.123389	0.22	0.31	1.25172e-06	SLF1
3.43415e-11	-0.144464	0.338	0.444	1.25693e-06	ABL1
3.43492e-11	-0.110704	0.044	0.091	1.25722e-06	MAN1C1
3.46376e-11	-0.138379	0.574	0.69	1.26777e-06	CAST
3.4986e-11	-0.103477	0.227	0.321	1.28052e-06	HADHB
3.6198e-11	-0.144892	0.316	0.421	1.32488e-06	CHSY1
3.6782e-11	-0.137131	0.374	0.484	1.34626e-06	XRN2
3.79858e-11	-0.00734249	0.151	0.23	1.39032e-06	DLEU1
3.80956e-11	-0.147321	0.257	0.354	1.39434e-06	KIFAP3
3.8151e-11	-0.129818	0.187	0.272	1.39636e-06	AC119673.2
3.85084e-11	-0.0994539	0.076	0.133	1.40945e-06	ACER2
3.86237e-11	-0.111862	0.249	0.344	1.41367e-06	LAMB1
3.87469e-11	-0.133362	0.288	0.393	1.41818e-06	REPS1
3.97204e-11	-0.146136	0.243	0.338	1.4538e-06	AP001037.1
3.98574e-11	-0.130332	0.502	0.624	1.45882e-06	C22orf34
4.05934e-11	-0.128196	0.337	0.447	1.48576e-06	PCNX4
4.1022e-11	-0.195759	0.165	0.242	1.50145e-06	ID3
4.12348e-11	-0.108322	0.257	0.357	1.50924e-06	TUT7
4.19288e-11	-0.125304	0.29	0.394	1.53464e-06	PSME4
4.26469e-11	-0.14878	0.272	0.37	1.56092e-06	KPNA4
4.3672e-11	0.352288	0.559	0.519	1.59844e-06	ETS1
4.39357e-11	-0.140833	0.143	0.218	1.60809e-06	ADAMTSL4-AS1
4.49196e-11	-0.0737471	0.33	0.441	1.6441e-06	MTF2
4.5837e-11	-0.100879	0.052	0.102	1.67768e-06	LACTB
4.63081e-11	-0.101429	0.033	0.076	1.69492e-06	SIRPA
4.63545e-11	-0.0607068	0.107	0.176	1.69662e-06	CAPRIN2
4.70571e-11	-0.182135	0.184	0.266	1.72234e-06	SAMD4A
4.85321e-11	-0.129117	0.134	0.208	1.77632e-06	TBCEL
5.04983e-11	-0.10568	0.045	0.092	1.84829e-06	AK7
5.11413e-11	0.279482	0.148	0.094	1.87182e-06	HOXD10
5.30917e-11	-0.12333	0.219	0.309	1.94321e-06	AKAP11
5.35784e-11	-0.150591	0.137	0.209	1.96102e-06	LINC01006
5.7418e-11	-0.175027	0.21	0.296	2.10156e-06	AGBL3
5.94541e-11	-0.111622	0.042	0.088	2.17608e-06	GLRX
5.97488e-11	-0.171275	0.471	0.59	2.18686e-06	PPP2R2A
6.11309e-11	0.287961	0.147	0.094	2.23745e-06	TM4SF18
6.11939e-11	-0.109508	0.421	0.543	2.23976e-06	YLPM1
6.21899e-11	-0.0867586	0.221	0.315	2.27621e-06	MAP3K7
6.25351e-11	0.360795	0.679	0.679	2.28885e-06	SORBS2
6.49161e-11	-0.147826	0.024	0.061	2.37599e-06	LINC02133
6.83459e-11	-0.150102	0.136	0.208	2.50153e-06	MARCH8
7.00534e-11	-0.137212	0.172	0.252	2.56403e-06	RAB21
7.18498e-11	-0.0851258	0.033	0.074	2.62978e-06	IFITM2
7.26884e-11	-0.114244	0.072	0.128	2.66047e-06	AL136985.3
7.42878e-11	-0.0980877	0.387	0.507	2.71901e-06	HEATR5B
7.88616e-11	-0.142343	0.31	0.416	2.88641e-06	TASOR
8.0837e-11	-0.0653025	0.107	0.173	2.95871e-06	LASP1
8.12228e-11	-0.123651	0.158	0.236	2.97284e-06	ATP6V0A2
8.34495e-11	-0.164251	0.194	0.277	3.05434e-06	MYO10
8.38804e-11	-0.123321	0.188	0.273	3.07011e-06	CMC1
8.47013e-11	-0.0982451	0.139	0.211	3.10015e-06	SPACA6
8.78019e-11	-0.130794	0.107	0.172	3.21364e-06	SNCA
8.98576e-11	-0.0728679	0.168	0.25	3.28888e-06	EIF2S2
9.70497e-11	-0.112241	0.026	0.064	3.55211e-06	NRARP
9.81599e-11	-0.125661	0.091	0.151	3.59275e-06	NFKBIZ
1.09106e-10	-0.0834006	0.052	0.101	3.9934e-06	CNIH1
1.09696e-10	0.327679	0.569	0.542	4.01498e-06	SEC14L1
1.11395e-10	-0.114399	0.156	0.233	4.07719e-06	ARNTL2
1.15295e-10	-0.0990704	0.05	0.099	4.2199e-06	MGAT3
1.15298e-10	-0.17802	0.216	0.299	4.22001e-06	ACE
1.16215e-10	-0.108709	0.215	0.305	4.25358e-06	NUP50-DT
1.18696e-10	-0.150208	0.11	0.176	4.3444e-06	RNF2
1.23897e-10	-0.0861106	0.273	0.37	4.53475e-06	STAU1
1.24021e-10	-0.196934	0.039	0.082	4.53928e-06	HES1
1.24053e-10	-0.104196	0.525	0.65	4.54046e-06	WWP1
1.24335e-10	-0.0947728	0.252	0.347	4.55079e-06	GALNT1
1.25282e-10	-0.100664	0.123	0.191	4.58545e-06	ACOX1
1.25817e-10	-0.136014	0.311	0.412	4.60502e-06	ACTR3
1.28124e-10	-0.135556	0.233	0.324	4.68946e-06	ABCD3
1.29825e-10	0.468288	0.151	0.099	4.75171e-06	ABCA9
1.36857e-10	-0.153001	0.221	0.306	5.0091e-06	CCDC149
1.36901e-10	-0.115353	0.345	0.448	5.01071e-06	DHX15
1.38701e-10	-0.0723864	0.035	0.077	5.07661e-06	C4orf19
1.40565e-10	-0.11982	0.168	0.248	5.1448e-06	SRFBP1
1.41911e-10	-0.110663	0.195	0.28	5.19407e-06	G2E3
1.45119e-10	-0.136522	0.64	0.752	5.3115e-06	CPNE8
1.50876e-10	-0.0861066	0.048	0.095	5.52221e-06	IFITM3
1.51667e-10	-0.118941	0.222	0.315	5.55116e-06	LYPLA1
1.54618e-10	0.342341	0.424	0.361	5.65917e-06	MLLT3
1.54884e-10	-0.116902	0.067	0.12	5.66891e-06	MCFD2
1.57174e-10	-0.0610194	0.139	0.211	5.75272e-06	POLG2
1.58049e-10	-0.0990595	0.165	0.245	5.78476e-06	VPS26A
1.60162e-10	-0.152816	0.475	0.592	5.8621e-06	STIM2
1.61787e-10	-0.126888	0.085	0.144	5.92156e-06	ITGB3
1.67525e-10	-0.14175	0.38	0.484	6.13159e-06	GCC2
1.6841e-10	-0.113549	0.194	0.274	6.16396e-06	KIAA0753
1.68923e-10	-0.103951	0.278	0.376	6.18275e-06	ZNF654
1.69205e-10	-0.124773	0.181	0.263	6.19308e-06	RNF138
1.73483e-10	-0.106992	0.464	0.584	6.34965e-06	SRPK2
1.73946e-10	-0.139628	0.316	0.409	6.36661e-06	EHD4
1.7441e-10	-0.141497	0.492	0.611	6.38359e-06	ASAP2
1.74434e-10	-0.0734074	0.139	0.212	6.38446e-06	TGFB1
1.75851e-10	-0.156143	0.066	0.117	6.43631e-06	SOX7
1.78894e-10	-0.142031	0.139	0.21	6.54771e-06	AC018816.1
1.80439e-10	0.3466	0.501	0.442	6.60423e-06	SCARB1
1.8488e-10	-0.0924011	0.392	0.512	6.76678e-06	PPP4R3B
1.97238e-10	-0.10454	0.024	0.06	7.2191e-06	PLAU
1.97345e-10	-0.0801889	0.263	0.357	7.22301e-06	THSD1
1.99982e-10	-0.0903861	0.292	0.4	7.31955e-06	CAPZA2
2.02149e-10	-0.141874	0.573	0.686	7.39884e-06	STAU2
2.08081e-10	-0.179297	0.428	0.529	7.61596e-06	FMNL2
2.1048e-10	-0.12483	0.088	0.147	7.70376e-06	FAM118B
2.16506e-10	-0.0825314	0.048	0.095	7.92434e-06	PLEKHO2
2.17736e-10	-0.0778908	0.044	0.089	7.96936e-06	GJC1
2.2407e-10	-0.112877	0.103	0.166	8.20119e-06	TMC7
2.28344e-10	-0.131699	0.166	0.243	8.35763e-06	FPGT
2.38058e-10	-0.118196	0.262	0.355	8.71315e-06	TM9SF3
2.38353e-10	-0.119953	0.132	0.201	8.72395e-06	C12orf4
2.40344e-10	-0.159079	0.513	0.628	8.79684e-06	NCOA7
2.42293e-10	-0.14014	0.238	0.325	8.86817e-06	ERP44
2.43662e-10	-0.144854	0.125	0.191	8.91829e-06	CLEC2B
2.46415e-10	-0.0986598	0.153	0.228	9.01905e-06	FGF2
2.54621e-10	-0.15355	0.177	0.254	9.3194e-06	CD55
2.55297e-10	-0.0859059	0.184	0.267	9.34414e-06	SEC23IP
2.62174e-10	-0.0969137	0.164	0.241	9.59585e-06	LGALS8
2.74954e-10	-0.119366	0.089	0.148	1.00636e-05	PIGC
2.77291e-10	-0.157408	0.07	0.122	1.01491e-05	CMTM7
2.79201e-10	-0.1586	0.271	0.364	1.0219e-05	CCDC178
2.83336e-10	-0.131167	0.208	0.292	1.03704e-05	PRKCI
2.85295e-10	-0.10657	0.317	0.424	1.04421e-05	SLC35F5
2.94392e-10	-0.147357	0.282	0.377	1.0775e-05	HIVEP2
3.02861e-10	-0.107327	0.086	0.144	1.1085e-05	GTF2H2
3.05261e-10	-0.111972	0.085	0.141	1.11729e-05	SLC35F2
3.06473e-10	-0.123219	0.311	0.411	1.12172e-05	HDGFL3
3.15054e-10	-0.182001	0.425	0.521	1.15313e-05	RAPGEF5
3.30835e-10	-0.119924	0.088	0.146	1.21089e-05	VASP
3.4203e-10	-0.118017	0.044	0.088	1.25186e-05	BAG3
3.49046e-10	-0.0986676	0.252	0.344	1.27754e-05	ZFYVE28
3.62325e-10	-0.122027	0.432	0.561	1.32615e-05	TASOR2
3.63747e-10	0.28826	0.213	0.154	1.33135e-05	UBE2J1
3.65195e-10	-0.0972309	0.067	0.119	1.33665e-05	RAB13
3.67762e-10	-0.0877618	0.256	0.347	1.34605e-05	MAP3K14
3.68387e-10	-0.146264	0.083	0.139	1.34833e-05	BNIP3L
3.71058e-10	-0.118598	0.127	0.195	1.35811e-05	AP000787.1
3.73118e-10	-0.118394	0.229	0.318	1.36565e-05	DPY19L4
3.74541e-10	-0.10394	0.172	0.248	1.37086e-05	TTC7A
3.76154e-10	-0.151687	0.143	0.213	1.37676e-05	MAMLD1
3.80208e-10	-0.151237	0.263	0.355	1.3916e-05	PRCP
3.82705e-10	-0.0955247	0.192	0.275	1.40074e-05	DENR
3.859e-10	-0.0903843	0.107	0.171	1.41243e-05	CLDN5
3.90999e-10	-0.123324	0.296	0.396	1.43109e-05	POLA1
3.92572e-10	-0.157968	0.185	0.264	1.43685e-05	ACSL4
3.99506e-10	-0.0903434	0.461	0.575	1.46223e-05	SHPRH
4.08938e-10	-0.111445	0.06	0.11	1.49675e-05	TXLNA
4.31763e-10	-0.106166	0.238	0.327	1.5803e-05	CRTC3
4.32439e-10	-0.132176	0.252	0.343	1.58277e-05	DCP2
4.34085e-10	-0.0899064	0.205	0.291	1.5888e-05	USP45
4.4121e-10	-0.08727	0.115	0.181	1.61487e-05	RNF121
4.41291e-10	-0.0611754	0.127	0.197	1.61517e-05	SLC3A2
4.41732e-10	-0.118411	0.075	0.129	1.61678e-05	MYL12B
4.4589e-10	-0.0775754	0.116	0.182	1.632e-05	PLEKHB2
4.6306e-10	-0.120409	0.329	0.435	1.69484e-05	MGST2
4.6997e-10	-0.120279	0.086	0.142	1.72014e-05	METTL21A
4.90117e-10	0.254615	0.819	0.852	1.79388e-05	ITGA6
4.93853e-10	-0.124725	0.393	0.5	1.80755e-05	ZNF423
4.94272e-10	-0.0988179	0.155	0.229	1.80908e-05	WDR41
4.97076e-10	-0.0773817	0.022	0.056	1.81935e-05	VWCE
5.00517e-10	-0.162474	0.551	0.657	1.83194e-05	SENP7
5.01401e-10	-0.102848	0.089	0.146	1.83518e-05	C8orf76
5.14552e-10	-0.108486	0.126	0.193	1.88331e-05	TRAPPC6B
5.19597e-10	-0.0706656	0.216	0.303	1.90178e-05	CAPRIN1
5.23107e-10	-0.115009	0.181	0.261	1.91462e-05	PEX3
5.29814e-10	-0.0989321	0.039	0.081	1.93917e-05	ZNF571
5.32191e-10	-0.0897171	0.055	0.102	1.94787e-05	SPSB1
5.36047e-10	-0.102008	0.036	0.076	1.96199e-05	AC010538.1
5.42663e-10	-0.0877454	0.167	0.244	1.9862e-05	DDX52
5.56384e-10	-0.135496	0.38	0.481	2.03642e-05	ORC2
5.62435e-10	-0.117911	0.135	0.205	2.05857e-05	MOB4
5.66266e-10	-0.0735721	0.332	0.435	2.07259e-05	UBN1
5.88727e-10	-0.132102	0.359	0.464	2.1548e-05	RFX3-AS1
5.88951e-10	-0.0909188	0.201	0.285	2.15562e-05	HK1
6.12703e-10	-0.148457	0.049	0.094	2.24256e-05	AC114757.1
6.27453e-10	-0.0944109	0.314	0.416	2.29654e-05	RALGAPB
6.48058e-10	-0.0771522	0.105	0.168	2.37196e-05	SLC35E4
6.61298e-10	-0.103	0.257	0.352	2.42042e-05	TNPO3
6.67465e-10	-0.106006	0.216	0.3	2.44299e-05	TM9SF2
6.68169e-10	-0.120994	0.063	0.112	2.44557e-05	KIF3C
6.73772e-10	-0.0666766	0.052	0.098	2.46607e-05	GAPDH
6.84729e-10	-0.124275	0.243	0.331	2.50618e-05	PBX3
6.88861e-10	-0.130043	0.715	0.816	2.5213e-05	NFAT5
6.89828e-10	-0.0987598	0.038	0.078	2.52484e-05	CYTL1
6.90698e-10	-0.0803586	0.154	0.227	2.52802e-05	PKM
6.95805e-10	-0.0616349	0.132	0.202	2.54671e-05	TRAM2
7.42039e-10	-0.121059	0.274	0.368	2.71594e-05	MINDY3
7.43102e-10	-0.18939	0.422	0.521	2.71983e-05	DAAM1
7.56841e-10	-0.170702	0.285	0.377	2.77011e-05	GNA14
7.57973e-10	-0.0546999	0.394	0.515	2.77426e-05	RPGR
7.61245e-10	-0.219838	0.646	0.741	2.78623e-05	CRIM1
7.72385e-10	-0.114877	0.189	0.268	2.82701e-05	TCAIM
7.94827e-10	-0.104177	0.113	0.176	2.90915e-05	CASP3
8.19271e-10	-0.175274	0.383	0.474	2.99861e-05	PLEKHA7
8.1952e-10	-0.131011	0.184	0.262	2.99953e-05	ATP6V1A
8.54966e-10	0.328512	0.37	0.313	3.12926e-05	BTN3A1
8.55798e-10	-0.197243	0.343	0.44	3.13231e-05	IFI44L
8.63994e-10	-0.10211	0.521	0.629	3.1623e-05	GSK3B
8.65974e-10	-0.360382	0.26	0.337	3.16955e-05	HMCN1
8.69411e-10	-0.10533	0.102	0.163	3.18213e-05	MTPN
9.17635e-10	-0.0625986	0.188	0.267	3.35864e-05	ORMDL1
9.19017e-10	-0.105879	0.195	0.276	3.3637e-05	ATP6V1H
9.19185e-10	-0.101662	0.224	0.31	3.36431e-05	ATXN7
9.20032e-10	-0.105829	0.178	0.255	3.36741e-05	SLC25A46
9.29237e-10	-0.126922	0.552	0.671	3.4011e-05	LYST
9.29393e-10	-0.13515	0.298	0.392	3.40167e-05	FBXL4
9.60147e-10	-0.117925	0.393	0.499	3.51424e-05	CBR4
9.65299e-10	-0.119406	0.09	0.147	3.53309e-05	NAA38
9.83288e-10	-0.161953	0.31	0.403	3.59893e-05	PCED1B
1.00978e-09	-0.16851	0.335	0.431	3.69588e-05	AL365295.1
1.0102e-09	-0.145133	0.131	0.197	3.69742e-05	GALNT7
1.02942e-09	-0.138276	0.185	0.262	3.76778e-05	KL
1.03283e-09	-0.128275	0.228	0.312	3.78027e-05	AL158152.1
1.03868e-09	-0.113733	0.085	0.14	3.80168e-05	AL078604.4
1.04297e-09	-0.0863101	0.369	0.484	3.81738e-05	SUCLG2
1.05847e-09	-0.144204	0.19	0.268	3.8741e-05	ZNF782
1.06921e-09	-0.0704828	0.037	0.078	3.91343e-05	CPT1C
1.08031e-09	-0.0279746	0.431	0.554	3.95405e-05	DYNC1LI2
1.08315e-09	-0.100875	0.122	0.187	3.96443e-05	KDM1B
1.09156e-09	-0.101645	0.127	0.193	3.99523e-05	CHST15
1.09919e-09	-0.136589	0.573	0.68	4.02314e-05	APP
1.1237e-09	-0.121263	0.203	0.285	4.11285e-05	FBXO22
1.1471e-09	-0.102285	0.147	0.217	4.1985e-05	PNPLA8
1.15285e-09	-0.111106	0.124	0.19	4.21954e-05	GFPT1
1.15507e-09	-0.094847	0.379	0.489	4.22769e-05	TMBIM4
1.19924e-09	-0.113349	0.097	0.155	4.38932e-05	TMEM33
1.20336e-09	-0.0898397	0.245	0.335	4.40443e-05	PMS1
1.21717e-09	-0.134764	0.667	0.773	4.45498e-05	ARHGEF12
1.22323e-09	-0.0624303	0.103	0.163	4.47714e-05	TRAF7
1.22568e-09	-0.139319	0.309	0.405	4.4861e-05	PLD1
1.24067e-09	-0.0566065	0.112	0.176	4.54098e-05	SLC8B1
1.24785e-09	-0.124772	0.179	0.255	4.56727e-05	SLC30A6
1.2616e-09	-0.126384	0.133	0.199	4.61759e-05	RNF14
1.28831e-09	-0.195605	0.082	0.134	4.71535e-05	AIM2
1.33052e-09	-0.0971512	0.027	0.062	4.86984e-05	AC011511.2
1.33078e-09	-0.0916922	0.151	0.222	4.87079e-05	KDM5B
1.34739e-09	-0.129098	0.122	0.186	4.93159e-05	AP5M1
1.35878e-09	-0.120117	0.273	0.366	4.97326e-05	GRB2
1.3631e-09	-0.10599	0.041	0.082	4.98909e-05	ABHD17C
1.37064e-09	-0.0977662	0.212	0.294	5.0167e-05	PDCD6
1.42167e-09	-0.121412	0.12	0.183	5.20346e-05	HYAL1
1.44614e-09	-0.0770999	0.089	0.145	5.29301e-05	MCL1
1.44636e-09	0.317166	0.149	0.1	5.29382e-05	ECHDC2
1.45744e-09	-0.0669067	0.093	0.151	5.33437e-05	OSTM1
1.49906e-09	-0.0843537	0.36	0.464	5.48672e-05	OSBPL8
1.51088e-09	-0.0757836	0.132	0.2	5.52996e-05	GLCE
1.54538e-09	-0.0794952	0.666	0.781	5.65625e-05	HSPG2
1.57458e-09	-0.0715728	0.185	0.265	5.76312e-05	HDAC1
1.5852e-09	-0.114784	0.084	0.138	5.802e-05	ABHD5
1.61275e-09	-0.0935458	0.028	0.064	5.90283e-05	THOC3
1.62221e-09	-0.128159	0.396	0.504	5.93744e-05	STXBP5
1.63009e-09	-0.0979889	0.11	0.172	5.96629e-05	ACVR1B
1.65232e-09	-0.108361	0.145	0.215	6.04767e-05	GPI
1.65969e-09	-0.100943	0.347	0.451	6.07462e-05	ASXL2
1.66555e-09	-0.159937	0.604	0.713	6.09609e-05	DLEU2
1.68128e-09	-0.147095	0.38	0.478	6.15366e-05	RAP1GDS1
1.70095e-09	-0.132942	0.244	0.328	6.22565e-05	NT5C3A
1.70806e-09	-0.0633059	0.131	0.198	6.25168e-05	C1RL
1.70888e-09	-0.0793831	0.417	0.518	6.25468e-05	TNS1
1.71213e-09	-0.0683317	0.215	0.299	6.26655e-05	KSR1
1.72434e-09	-0.121087	0.221	0.302	6.31126e-05	SLC25A12
1.80724e-09	-0.0804764	0.063	0.112	6.61469e-05	SERPINB1
1.88346e-09	-0.105129	0.214	0.296	6.89367e-05	BCAP29
1.88857e-09	-0.127782	0.501	0.613	6.91235e-05	PCCA
1.89068e-09	-0.0726101	0.087	0.143	6.92008e-05	MAP2K3
1.89855e-09	-0.150895	0.424	0.529	6.94888e-05	UBE2E2
1.90294e-09	-0.0911769	0.109	0.17	6.96496e-05	CCDC85C
1.90472e-09	-0.132626	0.222	0.302	6.97145e-05	GPATCH2L
1.93047e-09	-0.0703232	0.229	0.317	7.06571e-05	NGLY1
1.93361e-09	-0.122923	0.491	0.598	7.0772e-05	NCKAP1
1.9517e-09	-0.104688	0.177	0.253	7.14341e-05	OSTF1
1.95665e-09	-0.195884	0.111	0.17	7.16155e-05	DNAH14
1.96296e-09	-0.123412	0.195	0.272	7.18463e-05	ADSS
1.98084e-09	-0.123633	0.279	0.368	7.25006e-05	OCIAD1
1.98496e-09	-0.101888	0.293	0.391	7.26514e-05	ECSCR
2.07294e-09	-0.0653694	0.163	0.237	7.58716e-05	NCK2
2.11368e-09	-0.0922249	0.451	0.574	7.73627e-05	STAT5B
2.15187e-09	-0.0907354	0.287	0.384	7.87606e-05	ZNF800
2.2182e-09	-0.0979692	0.102	0.161	8.11884e-05	SLC25A40
2.25828e-09	-0.0843777	0.325	0.427	8.26553e-05	ARPC2
2.26937e-09	-0.0783264	0.443	0.56	8.30613e-05	ATP11A
2.27925e-09	-0.120327	0.469	0.574	8.34228e-05	MARCH7
2.3197e-09	-0.115296	0.266	0.355	8.49034e-05	ACTR2
2.40429e-09	-0.0731938	0.27	0.366	8.79993e-05	HSP90AA1
2.42343e-09	0.373586	0.357	0.305	8.86999e-05	JAM3
2.45686e-09	-0.125266	0.109	0.169	8.99234e-05	OSBPL3
2.49106e-09	-0.0929551	0.244	0.33	9.11754e-05	GDI2
2.50995e-09	-0.0994609	0.422	0.533	9.18665e-05	ZDHHC20
2.57203e-09	-0.209361	0.233	0.313	9.41388e-05	ATP13A3
2.57681e-09	-0.103059	0.373	0.478	9.43139e-05	BAZ1A
2.59817e-09	-0.133417	0.662	0.778	9.50956e-05	VPS13B
2.60883e-09	-0.104793	0.173	0.246	9.54858e-05	UGP2
2.6803e-09	-0.132152	0.05	0.093	9.81017e-05	SEC61B
2.72146e-09	-0.0122148	0.152	0.226	9.9608e-05	TRPM4
2.7405e-09	-0.117354	0.108	0.166	0.000100305	SLC7A6OS
2.7453e-09	-0.119188	0.256	0.345	0.000100481	ELP2
2.79074e-09	0.366176	0.623	0.634	0.000102144	RAPGEF1
2.80298e-09	-0.0670016	0.061	0.108	0.000102592	MALL
2.81099e-09	-0.0752749	0.118	0.182	0.000102885	CTR9
2.84039e-09	-0.114013	0.579	0.689	0.000103961	PLCG2
2.89139e-09	-0.0943621	0.102	0.162	0.000105828	TIPRL
2.89318e-09	-0.0945049	0.307	0.403	0.000105893	WDR11
2.93388e-09	-0.110464	0.168	0.239	0.000107383	TSHZ1
2.9431e-09	-0.125851	0.617	0.727	0.000107721	NCOA1
3.01549e-09	-0.118548	0.417	0.524	0.00011037	DDX60L
3.02204e-09	-0.102943	0.416	0.518	0.00011061	MAPK8
3.03534e-09	-0.0844415	0.541	0.651	0.000111096	IGFBP7
3.06124e-09	-0.121198	0.29	0.383	0.000112044	CBL
3.10681e-09	-0.109025	0.045	0.086	0.000113712	AC006160.1
3.16065e-09	-0.0951533	0.208	0.288	0.000115683	CAND1
3.16631e-09	-0.0775391	0.468	0.591	0.00011589	GOLGB1
3.18032e-09	-0.0932618	0.174	0.247	0.000116403	RARS
3.21664e-09	-0.0648184	0.252	0.341	0.000117732	WDR75
3.22209e-09	-0.181117	0.361	0.46	0.000117932	ITSN2
3.30338e-09	-0.18012	0.216	0.294	0.000120907	EPB41L3
3.33105e-09	-0.109178	0.405	0.515	0.00012192	CUL3
3.36262e-09	-0.0960033	0.262	0.354	0.000123075	LRRC28
3.36396e-09	-0.131353	0.036	0.073	0.000123124	IMPG2
3.50544e-09	-0.0894498	0.071	0.121	0.000128303	CTSB
3.51081e-09	4.8503e-05	0.35	0.459	0.000128499	UBE2G2
3.5717e-09	-0.103283	0.088	0.142	0.000130728	PGM2
3.66695e-09	-0.124145	0.154	0.223	0.000134214	IFT43
3.71194e-09	-0.0514993	0.22	0.307	0.000135861	DROSHA
3.72488e-09	0.456963	0.482	0.458	0.000136334	HACE1
3.73486e-09	-0.198602	0.646	0.752	0.0001367	CRYBG3
3.7506e-09	-0.0499238	0.218	0.305	0.000137276	TBC1D23
3.81058e-09	-0.0961464	0.198	0.278	0.000139471	TMEM43
3.81655e-09	-0.130336	0.289	0.382	0.00013969	INTS6
3.82163e-09	-0.192346	0.158	0.223	0.000139876	PCDH17
3.8661e-09	-0.121944	0.116	0.176	0.000141503	MOK
3.87444e-09	-0.0793802	0.429	0.544	0.000141808	STRN3
3.94245e-09	-0.0973336	0.312	0.403	0.000144297	ABLIM2
3.96253e-09	-0.149136	0.345	0.442	0.000145033	FEZ2
3.99708e-09	-0.0696395	0.122	0.187	0.000146297	HELQ
4.05135e-09	-0.115321	0.469	0.577	0.000148283	UBE2D3
4.10355e-09	-0.119256	0.088	0.141	0.000150194	KIF1C
4.18987e-09	-0.1051	0.198	0.274	0.000153353	SOD2
4.31236e-09	-0.0982747	0.057	0.102	0.000157837	PLOD1
4.33865e-09	-0.0765077	0.212	0.294	0.000158799	TRIM66
4.4271e-09	-0.0719655	0.073	0.123	0.000162036	ZNF30
4.44661e-09	-0.0857217	0.223	0.307	0.00016275	ACADM
4.49061e-09	-0.128327	0.091	0.144	0.000164361	ARF4
4.54491e-09	-0.105143	0.3	0.397	0.000166348	ANKRD13C
4.60161e-09	-0.0632511	0.111	0.172	0.000168424	PTMS
4.68461e-09	-0.104838	0.384	0.483	0.000171462	STAG2
4.82875e-09	-0.129941	0.565	0.672	0.000176737	STAT3
4.89338e-09	-0.0792043	0.173	0.246	0.000179103	ATP1A1
5.04807e-09	-0.181289	0.607	0.698	0.000184765	MYH9
5.09579e-09	-0.0911365	0.434	0.545	0.000186511	INPP5D
5.19743e-09	-0.20471	0.085	0.137	0.000190231	MMP16
5.22325e-09	-0.0858218	0.177	0.25	0.000191176	SPIRE1
5.27684e-09	-0.153853	0.252	0.331	0.000193138	HECTD2
5.33516e-09	-0.0935614	0.216	0.297	0.000195272	SUPT20H
5.451e-09	-0.117195	0.405	0.504	0.000199512	PDCD4
5.5162e-09	-0.112264	0.333	0.43	0.000201899	AEBP2
5.53637e-09	-0.100544	0.33	0.431	0.000202637	KHDRBS1
5.5434e-09	-0.0874342	0.483	0.597	0.000202894	TNKS
5.54905e-09	-0.0774379	0.294	0.385	0.000203101	YEATS2
5.5666e-09	-0.0868048	0.133	0.198	0.000203743	COPB2
5.67319e-09	-0.102311	0.575	0.683	0.000207644	PIK3R3
5.68452e-09	-0.115196	0.246	0.331	0.000208059	CPD
5.70544e-09	-0.111523	0.284	0.372	0.000208825	NAA35
5.72687e-09	-0.0868674	0.121	0.184	0.000209609	PCGF2
5.84547e-09	-0.18516	0.295	0.379	0.00021395	AC008014.1
5.87756e-09	-0.0778413	0.036	0.073	0.000215125	ARHGAP8
5.96404e-09	-0.116916	0.229	0.311	0.00021829	ZNF141
6.02391e-09	-0.130423	0.139	0.205	0.000220481	SLC7A14-AS1
6.03899e-09	-0.112847	0.362	0.458	0.000221033	GAB2
6.05461e-09	-0.106627	0.109	0.166	0.000221605	RIT1
6.11321e-09	-0.0865618	0.182	0.255	0.00022375	RPH3AL
6.2509e-09	-0.096481	0.158	0.227	0.000228789	SVIP
6.29326e-09	-0.104363	0.566	0.676	0.00023034	BRWD1
6.34569e-09	-0.146985	0.597	0.707	0.000232259	ZNF280D
6.34974e-09	-0.106997	0.501	0.607	0.000232407	ZNF148
6.51743e-09	-0.154742	0.541	0.64	0.000238545	ZFPM2
6.55159e-09	-0.100552	0.092	0.146	0.000239795	BZW1
6.66453e-09	-0.136116	0.308	0.398	0.000243928	TOGARAM1
6.82899e-09	-0.154495	0.056	0.099	0.000249948	TMEM178A
7.11803e-09	-0.118998	0.485	0.594	0.000260527	DENND4A
7.17783e-09	-0.121405	0.169	0.237	0.000262716	ECHDC1
7.22902e-09	-0.0643563	0.068	0.115	0.000264589	AKTIP
7.27114e-09	-0.119816	0.287	0.375	0.000266131	MIS18BP1
7.32963e-09	-0.0915884	0.038	0.075	0.000268272	ADM5
7.35358e-09	-0.105113	0.212	0.289	0.000269148	IDE
7.40377e-09	0.165538	0.057	0.027	0.000270985	CCDC141
7.71745e-09	-0.0755545	0.139	0.205	0.000282466	TSEN15
7.72607e-09	-0.150151	0.162	0.228	0.000282782	BMX
7.84847e-09	-0.0759941	0.275	0.366	0.000287262	MRE11
7.98203e-09	-0.0749938	0.366	0.475	0.00029215	PDXDC1
7.99919e-09	-0.121484	0.233	0.313	0.000292778	SPIN1
8.04895e-09	-0.0916319	0.552	0.671	0.0002946	PPFIBP1
8.18781e-09	-0.118454	0.198	0.273	0.000299682	C2CD3
8.26933e-09	-0.102056	0.23	0.311	0.000302666	APLP2
8.35488e-09	-0.106724	0.437	0.549	0.000305797	ANKIB1
8.39793e-09	-0.122145	0.088	0.14	0.000307373	HHEX
8.4249e-09	-0.103831	0.228	0.308	0.00030836	MAPK6
8.42998e-09	-0.075666	0.115	0.174	0.000308546	ATPAF1
8.66652e-09	-0.135094	0.187	0.259	0.000317203	SYNPO
8.75665e-09	-0.0994875	0.413	0.522	0.000320502	SMARCC1
8.83723e-09	-0.118109	0.67	0.771	0.000323451	HNRNPA2B1
8.84782e-09	-0.06039	0.194	0.27	0.000323839	MADD
8.86379e-09	-0.073902	0.118	0.179	0.000324423	HYAL2
8.87029e-09	-0.100114	0.31	0.405	0.000324662	SMURF1
8.89164e-09	-0.0973819	0.17	0.24	0.000325443	PRMT3
8.98511e-09	-0.104682	0.138	0.202	0.000328864	FOSL2
9.00213e-09	-0.110586	0.419	0.524	0.000329487	TOP1
9.03652e-09	-0.117414	0.056	0.099	0.000330746	ADAMTS3
9.04452e-09	-0.0959917	0.07	0.117	0.000331039	FBXO4
9.07483e-09	0.245472	0.079	0.044	0.000332148	PID1
9.12207e-09	-0.098882	0.122	0.183	0.000333877	ZNF81
9.3322e-09	-0.101193	0.058	0.102	0.000341568	NCOA4
9.46182e-09	-0.109932	0.177	0.248	0.000346312	RRAGB
9.48632e-09	-0.08446	0.508	0.614	0.000347209	ERICH1
9.55466e-09	-0.08409	0.101	0.158	0.00034971	C3orf35
9.58035e-09	-0.0730392	0.146	0.214	0.00035065	SLC35E3
9.93441e-09	-0.112475	0.345	0.44	0.000363609	RPRD2
9.96991e-09	-0.144451	0.059	0.103	0.000364909	POSTN
1.01746e-08	-0.10336	0.031	0.066	0.000372402	LINC02751
1.0213e-08	0.205703	0.799	0.824	0.000373804	UACA
1.03326e-08	-0.3178	0.044	0.083	0.000378184	CTNNA3
1.04502e-08	-0.141499	0.134	0.196	0.00038249	PAPSS1
1.0569e-08	-0.100719	0.255	0.343	0.000386835	COG6
1.07708e-08	-0.0874384	0.296	0.39	0.000394222	TAF2
1.08971e-08	-0.0697697	0.168	0.238	0.000398846	AMY2B
1.12376e-08	-0.102477	0.259	0.341	0.000411308	EFCAB13
1.14503e-08	-0.0669004	0.297	0.389	0.000419092	SLC38A2
1.14751e-08	-0.0691164	0.265	0.352	0.000420001	MAX
1.1838e-08	-0.037122	0.171	0.244	0.000433281	TIMP2
1.18597e-08	-0.130467	0.159	0.225	0.000434076	GAS5
1.19241e-08	-0.106509	0.057	0.1	0.000436434	PNP
1.20117e-08	-0.104658	0.118	0.176	0.00043964	TMC6
1.21575e-08	-0.0598267	0.308	0.403	0.000444978	PARP12
1.22043e-08	-0.121338	0.518	0.626	0.00044669	PCMTD1
1.25796e-08	-0.0887579	0.148	0.213	0.000460424	DPY19L3
1.26287e-08	-0.133555	0.17	0.24	0.000462224	AC093157.1
1.27157e-08	-0.0921305	0.084	0.136	0.000465407	CPSF3
1.2731e-08	-0.0808692	0.063	0.108	0.000465967	MYNN
1.27644e-08	-0.0533704	0.16	0.231	0.000467191	HNRNPF
1.2773e-08	-0.103576	0.118	0.177	0.000467503	GAN
1.28348e-08	-0.0589556	0.226	0.309	0.000469765	ALS2
1.29781e-08	0.225072	0.824	0.851	0.00047501	LUC7L3
1.30001e-08	-0.207141	0.044	0.082	0.000475817	AL033504.1
1.31262e-08	-0.0988446	0.251	0.335	0.000480432	LIMK2
1.31497e-08	0.399865	0.251	0.198	0.000481292	COL6A2
1.3168e-08	-0.11703	0.207	0.284	0.000481963	BTBD1
1.33049e-08	-0.0678173	0.152	0.218	0.000486973	H3F3A
1.33841e-08	-0.127211	0.072	0.118	0.000489873	CLDN11
1.34646e-08	-0.167452	0.363	0.448	0.000492819	PDE7B
1.3581e-08	-0.101566	0.193	0.267	0.000497079	PDZD8
1.36878e-08	-0.0825638	0.194	0.271	0.000500988	ANAPC10
1.36919e-08	-0.0964747	0.455	0.56	0.000501136	CDH5
1.38557e-08	-0.0931118	0.22	0.3	0.000507132	CCNC
1.38754e-08	-0.135319	0.064	0.109	0.000507854	AC105450.1
1.38771e-08	-0.0991216	0.325	0.421	0.000507916	TRAPPC8
1.41758e-08	-0.0471889	0.376	0.482	0.000518847	TIE1
1.43487e-08	-0.0923686	0.031	0.065	0.000525177	SLC5A3
1.45374e-08	-0.0541011	0.114	0.173	0.000532082	CCZ1
1.45806e-08	-0.0852963	0.04	0.077	0.000533665	LINC02389
1.50267e-08	0.513643	0.201	0.153	0.000549993	ABCA8
1.50924e-08	-0.086687	0.261	0.347	0.000552395	FOXN2
1.51389e-08	-0.107828	0.151	0.214	0.000554101	FBXO25
1.51446e-08	-0.0813773	0.153	0.219	0.000554308	RAI1
1.5214e-08	-0.110261	0.274	0.359	0.000556848	WBP1L
1.52856e-08	-0.105943	0.142	0.207	0.000559468	DRAM2
1.54577e-08	0.280536	0.692	0.718	0.000565766	WNK1
1.54659e-08	-0.0656513	0.223	0.304	0.000566069	PPP4R2
1.56988e-08	-0.0798393	0.218	0.299	0.000574592	CPT1A
1.59052e-08	-0.083971	0.236	0.32	0.000582145	RIC8B
1.59723e-08	-0.0750391	0.186	0.259	0.000584602	DENND11
1.60294e-08	-0.133529	0.496	0.602	0.000586692	LAMC1
1.60478e-08	-0.0932978	0.075	0.123	0.000587364	AC027018.1
1.6166e-08	-0.0849897	0.084	0.136	0.000591693	LDHA
1.6213e-08	-0.131442	0.122	0.179	0.000593413	LINC00271
1.63839e-08	0.337671	0.147	0.102	0.000599666	ANK2
1.64211e-08	-0.0947774	0.32	0.413	0.000601027	RNF111
1.66101e-08	-0.100082	0.195	0.27	0.000607947	ERGIC2
1.67466e-08	-0.113854	0.202	0.278	0.000612943	AGPS
1.68712e-08	-0.0790251	0.066	0.111	0.000617502	ZNF280C
1.69038e-08	-0.0425903	0.373	0.486	0.000618696	PIKFYVE
1.69534e-08	-0.147423	0.125	0.183	0.000620511	PDE4B
1.7008e-08	-0.0946415	0.125	0.185	0.000622512	AGL
1.72715e-08	-0.0928803	0.194	0.267	0.000632156	SRPK1
1.72815e-08	-0.0859545	0.171	0.239	0.000632518	ALOX12-AS1
1.75091e-08	-0.0725934	0.021	0.05	0.00064085	THBD
1.75095e-08	-0.0891908	0.118	0.178	0.000640865	PLAA
1.76304e-08	-0.107083	0.616	0.725	0.000645291	FGD5
1.77717e-08	-0.099597	0.379	0.482	0.00065046	SP3
1.80621e-08	-0.0767699	0.092	0.146	0.000661093	CFAP298
1.82449e-08	-0.0665539	0.292	0.383	0.000667782	PIP5K1A
1.84118e-08	-0.0780647	0.033	0.067	0.000673889	ARHGAP22
1.84374e-08	0.0533933	0.253	0.342	0.000674827	STAB1
1.86814e-08	0.210103	0.073	0.04	0.000683758	LPAR1
1.88703e-08	-0.0926678	0.027	0.06	0.000690672	AL157834.1
1.89578e-08	-0.0741184	0.209	0.288	0.000693875	RMDN1
1.91982e-08	-0.117931	0.334	0.431	0.000702673	AQR
1.93265e-08	-0.0661624	0.154	0.22	0.000707369	SLC35B3
1.95994e-08	-0.0983838	0.144	0.208	0.000717356	UCHL5
1.98925e-08	-0.0810893	0.197	0.27	0.000728087	TMEM41B
2.02847e-08	-0.0782738	0.22	0.299	0.000742441	FAM91A1
2.07385e-08	-0.0601759	0.247	0.332	0.000759049	IQCB1
2.13063e-08	-0.0603537	0.092	0.145	0.000779833	TANGO2
2.138e-08	-0.117188	0.613	0.713	0.00078253	MYO1E
2.14061e-08	-0.0992956	0.079	0.127	0.000783483	TARS
2.14135e-08	-0.0990441	0.036	0.071	0.000783757	GATA6
2.17092e-08	0.254374	0.172	0.124	0.000794579	RHOBTB1
2.18854e-08	-0.0956931	0.488	0.599	0.000801026	FOXJ3
2.19329e-08	-0.0658894	0.213	0.291	0.000802767	WDR27
2.21723e-08	-0.09038	0.086	0.136	0.00081153	SEC23B
2.23986e-08	-0.0610251	0.143	0.209	0.00081981	ZNRF2
2.24609e-08	-0.0720498	0.208	0.286	0.000822093	HADHA
2.28654e-08	-0.0829245	0.45	0.557	0.000836896	PHF3
2.28982e-08	-0.0476803	0.173	0.245	0.000838098	CAAP1
2.32752e-08	-0.0826504	0.043	0.081	0.000851897	YWHAH
2.34986e-08	0.344303	0.188	0.139	0.000860074	MEG3
2.37424e-08	-0.0863963	0.215	0.291	0.000868997	LSG1
2.39766e-08	-0.0922827	0.435	0.536	0.000877566	CAMTA1
2.40183e-08	-0.0801562	0.045	0.083	0.000879092	N4BP2L2-IT2
2.45208e-08	-0.0736413	0.22	0.298	0.000897487	RPS6KB1
2.55494e-08	0.127153	0.053	0.025	0.000935134	AC007193.2
2.55869e-08	-0.0716996	0.079	0.129	0.000936506	ISY1
2.5611e-08	-0.0499174	0.221	0.305	0.000937389	GRAMD1A
2.57135e-08	-0.105918	0.213	0.291	0.00094114	ATF4
2.58181e-08	-0.106723	0.299	0.389	0.000944969	VPS41
2.60933e-08	-0.124508	0.102	0.156	0.00095504	KATNAL2
2.61653e-08	-0.0852059	0.078	0.126	0.000957675	BICD2
2.63955e-08	-0.0932603	0.115	0.173	0.0009661	GDAP2
2.65889e-08	-0.0544766	0.209	0.287	0.000973182	GTF3C2
2.67094e-08	-0.0862515	0.257	0.34	0.00097759	SYNJ1
2.80644e-08	-0.0518704	0.267	0.357	0.00102718	MYO19
2.83126e-08	-0.0919622	0.579	0.694	0.00103627	PKN2
2.83306e-08	-0.121413	0.026	0.058	0.00103693	PROX1
2.84601e-08	-0.0798791	0.32	0.414	0.00104167	YAP1
2.84845e-08	-0.0811807	0.084	0.134	0.00104256	ZBTB18
2.8915e-08	-0.0926816	0.646	0.761	0.00105832	SUN1
2.89168e-08	-0.0790002	0.135	0.197	0.00105839	ARF1
2.89461e-08	-0.0649489	0.39	0.498	0.00105946	CENPC
2.90372e-08	-0.0736879	0.246	0.33	0.00106279	EIF3E
2.95584e-08	-0.0639847	0.117	0.175	0.00108187	NEK4
2.96163e-08	-0.14509	0.039	0.075	0.00108399	XKR6
3.00785e-08	-0.101996	0.115	0.172	0.0011009	TMCO1
3.01531e-08	-0.0803723	0.101	0.155	0.00110364	EIF2AK1
3.02492e-08	-0.103209	0.372	0.468	0.00110715	ASB3
3.06981e-08	-0.0924549	0.058	0.101	0.00112358	SLC6A16
3.0753e-08	-0.0839848	0.187	0.258	0.00112559	NHLRC3
3.07562e-08	-0.091821	0.233	0.311	0.00112571	SERBP1
3.08915e-08	-0.0498399	0.304	0.397	0.00113066	NDEL1
3.12196e-08	-0.0937524	0.1	0.154	0.00114267	SUB1
3.25877e-08	-0.0958449	0.099	0.152	0.00119274	STYX
3.27032e-08	-0.0467544	0.068	0.114	0.00119697	CLSTN3
3.27503e-08	-0.0307141	0.193	0.27	0.00119869	PPME1
3.27848e-08	-0.0789377	0.115	0.173	0.00119996	CCDC12
3.3639e-08	-0.0591637	0.132	0.193	0.00123122	SIAH1
3.37422e-08	-0.0476729	0.175	0.246	0.001235	ODF2
3.38841e-08	-0.100859	0.126	0.184	0.00124019	PTP4A2
3.39462e-08	-0.0852608	0.096	0.15	0.00124247	HSPH1
3.41874e-08	-0.115084	0.162	0.226	0.00125129	CYYR1-AS1
3.49172e-08	-0.0860797	0.477	0.588	0.001278	USP25
3.53634e-08	-0.135024	0.441	0.545	0.00129434	ADGRL2
3.54994e-08	-0.0892439	0.237	0.315	0.00129931	PDCD10
3.57168e-08	-0.0836866	0.079	0.127	0.00130727	TEX10
3.5824e-08	-0.083449	0.171	0.239	0.00131119	APAF1
3.58364e-08	0.3598	0.405	0.362	0.00131165	PHLPP1
3.59061e-08	-0.0552425	0.544	0.662	0.0013142	ZNF609
3.59667e-08	-0.0857707	0.574	0.686	0.00131642	ARFGEF1
3.60248e-08	-0.0558177	0.408	0.512	0.00131854	CPLANE1
3.61975e-08	-0.0892576	0.181	0.248	0.00132487	UBA3
3.64313e-08	-0.113113	0.21	0.285	0.00133342	FBXW2
3.68355e-08	-0.0819807	0.058	0.1	0.00134822	EPHA2
3.69447e-08	-0.068547	0.109	0.165	0.00135221	DLD
3.70101e-08	-0.106525	0.222	0.298	0.00135461	TULP4
3.76266e-08	-0.0833441	0.204	0.277	0.00137717	ATP2A2
3.77531e-08	-0.083188	0.155	0.221	0.0013818	DIXDC1
3.78254e-08	-0.100243	0.488	0.595	0.00138445	TCF7L2
3.81545e-08	-0.103117	0.279	0.362	0.00139649	STX7
3.85779e-08	-0.0801188	0.043	0.08	0.00141199	GSKIP
3.86102e-08	-0.0495518	0.443	0.554	0.00141317	ARAP3
3.86153e-08	-0.0609144	0.215	0.291	0.00141336	PTTG1IP
3.86892e-08	-0.0642101	0.283	0.372	0.00141606	ARHGEF2
3.87447e-08	-0.0642625	0.342	0.44	0.0014181	TPM3
3.89011e-08	-0.138391	0.117	0.173	0.00142382	LDLRAD3
3.92046e-08	-0.0539437	0.237	0.32	0.00143493	MARF1
3.98842e-08	-0.0869185	0.099	0.152	0.0014598	NDUFS2
3.99549e-08	-0.0726936	0.373	0.473	0.00146239	TBC1D15
4.01938e-08	-0.132706	0.053	0.093	0.00147113	AL356124.1
4.06835e-08	-0.123181	0.318	0.408	0.00148906	MSRA
4.07307e-08	-0.109475	0.35	0.444	0.00149079	C2CD5
4.08903e-08	-0.106845	0.351	0.441	0.00149662	PPP1R16B
4.10338e-08	-0.0876798	0.385	0.486	0.00150188	NRDC
4.13227e-08	-0.111238	0.129	0.187	0.00151245	CBWD5
4.18106e-08	-0.0627949	0.101	0.154	0.00153031	TMEM184C
4.20118e-08	-0.123266	0.221	0.297	0.00153767	TUSC3
4.26155e-08	-0.0711653	0.385	0.488	0.00155977	RNF216
4.32252e-08	-0.100045	0.383	0.477	0.00158208	CNOT2
4.36471e-08	-0.136612	0.351	0.446	0.00159753	PITPNB
4.36589e-08	-0.11046	0.107	0.16	0.00159796	AC004889.1
4.37111e-08	-0.114222	0.181	0.247	0.00159987	SEM1
4.4005e-08	-0.12	0.112	0.167	0.00161063	WDR12
4.40788e-08	-0.0669816	0.116	0.172	0.00161333	ERCC6
4.48581e-08	-0.060923	0.358	0.457	0.00164185	PPP2R5C
4.51664e-08	-0.135922	0.102	0.154	0.00165314	AC006299.1
4.60544e-08	-0.0497788	0.273	0.362	0.00168564	GSPT1
4.6296e-08	-0.0975508	0.221	0.297	0.00169448	MID1
4.67444e-08	0.310566	0.191	0.142	0.00171089	ZEB2
4.68318e-08	-0.0873103	0.265	0.347	0.00171409	CDK19
4.69286e-08	-0.0815445	0.298	0.39	0.00171763	CSNK1G3
4.69786e-08	-0.0877319	0.099	0.151	0.00171946	FAM114A2
4.70783e-08	-0.0940854	0.112	0.167	0.00172311	PSMA5
4.72558e-08	-0.0889198	0.056	0.098	0.00172961	R3HDM4
4.75885e-08	-0.0853047	0.575	0.693	0.00174179	WAC
4.76083e-08	-0.0975579	0.261	0.344	0.00174251	STRADA
4.77086e-08	-0.110215	0.506	0.602	0.00174618	SDCCAG8
4.77174e-08	-0.0236086	0.211	0.288	0.0017465	PRORP
4.79143e-08	-0.127936	0.207	0.28	0.00175371	AC020916.1
4.85956e-08	-0.0437284	0.271	0.361	0.00177865	CSNK2A1
4.86139e-08	-0.0813691	0.464	0.57	0.00177932	WDR60
4.90865e-08	-0.0305429	0.312	0.409	0.00179661	MTMR3
4.93917e-08	-0.0890754	0.106	0.16	0.00180779	DHDDS
4.9506e-08	-0.0280727	0.223	0.303	0.00181197	UBA2
4.99933e-08	-0.105786	0.434	0.54	0.00182981	TJP2
5.03266e-08	-0.063926	0.086	0.135	0.001842	CNOT7
5.09974e-08	-0.093981	0.112	0.167	0.00186656	MTMR6
5.22147e-08	-0.0632584	0.287	0.374	0.00191111	PELI2
5.30948e-08	0.293803	0.624	0.623	0.00194332	ITGA9
5.41894e-08	-0.0634115	0.068	0.113	0.00198339	ERI1
5.44713e-08	-0.0690265	0.137	0.199	0.0019937	CDC123
5.45658e-08	-0.109809	0.334	0.42	0.00199716	UMAD1
5.45668e-08	0.333977	0.349	0.294	0.0019972	SGIP1
5.46644e-08	-0.0570173	0.19	0.263	0.00200077	CSTF3
5.46721e-08	-0.0928125	0.531	0.634	0.00200106	CDC42BPB
5.49323e-08	-0.129423	0.21	0.279	0.00201058	MRPL1
5.53599e-08	-0.0548286	0.122	0.18	0.00202623	PDLIM7
5.56328e-08	-0.0812662	0.173	0.239	0.00203622	ADAM9
5.62812e-08	-0.0664482	0.101	0.154	0.00205995	Z97192.3
5.69835e-08	-0.083528	0.085	0.134	0.00208565	AC004594.1
5.70586e-08	0.186918	0.055	0.027	0.0020884	VIT
5.7399e-08	-0.0496816	0.106	0.16	0.00210086	S100A6
5.74732e-08	-0.0662562	0.134	0.196	0.00210358	EED
5.91756e-08	-0.0712216	0.419	0.52	0.00216589	ABI1
6.00356e-08	-0.101859	0.422	0.525	0.00219736	AVL9
6.00589e-08	-0.077483	0.098	0.15	0.00219821	DCAF13
6.02666e-08	0.191401	0.05	0.024	0.00220582	RGCC
6.09114e-08	-0.0626332	0.04	0.077	0.00222942	CNEP1R1
6.09184e-08	-0.134603	0.267	0.349	0.00222968	SH3RF1
6.09256e-08	-0.0826802	0.128	0.187	0.00222994	CCDC144A
6.15521e-08	-0.084239	0.295	0.381	0.00225287	CRBN
6.1621e-08	-0.0889622	0.04	0.075	0.00225539	ZNF436
6.17532e-08	-0.132448	0.208	0.278	0.00226023	TGFBR1
6.304e-08	0.315571	0.119	0.079	0.00230733	ADAM33
6.30422e-08	-0.0909692	0.188	0.257	0.00230741	PARG
6.36856e-08	-0.0608675	0.219	0.295	0.00233096	CGGBP1
6.36895e-08	-0.0377163	0.121	0.18	0.0023311	CEBPZ
6.40608e-08	-0.0502632	0.149	0.213	0.00234469	CD59
6.50283e-08	-0.087938	0.066	0.109	0.0023801	SLC26A2
6.62233e-08	-0.0430219	0.117	0.174	0.00242384	SFXN3
6.64896e-08	-0.0688078	0.209	0.284	0.00243358	AC108134.3
6.6552e-08	-0.0835179	0.227	0.303	0.00243587	TASP1
6.68096e-08	-0.194951	0.286	0.361	0.0024453	ELN
6.70285e-08	0.307229	0.209	0.158	0.00245331	PLEKHA5
6.91737e-08	-0.0840813	0.173	0.24	0.00253182	CD93
6.94646e-08	-0.0743779	0.093	0.143	0.00254247	FES
6.97241e-08	-0.1042	0.078	0.124	0.00255197	HTRA1
7.1105e-08	-0.0917265	0.194	0.266	0.00260251	ARL13B
7.24524e-08	-0.160958	0.178	0.242	0.00265183	CHSY3
7.25829e-08	-0.123773	0.338	0.428	0.00265661	AC025159.1
7.33718e-08	-0.109108	0.06	0.102	0.00268548	BOC
7.3521e-08	-0.0972212	0.377	0.474	0.00269094	LCOR
7.50513e-08	-0.112159	0.227	0.302	0.00274695	SCAF4
7.62345e-08	-0.0430997	0.1	0.153	0.00279026	CARD19
7.6641e-08	0.247675	0.131	0.089	0.00280514	DAPK1
7.72741e-08	-0.046249	0.23	0.31	0.00282831	NONO
7.75122e-08	-0.107058	0.096	0.147	0.00283702	TBC1D2
7.77235e-08	-0.0770445	0.388	0.488	0.00284476	FAM222B
7.81483e-08	-0.117756	0.345	0.431	0.00286031	GIPC2
8.00139e-08	-0.0682567	0.499	0.611	0.00292859	RASA1
8.13923e-08	-0.0701629	0.362	0.462	0.00297904	UBAC2
8.17437e-08	-0.0865598	0.106	0.158	0.0029919	DCUN1D5
8.18662e-08	-0.110601	0.77	0.853	0.00299639	BAZ2B
8.21443e-08	-0.0706277	0.256	0.337	0.00300656	HS2ST1
8.2764e-08	-0.0527305	0.104	0.158	0.00302925	RCHY1
8.30354e-08	-0.0610844	0.073	0.117	0.00303918	AC008735.2
8.45946e-08	0.247061	0.779	0.779	0.00309625	MYRIP
8.49454e-08	-0.0788525	0.135	0.194	0.00310909	CAMSAP1
8.61536e-08	-0.0397611	0.149	0.212	0.00315331	ACTB
8.6431e-08	-0.054342	0.083	0.131	0.00316346	NBPF15
8.69418e-08	-0.0738483	0.03	0.062	0.00318216	CXXC5
8.84593e-08	-0.0661131	0.041	0.077	0.0032377	MRPS6
8.87803e-08	-0.108257	0.367	0.458	0.00324945	OSBPL9
8.9113e-08	-0.110514	0.088	0.136	0.00326163	NIPAL3
8.95836e-08	-0.0590778	0.297	0.383	0.00327885	EXT2
8.97272e-08	-0.0917275	0.249	0.327	0.00328411	PMM2
9.00643e-08	-0.0560812	0.126	0.184	0.00329644	TM2D3
9.03846e-08	-0.0756455	0.152	0.215	0.00330817	SLC35A1
9.11698e-08	-0.127458	0.244	0.319	0.00333691	CCDC66
9.13039e-08	0.382138	0.406	0.361	0.00334181	RCAN2
9.16949e-08	-0.0898218	0.106	0.16	0.00335612	PUS10
9.29055e-08	-0.0706376	0.411	0.513	0.00340043	TMCC1
9.37732e-08	-0.102908	0.043	0.08	0.00343219	F8
9.60427e-08	-0.0985981	0.277	0.361	0.00351526	FAM228B
9.64265e-08	0.00634673	0.076	0.123	0.00352931	RCN1
1.00103e-07	-0.106091	0.131	0.188	0.00366386	STARD7
1.00394e-07	-0.142712	0.143	0.201	0.00367453	AC008050.1
1.00463e-07	-0.0613358	0.475	0.579	0.00367704	LARP4B
1.00517e-07	-0.0749124	0.052	0.091	0.00367903	CASP6
1.00559e-07	-0.072938	0.206	0.28	0.00368055	EFTUD2
1.00776e-07	0.324526	0.248	0.198	0.0036885	ZNF704
1.01312e-07	-0.0596268	0.122	0.178	0.00370813	PRKAR1A
1.01634e-07	-0.0863143	0.029	0.059	0.00371989	GABRP
1.0193e-07	-0.0969918	0.242	0.318	0.00373072	NPLOC4
1.0201e-07	-0.100709	0.035	0.068	0.00373367	GYPE
1.02412e-07	-0.0409751	0.128	0.187	0.0037484	ZNF445
1.02648e-07	0.0163748	0.31	0.407	0.00375701	EHBP1L1
1.02953e-07	-0.0732864	0.024	0.053	0.00376819	TOP1MT
1.03412e-07	-0.0768286	0.38	0.48	0.00378497	CEP192
1.03816e-07	-0.0644291	0.218	0.292	0.00379978	SMC6
1.04448e-07	-0.0786176	0.053	0.092	0.00382292	CD63
1.05528e-07	-0.0538252	0.174	0.242	0.00386242	RHEB
1.0565e-07	-0.0899361	0.135	0.193	0.00386689	TRIM8
1.07047e-07	-0.0457701	0.289	0.375	0.00391804	SP110
1.07377e-07	-0.112655	0.092	0.14	0.0039301	LINC01422
1.07931e-07	-0.094413	0.424	0.524	0.00395038	SLK
1.08774e-07	-0.168404	0.036	0.068	0.00398125	PLXNA4
1.08894e-07	-0.101567	0.61	0.709	0.00398561	COP1
1.09645e-07	-0.079248	0.14	0.2	0.00401313	TTC1
1.09748e-07	-0.0794337	0.176	0.244	0.00401688	SHQ1
1.10144e-07	-0.10664	0.277	0.359	0.00403138	PPHLN1
1.10483e-07	-0.100977	0.197	0.267	0.00404379	PHC2
1.10529e-07	-0.0538531	0.298	0.384	0.00404548	DNAJC10
1.10911e-07	-0.0618153	0.299	0.383	0.00405944	SLC20A2
1.11752e-07	-0.0514302	0.614	0.728	0.00409023	SETX
1.11777e-07	-0.0931058	0.11	0.163	0.00409114	M6PR
1.12768e-07	-0.0770881	0.339	0.431	0.00412743	CSNK1G1
1.14155e-07	-0.0995088	0.286	0.368	0.0041782	STXBP3
1.14852e-07	-0.0883198	0.388	0.487	0.00420372	NLK
1.1511e-07	-0.0631212	0.287	0.376	0.00421315	WAPL
1.166e-07	-0.0729365	0.209	0.283	0.00426768	KMT2D
1.18809e-07	-0.0365109	0.103	0.157	0.00434853	HPRT1
1.19434e-07	-0.0652805	0.248	0.328	0.00437139	TM2D1
1.20503e-07	-0.0627335	0.102	0.154	0.00441052	KCTD10
1.21219e-07	-0.0652328	0.144	0.204	0.00443672	LEMD2
1.21651e-07	-0.037549	0.34	0.439	0.00445255	ARMC8
1.21665e-07	-0.0953597	0.142	0.201	0.00445306	NSF
1.21819e-07	-0.10386	0.713	0.807	0.0044587	EXOC4
1.2238e-07	-0.0509776	0.084	0.132	0.00447924	SNU13
1.24091e-07	-0.114256	0.143	0.201	0.00454186	SMAD6
1.25365e-07	-0.0536836	0.241	0.318	0.00458849	ANAPC4
1.25483e-07	-0.0572826	0.149	0.211	0.00459279	FAM204A
1.27475e-07	-0.0525079	0.026	0.056	0.00466573	AL136171.2
1.27491e-07	-0.0697422	0.284	0.372	0.00466629	FAM49B
1.30182e-07	-0.0631354	0.092	0.141	0.0047648	BCL2L2-PABPN1
1.31773e-07	-0.0338549	0.251	0.332	0.00482303	LPCAT4
1.3293e-07	-0.108084	0.217	0.287	0.00486538	RALA
1.3546e-07	-0.0606396	0.109	0.163	0.00495798	RPS27L
1.35713e-07	-0.0584869	0.077	0.122	0.00496724	AC006059.1
1.38723e-07	-0.080511	0.081	0.127	0.00507741	STRAP
1.39298e-07	-0.0969103	0.506	0.599	0.00509843	NT5C2
1.39421e-07	-0.0755058	0.195	0.265	0.00510294	C9orf85
1.39872e-07	0.226835	0.232	0.178	0.00511947	THRB
1.40188e-07	-0.160867	0.546	0.633	0.00513102	WWTR1
1.41278e-07	-0.088129	0.268	0.346	0.00517093	ZNF160
1.41798e-07	-0.0444275	0.133	0.193	0.00518994	WDR61
1.43871e-07	-0.0835659	0.17	0.234	0.00526583	BZW2
1.44356e-07	-0.0984541	0.77	0.847	0.00528357	BIRC6
1.4475e-07	-0.0875318	0.236	0.311	0.00529799	ZNF254
1.46193e-07	-0.108375	0.261	0.34	0.0053508	PELI1
1.46539e-07	-0.0700796	0.139	0.198	0.00536346	KMT5A
1.4702e-07	-0.0902049	0.224	0.297	0.0053811	SPATA6L
1.48518e-07	-0.201423	0.083	0.128	0.0054359	LTBP1
1.48595e-07	-0.0575016	0.058	0.099	0.00543872	RNF41
1.48677e-07	-0.0589466	0.197	0.268	0.00544174	NAIP
1.49137e-07	-0.117632	0.145	0.202	0.00545857	AC006460.2
1.49266e-07	-0.0655158	0.186	0.254	0.00546327	MTERF4
1.49814e-07	-0.102368	0.139	0.198	0.00548336	G3BP2
1.49926e-07	-0.0822374	0.608	0.733	0.00548743	MON2
1.5002e-07	-0.0799129	0.045	0.081	0.00549087	DBN1
1.5134e-07	-0.0600259	0.041	0.076	0.00553921	LGALS9
1.52265e-07	-0.100526	0.43	0.529	0.00557305	MAPK14
1.52322e-07	-0.0504407	0.158	0.221	0.00557514	TET3
1.53468e-07	-0.0431021	0.181	0.251	0.00561707	CRCP
1.55713e-07	-0.0767207	0.172	0.237	0.00569925	FASTKD1
1.55958e-07	-0.056828	0.274	0.359	0.00570821	ADAM17
1.56558e-07	-0.0936783	0.089	0.137	0.00573017	BCL2L14
1.57038e-07	-0.0682882	0.033	0.065	0.00574774	ZMAT3
1.57942e-07	-0.0808636	0.401	0.503	0.00578085	CD109
1.58639e-07	-0.0912575	0.376	0.471	0.00580636	UBE2W
1.59029e-07	-0.0779151	0.066	0.108	0.00582063	MFNG
1.59794e-07	-0.0469761	0.294	0.38	0.0058486	TECPR1
1.60439e-07	-0.132638	0.355	0.437	0.00587222	SNX13
1.6433e-07	-0.062734	0.076	0.121	0.00601465	PRKACA
1.65149e-07	-0.0481267	0.383	0.477	0.00604463	CUL4A
1.66164e-07	-0.085446	0.157	0.218	0.00608178	GOLPH3L
1.66995e-07	-0.0868807	0.172	0.236	0.00611218	SLC38A6
1.68964e-07	-0.0725564	0.312	0.399	0.00618426	MIER1
1.70377e-07	-0.0756445	0.185	0.253	0.00623595	SQSTM1
1.71527e-07	-0.0834558	0.145	0.206	0.00627807	CDC40
1.73256e-07	-0.0409549	0.285	0.372	0.00634134	ANXA4
1.75068e-07	-0.0371709	0.216	0.289	0.00640768	PLOD2
1.76808e-07	0.233757	0.086	0.052	0.00647134	CERS6
1.77397e-07	-0.0630443	0.207	0.278	0.00649291	ACTR10
1.79997e-07	-0.0640862	0.087	0.135	0.00658806	COQ10B
1.81896e-07	-0.0819519	0.18	0.246	0.00665759	KCTD20
1.81974e-07	-0.0420572	0.115	0.17	0.00666042	STARD3NL
1.82255e-07	-0.0625958	0.143	0.204	0.00667073	MTCH2
1.82669e-07	-0.0605851	0.162	0.227	0.00668585	TDRD7
1.85092e-07	-0.0714941	0.165	0.229	0.00677457	ECD
1.86777e-07	-0.0704262	0.145	0.204	0.00683623	Z83843.1
1.87065e-07	-0.0595831	0.299	0.388	0.00684677	MBTD1
1.87084e-07	-0.0899273	0.215	0.286	0.00684744	ORC5
1.8787e-07	-0.0941016	0.178	0.241	0.00687624	SPOPL
1.88036e-07	-0.120286	0.591	0.687	0.00688232	HEG1
1.88472e-07	-0.0783587	0.061	0.101	0.00689828	NEK6
1.91656e-07	-0.11502	0.356	0.45	0.00701479	PPP4R1
1.91789e-07	-0.11287	0.192	0.261	0.00701967	ARHGAP18
1.92353e-07	-0.0922873	0.196	0.265	0.0070403	ARHGEF6
1.9389e-07	-0.080628	0.162	0.226	0.00709658	DDB1
1.94189e-07	-0.107698	0.579	0.686	0.00710751	FCHO2
1.94534e-07	-0.0834996	0.388	0.489	0.00712014	TLK1
1.95129e-07	-0.0646244	0.483	0.594	0.00714192	RICTOR
1.95229e-07	-0.042865	0.344	0.442	0.00714559	PUM3
1.95399e-07	-0.0988842	0.104	0.155	0.0071518	CCDC47
1.9752e-07	-0.070918	0.09	0.139	0.00722943	SYTL4
1.986e-07	-0.0458524	0.356	0.453	0.00726896	DHX36
1.9923e-07	-0.082887	0.108	0.159	0.00729201	PPP1R18
2.00084e-07	-0.100722	0.252	0.329	0.00732327	ZC3H14
2.00976e-07	-0.0928312	0.143	0.201	0.00735591	UFM1
2.01409e-07	-0.144081	0.059	0.097	0.00737177	CYP1B1-AS1
2.01455e-07	-0.0715695	0.335	0.43	0.00737347	TPP2
2.02469e-07	-0.0553145	0.103	0.155	0.00741057	TNKS1BP1
2.07575e-07	-0.118124	0.682	0.79	0.00759747	CDC42BPA
2.08771e-07	0.267486	0.133	0.091	0.00764123	COL16A1
2.10056e-07	-0.0778916	0.118	0.172	0.00768825	EIF1
2.11526e-07	-0.0904103	0.127	0.181	0.00774205	TACC2
2.11848e-07	-0.0558253	0.225	0.301	0.00775383	EDRF1
2.12331e-07	-0.0485213	0.29	0.377	0.00777152	CBFB
2.13494e-07	-0.0599328	0.165	0.228	0.00781408	RTCA
2.13562e-07	-0.0717049	0.17	0.234	0.0078166	CNRIP1
2.13749e-07	-0.0765703	0.597	0.709	0.00782342	SP100
2.15444e-07	-0.100673	0.099	0.149	0.00788545	COPS6
2.16004e-07	-0.0882537	0.451	0.557	0.00790598	NEDD4
2.16039e-07	0.306805	0.05	0.025	0.00790723	FYB1
2.20589e-07	0.247626	0.733	0.743	0.00807379	PITPNC1
2.22291e-07	-0.0126172	0.298	0.386	0.00813606	SOGA1
2.22441e-07	-0.182481	0.05	0.086	0.00814158	DGKI
2.23002e-07	-0.0296963	0.202	0.276	0.00816211	ARFGAP3
2.23341e-07	-0.0640356	0.088	0.135	0.00817452	SLC35E1
2.25843e-07	-0.06252	0.187	0.256	0.00826607	RAD23B
2.26827e-07	-0.0797271	0.408	0.505	0.0083021	VPS13A
2.27773e-07	-0.0936414	0.028	0.057	0.00833672	PTAFR
2.2888e-07	-0.0530592	0.135	0.195	0.00837724	RAB22A
2.29004e-07	-0.0735154	0.253	0.333	0.00838178	SCYL2
2.29366e-07	-0.0877187	0.075	0.119	0.00839501	GPR160
2.33124e-07	-0.0623696	0.092	0.14	0.00853259	TMA16
2.34331e-07	-0.104646	0.238	0.314	0.00857675	ESCO1
2.38178e-07	-0.0768491	0.199	0.27	0.00871756	EDEM3
2.39028e-07	-0.118992	0.27	0.347	0.00874867	PGM5
2.3935e-07	-0.0748126	0.222	0.295	0.00876045	VAV2
2.41638e-07	-0.102513	0.067	0.108	0.0088442	TBX19
2.42326e-07	-0.0701554	0.469	0.58	0.00886938	SMAD2
2.44124e-07	0.234612	0.811	0.843	0.00893517	RASAL2
2.46044e-07	-0.0934646	0.039	0.072	0.00900547	COL17A1
2.48686e-07	0.417495	0.159	0.118	0.00910215	PRKG1
2.52694e-07	-0.102068	0.249	0.326	0.00924886	AP001528.1
2.53905e-07	-0.0608232	0.267	0.35	0.00929316	NAA16
2.55655e-07	-0.0460027	0.382	0.484	0.00935723	ZNF251
2.56791e-07	-0.09018	0.157	0.217	0.0093988	IL13RA1
2.58732e-07	-0.0923231	0.183	0.246	0.00946986	GLUD1
2.61845e-07	-0.0654346	0.393	0.493	0.00958377	ZNF131
2.64499e-07	-0.0833965	0.47	0.569	0.00968092	BABAM2
2.64892e-07	-0.0495631	0.063	0.104	0.00969532	SEC61A2
2.66525e-07	-0.139719	0.154	0.211	0.0097551	TANC2
2.67153e-07	-0.104722	0.123	0.177	0.00977806	ARPP19
2.67518e-07	-0.106731	0.124	0.177	0.00979142	TP53BP2
2.67727e-07	-0.0588798	0.37	0.465	0.00979907	DDX3X
2.67967e-07	-0.0543867	0.257	0.335	0.00980785	INPP1
2.6819e-07	-0.0908901	0.074	0.117	0.00981601	S1PR1
2.68417e-07	-0.119625	0.273	0.352	0.00982434	TMEM161B-AS1
2.70122e-07	-0.0727703	0.106	0.157	0.00988673	MFSD1
2.70406e-07	-0.0586611	0.069	0.111	0.00989714	CGRRF1
2.71001e-07	-0.0400015	0.218	0.292	0.0099189	XPO7
2.72761e-07	-0.075287	0.055	0.093	0.00998332	GRK4
2.72872e-07	-0.0487126	0.232	0.307	0.0099874	SHC1
2.76072e-07	-0.103418	0.604	0.704	0.0101045	TANC1
2.80637e-07	-0.0326959	0.142	0.201	0.0102716	AC018362.1
2.8435e-07	0.192715	0.069	0.04	0.0104075	NMNAT3
2.8489e-07	-0.0702177	0.322	0.41	0.0104273	ATF2
2.85253e-07	-0.0889111	0.297	0.379	0.0104405	ARHGAP12
2.8681e-07	-0.0716146	0.142	0.2	0.0104975	CAP1
2.87352e-07	-0.0685341	0.125	0.18	0.0105174	URB1
2.88674e-07	-0.115999	0.459	0.56	0.0105658	ZMYM2
2.9001e-07	-0.0759131	0.37	0.468	0.0106147	RAB7A
2.90454e-07	-0.0691319	0.096	0.145	0.0106309	CRIPT
2.95107e-07	-0.0415113	0.281	0.364	0.0108012	ZNF44
2.95326e-07	-0.0937129	0.454	0.556	0.0108092	SEC24B
2.96195e-07	-0.0759856	0.176	0.24	0.010841	COQ8A
2.97795e-07	-0.0438833	0.09	0.138	0.0108996	PDCD5
2.97912e-07	0.276244	0.607	0.609	0.0109039	RDX
2.982e-07	-0.0774664	0.175	0.24	0.0109144	BRD7
3.01908e-07	-0.0836151	0.131	0.185	0.0110501	LPCAT3
3.05028e-07	-0.073116	0.309	0.399	0.0111643	HERC3
3.05507e-07	-0.0276909	0.185	0.25	0.0111819	ARPC3
3.06853e-07	-0.0670752	0.228	0.302	0.0112311	PFKFB3
3.08255e-07	-0.122202	0.057	0.095	0.0112824	TCEANC2
3.08917e-07	-0.053968	0.137	0.193	0.0113067	MRPL42
3.09186e-07	-0.0845148	0.183	0.249	0.0113165	SNHG5
3.10327e-07	-0.0427386	0.122	0.177	0.0113583	TBC1D16
3.11486e-07	-0.0764706	0.232	0.307	0.0114007	TMX3
3.13058e-07	-0.0724931	0.132	0.188	0.0114583	UHMK1
3.14122e-07	-0.0748167	0.043	0.078	0.0114972	GPAM
3.1435e-07	-0.0615759	0.099	0.148	0.0115055	ARCN1
3.17671e-07	-0.0977382	0.693	0.792	0.0116271	ANKRD17
3.1806e-07	-0.014367	0.239	0.323	0.0116413	ZCCHC8
3.21029e-07	-0.0672406	0.333	0.427	0.01175	PIAS2
3.21142e-07	-0.0690694	0.061	0.1	0.0117541	SLC22A4
3.21891e-07	-0.0480895	0.073	0.116	0.0117815	REC8
3.22538e-07	-0.0776271	0.064	0.105	0.0118052	RPS3
3.23743e-07	-0.0831308	0.156	0.217	0.0118493	UFL1
3.26584e-07	-0.0477127	0.046	0.082	0.0119533	TUBB
3.27094e-07	-0.0443864	0.17	0.234	0.011972	ATP5F1C
3.27695e-07	-0.0881663	0.545	0.656	0.011994	RBM26
3.27903e-07	-0.0978379	0.524	0.626	0.0120016	ARHGAP17
3.28105e-07	-0.0485742	0.299	0.383	0.012009	H2AFY
3.29552e-07	-0.0124447	0.079	0.124	0.0120619	COL23A1
3.36628e-07	-0.0748844	0.541	0.649	0.0123209	XRN1
3.36643e-07	-0.0562362	0.026	0.054	0.0123215	WDR86
3.37809e-07	-0.0902612	0.053	0.091	0.0123642	UXS1
3.39011e-07	0.321223	0.607	0.624	0.0124081	PTPN14
3.39131e-07	-0.0829744	0.062	0.102	0.0124125	PLEKHH3
3.40652e-07	-0.0897227	0.348	0.436	0.0124682	ZNF75D
3.42998e-07	-0.0925223	0.075	0.118	0.0125541	C1orf54
3.44511e-07	-0.0305335	0.241	0.321	0.0126095	SAFB
3.45822e-07	-0.0686449	0.35	0.436	0.0126574	CCDC14
3.47754e-07	-0.0816727	0.045	0.08	0.0127281	AC007780.1
3.49083e-07	-0.0553936	0.15	0.21	0.0127768	ZFYVE26
3.5091e-07	-0.0736484	0.181	0.246	0.0128437	TTC23
3.51742e-07	-0.0575035	0.363	0.454	0.0128741	RCOR3
3.51822e-07	-0.0442504	0.195	0.264	0.012877	TENT4A
3.57996e-07	-0.0590477	0.087	0.134	0.013103	RMC1
3.60387e-07	-0.0965787	0.03	0.06	0.0131905	LINC00841
3.61419e-07	-0.0561064	0.283	0.369	0.0132283	IBTK
3.61743e-07	-0.0190666	0.143	0.204	0.0132402	OTULIN
3.61762e-07	-0.0760292	0.032	0.062	0.0132408	AC025442.2
3.65456e-07	-0.10023	0.126	0.18	0.0133761	LNX2
3.70773e-07	-0.0777846	0.146	0.206	0.0135706	PCMT1
3.76039e-07	-0.0774975	0.153	0.213	0.0137634	GFM1
3.81272e-07	-0.0744057	0.161	0.222	0.0139549	SEL1L
3.82325e-07	-0.0635568	0.4	0.492	0.0139935	ARID4A
3.82678e-07	-0.114867	0.088	0.133	0.0140064	FBLN2
3.84334e-07	-0.0912081	0.098	0.145	0.014067	FAM104A
3.84844e-07	-0.0688338	0.1	0.149	0.0140857	SLC4A1AP
3.88933e-07	-0.0459386	0.293	0.377	0.0142354	INPP4A
3.93094e-07	0.323984	0.489	0.466	0.0143876	CIRBP
3.93851e-07	-0.0332373	0.452	0.569	0.0144153	TPR
3.98511e-07	-0.0673989	0.04	0.072	0.0145859	ALDH9A1
3.98636e-07	-0.0754435	0.083	0.127	0.0145905	PTPN23
4.01608e-07	-0.042671	0.176	0.24	0.0146992	SUPT16H
4.01836e-07	-0.0600559	0.524	0.633	0.0147076	DICER1
4.02925e-07	-0.0468152	0.384	0.48	0.0147475	SH2D3C
4.0307e-07	0.235118	0.083	0.051	0.0147527	PTPN13
4.047e-07	-0.0676035	0.271	0.353	0.0148124	XPO4
4.05808e-07	-0.0586543	0.123	0.177	0.014853	BORCS5
4.06051e-07	-0.150243	0.568	0.652	0.0148619	TGFBR3
4.06242e-07	-0.0858353	0.579	0.675	0.0148689	RBPMS
4.09812e-07	-0.0471434	0.243	0.321	0.0149995	LYN
4.15273e-07	-0.0750912	0.161	0.221	0.0151994	SFT2D2
4.16589e-07	-0.0504978	0.05	0.087	0.0152476	DUSP1
4.25908e-07	-0.0878621	0.166	0.226	0.0155887	RPL41
4.30338e-07	-0.0500625	0.04	0.073	0.0157508	ACTR8
4.32366e-07	-0.051335	0.07	0.112	0.015825	SYT15
4.33727e-07	-0.0457735	0.351	0.446	0.0158748	CNOT1
4.39462e-07	-0.0446163	0.12	0.174	0.0160847	QTRT2
4.41387e-07	-0.0856745	0.318	0.403	0.0161552	CAB39
4.42248e-07	-0.0841011	0.275	0.352	0.0161867	DDX58
4.52143e-07	-0.0988044	0.048	0.083	0.0165489	MRAP2
4.52842e-07	-0.0467338	0.286	0.368	0.0165745	SEC22A
4.55311e-07	-0.0636645	0.133	0.189	0.0166648	ZNF432
4.60576e-07	-0.0657456	0.174	0.237	0.0168575	ATP6V1C1
4.66188e-07	-0.0716802	0.151	0.211	0.0170629	PSMD5
4.66599e-07	-0.0926191	0.244	0.316	0.017078	DHRS7B
4.66773e-07	-0.0846191	0.145	0.201	0.0170844	PMP22
4.70035e-07	-0.0944556	0.075	0.117	0.0172038	CEBPG
4.72517e-07	-0.0800816	0.094	0.141	0.0172946	AL512662.2
4.83185e-07	0.277172	0.67	0.682	0.0176851	RIN2
4.85657e-07	-0.0227735	0.178	0.243	0.0177755	RAB8B
4.8756e-07	-0.0482596	0.137	0.195	0.0178452	TERF2
4.88328e-07	-0.105767	0.863	0.934	0.0178733	TCF4
4.92559e-07	-0.0655338	0.11	0.161	0.0180282	FAM3C
4.94006e-07	-0.110572	0.182	0.244	0.0180811	SCP2
5.0008e-07	-0.0574406	0.036	0.067	0.0183034	PEA15
5.01252e-07	-0.0409118	0.092	0.141	0.0183463	SOCS4
5.02653e-07	-0.0716943	0.405	0.502	0.0183976	SGK3
5.05032e-07	-0.0877664	0.293	0.373	0.0184847	ZNF326
5.08648e-07	-0.019474	0.045	0.079	0.018617	CDK2
5.14574e-07	0.37989	0.535	0.523	0.0188339	PRKD1
5.15784e-07	-0.0690218	0.04	0.073	0.0188782	TUBB4B
5.17455e-07	-0.0940499	0.124	0.176	0.0189394	CARNMT1
5.20882e-07	-0.0860415	0.617	0.722	0.0190648	MLLT10
5.24836e-07	-0.0813079	0.216	0.287	0.0192095	NAA50
5.26525e-07	-0.0557817	0.092	0.138	0.0192714	SCYL3
5.27133e-07	-0.0763143	0.079	0.122	0.0192936	CLCN5
5.27598e-07	-0.0585623	0.372	0.467	0.0193106	TMEM14B
5.31004e-07	-0.0174952	0.223	0.298	0.0194353	CSNK1D
5.31407e-07	0.27342	0.43	0.396	0.01945	TRAK1
5.34404e-07	-0.106135	0.159	0.216	0.0195597	MPP5
5.34753e-07	-0.0771853	0.294	0.378	0.0195725	CDK8
5.35268e-07	-0.105545	0.122	0.175	0.0195914	AMMECR1
5.35427e-07	-0.0354651	0.22	0.294	0.0195972	SPTLC1
5.41994e-07	-0.0636243	0.088	0.134	0.0198375	RNF20
5.42692e-07	-0.103443	0.434	0.529	0.0198631	RUFY3
5.43857e-07	-0.132721	0.244	0.312	0.0199057	SEMA6D
5.44881e-07	-0.0308674	0.061	0.101	0.0199432	ZNF836
5.44946e-07	-0.0388944	0.317	0.407	0.0199456	TMEM87A
5.57793e-07	-0.0665382	0.162	0.223	0.0204158	VPS26C
5.57953e-07	-0.0660465	0.442	0.538	0.0204216	MAP4K5
5.69361e-07	-0.0331201	0.058	0.097	0.0208392	MRPL16
5.72443e-07	-0.0676007	0.14	0.196	0.020952	ZNF592
5.76859e-07	-0.0617754	0.154	0.213	0.0211136	YWHAB
5.77683e-07	-0.0370821	0.046	0.08	0.0211438	TACC3
5.83772e-07	-0.0843128	0.524	0.628	0.0213666	AP3B1
5.86798e-07	-0.0534767	0.29	0.371	0.0214774	SECISBP2L
5.87064e-07	-0.0345686	0.188	0.256	0.0214871	LINC00630
5.91584e-07	0.289389	0.234	0.189	0.0216526	APCDD1
5.93436e-07	-0.120922	0.079	0.121	0.0217203	RBBP8
6.00875e-07	-0.0796567	0.157	0.215	0.0219926	ZNF680
6.03992e-07	-0.0283814	0.21	0.279	0.0221067	CHIC1
6.05528e-07	-0.069511	0.146	0.205	0.0221629	XPOT
6.11084e-07	0.231535	0.738	0.765	0.0223663	MAML2
6.12585e-07	-0.0458615	0.125	0.179	0.0224212	DNAJA1
6.14068e-07	-0.0823154	0.173	0.233	0.0224755	KLHL28
6.20222e-07	0.187778	0.062	0.034	0.0227007	SCN7A
6.21168e-07	-0.0744201	0.166	0.227	0.0227354	RPS25
6.38482e-07	-0.0723393	0.209	0.279	0.0233691	FBXO38
6.4376e-07	-0.0384709	0.168	0.229	0.0235623	BRF1
6.52035e-07	-0.07346	0.072	0.113	0.0238651	TMEM167A
6.53913e-07	-0.0714865	0.086	0.131	0.0239339	UCHL3
6.55354e-07	-0.033759	0.1	0.149	0.0239866	STX4
6.56151e-07	-0.0832196	0.114	0.165	0.0240158	ZNF709
6.58218e-07	-0.071893	0.092	0.137	0.0240914	ZNF267
6.59363e-07	-0.0526222	0.36	0.455	0.0241333	AP2B1
6.59685e-07	-0.107822	0.119	0.17	0.0241451	CROT
6.67441e-07	-0.0674711	0.048	0.083	0.024429	CMTM6
6.70738e-07	-0.112039	0.415	0.505	0.0245497	MDFIC
6.76639e-07	0.281201	0.156	0.115	0.0247657	PTP4A3
6.77718e-07	-0.0578196	0.374	0.467	0.0248051	NFE2L2
6.8177e-07	-0.0394827	0.232	0.306	0.0249535	COG3
6.88215e-07	-0.0627705	0.221	0.294	0.0251893	AGPAT4
6.88267e-07	-0.102831	0.142	0.198	0.0251913	AC073475.1
6.89798e-07	-0.0370219	0.425	0.53	0.0252473	RAB6A
7.02028e-07	-0.113098	0.27	0.342	0.0256949	ZBTB1
7.04349e-07	-0.0537253	0.122	0.175	0.0257799	NEDD1
7.06827e-07	-0.045949	0.325	0.411	0.0258706	EIF5B
7.08287e-07	-0.043633	0.321	0.41	0.025924	TNKS2
7.086e-07	0.187857	0.065	0.037	0.0259355	COBL
7.09902e-07	-0.0928815	0.058	0.095	0.0259831	C3orf70
7.23215e-07	-0.211225	0.099	0.145	0.0264704	SELE
7.24861e-07	-0.0857857	0.52	0.623	0.0265306	ANKRD10
7.26678e-07	-0.0514411	0.125	0.178	0.0265971	PGK1
7.27734e-07	-0.0340574	0.435	0.529	0.0266358	DIP2A
7.32597e-07	-0.0368701	0.125	0.179	0.0268138	NRP2
7.32731e-07	-0.0256496	0.215	0.288	0.0268187	PITPNA
7.3528e-07	-0.0388071	0.187	0.25	0.026912	EIF4G1
7.43567e-07	-0.0350933	0.123	0.178	0.0272153	CASTOR3
7.45082e-07	0.226518	0.84	0.873	0.0272708	TACC1
7.48256e-07	-0.110973	0.228	0.294	0.0273869	CCDC91
7.49915e-07	-0.0546742	0.033	0.063	0.0274476	AL592295.4
7.50126e-07	-0.0447189	0.102	0.151	0.0274553	TOR1AIP1
7.54943e-07	-0.0143317	0.057	0.095	0.0276317	FAM214B
7.55276e-07	-0.0534118	0.119	0.171	0.0276439	POLI
7.55286e-07	-0.0563394	0.134	0.191	0.0276442	TMEM59
7.56888e-07	-0.0523781	0.267	0.346	0.0277028	ZNF506
7.5871e-07	-0.160224	0.167	0.224	0.0277695	RYR2
7.64444e-07	-0.0769328	0.051	0.086	0.0279794	DNMT3B
7.66477e-07	-0.0669017	0.269	0.345	0.0280538	TBK1
7.69521e-07	0.0157545	0.131	0.189	0.0281652	PLOD3
7.71271e-07	-0.0493299	0.092	0.139	0.0282293	ZDHHC15
7.72388e-07	-0.098884	0.244	0.315	0.0282702	UBE2E3
7.78371e-07	-0.0587319	0.169	0.232	0.0284891	ESF1
7.88478e-07	-0.0880432	0.258	0.333	0.0288591	PJA2
7.92183e-07	-0.0658317	0.026	0.053	0.0289947	DBR1
7.93214e-07	-0.0595962	0.356	0.441	0.0290324	PI4KA
7.97372e-07	-0.0498435	0.1	0.148	0.0291846	TIMM23
7.98461e-07	-0.0461423	0.106	0.154	0.0292245	HEXB
8.0087e-07	0.130838	0.053	0.027	0.0293127	AQP7
8.02972e-07	-0.0872724	0.066	0.105	0.0293896	B4GALT6
8.04579e-07	-0.0848072	0.112	0.161	0.0294484	CMC2
8.12049e-07	-0.0350322	0.218	0.289	0.0297218	DOC2B
8.15199e-07	-0.0727693	0.062	0.1	0.0298371	UQCRH
8.16966e-07	-0.104225	0.332	0.413	0.0299018	DMXL1
8.21353e-07	0.353447	0.18	0.139	0.0300623	COL1A1
8.2869e-07	-0.0671574	0.162	0.22	0.0303309	TCEA2
8.35027e-07	-0.0414433	0.288	0.369	0.0305628	KPNB1
8.57826e-07	-0.0468357	0.202	0.268	0.0313973	FAM76B
8.58583e-07	-0.0892977	0.075	0.116	0.031425	TAF5L
8.59932e-07	-0.039111	0.238	0.313	0.0314744	RFX2
8.60864e-07	-0.0918085	0.231	0.298	0.0315085	LRIG3
8.63353e-07	-0.0606344	0.029	0.057	0.0315996	SNHG8
8.6436e-07	-0.065604	0.076	0.119	0.0316364	FAM210A
8.69539e-07	-0.0173641	0.374	0.471	0.031826	YTHDC2
8.88394e-07	-0.0629564	0.089	0.134	0.0325161	LAMP2
9.12212e-07	-0.0671558	0.189	0.254	0.0333879	MCMBP
9.16808e-07	-0.0794794	0.123	0.175	0.0335561	GXYLT1
9.18235e-07	-0.0530646	0.278	0.36	0.0336083	TTBK2
9.2375e-07	-0.0134218	0.264	0.347	0.0338102	TBRG1
9.25284e-07	-0.0479965	0.137	0.192	0.0338663	REEP5
9.29209e-07	-0.0229052	0.323	0.412	0.03401	TRIM25
9.33241e-07	-0.0357784	0.116	0.168	0.0341576	HDHD2
9.39418e-07	-0.0849787	0.126	0.179	0.0343837	CLPX
9.45167e-07	-0.0272407	0.234	0.308	0.034594	CCDC82
9.51295e-07	-0.0479475	0.324	0.412	0.0348184	CRK
9.52998e-07	-0.0978245	0.32	0.405	0.0348807	DENND6A
9.53935e-07	-0.0765441	0.224	0.293	0.034915	DSTN
9.57443e-07	-0.0488459	0.215	0.285	0.0350434	UBQLN1
9.58705e-07	0.174531	0.068	0.04	0.0350896	HLX
9.70981e-07	-0.0680779	0.6	0.715	0.0355389	KTN1
9.71158e-07	-0.14138	0.062	0.099	0.0355453	AL592156.2
9.75066e-07	-0.0409042	0.45	0.557	0.0356884	RBM33
9.78523e-07	-0.0109446	0.366	0.461	0.0358149	PPP4R3A
9.82124e-07	-0.109995	0.081	0.123	0.0359467	RSPH3
9.82879e-07	-0.0616605	0.353	0.437	0.0359743	SGMS1
9.8901e-07	-0.0332368	0.164	0.224	0.0361987	SMIM14
9.91152e-07	-0.0384675	0.253	0.33	0.0362772	ZNF106
9.91323e-07	-0.09633	0.099	0.145	0.0362834	RLIM
1.00169e-06	-0.115023	0.23	0.299	0.036663	AC245060.5
1.01028e-06	-0.0161529	0.158	0.217	0.0369774	CASP8
1.01068e-06	-0.066237	0.17	0.229	0.036992	PHTF1
1.01327e-06	-0.0652338	0.312	0.398	0.0370868	BTRC
1.0205e-06	-0.0392495	0.161	0.219	0.0373513	SRP19
1.02415e-06	0.251574	0.717	0.737	0.0374847	SYNE1
1.03726e-06	-0.0614849	0.226	0.298	0.0379647	YTHDF3
1.05027e-06	0.27822	0.769	0.81	0.0384408	MEF2C
1.05431e-06	-0.0307826	0.135	0.19	0.038589	NUP42
1.05996e-06	-0.0170707	0.198	0.265	0.0387958	ACBD3
1.06102e-06	-0.490567	0.155	0.204	0.0388345	PCSK5
1.06517e-06	-0.0845031	0.106	0.152	0.0389863	FAM124A
1.07078e-06	-0.0523618	0.327	0.414	0.0391917	AKAP10
1.08293e-06	-0.0497938	0.06	0.098	0.0396362	RNASEK
1.09035e-06	-0.0676286	0.443	0.542	0.0399078	RIF1
1.09052e-06	-0.0378079	0.084	0.128	0.0399141	GPR89B
1.10492e-06	-0.0359238	0.246	0.321	0.040441	ANKLE2
1.10533e-06	-0.0674412	0.123	0.175	0.040456	NBPF11
1.10819e-06	-0.0718079	0.113	0.162	0.0405609	MARS
1.11966e-06	-0.0871678	0.416	0.508	0.0409808	NSRP1
1.14921e-06	-0.0707775	0.353	0.442	0.0420624	SHOC2
1.15937e-06	-0.0762958	0.174	0.234	0.0424341	LMTK2
1.17893e-06	-0.0562842	0.322	0.408	0.04315	FOXK2
1.18452e-06	0.244273	0.147	0.106	0.0433547	TRPS1
1.19155e-06	-0.0383669	0.364	0.46	0.0436118	EP300
1.19237e-06	-0.113338	0.094	0.138	0.0436421	CFAP54
1.19604e-06	-0.0498624	0.098	0.146	0.0437764	TK2
1.19949e-06	-0.060773	0.512	0.623	0.0439027	ARIH1
1.2341e-06	-0.06142	0.1	0.147	0.0451691	POC5
1.24466e-06	-0.058857	0.317	0.4	0.045556	ENOSF1
1.24824e-06	-0.0457557	0.291	0.371	0.045687	THOC1
1.25318e-06	-0.081289	0.049	0.083	0.0458678	KTN1-AS1
1.26073e-06	-0.0681991	0.118	0.167	0.0461438	THAP6
1.26536e-06	-0.0824173	0.087	0.131	0.0463136	PYROXD1
1.27437e-06	-0.0271755	0.213	0.283	0.046643	USP7
1.2819e-06	0.334059	0.053	0.028	0.0469188	AC233296.1
1.2973e-06	0.156189	0.078	0.048	0.0474826	MAMDC2
1.30159e-06	-0.0643982	0.103	0.15	0.0476394	ZBTB7C
1.31087e-06	-0.0741381	0.341	0.422	0.0479792	STX12
1.31971e-06	-0.0801514	0.259	0.33	0.0483027	KAT2B
1.32161e-06	-0.0821938	0.055	0.091	0.0483721	CBWD3
1.32496e-06	-0.113823	0.175	0.234	0.0484948	TTN-AS1
1.33022e-06	-0.0286462	0.084	0.127	0.0486872	SH3TC1
1.33451e-06	0.561547	0.235	0.198	0.0488446	LAMA2
1.34118e-06	-0.0522542	0.136	0.189	0.0490886	NCBP1
1.34791e-06	-0.0567135	0.059	0.095	0.0493349	ZNF85
1.35372e-06	-0.0606017	0.218	0.287	0.0495475	CLCN3
1.3569e-06	0.30581	0.161	0.119	0.0496638	PTGDS
1.37183e-06	-0.0864283	0.152	0.207	0.0502102	C6orf89
1.38601e-06	-0.0730852	0.281	0.357	0.0507295	CTSH
1.38764e-06	-0.053372	0.149	0.206	0.050789	BCLAF3
1.38836e-06	-0.0542649	0.143	0.198	0.0508155	MPPE1
1.39235e-06	-0.0400198	0.083	0.126	0.0509614	RPL6
1.39716e-06	-0.0929439	0.493	0.586	0.0511376	DGKH
1.39886e-06	-0.0911813	0.171	0.229	0.0511997	HNRNPLL
1.40472e-06	-0.0755564	0.191	0.255	0.0514143	PIK3R1
1.40481e-06	0.00200973	0.086	0.131	0.0514176	HELB
1.41557e-06	-0.0505946	0.36	0.45	0.0518112	AHCTF1
1.42682e-06	-0.029499	0.192	0.259	0.0522232	VTA1
1.42796e-06	-0.0692677	0.079	0.121	0.0522647	AC004160.1
1.45101e-06	-0.0687293	0.423	0.518	0.0531084	ATF7
1.48855e-06	-0.0716969	0.308	0.392	0.0544824	YBX3
1.491e-06	-0.0850712	0.347	0.429	0.054572	WASHC4
1.4913e-06	-0.0313729	0.217	0.287	0.054583	ZNF586
1.51077e-06	-0.0581483	0.171	0.23	0.0552955	SRP72
1.51096e-06	-0.0325505	0.077	0.119	0.0553028	MAP2K7
1.51514e-06	0.194191	0.097	0.063	0.0554557	PRICKLE1
1.53561e-06	-0.0541424	0.042	0.074	0.0562047	CTSL
1.54122e-06	-0.0540515	0.119	0.17	0.05641	PANK3
1.55946e-06	-0.104357	0.138	0.191	0.057078	ARL5A
1.56108e-06	-0.0351796	0.169	0.232	0.0571373	CEPT1
1.56406e-06	-0.0431685	0.03	0.057	0.057246	TOMM34
1.56655e-06	-0.108617	0.095	0.139	0.0573372	C1D
1.57151e-06	-0.0541686	0.151	0.206	0.0575187	SPATA7
1.58057e-06	-0.0684638	0.032	0.06	0.0578505	EPB41L4A-AS1
1.5816e-06	-0.0900039	0.069	0.107	0.0578883	GNG12-AS1
1.5903e-06	-0.0529608	0.028	0.055	0.0582065	AC105114.2
1.59066e-06	0.468416	0.119	0.085	0.0582198	PTCH2
1.59714e-06	-0.0482945	0.093	0.138	0.0584571	ENO1
1.60665e-06	-0.0676128	0.121	0.171	0.0588049	TTC33
1.62574e-06	-0.10286	0.384	0.463	0.0595036	PLXDC2
1.63147e-06	-0.0307563	0.229	0.301	0.0597136	CYB5B
1.65486e-06	-0.0534117	0.065	0.103	0.0605695	CERNA1
1.66656e-06	-0.0515001	0.356	0.445	0.0609978	ATF6
1.66838e-06	-0.0431594	0.207	0.272	0.0610642	EOGT
1.67044e-06	-0.0447314	0.281	0.356	0.0611399	MMRN2
1.67119e-06	-0.0822648	0.167	0.225	0.061167	TBC1D2B
1.6712e-06	-0.0436985	0.121	0.172	0.0611676	COPS2
1.67709e-06	0.197393	0.056	0.031	0.0613831	RNLS
1.68224e-06	-0.054342	0.04	0.071	0.0615717	DYNLT1
1.6922e-06	-0.0421298	0.116	0.166	0.0619361	RBIS
1.70081e-06	-0.0248569	0.371	0.463	0.0622513	STK38
1.72749e-06	-0.0373429	0.283	0.357	0.0632277	SYNCRIP
1.73346e-06	-0.0597963	0.248	0.32	0.0634463	HDLBP
1.73968e-06	-0.0601178	0.131	0.185	0.0636739	PPIA
1.75206e-06	-0.0213524	0.083	0.125	0.0641271	OSBPL7
1.76044e-06	-0.0181826	0.279	0.357	0.0644339	OLA1
1.76407e-06	-0.0114555	0.26	0.335	0.0645668	IARS
1.77079e-06	-0.0505204	0.176	0.238	0.0648127	AHCYL1
1.78572e-06	-0.0861102	0.657	0.758	0.065359	PAM
1.78663e-06	-0.0669776	0.051	0.085	0.0653926	SDF2
1.78838e-06	-0.0242909	0.189	0.254	0.0654565	DNAJC3
1.82658e-06	-0.0280033	0.116	0.167	0.0668545	RIOX2
1.84551e-06	-0.0222943	0.25	0.325	0.0675477	RAC1
1.84651e-06	-0.0614695	0.055	0.09	0.0675843	GPR137B
1.8517e-06	-0.0335534	0.092	0.137	0.0677741	RCC2
1.85208e-06	-0.0707294	0.191	0.254	0.0677879	SMARCE1
1.8612e-06	-0.0778895	0.028	0.054	0.0681218	ARNTL
1.8951e-06	-0.087489	0.073	0.112	0.0693624	WDR3
1.90718e-06	-0.0469618	0.177	0.238	0.0698046	SCML1
1.90899e-06	-0.0547458	0.159	0.217	0.0698708	SLC30A5
1.91484e-06	-0.0857858	0.037	0.067	0.070085	JUN
1.92806e-06	-0.0452162	0.161	0.219	0.0705689	PSMA3
1.93034e-06	-0.122264	0.263	0.333	0.0706525	ATRN
1.93069e-06	0.0257872	0.279	0.364	0.070665	ZBTB7A
1.93213e-06	-0.0519329	0.273	0.347	0.0707178	SMAD9
1.93317e-06	-0.0549222	0.185	0.246	0.070756	BNIP2
1.93703e-06	0.385496	0.422	0.396	0.0708974	ZNF366
1.93816e-06	-0.0390478	0.071	0.111	0.0709387	DUS2
1.94373e-06	-0.0615995	0.265	0.341	0.0711423	IFT88
1.9476e-06	-0.0381378	0.065	0.103	0.0712842	PTCD1
1.94823e-06	-0.0599969	0.142	0.195	0.0713073	GABPA
1.97389e-06	-0.0594212	0.125	0.175	0.0722463	ZNF124
1.98578e-06	-0.0661023	0.026	0.051	0.0726816	LSM5
1.98912e-06	-0.102566	0.233	0.302	0.0728037	NUP58
1.99665e-06	-0.0285854	0.452	0.551	0.0730794	TMEM131
2.00435e-06	-0.166825	0.124	0.172	0.0733612	TRABD2B
2.00594e-06	-0.0754715	0.203	0.267	0.0734194	KLHL24
2.01141e-06	-0.0610611	0.185	0.246	0.0736195	PPP1R10
2.02678e-06	-0.088681	0.317	0.397	0.0741823	EIF2AK2
2.03932e-06	-0.0931832	0.063	0.1	0.0746411	RSAD2
2.06622e-06	-0.0543559	0.47	0.571	0.0756256	TUT4
2.08044e-06	-0.0612331	0.081	0.123	0.0761463	RBBP5
2.10148e-06	-0.07119	0.586	0.686	0.0769164	ATXN2
2.11436e-06	-0.028523	0.193	0.258	0.0773875	IRAK4
2.11465e-06	-0.0370821	0.497	0.608	0.0773983	HNRNPD
2.13363e-06	-0.0775319	0.355	0.441	0.078093	RPAP2
2.14127e-06	-0.0584986	0.371	0.463	0.0783725	FBXL20
2.15225e-06	-0.0564646	0.143	0.199	0.0787747	TRNT1
2.15346e-06	-0.0730947	0.612	0.707	0.0788187	CSNK1A1
2.15918e-06	-0.0701406	0.063	0.1	0.0790283	SMG9
2.16242e-06	-0.0352061	0.101	0.147	0.0791468	MON1B
2.16697e-06	-0.0650421	0.169	0.226	0.0793132	STOM
2.16985e-06	-0.063434	0.025	0.05	0.0794187	LINC00663
2.19325e-06	-0.147886	0.296	0.368	0.0802753	EMP1
2.19456e-06	-0.112085	0.132	0.181	0.080323	RFFL
2.20061e-06	-0.0584022	0.134	0.186	0.0805446	CCDC32
2.20426e-06	-0.0940409	0.069	0.108	0.0806781	CYP39A1
2.21195e-06	-0.0724077	0.04	0.07	0.0809594	SLC16A3
2.247e-06	-0.0675925	0.408	0.503	0.0822425	RELCH
2.25143e-06	-0.0645956	0.026	0.052	0.0824047	CYB561A3
2.26317e-06	-0.0552068	0.144	0.197	0.0828342	YWHAG
2.26511e-06	0.00299508	0.361	0.452	0.0829052	AGTPBP1
2.26746e-06	-0.0996212	0.611	0.704	0.0829914	EBF3
2.26841e-06	-0.0794305	0.132	0.184	0.083026	CSGALNACT2
2.28451e-06	0.333663	0.175	0.135	0.0836154	KLHL29
2.295e-06	-0.0778005	0.276	0.353	0.0839993	YME1L1
2.3108e-06	-0.0675773	0.296	0.375	0.0845777	ADAR
2.32116e-06	-0.0613422	0.056	0.092	0.0849566	ELMO1-AS1
2.32947e-06	-0.065241	0.03	0.058	0.0852608	RNF122
2.33405e-06	-0.0615218	0.026	0.051	0.0854286	APCDD1L-DT
2.35188e-06	0.233698	0.118	0.081	0.086081	EDA
2.35227e-06	-0.0883594	0.046	0.078	0.0860954	ZNF260
2.36743e-06	-0.0633678	0.043	0.074	0.0866502	ETV3
2.40465e-06	-0.104547	0.607	0.709	0.0880124	FOXO1
2.42856e-06	-0.116018	0.257	0.326	0.0888878	RCOR1
2.42946e-06	0.35744	0.284	0.244	0.0889207	ANKRD44
2.44847e-06	-0.07927	0.057	0.092	0.0896166	MIR222HG
2.45706e-06	-0.065013	0.069	0.107	0.0899309	RAB43
2.47339e-06	-0.0232736	0.102	0.148	0.0905286	RPL21
2.47635e-06	-0.0725439	0.248	0.318	0.0906371	PPWD1
2.48581e-06	-0.0542507	0.354	0.441	0.0909833	ATP2C1
2.48698e-06	-0.0598562	0.062	0.098	0.0910259	ZFPM2-AS1
2.53416e-06	-0.0790365	0.112	0.158	0.0927527	REL
2.53885e-06	0.0723049	0.234	0.308	0.0929246	CPLX1
2.54146e-06	-0.041978	0.496	0.605	0.0930199	TRPM7
2.56583e-06	-0.0638521	0.034	0.063	0.0939121	GNPNAT1
2.56799e-06	-0.0714803	0.327	0.409	0.093991	FAM126B
2.58284e-06	-0.0244459	0.117	0.167	0.0945345	PRMT9
2.61164e-06	-0.0764773	0.251	0.324	0.0955888	CCDC93
2.61857e-06	-0.0625819	0.131	0.181	0.0958423	AK2
2.64556e-06	-0.0049133	0.308	0.388	0.09683	TAPBP
2.64851e-06	-0.0768323	0.466	0.562	0.0969381	ZMYM4
2.6595e-06	-0.0302326	0.171	0.23	0.0973405	SERINC3
2.66587e-06	-0.0453063	0.176	0.238	0.0975737	RAB14
2.67015e-06	-0.0678337	0.026	0.051	0.09773	TRIB1
2.68344e-06	-0.056415	0.071	0.11	0.0982167	DUSP6
2.69353e-06	-0.053565	0.05	0.083	0.0985858	AC090971.2
2.70687e-06	-0.0827527	0.141	0.193	0.0990741	AC005753.2
2.71142e-06	-0.0751929	0.138	0.19	0.0992408	MRPS9
2.72499e-06	-0.0221284	0.158	0.214	0.0997372	MROH1
2.72825e-06	-0.0167705	0.154	0.211	0.0998566	TMSB10
2.73472e-06	-0.0473937	0.294	0.371	0.100094	TBC1D19
2.73909e-06	-0.0747155	0.288	0.365	0.100253	IGF2R
2.74009e-06	-0.0489459	0.35	0.44	0.10029	PAXBP1
2.74885e-06	-0.0677514	0.049	0.081	0.100611	BCL2L11
2.75743e-06	-0.0328054	0.083	0.125	0.100925	DHX35
2.76307e-06	-0.122702	0.114	0.159	0.101131	WDR78
2.76507e-06	-0.0295203	0.149	0.204	0.101204	MITD1
2.76583e-06	-0.0453622	0.195	0.259	0.101232	TSEN2
2.76755e-06	-0.0521654	0.182	0.242	0.101295	AATF
2.78119e-06	-0.0950824	0.042	0.072	0.101794	CISD2
2.79795e-06	-0.0746845	0.086	0.127	0.102408	RAB30
2.81349e-06	0.249428	0.094	0.062	0.102977	ABCA6
2.81934e-06	-0.0629122	0.105	0.151	0.103191	LRRC69
2.82494e-06	-0.0739929	0.136	0.187	0.103395	BIN3
2.8866e-06	-0.0732807	0.088	0.13	0.105652	FYCO1
2.89092e-06	-0.0656214	0.082	0.123	0.10581	AL138828.1
2.89974e-06	-0.0614803	0.371	0.464	0.106133	MTDH
2.90682e-06	-0.0497615	0.313	0.394	0.106393	KIF5B
2.94068e-06	-0.0433935	0.146	0.2	0.107632	GMPS
2.94351e-06	-0.0712248	0.111	0.158	0.107735	KNTC1
2.95267e-06	-0.0273476	0.363	0.451	0.108071	HRH1
2.95746e-06	-0.0789933	0.145	0.199	0.108246	SESN1
2.96978e-06	-0.0467564	0.169	0.228	0.108697	POLB
2.97283e-06	-0.0505346	0.147	0.202	0.108809	HSDL2
2.9753e-06	-0.0329479	0.176	0.236	0.108899	FAXDC2
2.98728e-06	-0.0617245	0.318	0.4	0.109337	PCF11
2.99326e-06	-0.0413771	0.041	0.072	0.109556	ORAI2
3.00618e-06	-0.0589199	0.143	0.196	0.110029	LIN54
3.03678e-06	-0.0376003	0.053	0.086	0.111149	INO80C
3.04336e-06	-0.0898257	0.655	0.745	0.11139	FAM172A
3.04519e-06	-0.0837506	0.078	0.117	0.111457	RBM44
3.05158e-06	-0.0600609	0.087	0.13	0.111691	SMNDC1
3.06735e-06	-0.0553922	0.073	0.111	0.112268	MAGI1-AS1
3.08318e-06	-0.0565464	0.303	0.383	0.112848	EXOC2
3.10996e-06	-0.0318092	0.103	0.15	0.113828	AGO1
3.11796e-06	-0.0692599	0.147	0.2	0.11412	PLA2G12A
3.11863e-06	-0.0836039	0.144	0.195	0.114145	AVEN
3.12021e-06	-0.0679719	0.114	0.16	0.114203	ZNF410
3.1228e-06	-0.0500488	0.265	0.342	0.114297	UBE2G1
3.12432e-06	0.302957	0.678	0.695	0.114353	SNRNP70
3.16147e-06	-0.0744527	0.102	0.147	0.115713	RFWD3
3.16756e-06	-0.054027	0.193	0.255	0.115936	SLC9A8
3.17566e-06	0.211003	0.116	0.08	0.116232	SUGCT
3.18023e-06	-0.0574134	0.073	0.112	0.116399	SNAPC1
3.19361e-06	-0.0622867	0.08	0.121	0.116889	MANSC1
3.21649e-06	-0.0632759	0.157	0.211	0.117727	HACL1
3.21697e-06	-0.086987	0.085	0.126	0.117744	TM6SF1
3.23083e-06	-0.0726796	0.132	0.183	0.118252	CFAP97
3.23505e-06	-0.0770105	0.517	0.619	0.118406	TENT2
3.24384e-06	-0.0798682	0.084	0.125	0.118728	ST13
3.25454e-06	-0.0799006	0.101	0.145	0.119119	RPAIN
3.26705e-06	-0.0832606	0.161	0.215	0.119577	NID1
3.27809e-06	-0.084852	0.432	0.523	0.119981	AUH
3.27843e-06	-0.109105	0.327	0.399	0.119994	SNX9
3.30455e-06	-0.0445998	0.141	0.193	0.12095	RECQL
3.30704e-06	-0.0572822	0.059	0.094	0.121041	MRPL13
3.31061e-06	-0.0534622	0.04	0.071	0.121172	CRELD2
3.31597e-06	-0.0558764	0.276	0.351	0.121368	INTS10
3.33212e-06	-0.0714647	0.694	0.8	0.121959	KANSL1
3.33427e-06	-0.100439	0.177	0.236	0.122038	FANCM
3.3518e-06	-0.0899927	0.149	0.201	0.122679	PPP2CA
3.41685e-06	-0.0579012	0.035	0.063	0.12506	BRCA2
3.45005e-06	-0.0589095	0.101	0.145	0.126275	SIAE
3.45542e-06	-0.033505	0.25	0.321	0.126472	STK24
3.459e-06	-0.0348048	0.094	0.138	0.126603	ANKRA2
3.47248e-06	-0.0284425	0.287	0.368	0.127096	UBR4
3.48332e-06	-0.0578383	0.209	0.27	0.127493	TDRP
3.49734e-06	-0.0515995	0.581	0.683	0.128006	EPS15
3.50251e-06	-0.0250314	0.212	0.281	0.128196	MFSD11
3.526e-06	-0.0641215	0.309	0.39	0.129055	TANK
3.53585e-06	-0.0434488	0.22	0.29	0.129416	ZMYM6
3.53644e-06	-0.0352237	0.317	0.399	0.129437	GATAD2A
3.53981e-06	-0.0602241	0.217	0.282	0.129561	FAM177A1
3.54801e-06	-0.0648065	0.164	0.22	0.129861	LEF1
3.55721e-06	-0.0184652	0.284	0.364	0.130197	KCMF1
3.56247e-06	-0.0785667	0.088	0.13	0.13039	FSIP2-AS1
3.56366e-06	0.137033	0.054	0.03	0.130433	COL12A1
3.58006e-06	-0.054053	0.437	0.53	0.131034	SULF2
3.59941e-06	-0.0600673	0.49	0.586	0.131742	JARID2
3.61002e-06	-0.0528999	0.161	0.217	0.13213	ZFP14
3.61033e-06	-0.0519019	0.066	0.102	0.132142	MLX
3.62948e-06	-0.0618838	0.049	0.082	0.132843	PSMB3
3.65363e-06	-0.0790946	0.109	0.155	0.133726	CDKL3
3.69584e-06	-0.0612121	0.026	0.051	0.135272	MED8
[truncated: 7,508 more rows]
