# Supplementary material for: snRNA-seq of human cutaneous neurofibromas before and after selumetinib treatment implicates role of altered Schwann cell states, inter-cellular signaling, and extracellular matrix in treatment response
Source: Acta Neuropathol Commun. 2024 Jun 21;12:102. doi: 10.1186/s40478-024-01821-z (PMC11191180; doi:10.1186/s40478-024-01821-z)
Supplement: Supplementary file 12 — Additional file 12. [file 40478_2024_1821_MOESM12_ESM.xlsx]

## Sheet: Sheet1
cell type	Ingenuity Canonical Pathways	-log(p-value)	Ratio	z-score	Molecules
myeloid cells	CLEAR Signaling Pathway	11.5	0.363	2.4	AKT1S1,AKT3,ATP6AP1,ATP6V0A1,ATP6V0A2,ATP6V0C,ATP6V0D2,ATP6V1B2,ATP6V1C1,BMPR2,CD63,CREB3L2,CREB5,CREBBP,CRTC2,CTSA,CTSB,CTSD,DEPDC5,EIF2AK3,FGFR1,FLCN,FLT1,GALNS,GHR,GLMP,GNS,GSK3B,HEXB,HIF1A,HPS1,HPS3,HRAS,IGF1,IGF1R,IGF2R,IKBKB,ITPR2,LAMTOR4,M6PR,MAP4K3,MAPK1,MAPK11,MAPK9,MID1,MIOS,MTOR,NAGLU,NRAS,PDGFRA,PDGFRB,PLBD2,PLCG1,PPARA,PPM1L,PPP2CA,PPP2CB,PPP2R2D,PPP2R5A,PPP2R5C,PPP2R5D,PPP2R5E,PPP3C…
myeloid cells	Integrin Signaling	10.5	0.385	-1.305	ABL1,ACTG1,ACTN1,AKT3,ARF3,ARF6,ARHGAP26,ARHGAP5,ARHGEF7,ARPC1A,ARPC2,ARPC4,ARPC5,CAPN10,CAPN2,CAPN3,CAPN5,CAV1,CDC42,CRK,FYN,GIT1,GSK3B,HRAS,ILK,ITGA1,ITGA11,ITGA3,ITGA5,ITGA6,ITGA8,ITGA9,ITGB5,MAP3K11,MAPK1,MYL12B,MYL5,MYL9,NCK1,NRAS,PAK1,PAK2,PAK3,PARVB,PFN1,PIK3C2A,PIK3C3,PIK3CA,PIK3CD,PIK3R1,PIK3R4,PIK3R5,PIK3R6,PLCG1,PPP1R12A,PPP1R12B,PTK2,RAC1,RALA,RALB,RAP1A,RAP1B,RAP2B,RAPGEF1,RHOB,RHOBT…
myeloid cells	Epithelial Adherens Junction Signaling	9.98	0.41	0.378	ACVR2A,ACVR2B,AFDN,AKT3,ARHGAP35,ARPC1A,ARPC2,ARPC4,ARPC5,BAIAP2,BMPR2,CDC42,CRK,CTNNA1,CTNND1,DIAPH1,ECT2,FARP2,FER,FGFR1,FYN,HRAS,IGF1R,LATS1,LIMK1,LIMK2,MAGI1,MAGI2,MET,MYH10,MYL12B,NOTCH1,NOTCH4,NRAS,PAK1,PAK2,PAK3,PPM1L,PPP2CA,PPP2CB,PPP2R2D,PPP2R5A,PPP2R5C,PPP2R5D,PPP2R5E,PRKAA1,RAC1,RALA,RALB,RAP1A,RAP1B,RAP2B,RAPGEF1,ROCK1,STK11,STK4,TCF4,TCF7L1,TGFBR3,TIAM1,TNS1,VCL,WAS,YAP1
myeloid cells	MicroRNA Biogenesis Signaling Pathway	8.8	0.377	-1.806	ABL1,AGO2,AGO3,AGO4,AKT3,BRCA1,CSDE1,DDX19B,DDX5,DICER1,DNAJA2,EXOSC10,EXOSC3,FUS,HMOX1,HNRNPA2B1,HNRNPD,HRAS,HSP90AA1,HSPA8,IGF1,ILF2,ILF3,MAPK1,MAPK11,MTOR,NRAS,NUP160,NUP188,NUP214,NUP42,NUP43,NUP50,NUP54,NUP62,NUP88,NUP98,PIK3C2A,PIK3C3,PIK3CA,PIK3CD,PIK3R1,PIK3R4,PIK3R5,PIK3R6,PIWIL2,PNPT1,POLR2F,POM121/POM121C,PTGES3,RALA,RALB,RAP1A,RAP1B,RAP2B,SEC13,SMAD1,SMAD5,SMAD9,SRSF3,TARBP2,TGFB1,TSN…
myeloid cells	Actin Cytoskeleton Signaling	8.32	0.346	-1.1	ACTG1,ACTN1,APC,ARHGAP24,ARHGAP35,ARHGEF7,ARPC1A,ARPC2,ARPC4,ARPC5,BAIAP2,BRK1,CD14,CDC42,CRK,DIAPH1,DIAPH3,EZR,FGF13,GIT1,GNA12,GNG12,HRAS,ITGA1,ITGA11,ITGA3,ITGA5,ITGA6,ITGA8,ITGA9,ITGB5,LBP,LIMK1,LIMK2,MAPK1,MYH10,MYH13,MYL12B,MYL5,MYL6,MYL9,MYO10,MYO18A,NCKAP1L,NRAS,PAK1,PAK2,PAK3,PDGFC,PDGFD,PFN1,PIK3C2A,PIK3C3,PIK3CA,PIK3CD,PIK3R1,PIK3R4,PIK3R5,PIK3R6,PIP5K1A,PPP1R12A,PPP1R12B,PTK2,RAC1,RAL…
myeloid cells	Molecular Mechanisms of Cancer	8.19	0.3	#NUM!	ABL1,ACVR2A,ACVR2B,ACVRL1,ADCY4,ADCY9,AKT3,APC,APH1B,ARHGEF11,ARHGEF2,ARHGEF3,ARHGEF7,ATR,BCL2L1,BIRC2,BIRC3,BMP1,BMPR2,BRCA1,CASP10,CASP8,CCND1,CCND3,CDC42,CDK11A,CDK11B,CDK13,CDK14,CDK17,CHEK2,CREBBP,CRK,CTNNA1,CTNND1,E2F3,FOXO1,FYN,FZD4,FZD6,GAB2,GNA12,GNAI1,GNAL,GNAO1,GNB2,GNG12,GNG2,GNG7,GSK3B,GUCY1A1,HAT1,HDAC10,HDAC2,HDAC3,HDAC4,HDAC7,HHAT,HIF1A,HRAS,ITGA1,ITGA11,ITGA3,ITGA5,ITGA6,ITGA8,IT…
myeloid cells	Synaptogenesis Signaling Pathway	8.12	0.324	-3.919	ADCY4,ADCY9,AFDN,AKT3,AP2A2,AP2B1,AP2S1,ARHGEF7,ARPC1A,ARPC2,ARPC4,ARPC5,CACNA2D1,CACNB4,CADM1,CALM1 (includes others),CDC42,CDH12,CDH23,CHN1,CLASP2,COMP,CPLX1,CREB3L2,CREB5,CREBBP,CRK,CTNND1,EFNA1,EPHA2,EPHA3,EPHA4,EPHA6,EPHB1,EPHB2,EPHB4,FARP1,FYN,GOSR2,GPAA1,GRINA,GSK3B,GUCY1A1,HRAS,HSPA8,ITSN1,KALRN,LIMK1,MAP1B,MAPK1,MARCKS,MTOR,NAP1L1,NAPA,NAPB,NLGN2,NLGN4Y,NRAS,NRXN3,NSF,PAK1,PIK3C2A,PIK3C3…
myeloid cells	Renal Cell Carcinoma Signaling	8.06	0.474	-1.347	AKT3,ARNT,CDC42,CREBBP,CRK,CUL2,ELOC,ETS1,FH,HIF1A,HRAS,MAPK1,MET,NRAS,PAK1,PAK2,PAK3,PIK3C2A,PIK3C3,PIK3CA,PIK3CD,PIK3R1,PIK3R4,PIK3R5,PIK3R6,PTPN11,RAC1,RALA,RALB,RAP1A,RAP1B,RAP2B,RAPGEF1,RBX1,TGFB1,UBC,VEGFA
myeloid cells	Autophagy	7.97	0.352	1.053	AKT1S1,AKT3,ARNT,ATG10,ATG12,ATG14,ATG16L1,ATG2A,ATG2B,ATG3,ATG4B,ATG7,ATR,CALM1 (includes others),CREB3L2,CREB5,CREBBP,DAPK2,DRAM1,EIF2A,EIF2AK3,EPG5,FOXO1,FOXO3,GABARAPL1,GSK3B,HIF1A,IGF1,MAP1LC3B,MAP2K7,MAPK1,MAPK9,MTOR,MYD88,OPTN,PIK3C2A,PIK3C3,PIK3CA,PIK3CD,PIK3R1,PIK3R4,PIK3R5,PIK3R6,PLEKHM1,PPM1D,PPM1L,PPP2CA,PPP2CB,PPP2R2D,PPP2R5A,PPP2R5C,PPP2R5D,PPP2R5E,PPP3CA,PPP3R1,PRKAA1,PRKAR2B,RAB7B…
myeloid cells	Axonal Guidance Signaling	7.75	0.291	#NUM!	ABL1,ABLIM1,ABLIM2,ABLIM3,ADAM33,ADAM9,ADAMTS1,ADAMTS17,ADAMTS7,ADAMTS9,AKT3,ARHGEF11,ARHGEF7,ARPC1A,ARPC2,ARPC4,ARPC5,BAIAP2,BMP1,CDC42,CHMP1A,COPS5,CRK,CXCL12,EFNA1,EIF3H,EPHA2,EPHA3,EPHA4,EPHA6,EPHB1,EPHB2,EPHB4,FARP2,FES,FYN,FZD4,FZD6,GIT1,GLI2,GLI3,GNA12,GNAI1,GNAL,GNAO1,GNB2,GNG12,GNG2,GNG7,GSK3B,HRAS,IGF1,ITGA1,ITGA11,ITGA3,ITGA5,ITGA6,ITGA8,ITGA9,ITGB5,ITSN1,KALRN,LIMK1,LIMK2,LNPEP,LRRC4C…
myeloid cells	Ephrin Receptor Signaling	7.65	0.353	-1.98	ABL1,AKT3,ARPC1A,ARPC2,ARPC4,ARPC5,CDC42,CREB3L2,CREB5,CREBBP,CRK,CXCL12,DOK1,EFNA1,EPHA2,EPHA3,EPHA4,EPHA6,EPHB1,EPHB2,EPHB4,FYN,GNA12,GNAI1,GNAL,GNAO1,GNB2,GNG12,GNG2,GNG7,GRINA,HRAS,ITGA1,ITGA11,ITGA3,ITGA5,ITGA6,ITGA8,ITGA9,ITGB5,ITSN1,KALRN,LIMK1,LIMK2,MAP3K14,MAP4K4,MAPK1,NCK1,NRAS,PAK1,PAK2,PAK3,PDGFC,PDGFD,PTK2,PTPN11,RAC1,RALA,RALB,RAP1A,RAP1B,RAP2B,RAPGEF1,ROCK1,SDCBP,SHC1,SORBS1,STAT3,…
myeloid cells	VEGF Signaling	7.6	0.433	-1.567	ACTG1,ACTN1,AKT3,ARNT,BCL2L1,EIF1,EIF1AX,EIF2B4,EIF2B5,EIF2S1,EIF2S2,FLT1,FOXO1,FOXO3,HIF1A,HRAS,MAPK1,NRAS,PDGFC,PIK3C2A,PIK3C3,PIK3CA,PIK3CD,PIK3R1,PIK3R4,PIK3R5,PIK3R6,PLCG1,PRKCA,PRKCB,PTK2,PTPN11,RALA,RALB,RAP1A,RAP1B,RAP2B,ROCK1,SHC1,VCL,VEGFA,VEGFC
myeloid cells	fMLP Signaling in Neutrophils	7.46	0.395	-0.302	ARPC1A,ARPC2,ARPC4,ARPC5,CALM1 (includes others),CDC42,CYBB,FPR3,GNA12,GNAI1,GNAL,GNAO1,GNB2,GNG12,GNG2,GNG7,HRAS,ITPR2,MAPK1,NCF1,NCF2,NFATC1,NFATC4,NFKBIA,NFKBIB,NOX4,NRAS,PIK3C2A,PIK3C3,PIK3CA,PIK3CD,PIK3R1,PIK3R4,PIK3R5,PIK3R6,PLCB1,PLCB2,PPP3CA,PPP3R1,PRKCA,PRKCB,PRKCE,PRKD1,RAC1,RALA,RALB,RAP1A,RAP1B,RAP2B,RELB,WAS
myeloid cells	RAC Signaling	7.35	0.387	-0.905	ARPC1A,ARPC2,ARPC4,ARPC5,BAIAP2,BRK1,CD44,CDC42,CYBB,ELK4,HRAS,ITGA1,ITGA11,ITGA3,ITGA5,ITGA6,ITGA8,ITGA9,ITGB5,LIMK1,LIMK2,MAP2K7,MAP3K1,MAP3K11,MAPK1,NCF1,NCF2,NOX4,NRAS,PAK1,PAK2,PAK3,PARD3,PIK3C2A,PIK3C3,PIK3CA,PIK3CD,PIK3R1,PIK3R4,PIK3R5,PIK3R6,PIP4K2A,PIP5K1A,PTK2,RAC1,RALA,RALB,RAP1A,RAP1B,RAP2B,RELB,SH3RF1,TIAM1
myeloid cells	Virus Entry via Endocytic Pathways	7.18	0.402	#NUM!	ABL1,ACTG1,AP1B1,AP1G2,AP1M1,AP1S3,AP2A2,AP2B1,AP2S1,AP3S2,AP4B1,AP4E1,AP5M1,AP5Z1,CAV1,CDC42,DNM1,DNM2,FLNB,FYN,HLA-E,HLA-F,HRAS,ITGA5,ITGB5,ITSN1,MR1,NRAS,PIK3C2A,PIK3C3,PIK3CA,PIK3CD,PIK3R1,PIK3R4,PIK3R5,PIK3R6,PLCG1,PRKCA,PRKCB,PRKCE,PRKD1,RAC1,RALA,RALB,RAP1A,RAP1B,RAP2B
myeloid cells	PAK Signaling	7.18	0.402	-1.581	ARHGAP10,ARHGEF7,CDC42,EPHA3,GIT1,HRAS,ITGA1,ITGA11,ITGA3,ITGA5,ITGA6,ITGA8,ITGA9,ITGB5,LIMK1,LIMK2,MAPK1,MAPK9,MYL12B,MYL5,MYL6,MYL9,NCK1,NRAS,PAK1,PAK2,PAK3,PDGFC,PDGFD,PDGFRA,PDGFRB,PIK3C2A,PIK3C3,PIK3CA,PIK3CD,PIK3R1,PIK3R4,PIK3R5,PIK3R6,PTK2,RAC1,RALA,RALB,RAP1A,RAP1B,RAP2B,SHC1
myeloid cells	Non-Small Cell Lung Cancer Signaling	7.17	0.43	-2.2	ABL1,AKT3,CCND1,CCND3,E2F3,FHIT,FOXO3,HDAC10,HDAC2,HDAC3,HDAC4,HDAC7,HRAS,ITPR2,MAPK1,NRAS,PA2G4,PIK3C2A,PIK3C3,PIK3CA,PIK3CD,PIK3R1,PIK3R4,PIK3R5,PIK3R6,PLCG1,PRKCA,RALA,RALB,RAP1A,RAP1B,RAP2B,RASSF1,RASSF5,RBL1,RBL2,RXRA,SIN3A,STK4,TFDP1
myeloid cells	Regulation of eIF4 and p70S6K Signaling	7.11	0.358	-1.347	AGO2,AGO3,AGO4,AKT3,EIF1,EIF1AX,EIF2A,EIF2B4,EIF2B5,EIF2S1,EIF2S2,EIF3A,EIF3G,EIF3H,EIF3J,EIF3K,EIF3L,EIF4A1,EIF4A2,EIF4A3,HRAS,ITGA1,ITGA11,ITGA3,ITGA5,ITGA6,ITGA8,ITGA9,ITGB5,MAPK1,MAPK11,MKNK1,MTOR,NRAS,PAIP1,PIK3C2A,PIK3C3,PIK3CA,PIK3CD,PIK3R1,PIK3R4,PIK3R5,PIK3R6,PPM1L,PPP2CA,PPP2CB,PPP2R2D,PPP2R5A,PPP2R5C,PPP2R5D,PPP2R5E,RALA,RALB,RAP1A,RAP1B,RAP2B,RPS18,RPS24,RPS4X,RPS4Y1,RPS8,RPSA,SHC1
myeloid cells	Estrogen Receptor Signaling	7.1	0.297	-1.929	ADCY4,ADCY9,AKT3,CACNA1A,CACNA1C,CACNA1D,CACNA2D1,CACNA2D3,CACNB4,CAV1,CCNC,CCND1,CREB3L2,CREB5,CREBBP,CYC1,DDX5,EIF2B4,EIF2B5,FOXO1,FOXO3,GNA12,GNAI1,GNAL,GNAO1,GNB2,GNG12,GNG2,GNG7,GSK3B,GUCY1A1,HDAC3,HES1,HIF1A,HNRNPD,HRAS,HSP90AA1,IGF1,IGF1R,IGF2R,LEPR,LIMK1,LIMK2,MAPK1,MED1,MED12,MED12L,MED13,MED13L,MED23,MED24,MED4,MMP23B,MT-ND1,MT-ND3,MT-ND4,MTOR,MYL12B,MYL5,MYL6,MYL9,NCOA1,NCOR1,NDUFA10,N…
myeloid cells	Glioma Signaling	6.99	0.393	-2.121	ABL1,AKT3,CALM1 (includes others),CCND1,CCND3,E2F3,HDAC10,HDAC2,HDAC3,HDAC4,HDAC7,HRAS,IDH1,IDH3B,IGF1,IGF1R,IGF2R,MAPK1,MTOR,NRAS,PA2G4,PDGFC,PDGFD,PDGFRA,PDGFRB,PIK3C2A,PIK3C3,PIK3CA,PIK3CD,PIK3R1,PIK3R4,PIK3R5,PIK3R6,PLCG1,PRKCA,PRKCB,PRKCE,PRKD1,RALA,RALB,RAP1A,RAP1B,RAP2B,RBL1,RBL2,SHC1,SIN3A,TFDP1
myeloid cells	Germ Cell-Sertoli Cell Junction Signaling	6.97	0.361	#NUM!	A2M,ACTG1,ACTN1,AFDN,CDC42,CLINT1,CTNNA1,CTNND1,EPN1,EPN2,FER,HRAS,ILK,ITGA3,ITGA6,LAMC3,LIMK1,LIMK2,MAP2K7,MAP3K1,MAP3K11,MAP3K14,MAP3K6,MAP3K7,MAP3K8,MAPK1,MAPK9,MYO7A,NRAS,PAK1,PAK2,PAK3,PIK3C2A,PIK3C3,PIK3CA,PIK3CD,PIK3R1,PIK3R4,PIK3R5,PIK3R6,PTK2,RAB8B,RAC1,RALA,RALB,RAP1A,RAP1B,RAP2B,RHOB,RHOBTB1,RHOQ,RHOT1,SORBS1,TGFB1,TJP1,TNFRSF1A,TUBA1A,TUBA1C,TUBB6,VCL
myeloid cells	mTOR Signaling	6.89	0.341	-0.866	AKT1S1,AKT3,CDC42,DGKZ,EIF3A,EIF3G,EIF3H,EIF3J,EIF3K,EIF3L,EIF4A1,EIF4A2,EIF4A3,HIF1A,HMOX1,HRAS,MAPK1,MAPKAP1,MTOR,NRAS,PDGFC,PIK3C2A,PIK3C3,PIK3CA,PIK3CD,PIK3R1,PIK3R4,PIK3R5,PIK3R6,PLD3,PPM1L,PPP2CA,PPP2CB,PPP2R2D,PPP2R5A,PPP2R5C,PPP2R5D,PPP2R5E,PRKAA1,PRKCA,PRKCB,PRKCE,PRKD1,PRR5,RAC1,RALA,RALB,RAP1A,RAP1B,RAP2B,RHOB,RHOBTB1,RHOQ,RHOT1,RPS18,RPS24,RPS4X,RPS4Y1,RPS6KA2,RPS6KA4,RPS6KA5,RPS6KB2,…
myeloid cells	GP6 Signaling Pathway	6.86	0.39	-1.982	AKT3,APBB1IP,BTK,CALM1 (includes others),CERT1,COL12A1,COL15A1,COL1A1,COL26A1,COL27A1,COL3A1,COL4A1,COL4A2,COL5A1,COL6A3,FYB1,FYN,GSK3B,LAMA2,LAMA3,LAMA4,LAMA5,LAMB1,LAMB2,LAMC3,LCP2,NCK1,PIK3C2A,PIK3C3,PIK3CA,PIK3CD,PIK3R1,PIK3R4,PIK3R5,PIK3R6,PLCG1,PRKCA,PRKCB,PRKCE,PRKD1,PTK2,RAC1,RAP1B,RASGRP2,SYK,TLN1,VAV1,VAV3
myeloid cells	HGF Signaling	6.76	0.382	-1.406	AKT3,CCND1,CDC42,ELF4,ETS1,ETS2,HRAS,ITGA1,ITGA11,ITGA3,ITGA5,ITGA6,ITGA8,ITGA9,ITGB5,MAP2K7,MAP3K1,MAP3K11,MAP3K14,MAP3K6,MAP3K7,MAP3K8,MAPK1,MAPK9,MET,NRAS,PAK1,PIK3C2A,PIK3C3,PIK3CA,PIK3CD,PIK3R1,PIK3R4,PIK3R5,PIK3R6,PLCG1,PRKCA,PRKCB,PRKCE,PRKD1,PTK2,PTPN11,RAC1,RALA,RALB,RAP1A,RAP1B,RAP2B,RAPGEF1,STAT3
myeloid cells	Huntington's Disease Signaling	6.74	0.317	-2.722	AKT3,AP2A2,BCL2L1,CAPN10,CAPN2,CAPN3,CAPN5,CASP10,CASP2,CASP8,CREB3L2,CREB5,CREBBP,CTSD,DCTN1,DNM1,DNM1L,DNM2,DNM3,DYNC1I2,GLS,GNB2,GNG12,GNG2,GNG7,GOSR2,GPAA1,HDAC10,HDAC2,HDAC3,HDAC4,HDAC7,HIP1,HRAS,HSPA4,HSPA8,IGF1,IGF1R,MAP2K7,MAPK1,MAPK9,MTOR,NAPA,NAPB,NCOR1,NSF,PIK3C2A,PIK3C3,PIK3CA,PIK3CD,PIK3R1,PIK3R4,PIK3R5,PIK3R6,PLCB1,PLCB2,POLR2F,PRKCA,PRKCB,PRKCE,PRKD1,PSMA3,PSMA6,PSMB1,PSMB3,PSMC1,P…
myeloid cells	Paxillin Signaling	6.3	0.396	-1.521	ACTG1,ACTN1,ARF6,ARHGEF7,CDC42,CRK,HRAS,ITGA1,ITGA11,ITGA3,ITGA5,ITGA6,ITGA8,ITGA9,ITGB5,MAPK1,MAPK11,MAPK9,NCK1,NRAS,PAK1,PAK2,PAK3,PIK3C2A,PIK3C3,PIK3CA,PIK3CD,PIK3R1,PIK3R4,PIK3R5,PIK3R6,PTK2,PTPN12,RAC1,RALA,RALB,RAP1A,RAP1B,RAP2B,TLN1,TLN2,VCL
myeloid cells	Senescence Pathway	6.17	0.306	-1.118	ACVR2A,ACVR2B,AKT3,ANAPC1,ANAPC7,ATR,BHLHE40,BMPR2,CACNA1A,CACNA1C,CACNA1D,CACNA2D1,CACNA2D3,CACNB4,CALM1 (includes others),CAPN10,CAPN2,CAPN3,CAPN5,CBX7,CCND1,CCND3,CDC16,CDC27,CHEK2,CREBBP,DMTF1,E2F3,ELF4,ETS1,ETS2,FOXO3,FZR1,HRAS,IKBKB,ITPR2,MAP2K7,MAP3K7,MAPK1,MAPKAPK2,MAPKAPK5,MTOR,NF1,NFATC1,NFATC4,NRAS,PARP1,PCGF6,PDHA1,PDK3,PHF19,PIK3C2A,PIK3C3,PIK3CA,PIK3CD,PIK3R1,PIK3R4,PIK3R5,PIK3R6,PP…
myeloid cells	Fcγ Receptor-mediated Phagocytosis in Macrophages and Monocytes	6.16	0.409	-0.649	ACTG1,AKT3,ARF6,ARPC1A,ARPC2,ARPC4,ARPC5,CDC42,CRK,EZR,FCGR2A,FYB1,FYN,GAB2,HMOX1,LCP2,MAPK1,MYO5A,NCF1,NCK1,PAK1,PIK3R1,PIP5K1A,PLCG1,PLD3,PRKCA,PRKCB,PRKCE,PRKD1,RAB11B,RAC1,RPS6KB2,SYK,TLN1,TLN2,VAV1,VAV3,WAS
myeloid cells	Macropinocytosis Signaling	6.15	0.434	-1.347	ARF6,CD14,CDC42,CSF1R,HRAS,ITGA5,ITGB5,MET,NRAS,PAK1,PDGFC,PDGFD,PIK3C2A,PIK3C3,PIK3CA,PIK3CD,PIK3R1,PIK3R4,PIK3R5,PIK3R6,PLCG1,PRKCA,PRKCB,PRKCE,PRKD1,RAB5A,RAC1,RALA,RALB,RAP1A,RAP1B,RAP2B,USP6NL
myeloid cells	UVA-Induced MAPK Signaling	6.09	0.402	-0.577	BCL2L1,HRAS,MAPK1,MAPK11,MAPK9,MTOR,NRAS,PARP1,PARP10,PARP14,PARP15,PARP9,PDIA3,PIK3C2A,PIK3C3,PIK3CA,PIK3CD,PIK3R1,PIK3R4,PIK3R5,PIK3R6,PLCB1,PLCB2,PLCG1,PLCL1,PRKCA,RALA,RALB,RAP1A,RAP1B,RAP2B,RPS6KA2,RPS6KA4,RPS6KA5,RPS6KB2,RPS6KC1,SMPD4,TNKS,TNKS2
myeloid cells	Telomerase Signaling	5.97	0.39	-1.461	ABL1,AKT3,ELF4,ETS1,ETS2,HDAC10,HDAC2,HDAC3,HDAC4,HDAC7,HRAS,HSP90AA1,IL2RG,MAPK1,NRAS,PIK3C2A,PIK3C3,PIK3CA,PIK3CD,PIK3R1,PIK3R4,PIK3R5,PIK3R6,PPM1L,PPP2CA,PPP2CB,PPP2R2D,PPP2R5A,PPP2R5C,PPP2R5D,PPP2R5E,PTGES3,RALA,RALB,RAP1A,RAP1B,RAP2B,SHC1,TERF2,TERF2IP,TPP1
myeloid cells	Apoptosis Signaling	5.9	0.392	1.521	ACIN1,BCL2L1,BIRC2,BIRC3,CAPN10,CAPN2,CAPN3,CAPN5,CASP10,CASP2,CASP8,CYC1,DFFB,ELP1,HRAS,HTRA2,IKBKB,LMNA,MAP2K7,MAP3K14,MAP4K4,MAPK1,MCL1,NFKBIA,NFKBIB,NRAS,PARP1,PLCG1,PRKCA,PRKCE,RALA,RALB,RAP1A,RAP1B,RAP2B,RELB,ROCK1,SPTAN1,TNFRSF1A,XIAP
myeloid cells	Hepatic Fibrosis Signaling Pathway	5.85	0.283	-0.606	ACVR2A,ACVR2B,AKT3,APC,BMPR2,CACNA1A,CACNA1C,CACNA1D,CACNA2D1,CACNA2D3,CACNB4,CALM1 (includes others),CCND1,CDC42,COL1A1,COL3A1,CREB3L2,CREB5,CREBBP,CSNK1A1,CSNK1D,CSNK1G1,CSNK1G2,CYBB,FGFR1,FLT1,FOXO1,FZD4,FZD6,GLI2,GLI3,GNAI1,GSK3B,HIF1A,HRAS,IKBKB,IL17RA,IL18,IL1R2,IRAK1,IRAK2,ITGA1,ITGA11,ITGA3,ITGA5,ITGA6,ITGA8,ITGA9,ITGB5,LEPR,LRP5,MAP2K7,MAP3K7,MAPK1,MAPK11,MAPK9,MTOR,MYD88,MYL12B,MYL5,MYL…
myeloid cells	LPS-stimulated MAPK Signaling	5.82	0.412	-0.18	CD14,CDC42,ELP1,HRAS,IKBKB,LBP,MAP3K14,MAP3K7,MAPK1,MAPK11,MAPK9,NFKBIA,NFKBIB,NRAS,PAK1,PIK3C2A,PIK3C3,PIK3CA,PIK3CD,PIK3R1,PIK3R4,PIK3R5,PIK3R6,PRKCA,PRKCB,PRKCE,PRKD1,RAC1,RALA,RALB,RAP1A,RAP1B,RAP2B,RELB,TLR4
myeloid cells	Myelination Signaling Pathway	5.81	0.297	-2.155	ACVR2A,ACVR2B,ACVRL1,AKT1S1,AKT3,APC,APH1B,ARF6,ARHGAP35,ARHGAP5,ARHGAP9,BACE1,BMP1,BMPR2,CALM1 (includes others),CDC42,CHD7,CREB3L2,CREB5,CREBBP,DAG1,DLC1,ERBB3,FGFR1,FYN,FZD4,FZD6,GLI2,GLI3,GSK3B,HDAC10,HDAC2,HDAC3,HDAC4,HDAC7,HRAS,IGF1,IGF1R,IGF2R,ILK,ITGA3,ITGA6,ITGB5,LAMA2,LAMA3,LAMA4,LAMA5,LAMB1,LAMB2,LAMC3,MAPK1,MTOR,NDRG1,NFATC1,NFATC4,NOTCH1,NRAS,PDGFC,PDGFD,PDGFRA,PDGFRB,PIK3C2A,PIK3C3,…
myeloid cells	Pulmonary Fibrosis Idiopathic Signaling Pathway	5.68	0.295	-2.269	ACTG1,ACVR2A,ACVR2B,ADAMTS1,AKT3,AXL,BMPR2,CAV1,CCND1,CERT1,COL12A1,COL15A1,COL1A1,COL26A1,COL27A1,COL3A1,COL4A1,COL4A2,COL5A1,COL6A3,CREBBP,CXCL12,EPHB4,EZH1,FGFR1,FOXO1,FOXO3,FZD4,FZD6,GLI2,GNA12,GSK3B,HES1,HRAS,IL11RA,IL13RA1,IL17RA,IL6ST,ILK,LATS1,LPAR1,MAP3K7,MAPK1,MAPK11,MAPK9,MMP23B,MTOR,MUC1,NOTCH1,NOTCH4,NOX4,NRAS,PDGFC,PDGFD,PDGFRA,PDGFRB,PEX13,PIK3C2A,PIK3C3,PIK3CA,PIK3CD,PIK3R1,PIK3R4…
myeloid cells	NGF Signaling	5.6	0.37	-0.949	AKT3,CDC42,CREB3L2,CREB5,CREBBP,CRK,HRAS,IKBKB,MAP3K1,MAP3K11,MAP3K14,MAP3K6,MAP3K7,MAP3K8,MAPK1,MAPK9,NRAS,PIK3C2A,PIK3C3,PIK3CA,PIK3CD,PIK3R1,PIK3R4,PIK3R5,PIK3R6,PLCG1,PTPN11,RAC1,RALA,RALB,RAP1A,RAP1B,RAP2B,RELB,ROCK1,RPS6KA2,RPS6KA4,RPS6KA5,RPS6KB2,RPS6KC1,SHC1,SHC2,SMPD4,TRIO
myeloid cells	Role of NFAT in Cardiac Hypertrophy	5.6	0.318	-2.474	ADCY4,ADCY9,AKT3,CABIN1,CACNA1A,CACNA1C,CACNA1D,CACNA2D1,CACNA2D3,CACNB4,CALM1 (includes others),CSNK1A1,GNAI1,GNB2,GNG12,GNG2,GNG7,GSK3B,GUCY1A1,HDAC10,HDAC2,HDAC3,HDAC4,HDAC7,HRAS,IGF1,IGF1R,IL6ST,ITPR2,MAP2K7,MAP3K1,MAP3K7,MAPK1,MAPK11,MAPK9,MEF2C,MEF2D,NFATC4,NRAS,PDIA3,PIK3C2A,PIK3C3,PIK3CA,PIK3CD,PIK3R1,PIK3R4,PIK3R5,PIK3R6,PLCB1,PLCB2,PLCG1,PLCL1,PPP3CA,PPP3R1,PRKAR2B,PRKCA,PRKCB,PRKCE,PRK…
myeloid cells	Ephrin A Signaling	5.55	0.489	#NUM!	CDC42,EFNA1,EPHA2,EPHA3,EPHA4,EPHA6,FYN,LIMK1,PAK1,PIK3C2A,PIK3C3,PIK3CA,PIK3CD,PIK3R1,PIK3R4,PIK3R5,PIK3R6,PTK2,PTPN11,RAC1,ROCK1,VAV1,VAV3
myeloid cells	EIF2 Signaling	5.28	0.316	-1.372	AGO2,AGO3,AGO4,AKT3,CCND1,CDK11A,EIF1,EIF1AX,EIF2A,EIF2AK1,EIF2AK3,EIF2AK4,EIF2B4,EIF2B5,EIF2S1,EIF2S2,EIF3A,EIF3G,EIF3H,EIF3J,EIF3K,EIF3L,EIF4A1,EIF4A2,EIF4A3,GSK3B,HRAS,IGF1R,MAPK1,NOX4,NRAS,PAIP1,PIK3C2A,PIK3C3,PIK3CA,PIK3CD,PIK3R1,PIK3R4,PIK3R5,PIK3R6,PPP1CA,PPP1R15A,RALA,RALB,RAP1A,RAP1B,RAP2B,RPL10A,RPL11,RPL13A,RPL17,RPL22,RPL3,RPL32,RPL37,RPL5,RPL7A,RPL7L1,RPS18,RPS24,RPS4X,RPS4Y1,RPS8,RP…
myeloid cells	Semaphorin Neuronal Repulsive Signaling Pathway	5.25	0.345	1.732	AKT3,CD44,DPYSL3,FARP1,FARP2,FES,FYN,GSK3B,GUCY1A1,ITGA1,ITGA11,ITGA3,ITGA5,ITGA6,ITGA8,ITGA9,ITGB5,LIMK1,LIMK2,MAP2K7,MICAL1,MYL12B,MYL5,MYL6,MYL9,NRP2,PAK1,PAK2,PAK3,PDE4A,PDE4B,PIK3C2A,PIK3C3,PIK3CA,PIK3CD,PIK3R1,PIK3R4,PIK3R5,PIK3R6,PLCG1,PLXNB1,PLXND1,PPP1R12A,PPP1R12B,PRKAR2B,PRKG1,RAC1,ROCK1,SEMA6D,STK11
myeloid cells	Prostate Cancer Signaling	5.25	0.369	#NUM!	ABL1,AKT3,CCND1,CREB3L2,CREB5,CREBBP,E2F3,FOXO1,GSK3B,GSTP1,HDAC10,HDAC2,HDAC3,HDAC4,HDAC7,HRAS,HSP90AA1,MAPK1,MTOR,NFKBIA,NFKBIB,NRAS,PA2G4,PIK3C2A,PIK3C3,PIK3CA,PIK3CD,PIK3R1,PIK3R4,PIK3R5,PIK3R6,RALA,RALB,RAP1A,RAP1B,RAP2B,RBL1,RBL2,RELB,SIN3A,TFDP1
myeloid cells	CSDE1 Signaling Pathway	5.24	0.455	-0.853	AGO2,AGO3,AGO4,AKT3,CCND3,CDK11A,CDK11B,CNOT6,CSDE1,DCP1A,DCP2,EDC4,FUS,HNRNPC,HNRNPD,LSM14A,PABPN1,PAIP1,PIWIL2,PUM1,RAC1,SYNCRIP,TGFB1,TNC,TRIO
myeloid cells	IL-3 Signaling	5.19	0.405	-1.414	AKT3,FOXO1,GAB2,HRAS,IL3RA,MAPK1,NRAS,PAK1,PIK3C2A,PIK3C3,PIK3CA,PIK3CD,PIK3R1,PIK3R4,PIK3R5,PIK3R6,PPP3CA,PPP3R1,PRKCA,PRKCB,PRKCE,PRKD1,RAC1,RALA,RALB,RAP1A,RAP1B,RAP2B,RAPGEF1,SHC1,STAT3,STAT5A
myeloid cells	Angiopoietin Signaling	5.13	0.408	-0.426	AKT3,CRK,DOK2,ELP1,FOXO1,HRAS,IKBKB,NCK1,NFKBIA,NFKBIB,NRAS,PAK1,PAK2,PAK3,PIK3C2A,PIK3C3,PIK3CA,PIK3CD,PIK3R1,PIK3R4,PIK3R5,PIK3R6,PTK2,PTPN11,RALA,RALB,RAP1A,RAP1B,RAP2B,RELB,STAT5A
myeloid cells	Clathrin-mediated Endocytosis Signaling	5.11	0.316	#NUM!	ACTG1,AP1B1,AP1G2,AP1M1,AP1S3,AP2A2,AP2B1,AP2S1,AP3S2,AP4B1,AP4E1,AP5M1,AP5Z1,APOD,ARF6,ARPC1A,ARPC2,ARPC4,ARPC5,ARRB1,CDC42,DAB2,DNM1,DNM1L,DNM2,DNM3,EPHB2,EPN1,EPS15,FGF13,HIP1,HSPA8,IGF1,ITGA5,ITGB5,LDLR,MET,MYO1E,MYO6,PDGFC,PDGFD,PICALM,PIK3C2A,PIK3C3,PIK3CA,PIK3CD,PIK3R1,PIK3R4,PIK3R5,PIK3R6,PPP3CA,PPP3R1,RAB11B,RAB4B,RAB5A,RAB5B,RAC1,SH3GL1,SH3GLB2,SNX9,STON2,SYNJ1,UBC,VEGFA,VEGFC
myeloid cells	IL-8 Signaling	5.11	0.316	-0.405	AKT3,BCL2L1,CCND1,CCND3,CDC42,CYBB,ELP1,FLT1,GNA12,GNAI1,GNAL,GNAO1,GNB2,GNG12,GNG2,GNG7,HMOX1,HRAS,IKBKB,IRAK1,IRAK2,LIMK1,LIMK2,MAP4K4,MAPK1,MAPK9,MTOR,MYL12B,MYL9,NCF1,NCF2,NFKBIA,NFKBIB,NOX4,NRAS,PAK2,PDGFC,PIK3C2A,PIK3C3,PIK3CA,PIK3CD,PIK3R1,PIK3R4,PIK3R5,PIK3R6,PLCB2,PLD3,PRKCA,PRKCB,PRKCE,PRKD1,PTK2,RAC1,RALA,RALB,RAP1A,RAP1B,RAP2B,RHOB,RHOBTB1,RHOQ,RHOT1,ROCK1,VEGFA,VEGFC
myeloid cells	Protein Ubiquitination Pathway	5.1	0.299	#NUM!	AMFR,ANAPC1,BAP1,BIRC2,BIRC3,BRCA1,BTRC,CUL2,DNAJA1,DNAJB11,DNAJC11,DNAJC13,DNAJC17,DNAJC18,DNAJC3,DNAJC8,DNAJC9,ELOC,FZR1,HLA-E,HLA-F,HSP90AA1,HSPA12A,HSPA4,HSPA8,MR1,PAN2,PRKN,PSMA3,PSMA6,PSMB1,PSMB3,PSMC1,PSMC2,PSMC4,PSMC5,PSMC6,PSMD1,PSMD11,PSMD3,PSMD7,RBX1,SACS,SASS6,SKP1,SMURF1,UBA1,UBC,UBE2B,UBE2E1,UBE2E2,UBE2E3,UBE2F,UBE2G1,UBE2G2,UBE2H,UBE2I,UBE2J2,UBE2N,UBE2Q2,UBE2R2,UBE3A,UBE3B,UBE4A,U…
myeloid cells	Death Receptor Signaling	5.1	0.383	1.219	ACIN1,ACTG1,ARHGDIB,BIRC2,BIRC3,CASP10,CASP2,CASP8,CYC1,DFFB,ELP1,HTRA2,IKBKB,LIMK1,LMNA,MAP2K7,MAP3K14,MAP4K4,NFKBIA,NFKBIB,PARP1,PARP10,PARP14,PARP15,PARP9,RELB,ROCK1,SPTAN1,TNFRSF10B,TNFRSF1A,TNFRSF25,TNFSF12,TNKS,TNKS2,TRADD,XIAP
myeloid cells	CNTF Signaling	5.07	0.446	-1	HRAS,IL6ST,MAPK1,MTOR,NRAS,PIK3C2A,PIK3C3,PIK3CA,PIK3CD,PIK3R1,PIK3R4,PIK3R5,PIK3R6,PTPN11,RALA,RALB,RAP1A,RAP1B,RAP2B,RPS6KA2,RPS6KA4,RPS6KA5,RPS6KB2,STAT3,TYK2
myeloid cells	PTEN Signaling	5.05	0.338	2.777	AKT3,BCL2L1,BMPR2,CCND1,CDC42,CNKSR3,ELP1,FGFR1,FLT1,FOXO1,FOXO3,GHR,GSK3B,HRAS,IGF1R,IGF2R,IKBKB,ILK,ITGA1,ITGA11,ITGA3,ITGA5,ITGA6,ITGA8,ITGA9,ITGB5,MAGI1,MAGI2,MAGI3,MAPK1,NRAS,PDGFRA,PDGFRB,PIK3CA,PIK3CD,PIK3R1,PIK3R5,PREX2,PTK2,RAC1,RALA,RALB,RAP1A,RAP1B,RAP2B,RELB,RPS6KB2,SHARPIN,SHC1,SYNJ1,TGFBR3
myeloid cells	PPARα/RXRα Activation	5.02	0.322	0.617	ABCA1,ACVR2A,ACVR2B,ADCY4,ADCY9,AP2A2,BMPR2,CAND1,CD36,CKAP5,CLOCK,CPT1B,CREBBP,ELP1,GHR,GPD2,GUCY1A1,HRAS,HSP90AA1,IKBKB,IL1R2,ITGB5,MAP2K7,MAP3K14,MAP3K7,MAP4K4,MAPK1,MED1,MED12,MED23,MED24,MEF2C,NCOA6,NCOR1,NFKBIA,NFKBIB,NR2C2,NRAS,PDIA3,PLCB1,PLCB2,PLCG1,PLCL1,PPARA,PRKAA1,PRKAR2B,PRKCA,PRKCB,RALA,RALB,RAP1A,RAP1B,RAP2B,RELB,RXRA,SHC1,SLC27A1,TGFB1,TGFBR3
myeloid cells	Protein Kinase A Signaling	4.99	0.277	-1.627	ADCY4,ADCY9,AKAP17A,AKAP6,AKAP7,ANAPC1,ANAPC7,APEX1,CALM1 (includes others),CDC16,CDC27,CREB3L2,CREB5,CREBBP,CREM,DUSP18,DUSP22,DUSP6,EYA2,FLNB,GDPD1,GDPD3,GLI3,GNAI1,GNB2,GNG12,GNG2,GNG7,GSK3B,GUCY1A1,H1-10,H3-3A/H3-3B,HHAT,ITPR2,MAP3K1,MAPK1,MPPED2,MYH10,MYL12B,MYL5,MYL6,MYL9,NFATC1,NFATC4,NFKBIA,NFKBIB,PDE10A,PDE2A,PDE3A,PDE4A,PDE4B,PDE5A,PDE6D,PDE7B,PDIA3,PGP,PHKA2,PHKG2,PLCB1,PLCB2,PLCG1,PLC…
myeloid cells	Chronic Myeloid Leukemia Signaling	4.97	0.296	-2.012	ABL1,AKT1S1,AKT3,ALOX15,BCL2L1,CALM1 (includes others),CCND1,CCND3,CRK,E2F3,FOXO3,FZD4,FZD6,GAB2,GLI2,GLI3,GSK3B,HDAC10,HDAC2,HDAC3,HDAC4,HDAC7,HES1,HRAS,HSP90AA1,IKBKB,MAPK1,MCL1,MECOM,MSI2,MTOR,NFATC1,NFATC4,NOTCH1,NOTCH4,NRAS,PA2G4,PCBP2,PDIA3,PIK3C2A,PIK3C3,PIK3CA,PIK3CD,PIK3R1,PIK3R4,PIK3R5,PIK3R6,PLCB1,PLCB2,PLCG1,PLCL1,PPP3CA,PPP3R1,PRKAA1,PTCH1,PTPN11,RAC1,RALA,RALB,RAP1A,RAP1B,RAP2B,RBL1…
myeloid cells	Cardiac Hypertrophy Signaling (Enhanced)	4.89	0.263	-2.025	ACVR2A,ACVR2B,ADCY4,ADCY9,AKT3,APEX1,ATF6,ATP2A2,BMPR2,CACNA1A,CACNA1C,CACNA1D,CACNA2D1,CACNA2D3,CACNB4,CALM1 (includes others),CYBB,DIAPH1,DIAPH3,DLG1,EDA,EIF2B4,EIF2B5,FGF13,FGFR1,FZD4,FZD6,GDPD1,GDPD3,GHR,GNA12,GNAI1,GNB2,GNG12,GNG2,GNG7,GSK3B,GUCY1A1,HDAC10,HDAC2,HDAC3,HDAC4,HDAC7,HRAS,IGF1,IGF1R,IKBKB,IL10RA,IL10RB,IL11RA,IL13RA1,IL15,IL17RA,IL18,IL1R2,IL2RG,IL3RA,IL6ST,ITGA1,ITGA11,ITGA3,IT…
myeloid cells	Natural Killer Cell Signaling	4.87	0.316	0.516	AKT3,CDC42,COL1A1,COL3A1,FCGR2A,FYN,HLA-E,HLA-F,HRAS,HSPA4,HSPA8,IL15,IL18,LAIR1,LCP2,LIMK1,LIMK2,MAP3K1,MAP3K11,MAP3K14,MAP3K6,MAP3K7,MAP3K8,MAPK1,MAPK11,MICA,MTOR,MYD88,NCK1,NFATC1,NFATC4,NRAS,PAK1,PAK2,PAK3,PIK3C2A,PIK3C3,PIK3CA,PIK3CD,PIK3R1,PIK3R4,PIK3R5,PIK3R6,PLCG1,PTPN11,PVR,RAC1,RALA,RALB,RAP1A,RAP1B,RAP2B,RASSF5,RELB,ROCK1,SYK,TYK2,TYROBP,VAV1,VAV3,WAS
myeloid cells	NF-κB Activation by Viruses	4.85	0.397	-1.095	AKT3,ELP1,HRAS,IKBKB,ITGA3,ITGA6,MAP3K1,MAP3K14,MAPK1,NFKBIA,NFKBIB,NRAS,PIK3C2A,PIK3C3,PIK3CA,PIK3CD,PIK3R1,PIK3R4,PIK3R5,PIK3R6,PRKCA,PRKCB,PRKCE,PRKD1,RALA,RALB,RAP1A,RAP1B,RAP2B,RELB,TNFRSF14
myeloid cells	CXCR4 Signaling	4.77	0.325	0.295	ADCY4,ADCY9,AKT3,ARHGEF11,CDC42,CRK,CXCL12,GNA12,GNAI1,GNAL,GNAO1,GNB2,GNG12,GNG2,GNG7,GUCY1A1,HRAS,ITPR2,MAPK1,MAPK9,MYL12B,MYL5,MYL6,MYL9,NRAS,PAK1,PAK2,PAK3,PIK3C2A,PIK3C3,PIK3CA,PIK3CD,PIK3R1,PIK3R4,PIK3R5,PIK3R6,PLCB1,PLCB2,PRKCA,PRKCB,PRKCE,PRKD1,PTK2,RAC1,RALA,RALB,RAP1A,RAP1B,RAP2B,RHOB,RHOBTB1,RHOQ,RHOT1,ROCK1
myeloid cells	HER-2 Signaling in Breast Cancer	4.77	0.305	-2.562	AKT1S1,AKT3,ARF3,ARF6,CCND1,CDC42,COPS6,COX10,COX15,COX7A2L,DDX19B,ELF4,ERBB3,ETS1,ETS2,FCER1A,FOXO1,FOXO3,FYN,GSK3B,HRAS,IKBKB,ITGB5,KPNB1,MAPK1,MT-CO2,MTOR,NFKBIA,NFKBIB,NRAS,NUP160,NUP188,NUP214,NUP42,NUP43,NUP50,NUP54,NUP62,NUP88,NUP98,PARD3,PIK3C2A,PIK3C3,PIK3CA,PIK3CD,PIK3R1,PIK3R4,PIK3R5,PIK3R6,PLCG1,POM121/POM121C,PRKCA,PRKCB,PRKCE,PRKD1,RALA,RALB,RAP1A,RAP1B,RAP2B,RBL1,RBL2,RELB,RPS6KB2,…
myeloid cells	Cardiac Hypertrophy Signaling	4.65	0.295	-0.384	ADCY4,ADCY9,CACNA1A,CACNA1C,CACNA1D,CACNA2D1,CACNA2D3,CACNB4,CALM1 (includes others),CDC42,CREBBP,EIF2B4,EIF2B5,GNA12,GNAI1,GNAL,GNAO1,GNB2,GNG12,GNG2,GNG7,GSK3B,GUCY1A1,HRAS,IGF1,IGF1R,MAP2K7,MAP3K1,MAP3K11,MAP3K14,MAP3K6,MAP3K7,MAP3K8,MAPK1,MAPK11,MAPK9,MAPKAPK2,MEF2C,MEF2D,MTOR,MYL12B,MYL5,MYL6,MYL9,NFATC4,NRAS,PDIA3,PIK3C2A,PIK3C3,PIK3CA,PIK3CD,PIK3R1,PIK3R4,PIK3R5,PIK3R6,PLCB1,PLCB2,PLCG1,PL…
myeloid cells	Production of Nitric Oxide and Reactive Oxygen Species in Macrophages	4.63	0.314	1.54	AKT3,APOD,CDC42,CREBBP,CYBA,CYBB,ELP1,IKBKB,MAP2K7,MAP3K1,MAP3K11,MAP3K14,MAP3K6,MAP3K7,MAP3K8,MAPK1,MAPK11,MAPK9,NCF1,NCF2,NCF4,NFKBIA,NFKBIB,PIK3C2A,PIK3C3,PIK3CA,PIK3CD,PIK3R1,PIK3R4,PIK3R5,PIK3R6,PLCG1,PPARA,PPM1L,PPP1CA,PPP1R10,PPP1R12A,PPP2CA,PPP2CB,PPP2R5A,PPP2R5C,PPP2R5D,PPP2R5E,PRKCA,PRKCB,PRKCE,PRKD1,RAC1,RAP1A,RAP1B,RELB,RHOB,RHOBTB1,RHOQ,RHOT1,SIRPA,TLR4,TNFRSF1A,TYK2
myeloid cells	PEDF Signaling	4.55	0.381	-0.756	AKT3,ARHGAP22,BCL2L1,CASP8,DOCK3,HRAS,IKBKB,MAPK1,MAPK11,NFKBIA,NFKBIB,NRAS,PIK3C2A,PIK3C3,PIK3CA,PIK3CD,PIK3R1,PIK3R4,PIK3R5,PIK3R6,PNPLA2,RAC1,RALA,RALB,RAP1A,RAP1B,RAP2B,RELB,ROCK1,TCF4,TCF7L1,ZEB1
myeloid cells	Thrombopoietin Signaling	4.5	0.413	-1.569	GAB2,HRAS,MAPK1,NRAS,PIK3C2A,PIK3C3,PIK3CA,PIK3CD,PIK3R1,PIK3R4,PIK3R5,PIK3R6,PLCG1,PRKCA,PRKCB,PRKCE,PRKD1,PTPN11,RALA,RALB,RAP1A,RAP1B,RAP2B,SHC1,STAT3,STAT5A
myeloid cells	Mouse Embryonic Stem Cell Pluripotency	4.49	0.359	-2.333	AKT3,APC,BMPR2,CREBBP,FZD4,FZD6,GSK3B,HRAS,ID1,IL6ST,MAP3K7,MAPK1,MAPK11,NRAS,PIK3C2A,PIK3C3,PIK3CA,PIK3CD,PIK3R1,PIK3R4,PIK3R5,PIK3R6,PTPN11,RALA,RALB,RAP1A,RAP1B,RAP2B,SMAD1,SMAD5,SMAD9,STAT3,TAB1,TCF4,TCF7L1,TYK2,XIAP
myeloid cells	Signaling by Rho Family GTPases	4.49	0.291	-0.788	ACTG1,ARHGEF11,ARHGEF2,ARHGEF3,ARHGEF7,ARPC1A,ARPC2,ARPC4,ARPC5,BAIAP2,CDC42,CDH12,CDH23,CLIP1,CYBB,DIAPH3,EZR,GNA12,GNAI1,GNAL,GNAO1,GNB2,GNG12,GNG2,GNG7,ITGA1,ITGA11,ITGA3,ITGA5,ITGA6,ITGA8,ITGA9,ITGB5,LIMK1,LIMK2,MAP2K7,MAP3K11,MAPK1,MAPK9,MYL12B,MYL5,MYL6,MYL9,NCF1,NCF2,NOX4,PAK1,PAK2,PAK3,PARD3,PIK3C2A,PIK3C3,PIK3CA,PIK3CD,PIK3R1,PIK3R4,PIK3R5,PIK3R6,PIP4K2A,PIP5K1A,PKN1,PPP1R12A,PPP1R12B,PP…
myeloid cells	FLT3 Signaling in Hematopoietic Progenitor Cells	4.47	0.383	-2.043	AKT3,CREB3L2,CREB5,CREBBP,FLT3LG,GAB2,HRAS,MAPK1,MAPK11,MTOR,NRAS,PIK3C2A,PIK3C3,PIK3CA,PIK3CD,PIK3R1,PIK3R4,PIK3R5,PIK3R6,PTPN11,RALA,RALB,RAP1A,RAP1B,RAP2B,RPS6KA2,RPS6KA4,RPS6KA5,SHC1,STAT3,STAT5A
myeloid cells	ERK/MAPK Signaling	4.46	0.302	-1.722	CREB3L2,CREB5,CREBBP,CRK,DUSP6,ELF4,ETS1,ETS2,FYN,H3-3A/H3-3B,HRAS,ITGA1,ITGA11,ITGA3,ITGA5,ITGA6,ITGA8,ITGA9,ITGB5,MAPK1,MAPKAPK5,MKNK1,NFATC1,NRAS,PAK1,PAK2,PAK3,PIK3C2A,PIK3C3,PIK3CA,PIK3CD,PIK3R1,PIK3R4,PIK3R5,PIK3R6,PLCG1,PPM1L,PPP1CA,PPP1R10,PPP1R12A,PPP2CA,PPP2CB,PPP2R5A,PPP2R5C,PPP2R5D,PPP2R5E,PRKAR2B,PRKCA,PRKCB,PRKCE,PTK2,RAC1,RALA,RALB,RAP1A,RAP1B,RAP2B,RAPGEF1,RAPGEF4,RPS6KA4,RPS6KA5,…
myeloid cells	Role of Tissue Factor in Cancer	4.43	0.348	#NUM!	AKT3,ARRB1,BCL2L1,CDC42,FYN,GNA12,HRAS,ITGA3,ITGA6,LIMK1,LIMK2,MAPK1,MAPK11,MTOR,NRAS,PAK1,PIK3C2A,PIK3C3,PIK3CA,PIK3CD,PIK3R1,PIK3R4,PIK3R5,PIK3R6,PLAUR,PLCB1,PRKCA,PTPN11,RAC1,RALA,RALB,RAP1A,RAP1B,RAP2B,RPS6KA2,RPS6KA4,RPS6KA5,STAT5A,VEGFA,VEGFC
myeloid cells	Role Of Osteoclasts In Rheumatoid Arthritis Signaling Pathway	4.4	0.284	0.788	ACP5,ADAM33,ADAM9,AKT3,BIRC2,BIRC3,BLNK,BTK,CALM1 (includes others),CCND1,CDC42,CERT1,COL12A1,COL15A1,COL1A1,COL26A1,COL27A1,COL3A1,COL4A1,COL4A2,COL5A1,COL6A3,CREB3L2,CREB5,CREBBP,CSF1R,CTNNA1,ELP1,FCGR2A,FCGR2B,FOXO1,FOXO3,GSK3B,HRAS,IKBKB,IL18,IL1R2,IL7,ITGA5,LCP2,MAP2K7,MAP3K14,MAP3K7,MAPK1,MAPK11,MAPK9,MMP23B,NFATC1,NFKBIA,NFKBIB,NRAS,OSCAR,PIK3C2A,PIK3C3,PIK3CA,PIK3CD,PIK3R1,PIK3R4,PIK3R5,P…
myeloid cells	Hereditary Breast Cancer Signaling	4.37	0.331	#NUM!	AKT3,ARID1A,ARID2,ATR,BARD1,BRCA1,BRCA2,CCND1,CCND3,CHEK2,CREBBP,FANCM,HDAC10,HDAC2,HDAC3,HDAC4,HDAC7,HLTF,HRAS,NPM1,NRAS,PALB2,PIK3C2A,PIK3C3,PIK3CA,PIK3CD,PIK3R1,PIK3R4,PIK3R5,PIK3R6,POLR2F,RAD50,RALA,RALB,RAP1A,RAP1B,RAP2B,RFC2,SMARCA2,SMARCA4,SMARCC2,SMARCD1,SMARCD2,SMARCD3,SMARCE1,UBC
myeloid cells	Small Cell Lung Cancer Signaling	4.25	0.362	-0.775	ABL1,AKT3,BCL2L1,BIRC2,CCND1,CCND3,CYC1,E2F3,FHIT,HDAC10,HDAC2,HDAC3,HDAC4,HDAC7,IKBKB,NFKBIA,NFKBIB,PA2G4,PIK3C2A,PIK3C3,PIK3CA,PIK3CD,PIK3R1,PIK3R4,PIK3R5,PIK3R6,PTK2,RBL1,RBL2,RELB,RXRA,SIN3A,TFDP1,TRAF5
myeloid cells	IL-6 Signaling	4.21	0.333	-1.298	A2M,AKT3,CD14,COL1A1,ELP1,HRAS,IKBKB,IL18,IL1R2,IL6ST,LBP,MAP2K7,MAP3K14,MAP3K7,MAP4K4,MAPK1,MAPK11,MAPK9,MAPKAPK2,MCL1,NFKBIA,NFKBIB,NRAS,PIK3C2A,PIK3C3,PIK3CA,PIK3CD,PIK3R1,PIK3R4,PIK3R5,PIK3R6,PTPN11,RALA,RALB,RAP1A,RAP1B,RAP2B,RELB,SHC1,STAT3,TAB1,TNFRSF1A,VEGFA
myeloid cells	Adipogenesis pathway	4.2	0.328	-0.149	ACVR2A,ACVR2B,ACVRL1,ATG7,BMPR2,CLOCK,DGKD,EBF1,FGFR1,FOXO1,FZD4,FZD6,GTF2H1,GTF2H4,HAT1,HDAC10,HDAC2,HDAC3,HDAC4,HDAC7,HIF1A,KAT2A,KAT6B,KAT7,KDM1A,KLF3,KMT2B,MNAT1,NFATC4,NR2F2,PAXIP1,PER2,RBBP7,RPS6KC1,RUNX1T1,SAP130,SENP2,SIN3A,SMAD1,SMAD5,SMAD9,TBL1XR1,TGFB1,TNFRSF1A,ZNF423
myeloid cells	PDGF Signaling	4.2	0.368	-0.354	ABL1,ABL2,CAV1,CRK,HRAS,MAP3K1,MAPK1,NRAS,PDGFC,PDGFD,PDGFRA,PDGFRB,PIK3C2A,PIK3C3,PIK3CA,PIK3CD,PIK3R1,PIK3R4,PIK3R5,PIK3R6,PLCG1,PRKCA,PRKCB,RALA,RALB,RAP1A,RAP1B,RAP2B,SHC1,STAT3,SYNJ1,TYK2
myeloid cells	GDNF Family Ligand-Receptor Interactions	4.2	0.382	-0.577	CDC42,DOK1,DOK2,DOK3,DOK6,GFRA2,HRAS,ITPR2,MAPK1,MAPK9,NCK1,NRAS,PDLIM7,PIK3C2A,PIK3C3,PIK3CA,PIK3CD,PIK3R1,PIK3R4,PIK3R5,PIK3R6,PLCG1,RAC1,RALA,RALB,RAP1A,RAP1B,RAP2B,SHC1
myeloid cells	Actin Nucleation by ARP-WASP Complex	4.17	0.363	-0.2	ARPC1A,ARPC2,ARPC4,ARPC5,BAIAP2,CDC42,GNA12,HRAS,ITGA1,ITGA11,ITGA3,ITGA5,ITGA6,ITGA8,ITGA9,ITGB5,NCK1,NRAS,PPP1R12A,PPP1R12B,PPP1R12C,RAC1,RALA,RALB,RAP1A,RAP1B,RAP2B,RHOB,RHOBTB1,RHOQ,RHOT1,ROCK1,WAS
myeloid cells	RHOA Signaling	4.14	0.336	0.48	ABL2,ACTG1,ARHGAP35,ARHGAP5,ARHGAP9,ARHGEF11,ARPC1A,ARPC2,ARPC4,ARPC5,BAIAP2,DLC1,EZR,GNA12,IGF1,IGF1R,KTN1,LIMK1,LIMK2,LPAR1,LPAR5,MYL12B,MYL5,MYL6,MYL9,NRP2,PFN1,PIP4K2A,PIP5K1A,PKN1,PPP1R12A,PPP1R12B,PTK2,RAPGEF6,RHPN1,ROCK1,SEPTIN10,SEPTIN11,SEPTIN6,SEPTIN7,TTN
myeloid cells	AMPK Signaling	4.13	0.29	-1.093	ACACA,AK2,AKT1S1,AKT3,ARID1A,ARID2,CAB39,CCND1,CPT1B,CREB3L2,CREB5,CREBBP,CRTC2,EEF2,FOXO1,FOXO3,GNA12,GNAI1,GNAL,GNAO1,GNB2,GNG12,GNG2,GNG7,HLTF,MAP3K7,MAPK1,MAPK11,MTOR,PFKFB2,PFKFB3,PFKFB4,PFKL,PFKP,PHLPP1,PIK3C2A,PIK3C3,PIK3CA,PIK3CD,PIK3R1,PIK3R4,PIK3R5,PIK3R6,PPM1A,PPM1B,PPM1D,PPM1L,PPM1M,PPP2CA,PPP2CB,PPP2R2D,PPP2R5A,PPP2R5C,PPP2R5D,PPP2R5E,PRKAA1,PRKAR2B,RAB22A,RAB39A,RAB6A,SMARCA2,SMARCA…
myeloid cells	Xenobiotic Metabolism General Signaling Pathway	4.12	0.326	0.603	AKT3,ARNT,CREBBP,EIF2AK3,GCLC,GSTK1,GSTO1,GSTP1,HMOX1,HRAS,MAF,MAP2K7,MAP3K1,MAP3K11,MAP3K14,MAP3K6,MAP3K7,MAP3K8,MAPK1,MAPK11,MAPK9,MGST3,NFE2L2,NR1H2,NRAS,PIK3C2A,PIK3C3,PIK3CA,PIK3CD,PIK3R1,PIK3R4,PIK3R5,PIK3R6,PPARA,PRKCA,PRKCB,PRKCE,PRKD1,RALA,RALB,RAP1A,RAP1B,RAP2B,RBX1,RXRA
myeloid cells	RANK Signaling in Osteoclasts	4.09	0.364	0.962	AKT3,BIRC2,BIRC3,CALM1 (includes others),ELP1,IKBKB,MAP2K7,MAP3K1,MAP3K11,MAP3K14,MAP3K6,MAP3K7,MAP3K8,MAPK1,MAPK11,MAPK9,NFATC1,NFKBIA,NFKBIB,PIK3C2A,PIK3C3,PIK3CA,PIK3CD,PIK3R1,PIK3R4,PIK3R5,PIK3R6,PPP3CA,PPP3R1,RELB,TRAF5,XIAP
myeloid cells	HIF1α Signaling	4.07	0.299	-1.807	AKT3,APEX1,ARNT,COPS5,CREBBP,CUL2,CYBB,EGLN2,ELOC,FLT1,HIF1A,HIF1AN,HK1,HMOX1,HRAS,HSP90AA1,HSPA4,HSPA8,IGF1,KDM1A,MAP2K7,MAPK1,MET,MKNK1,MMP23B,MTOR,NAA10,NCF1,NCF2,NCOA1,NOX4,NRAS,PDGFC,PIK3C2A,PIK3C3,PIK3CA,PIK3CD,PIK3R1,PIK3R4,PIK3R5,PIK3R6,PLCG1,PPP3CA,PPP3R1,PRKCA,PRKCB,PRKCE,PRKD1,RAC1,RALA,RALB,RAP1A,RAP1B,RAP2B,RBX1,RPS6KB2,SAT1,STAT3,TGFB1,VEGFA,VEGFC
myeloid cells	ILK Signaling	4.05	0.301	-1.443	ACTG1,ACTN1,AKT3,CCND1,CDC42,CREB3L2,CREB5,CREBBP,FLNB,GSK3B,HIF1A,ILK,ITGB5,LIMS2,MAPK1,MAPK9,MTOR,MUC1,MYH10,MYH13,MYL5,MYL6,MYL9,MYO10,MYO18A,PARVB,PDGFC,PIK3C2A,PIK3C3,PIK3CA,PIK3CD,PIK3R1,PIK3R4,PIK3R5,PIK3R6,PPM1L,PPP1R12A,PPP2CA,PPP2CB,PPP2R2D,PPP2R5A,PPP2R5C,PPP2R5D,PPP2R5E,PTK2,RAC1,RELB,RHOB,RHOBTB1,RHOQ,RHOT1,RPS6KA4,RPS6KA5,RSU1,TMSB10/TMSB4X,TNFRSF1A,VCL,VEGFA,VEGFC
myeloid cells	Endocannabinoid Developing Neuron Pathway	4.04	0.331	-1.333	ADCY4,ADCY9,AKT1S1,AKT3,BRCA1,CCND1,CREB3L2,CREB5,CREBBP,GNAI1,GNAL,GNAO1,GNB2,GNG12,GNG2,GNG7,GSK3B,GUCY1A1,HRAS,MAP2K7,MAPK1,MAPK11,MAPK9,MGLL,MTOR,NRAS,PIK3C2A,PIK3C3,PIK3CA,PIK3CD,PIK3R1,PIK3R4,PIK3R5,PIK3R6,PRKAR2B,RAC1,RALA,RALB,RAP1A,RAP1B,RAP2B,STAT3
myeloid cells	Ferroptosis Signaling Pathway	4.04	0.331	-1.543	ABCA1,ACACA,ACSL4,ALOX15,ALOX5,ARF3,ARF6,BAP1,CTSB,CYBB,EIF2A,EIF2AK3,EMP1,GCLC,HMOX1,HRAS,MACROH2A1,MAPK1,NFE2L2,NOX4,NRAS,PEBP1,PHKG2,PRKAA1,RALA,RALB,RAP1A,RAP1B,RAP2B,RBL1,RBL2,SAT1,SLC11A2,SLC3A2,SQSTM1,SREBF2,STAT3,TXNRD1,USP7,VDAC2,WWTR1,YAP1
myeloid cells	Apelin Endothelial Signaling Pathway	4.03	0.324	-0.649	ADCY4,ADCY9,AKT3,ARNT,CALM1 (includes others),GNA12,GNAI1,GNAL,GNAO1,GNB2,GNG12,GNG2,GNG7,GUCY1A1,HDAC4,HIF1A,HRAS,MAPK1,MAPK9,MEF2C,MEF2D,MTOR,NRAS,PIK3C2A,PIK3C3,PIK3CA,PIK3CD,PIK3R1,PIK3R4,PIK3R5,PIK3R6,PLCB1,PLCB2,PRKAA1,PRKCA,PRKCB,PRKCE,PRKD1,RALA,RALB,RAP1A,RAP1B,RAP2B,RELB,RPS6KB2
myeloid cells	Role of JAK1 and JAK3 in γc Cytokine Signaling	3.97	0.388	#NUM!	BLNK,FES,HRAS,IL15,IL2RG,IL7,MAPK1,NRAS,PIK3C2A,PIK3C3,PIK3CA,PIK3CD,PIK3R1,PIK3R4,PIK3R5,PIK3R6,PTPN11,RALA,RALB,RAP1A,RAP1B,RAP2B,SHC1,STAT3,STAT5A,SYK
myeloid cells	Oxytocin Signaling Pathway	3.96	0.281	-2.065	AKT3,ARRB1,ATP2B1,ATP2B4,CACNA1A,CACNA1C,CACNA1D,CACNA2D1,CACNA2D3,CACNB4,CALM1 (includes others),CD36,CREB3L2,CREB5,CREBBP,EEF2,GNA12,GNAI1,GNAL,GNAO1,GNB2,GNG12,GNG2,GNG7,GSK3B,GUCY1A1,HRAS,ITPR2,KCNT2,MAPK1,MAPK11,MAPK9,MEF2C,MYH10,MYH13,MYL5,MYL6,MYL9,MYO10,MYO18A,NFATC1,NFE2L2,NRAS,PIK3C2A,PIK3C3,PIK3CA,PIK3CD,PIK3R1,PIK3R4,PIK3R5,PIK3R6,PLCB1,PLCB2,PNPLA2,PPARA,PPARD,PPP1R12A,PPP1R12B,PPP3C…
myeloid cells	Leukocyte Extravasation Signaling	3.96	0.302	-0.7	ABL1,ACTG1,ACTN1,AFDN,ARHGAP35,ARHGAP5,ARHGAP9,BTK,CD44,CD99,CDC42,CRK,CTNNA1,CTNND1,CXCL12,CYBA,CYBB,DLC1,EZR,FER,GNAI1,ITGA3,JAM3,MAPK1,MAPK11,MAPK9,MMP23B,MYL6,NCF1,NCF2,NCF4,PIK3C2A,PIK3C3,PIK3CA,PIK3CD,PIK3R1,PIK3R4,PIK3R5,PIK3R6,PLCG1,PRKCA,PRKCB,PRKCE,PRKD1,PTK2,PTPN11,RAC1,RAP1A,RAP1B,RAPGEF4,RASSF5,ROCK1,SELPLG,VAV1,VAV3,VCL,WAS
myeloid cells	ERBB Signaling	3.96	0.355	-1.768	CDC42,ERBB3,FOXO1,GSK3B,HRAS,MAPK1,MAPK11,MAPK9,MTOR,NCK1,NRAS,PAK1,PAK2,PAK3,PIK3C2A,PIK3C3,PIK3CA,PIK3CD,PIK3R1,PIK3R4,PIK3R5,PIK3R6,PLCG1,PRKCA,PRKCB,PRKCE,PRKD1,RALA,RALB,RAP1A,RAP1B,RAP2B,SHC1
myeloid cells	Phagosome Maturation	3.95	0.318	#NUM!	ATP6AP1,ATP6V0A1,ATP6V0A2,ATP6V0C,ATP6V0D2,ATP6V1B2,ATP6V1C1,CTSA,CTSB,CTSD,CTSH,CTSL,CYBB,DCTN4,DYNC1I1,DYNC1I2,DYNLT1,EEA1,GOSR2,GPAA1,HLA-DRA,HLA-E,HLA-F,M6PR,MR1,NAPA,NAPB,NCF1,NCF2,NOX4,NSF,PIK3C3,RAB5A,RAB5B,RAB7B,RAC1,STX16,TCIRG1,TPO,TUBA1A,TUBA1C,TUBB6,VAMP2,VPS11,VPS37A,VPS37B,VTI1B
myeloid cells	Role of Macrophages, Fibroblasts and Endothelial Cells in Rheumatoid Arthritis	3.94	0.274	#NUM!	AKT3,APC,CALM1 (includes others),CCND1,CEBPZ,CREB3L2,CREB5,CREBBP,CSNK1A1,CSNK1D,CSNK1G1,CSNK1G2,CXCL12,DAAM1,ELP1,FZD4,FZD6,GNAO1,GSK3B,HRAS,IKBKB,IL15,IL17RA,IL18,IL1R2,IL6ST,IL7,IRAK1,IRAK2,LRP5,MAP2K7,MAP3K14,MAP3K7,MAPK1,MAPK9,MAPKAPK2,MYD88,NFATC1,NFATC4,NFKBIA,NFKBIB,NRAS,PDGFC,PDGFD,PDIA3,PIK3C2A,PIK3C3,PIK3CA,PIK3CD,PIK3R1,PIK3R4,PIK3R5,PIK3R6,PLCB1,PLCB2,PLCG1,PLCL1,PPP3CA,PPP3R1,PRKCA,…
myeloid cells	Growth Hormone Signaling	3.92	0.38	-1.4	A2M,GHR,IGF1,IGF1R,MAPK1,PIK3C2A,PIK3C3,PIK3CA,PIK3CD,PIK3R1,PIK3R4,PIK3R5,PIK3R6,PLCG1,PRKCA,PRKCB,PRKCE,PRKD1,RPS6KA2,RPS6KA4,RPS6KA5,RPS6KB2,RPS6KC1,SOCS4,SOCS7,STAT3,STAT5A
myeloid cells	PI3K/AKT Signaling	3.91	0.298	-0.507	AKT3,BCL2L1,CCND1,ELP1,FOXO1,FOXO3,GAB2,GHR,GSK3B,HRAS,HSP90AA1,IKBKB,IL10RA,IL10RB,IL11RA,IL13RA1,IL17RA,IL1R2,IL2RG,IL3RA,IL6ST,ILK,ITGA1,ITGA11,ITGA3,ITGA5,ITGA6,ITGA8,ITGA9,ITGB5,MAP3K8,MAPK1,MCL1,MTOR,NFKBIA,NFKBIB,NRAS,PIK3CA,PIK3CD,PIK3R1,PPM1L,PPP2CA,PPP2CB,PPP2R2D,PPP2R5A,PPP2R5C,PPP2R5D,PPP2R5E,RALA,RALB,RAP1A,RAP1B,RAP2B,RELB,RPS6KB2,SHC1,SYNJ1,TSC2,TYK2
myeloid cells	CCR3 Signaling in Eosinophils	3.79	0.323	-1.177	CALM1 (includes others),GNA12,GNAI1,GNAL,GNAO1,GNB2,GNG12,GNG2,GNG7,HRAS,ITPR2,LIMK1,LIMK2,MAPK1,MAPK11,NRAS,PAK1,PAK2,PAK3,PIK3C2A,PIK3C3,PIK3CA,PIK3CD,PIK3R1,PIK3R4,PIK3R5,PIK3R6,PLCB1,PLCB2,PPP1R12A,PPP1R12B,PRKCA,PRKCB,PRKCE,PRKD1,RAC1,RALA,RALB,RAP1A,RAP1B,RAP2B,ROCK1
myeloid cells	RHOGDI Signaling	3.72	0.289	1.067	ACTG1,ARHGAP35,ARHGAP5,ARHGAP9,ARHGDIB,ARHGEF11,ARHGEF2,ARHGEF3,ARHGEF7,ARPC1A,ARPC2,ARPC4,ARPC5,CD44,CDC42,CDH12,CDH23,CREBBP,DGKZ,DLC1,EZR,GNA12,GNAI1,GNAL,GNAO1,GNB2,GNG12,GNG2,GNG7,GRIP1,ITGA1,ITGA11,ITGA3,ITGA5,ITGA6,ITGA8,ITGA9,ITGB5,LIMK1,LIMK2,MYH10,MYH13,MYL12B,MYL5,MYL6,MYL9,MYO10,MYO18A,PAK1,PAK2,PAK3,PIP4K2A,PIP5K1A,PPP1R12A,PPP1R12B,PPP1R12C,PRKCA,RAC1,RHOB,RHOBTB1,RHOQ,RHOT1,ROCK1
myeloid cells	IL-7 Signaling Pathway	3.68	0.37	-1.877	AKT3,BCL6,CCND1,CCND3,EBF1,FOXO1,FOXO3,FYN,GSK3B,IL2RG,IL7,MAPK1,MAPK11,MCL1,MET,NFATC1,PIK3C2A,PIK3C3,PIK3CA,PIK3CD,PIK3R1,PIK3R4,PIK3R5,PIK3R6,PTK2,SHC1,STAT5A
myeloid cells	Ovarian Cancer Signaling	3.66	0.308	-1.225	ABL1,AKT3,APC,ARRB1,BRCA1,BRCA2,CCND1,CD44,E2F3,FZD4,FZD6,GSK3B,HDAC10,HDAC2,HDAC3,HDAC4,HDAC7,HRAS,MAPK1,MTOR,NRAS,PA2G4,PDGFC,PIK3C2A,PIK3C3,PIK3CA,PIK3CD,PIK3R1,PIK3R4,PIK3R5,PIK3R6,PRKAR2B,PTGS1,RALA,RALB,RAP1A,RAP1B,RAP2B,RBL1,RBL2,RPS6KB2,SIN3A,TCF4,TCF7L1,TFDP1,VEGFA,VEGFC,WNT5B
myeloid cells	ERBB4 Signaling	3.64	0.379	-1.279	APH1B,HRAS,MAPK1,NRAS,PIK3C2A,PIK3C3,PIK3CA,PIK3CD,PIK3R1,PIK3R4,PIK3R5,PIK3R6,PLCG1,PRKCA,PRKCB,PRKCE,PRKD1,PSEN1,RALA,RALB,RAP1A,RAP1B,RAP2B,SHC1,YAP1
myeloid cells	PPAR Signaling	3.64	0.337	0.522	CREBBP,ELP1,HRAS,HSP90AA1,IKBKB,IL18,IL1R2,MAP3K14,MAP3K7,MAP4K4,MAPK1,MED1,NCOA1,NCOR1,NFKBIA,NFKBIB,NRAS,PDGFC,PDGFD,PDGFRA,PDGFRB,PPARA,PPARD,RALA,RALB,RAP1A,RAP1B,RAP2B,RELB,RXRA,SHC1,SRA1,STAT5A,TAB1,TNFRSF1A
myeloid cells	Insulin Receptor Signaling	3.63	0.316	-0.926	ACLY,AKT3,CRK,EIF2B4,EIF2B5,FOXO1,FOXO3,FYN,GSK3B,HRAS,MAPK1,MTOR,NCK1,NRAS,PIK3C2A,PIK3C3,PIK3CA,PIK3CD,PIK3R1,PIK3R4,PIK3R5,PIK3R6,PPP1CA,PPP1R10,PPP1R12A,PRKAR2B,PTPN1,PTPN11,PTPRF,RALA,RALB,RAP1A,RAP1B,RAP2B,RAPGEF1,RHOQ,RPS6KB2,SGK1,SHC1,SYNJ1,TRIP10,TSC2,VAMP2
myeloid cells	Insulin Secretion Signaling Pathway	3.63	0.277	-2.287	ADCY4,ADCY9,AGO2,AGO3,AGO4,CACNA1A,CACNA1C,CACNA1D,CACNA2D1,CACNA2D3,CACNB4,CREB3L2,CREB5,CREBBP,CRTC2,EIF1,EIF2A,EIF2AK3,EIF2B4,EIF2B5,EIF2S1,EIF2S2,EIF4A1,EIF4A2,EIF4A3,FYN,GHR,GOSR2,GPAA1,GUCY1A1,ITPR2,MAPK1,MAPK11,MTOR,NAPA,NAPB,NSF,PAIP1,PDHA1,PDIA3,PIK3C2A,PIK3C3,PIK3CA,PIK3CD,PIK3R1,PIK3R4,PIK3R5,PIK3R6,PLCB1,PLCB2,PLCG1,PLCL1,PRKAR2B,PRKCA,PRKCB,PRKCE,PRKD1,RAP1A,RAP1B,RAPGEF4,RPS6KA5,RPS…
myeloid cells	IL-15 Production	3.62	0.325	-0.973	ABL1,ABL2,ALK,AXL,BTK,CLK3,CLK4,CSF1R,DYRK1A,EPHA2,EPHA3,EPHA4,EPHA6,EPHB1,EPHB2,EPHB4,ERBB3,FER,FES,FGFR1,FLT1,FLT3LG,FYN,IGF1R,IL15,LMTK2,MAP2K7,MAP3K11,MERTK,MET,PDGFRA,PDGFRB,PEAK1,PTK2,PTK7,RELB,RYK,SYK,TYK2
myeloid cells	Pancreatic Adenocarcinoma Signaling	3.62	0.323	-1.4	ABL1,AKT3,BCL2L1,BRCA2,CCND1,CDC42,E2F3,HDAC10,HDAC2,HDAC3,HDAC4,HDAC7,HMOX1,MAPK1,MAPK9,NOTCH1,PA2G4,PDGFC,PIK3C2A,PIK3C3,PIK3CA,PIK3CD,PIK3R1,PIK3R4,PIK3R5,PIK3R6,PLD3,RAC1,RALA,RALGDS,RBL1,RBL2,RELB,SIN3A,STAT3,TFDP1,TGFB1,TYK2,VEGFA,VEGFC
myeloid cells	GM-CSF Signaling	3.6	0.371	-1.225	AKT3,BCL2L1,CCND1,ETS1,HRAS,MAPK1,NRAS,PIK3C2A,PIK3C3,PIK3CA,PIK3CD,PIK3R1,PIK3R4,PIK3R5,PIK3R6,PPP3CA,PPP3R1,PRKCB,PTPN11,RALA,RALB,RAP1A,RAP1B,RAP2B,SHC1,STAT3
myeloid cells	Gα12/13 Signaling	3.55	0.316	0.973	AKT3,BTK,CDC42,CDH12,CDH23,ELP1,GNA12,HRAS,IKBKB,LPAR1,LPAR5,MAP2K7,MAP3K1,MAPK1,MAPK9,MEF2C,MEF2D,MYL12B,MYL5,MYL6,MYL9,NFKBIA,NFKBIB,NRAS,PIK3C2A,PIK3C3,PIK3CA,PIK3CD,PIK3R1,PIK3R4,PIK3R5,PIK3R6,PTK2,RALA,RALB,RAP1A,RAP1B,RAP2B,RELB,ROCK1,VAV1,VAV3
myeloid cells	Renin-Angiotensin Signaling	3.54	0.322	-1.915	ADCY4,ADCY9,GUCY1A1,HRAS,ITPR2,MAP3K1,MAPK1,MAPK11,MAPK9,NRAS,PAK1,PAK2,PAK3,PIK3C2A,PIK3C3,PIK3CA,PIK3CD,PIK3R1,PIK3R4,PIK3R5,PIK3R6,PLCG1,PRKAR2B,PRKCA,PRKCB,PRKCE,PRKD1,PTK2,RAC1,RALA,RALB,RAP1A,RAP1B,RAP2B,RELB,SHC1,SHC2,SHE,STAT3
myeloid cells	JAK/STAT Signaling	3.52	0.354	-1.134	AKT3,BCL2L1,HRAS,MAPK1,MTOR,NRAS,PIAS2,PIK3C2A,PIK3C3,PIK3CA,PIK3CD,PIK3R1,PIK3R4,PIK3R5,PIK3R6,PTPN1,PTPN11,RALA,RALB,RAP1A,RAP1B,RAP2B,RELB,SHC1,SOCS4,SOCS7,STAT3,STAT5A,TYK2
myeloid cells	RAR Activation	3.5	0.291	#NUM!	ADCY4,ADCY9,AKR1B1,AKT3,ALDH1A1,ALDH1A3,ARID1A,ARID2,CREBBP,GTF2H1,GTF2H4,GUCY1A1,HLTF,IL3RA,MAP3K1,MAPK1,MAPK11,MAPK9,MAPKAPK2,MED1,MNAT1,NCOA1,NCOR1,NR2F2,PARP1,PIK3CA,PIK3CD,PIK3R1,PRKAR2B,PRKCA,PRKCB,PRKCE,PRKD1,PRMT1,PSMC5,RAC1,RDH11,RELB,RPL7A,RXRA,SMAD1,SMAD5,SMAD9,SMARCA2,SMARCA4,SMARCC2,SMARCD1,SMARCD2,SMARCD3,SMARCE1,SORBS3,SRA1,STAT5A,TGFB1,TRIM24,VEGFA,ZBTB16
myeloid cells	Acute Myeloid Leukemia Signaling	3.49	0.344	-1.512	AKT3,CCND1,CSF1R,CSF3R,FLT3LG,HRAS,IDH1,IDH3B,MAP2K7,MAPK1,MTOR,NRAS,PIK3C2A,PIK3C3,PIK3CA,PIK3CD,PIK3R1,PIK3R4,PIK3R5,PIK3R6,RALA,RALB,RAP1A,RAP1B,RAP2B,RELB,RPS6KB2,STAT3,STAT5A,TCF4,TCF7L1
myeloid cells	Glioma Invasiveness Signaling	3.49	0.366	-0.209	CD44,CDC42,HRAS,MAPK1,NRAS,PIK3C2A,PIK3C3,PIK3CA,PIK3CD,PIK3R1,PIK3R4,PIK3R5,PIK3R6,PLAU,PLAUR,PTK2,RAC1,RALA,RALB,RAP1A,RAP1B,RAP2B,RHOB,RHOBTB1,RHOQ,RHOT1
myeloid cells	Melanocyte Development and Pigmentation Signaling	3.47	0.337	-1.616	ADCY4,ADCY9,CREB3L2,CREB5,CREBBP,CRK,GUCY1A1,HRAS,MAPK1,MC1R,NRAS,PIK3C2A,PIK3C3,PIK3CA,PIK3CD,PIK3R1,PIK3R4,PIK3R5,PIK3R6,PLCG1,PRKAR2B,PTPN11,RALA,RALB,RAP1A,RAP1B,RAP2B,RPS6KA2,RPS6KA4,RPS6KA5,RPS6KB2,RPS6KC1,SHC1
myeloid cells	ERB2-ERBB3 Signaling	3.44	0.375	-0.816	CCND1,ERBB3,FOXO1,GSK3B,HRAS,MAPK1,NRAS,PIK3C2A,PIK3C3,PIK3CA,PIK3CD,PIK3R1,PIK3R4,PIK3R5,PIK3R6,RALA,RALB,RAP1A,RAP1B,RAP2B,SHC1,STAT3,STAT5A,TYK2
myeloid cells	IL-10 Signaling	3.42	0.305	0.295	AKT3,BCL2L1,BHLHE40,BLVRA,BLVRB,CCND1,CREB3L2,CREB5,CREBBP,ELP1,FCGR2A,FCGR2B,GSK3B,HIF1A,HLA-DMB,HLA-DPB1,HLA-DQA1,HLA-DQB1,HLA-DRA,HLA-E,HLA-F,HMOX1,IKBKB,IL10RA,IL10RB,IL18,IL1R2,IL6ST,MAF,MAP3K14,MAP3K7,MAP4K4,MAPK1,MAPK11,MTOR,NFKBIA,NFKBIB,PBX1,PRDM1,PRKAA1,RELB,STAT3,STAT5A,TAB1,TLR4,TYK2
myeloid cells	Cleavage and Polyadenylation of Pre-mRNA	3.42	0.667	#NUM!	CPSF2,CPSF3,CPSF4,CPSF6,CSTF2,PABPN1,PAPOLA,WDR33
myeloid cells	MSP-RON Signaling In Cancer Cells Pathway	3.4	0.309	-2.03	AKT3,ARNT,CCND1,CREB3L2,CREB5,CREBBP,ELF4,ETS1,ETS2,GSK3B,HIF1A,HRAS,IL3RA,ITGA6,MAPK1,MET,MTOR,NFKBIA,NRAS,PDGFC,PIK3C2A,PIK3C3,PIK3CA,PIK3CD,PIK3R1,PIK3R4,PIK3R5,PIK3R6,PLAUR,PTK2,RALA,RALB,RAP1A,RAP1B,RAP2B,RELB,RPS6KA2,STAT3,TCF4,TCF7L1,TRIM24,VEGFA,VEGFC
myeloid cells	Ceramide Signaling	3.39	0.341	0.784	AKT3,CERK,CTSD,HRAS,MAP3K1,NRAS,NSMAF,PIK3C2A,PIK3C3,PIK3CA,PIK3CD,PIK3R1,PIK3R4,PIK3R5,PIK3R6,PPM1L,PPP2CA,PPP2CB,PPP2R2D,PPP2R5A,PPP2R5C,PPP2R5D,PPP2R5E,RALA,RALB,RAP1A,RAP1B,RAP2B,RELB,SMPD4,TNFRSF1A
myeloid cells	Sertoli Cell-Sertoli Cell Junction Signaling	3.39	0.287	#NUM!	A2M,ACTG1,ACTN1,AFDN,AKT3,CDC42,CLINT1,CTNNA1,DLG1,EPN1,EPN2,GSK3B,GUCY1A1,HRAS,ILK,ITGA1,ITGA11,ITGA3,ITGA5,ITGA6,ITGA8,ITGA9,ITGB5,JAM3,MAGI2,MAP2K7,MAP3K1,MAP3K11,MAP3K14,MAP3K6,MAP3K7,MAP3K8,MAPK1,MAPK11,MAPK9,MYO7A,NRAS,PRKAR2B,PRKG1,RAB8B,RAC1,RALA,RALB,RAP1A,RAP1B,RAP2B,SORBS1,SPTAN1,SPTBN1,SYMPK,TGFBR3,TJP1,TNFRSF1A,TUBA1A,TUBA1C,TUBB6,VCL,WAS
myeloid cells	Ephrin B Signaling	3.38	0.361	-1.279	CAP1,CDC42,CXCL12,EPHB1,EPHB2,EPHB4,GNA12,GNAI1,GNAL,GNAO1,GNB2,GNG12,GNG2,GNG7,HNRNPK,HRAS,ITSN1,KALRN,LIMK1,MAPK1,PAK1,PTK2,RAC1,ROCK1,VAV1,VAV3
myeloid cells	NRF2-mediated Oxidative Stress Response	3.37	0.284	0.707	ABCC1,ABCC4,ACTG1,CREBBP,DNAJA1,DNAJA2,DNAJB11,DNAJC11,DNAJC13,DNAJC17,DNAJC18,DNAJC3,DNAJC8,DNAJC9,EIF2AK3,EPHX1,FKBP5,GCLC,GSK3B,GSR,GSTK1,GSTO1,GSTP1,HMOX1,HRAS,HSP90AA1,MAF,MAFG,MAFK,MAP2K7,MAP3K1,MAP3K7,MAPK1,MAPK9,MGST3,NFE2L2,NRAS,PIK3C2A,PIK3C3,PIK3CA,PIK3CD,PIK3R1,PIK3R4,PIK3R5,PIK3R6,PMF1/PMF1-BGLAP,PRKCA,PRKCB,PRKCE,PRKD1,RALA,RALB,RAP1A,RAP1B,RAP2B,RBX1,SQSTM1,TXNRD1,UBE2E3,VCP
myeloid cells	Tight Junction Signaling	3.3	0.292	#NUM!	ACTG1,AFDN,AKT3,ARHGEF2,CASK,CDC42,CNKSR3,CPSF2,CPSF3,CPSF4,CPSF6,CSTF2,CTNNA1,GOSR2,GPAA1,JAM3,MAGI2,MARK2,MPDZ,MYH10,MYH13,MYL5,MYL6,MYL9,MYO10,MYO18A,NAPA,NAPB,NSF,PATJ,PPM1L,PPP2CA,PPP2CB,PPP2R2D,PPP2R5A,PPP2R5C,PPP2R5D,PPP2R5E,PRKAR2B,RAC1,RELB,SMURF1,SPTAN1,STX16,SYMPK,TGFB1,TIAM1,TJP1,TNFRSF1A,VAMP2,VCL,VTI1B
myeloid cells	Regulation Of The Epithelial Mesenchymal Transition By Growth Factors Pathway	3.22	0.286	-1.941	AKT3,CDC42,CDH12,DOCK10,ETS1,FGF13,FGFR1,FOXO1,GSK3B,HRAS,IKBKB,LATS1,MAP2K7,MAP3K1,MAP3K7,MAPK1,MAPK11,MAPK9,MET,MTOR,NRAS,PDGFC,PDGFD,PDGFRA,PDGFRB,PIK3C2A,PIK3C3,PIK3CA,PIK3CD,PIK3R1,PIK3R4,PIK3R5,PIK3R6,PTPN11,RAC1,RALA,RALB,RAP1A,RAP1B,RAP2B,RELB,SHC1,SHC2,SMURF1,STAT3,TAB1,TGFB1,TNFRSF1A,TNFSF12,TNFSF13,TNFSF13B,TYK2,WWTR1,YAP1,ZEB1
myeloid cells	CD40 Signaling	3.22	0.364	0.218	ELP1,IKBKB,MAP2K7,MAP3K14,MAP3K7,MAPK1,MAPK11,MAPK9,MAPKAPK2,NFKBIA,NFKBIB,PIK3C2A,PIK3C3,PIK3CA,PIK3CD,PIK3R1,PIK3R4,PIK3R5,PIK3R6,PTGS1,RELB,STAT3,TNFAIP3,TRAF5
myeloid cells	Remodeling of Epithelial Adherens Junctions	3.22	0.364	-0.632	ACTG1,ACTN1,APC,ARF6,ARPC1A,ARPC2,ARPC4,ARPC5,CLIP1,CTNNA1,CTNND1,DNM1,DNM1L,DNM2,DNM3,EXOC2,MET,RAB5A,RAB5B,RALA,TUBA1A,TUBA1C,TUBB6,VCL
myeloid cells	Nitric Oxide Signaling in the Cardiovascular System	3.21	0.319	-2.828	AKT3,ATP2A2,CACNA1A,CACNA1C,CACNA1D,CACNA2D1,CACNA2D3,CACNB4,CALM1 (includes others),CAV1,FLT1,GUCY1A1,HSP90AA1,ITPR2,MAPK1,PDE2A,PDE5A,PDGFC,PIK3C2A,PIK3C3,PIK3CA,PIK3CD,PIK3R1,PIK3R4,PIK3R5,PIK3R6,PRKAA1,PRKAR2B,PRKCA,PRKCB,PRKCE,PRKD1,PRKG1,RYR2,VEGFA,VEGFC
myeloid cells	Neuroinflammation Signaling Pathway	3.18	0.264	0	ACVR2A,ACVR2B,AGER,AKT3,APH1B,BACE1,BIRC2,BIRC3,BMPR2,CASP8,CD200,CD200R1,CREB3L2,CREB5,CREBBP,CSF1R,CXCL12,CYBB,ELP1,GABBR1,GABBR2,GABRB2,GLS,GLUL,GRINA,GSK3B,HLA-DMB,HLA-DPB1,HLA-DQA1,HLA-DQB1,HLA-DRA,HLA-E,HLA-F,HMOX1,IDE,IKBKB,IL18,IRAK1,IRAK2,KCNJ5,MAPK1,MAPK11,MAPK9,MFGE8,MR1,MYD88,NCF1,NCF2,NFATC1,NFATC4,NFE2L2,NLRP3,NOX4,PIK3C2A,PIK3C3,PIK3CA,PIK3CD,PIK3R1,PIK3R4,PIK3R5,PIK3R6,PLCG1,PPP3C…
myeloid cells	Sperm Motility	3.17	0.273	-0.408	ABHD3,ABL1,ABL2,ALK,AXL,BTK,CALM1 (includes others),CLK3,CLK4,CSF1R,DYRK1A,EPHA2,EPHA3,EPHA4,EPHA6,EPHB1,EPHB2,EPHB4,ERBB3,FER,FES,FGFR1,FLT1,FLT3LG,FYN,GNA12,GNAI1,GNAL,GNAO1,GNB2,GNG12,GNG2,GNG7,GUCY1A1,IGF1R,ITPR2,LCAT,LMTK2,MAP2K7,MAP3K11,MERTK,MET,PDE2A,PDE4A,PDE4B,PDGFRA,PDGFRB,PDIA3,PEAK1,PLB1,PLCB1,PLCB2,PLCG1,PLCL1,PNPLA2,PNPLA8,PRKAR2B,PRKCA,PRKCB,PRKCE,PRKD1,PRKG1,PTK2,PTK7,RYK,SYK,TYK2
myeloid cells	Hypoxia Signaling in the Cardiovascular System	3.17	0.351	-0.707	ARNT,COPS5,CREB3L2,CREB5,CREBBP,CSNK1D,HIF1A,HIF1AN,HSP90AA1,NFKBIA,NFKBIB,SUMO1,UBE2B,UBE2E1,UBE2E2,UBE2E3,UBE2F,UBE2G1,UBE2G2,UBE2H,UBE2I,UBE2J2,UBE2N,UBE2Q2,UBE2R2,VEGFA
myeloid cells	Xenobiotic Metabolism Signaling	3.15	0.268	#NUM!	ABCC3,AHRR,ALDH18A1,ALDH1A1,ALDH1A3,ALDH1L2,ALDH3B1,ALDH7A1,ARNT,CHST11,CREBBP,EIF2AK3,GCLC,GRIP1,GSTK1,GSTO1,GSTP1,HDAC4,HMOX1,HRAS,HS2ST1,HS6ST1,HSP90AA1,MAF,MAP2K7,MAP3K1,MAP3K11,MAP3K14,MAP3K6,MAP3K7,MAP3K8,MAPK1,MAPK11,MAPK9,MED1,MGMT,MGST3,NCOA1,NDST1,NDST2,NFE2L2,NRAS,PIK3C2A,PIK3C3,PIK3CA,PIK3CD,PIK3R1,PIK3R4,PIK3R5,PIK3R6,PPM1L,PPP2CA,PPP2CB,PPP2R2D,PPP2R5A,PPP2R5C,PPP2R5D,PPP2R5E,PRKCA,…
myeloid cells	Glioblastoma Multiforme Signaling	3.13	0.292	-1.809	AKT3,APC,CCND1,CCND3,CDC42,E2F3,FOXO1,FZD4,FZD6,GSK3B,HRAS,IGF1,IGF1R,ITPR2,MAPK1,MTOR,NF1,NRAS,PDGFC,PDGFD,PDGFRA,PDGFRB,PDIA3,PIK3C2A,PIK3C3,PIK3CA,PIK3CD,PIK3R1,PIK3R4,PIK3R5,PIK3R6,PLCB1,PLCB2,PLCG1,PLCL1,RAC1,RALA,RALB,RAP1A,RAP1B,RAP2B,RHOB,RHOBTB1,RHOQ,RHOT1,SHC1,SHC2,TSC2,WNT5B
myeloid cells	Amyotrophic Lateral Sclerosis Signaling	3.13	0.316	-1.512	AKT3,BCL2L1,BIRC2,BIRC3,CACNA1A,CACNA1C,CACNA1D,CACNA2D1,CACNA2D3,CACNB4,CAPN10,CAPN2,CAPN3,CAPN5,GLUL,GRID2,GRINA,HECW1,IGF1,PAK1,PDGFC,PIK3C2A,PIK3C3,PIK3CA,PIK3CD,PIK3R1,PIK3R4,PIK3R5,PIK3R6,PPP3CA,RAB5A,RAB5B,RAC1,VEGFA,VEGFC,XIAP
myeloid cells	Gαq Signaling	3.11	0.293	-0.333	AKT3,BTK,CALM1 (includes others),CDC42,GNA12,GNAI1,GNAL,GNAO1,GNB2,GNG12,GNG2,GNG7,GRK2,GSK3B,HMOX1,IKBKB,ITPR2,MAPK1,NFATC1,NFATC4,NFKBIA,NFKBIB,PIK3C2A,PIK3C3,PIK3CA,PIK3CD,PIK3R1,PIK3R4,PIK3R5,PIK3R6,PLCB1,PLCB2,PLCG1,PLD3,PPP3CA,PPP3R1,PRKCA,PRKCB,PRKCE,PRKD1,RAC1,RELB,RGS18,RHOB,RHOBTB1,RHOQ,RHOT1,ROCK1
myeloid cells	Thrombin Signaling	3.11	0.277	0	ADCY4,ADCY9,AKT3,ARHGEF10L,ARHGEF11,ARHGEF2,ARHGEF3,ARHGEF7,CDC42,GNA12,GNAI1,GNAL,GNAO1,GNB2,GNG12,GNG2,GNG7,GUCY1A1,HRAS,IKBKB,ITPR2,MAPK1,MAPK11,MYL12B,MYL5,MYL6,MYL9,NRAS,PDIA3,PIK3C2A,PIK3C3,PIK3CA,PIK3CD,PIK3R1,PIK3R4,PIK3R5,PIK3R6,PLCB1,PLCB2,PLCG1,PLCL1,PPP1R12A,PPP1R12B,PRKCA,PRKCB,PRKCE,PRKD1,PTK2,RAC1,RALA,RALB,RAP1A,RAP1B,RAP2B,RELB,RHOB,RHOBTB1,RHOQ,RHOT1,ROCK1,SHC1
myeloid cells	Inhibition of ARE-Mediated mRNA Degradation Pathway	3.1	0.294	0.174	AGO2,AGO3,AGO4,AKT3,CNOT1,CNOT10,CNOT6,DCP1A,DCP2,EDC4,EXOSC10,EXOSC3,MAP3K7,MAPK1,MAPK11,MAPKAPK2,PABPN1,PAPOLA,PPM1L,PPP2CA,PPP2CB,PPP2R2D,PPP2R5A,PPP2R5C,PPP2R5D,PPP2R5E,PRKAR2B,PSMA3,PSMA6,PSMB1,PSMB3,PSMC1,PSMC2,PSMC4,PSMC5,PSMC6,PSMD1,PSMD11,PSMD3,PSMD7,PSME4,TNFRSF1A,TNFSF12,TNFSF13,TNFSF13B,XRN1,ZFP36L1
myeloid cells	Caveolar-mediated Endocytosis Signaling	3.07	0.347	#NUM!	ABL1,ACTG1,CAV1,CAVIN1,COPA,COPG1,DNM2,FLNB,FLOT1,FYN,HLA-E,HLA-F,ITGA1,ITGA11,ITGA3,ITGA5,ITGA6,ITGA8,ITGA9,ITGB5,ITSN1,MR1,PRKCA,PTPN1,RAB5A,RAB5B
myeloid cells	Ribonucleotide Reductase Signaling Pathway	3.07	0.29	-1.155	AKT1S1,AKT3,ARID1A,ARID2,ATR,BTRC,CCND1,CREB3L2,CREB5,CREBBP,E2F3,FOXO3,H3-3A/H3-3B,HIF1A,HLTF,LINC00667,MAPK1,MAPK11,MAPK9,MET,MTOR,NFYC,NRAS,PARP1,PARP10,PARP14,PARP15,PARP9,PIK3C2A,PIK3C3,PIK3CA,PIK3CD,PIK3R1,PIK3R4,PIK3R5,PIK3R6,SKP1,SMARCA2,SMARCA4,SMARCC2,SMARCD1,SMARCD2,SMARCD3,SMARCE1,STAT3,TBRG4,TNKS,TNKS2,VEGFA
myeloid cells	Endometrial Cancer Signaling	3.05	0.367	-0.655	AKT3,CCND1,CTNNA1,FOXO3,GSK3B,HRAS,ILK,MAPK1,NRAS,PIK3C2A,PIK3C3,PIK3CA,PIK3CD,PIK3R1,PIK3R4,PIK3R5,PIK3R6,RALA,RALB,RAP1A,RAP1B,RAP2B
myeloid cells	Spliceosomal Cycle	3.05	0.388	-0.229	AQR,CASC3,CDC5L,CWC25,DDX39B,DDX46,DHX38,DHX8,EIF4A3,HSPA8,PLRG1,PRPF40B,RBM8A,RNF113A,SF3A3,SF3B1,SF3B3,SLU7,U2AF2
myeloid cells	Prolactin Signaling	3.04	0.326	-1.512	CREBBP,FYN,HRAS,KCNMA1,KCNMB4,MAPK1,NRAS,PIK3C2A,PIK3C3,PIK3CA,PIK3CD,PIK3R1,PIK3R4,PIK3R5,PIK3R6,PLCG1,PRKCA,PRKCB,PRKCE,PRKD1,PTPN11,RALA,RALB,RAP1A,RAP1B,RAP2B,SHC1,SOCS4,SOCS7,STAT3,STAT5A
myeloid cells	P2Y Purigenic Receptor Signaling Pathway	3.01	0.303	-1.859	ADCY4,ADCY9,AKT3,CREB3L2,CREB5,CREBBP,GNAI1,GNB2,GNG12,GNG2,GNG7,GUCY1A1,HRAS,MAPK1,NRAS,P2RY12,PDIA3,PIK3C2A,PIK3C3,PIK3CA,PIK3CD,PIK3R1,PIK3R4,PIK3R5,PIK3R6,PLCB1,PLCB2,PLCG1,PLCL1,PRKAR2B,PRKCA,PRKCB,PRKCE,PRKD1,RALA,RALB,RAP1A,RAP1B,RAP2B,RELB
myeloid cells	Role of Osteoblasts, Osteoclasts and Chondrocytes in Rheumatoid Arthritis	3	0.275	#NUM!	ACP5,ACVR2A,ACVR2B,ACVRL1,AKT3,APC,BIRC2,BIRC3,BMP1,BMPR2,CALM1 (includes others),COL1A1,CSF1R,CSNK1A1,CSNK1D,CSNK1G1,CSNK1G2,ELP1,FOXO1,FZD4,FZD6,GSK3B,IGF1,IKBKB,IL18,IL1R2,IL7,ITGA5,LRP5,MAP2K7,MAP3K14,MAP3K7,MAPK1,MAPK9,NFATC1,NFATC4,NFKBIA,NFKBIB,PIK3C2A,PIK3C3,PIK3CA,PIK3CD,PIK3R1,PIK3R4,PIK3R5,PIK3R6,PPP3CA,PPP3R1,RUNX2,SMAD1,SMAD5,SMAD9,SMURF1,TCF4,TCF7L1,TGFB1,TNFRSF1A,TRADD,TRAF5,WNT5B,…
myeloid cells	Estrogen-Dependent Breast Cancer Signaling	2.96	0.338	-1.46	AKT3,CCND1,CREB3L2,CREB5,CREBBP,HRAS,HSD17B14,HSD17B4,IGF1,IGF1R,MAPK1,NRAS,PIK3C2A,PIK3C3,PIK3CA,PIK3CD,PIK3R1,PIK3R4,PIK3R5,PIK3R6,RALA,RALB,RAP1A,RAP1B,RAP2B,RELB,STAT5A
myeloid cells	TR/RXR Activation	2.96	0.333	#NUM!	ACACA,AKT3,COL6A3,ENO1,HDAC3,HIF1A,LDLR,ME1,MED1,MTOR,NCOA1,NCOA6,NCOR1,PFKP,PIK3C2A,PIK3C3,PIK3CA,PIK3CD,PIK3R1,PIK3R4,PIK3R5,PIK3R6,RCAN2,RXRA,SLC16A2,SREBF2,TBL1XR1,THRA
myeloid cells	Regulation of Cellular Mechanics by Calpain Protease	2.95	0.33	-0.243	ACTN1,CAPN10,CAPN2,CAPN3,CAPN5,CAST,CCND1,CCND3,EZR,HRAS,ITGA1,ITGA11,ITGA3,ITGA5,ITGA6,ITGA8,ITGA9,ITGB5,MAPK1,NRAS,PTK2,RALA,RALB,RAP1A,RAP1B,RAP2B,TLN1,TLN2,VCL
myeloid cells	TNFR1 Signaling	2.92	0.38	0.243	BIRC2,BIRC3,CASP2,CASP8,CDC42,IKBKB,MADD,MAP3K1,MAP3K14,NFKBIA,NFKBIB,PAK1,PAK2,PAK3,RELB,TNFAIP3,TNFRSF1A,TRADD,XIAP
myeloid cells	Pyridoxal 5'-phosphate Salvage Pathway	2.92	0.354	1.043	ACVR2A,ADPGK,CSNK1A1,CSNK1D,DMPK,DYRK1A,FAM20B,GRK6,HIPK1,IRAK1,LIMK1,LIMK2,MAP3K6,MAP3K8,MAPK1,MAPK9,PAK1,PAK2,PAK3,PKN1,PRKAA1,PRKCE,SGK1
myeloid cells	Endocannabinoid Cancer Inhibition Pathway	2.91	0.295	2.03	ADCY4,ADCY9,AKT1S1,AKT3,CASP10,CASP2,CASP8,CCND1,CCND3,CREB3L2,CREB5,CREBBP,EIF2A,GNAI1,GNAL,GNAO1,GSK3B,GUCY1A1,HIF1A,MAP2K7,MAPK1,MTOR,NSMAF,NUPR1,PDGFC,PIK3C2A,PIK3C3,PIK3CA,PIK3CD,PIK3R1,PIK3R4,PIK3R5,PIK3R6,PRKAA1,PRKAR2B,PTK2,ROCK1,SMPD4,SPTLC1,TCF4,TCF7L1,VEGFA,VEGFC
myeloid cells	Heme Degradation	2.9	1	0	BLVRA,BLVRB,HMOX1,HMOX2
myeloid cells	Lymphotoxin β Receptor Signaling	2.89	0.37	-0.775	AKT3,BCL2L1,BIRC2,CREBBP,CYC1,ELP1,IKBKB,MAP3K14,MAPK1,NFKBIA,PIK3C2A,PIK3C3,PIK3CA,PIK3CD,PIK3R1,PIK3R4,PIK3R5,PIK3R6,RELB,TRAF5
myeloid cells	Reelin Signaling in Neurons	2.89	0.297	-1.121	AFDN,AKT3,ARHGEF10L,ARHGEF11,ARHGEF2,ARHGEF3,ARHGEF7,ARPC1A,ARPC2,ARPC4,ARPC5,CDC42,CRK,FYN,GRINA,GSK3B,ITGA3,ITGA5,LIMK1,MAP1B,MAP2K7,MAP3K11,MAP4K1,MAPK1,MAPK8IP3,MAPK9,MTOR,NDEL1,PDK3,PIK3C2A,PIK3C3,PIK3CA,PIK3CD,PIK3R1,PIK3R4,PIK3R5,PIK3R6,RAC1,RAP1A,RAP1B,RAPGEF1
myeloid cells	Thyroid Cancer Signaling	2.88	0.338	-1.961	AKT3,ALK,CCND1,FOXO1,GSK3B,HRAS,IGF1,MAPK1,MTOR,NRAS,PIK3C2A,PIK3C3,PIK3CA,PIK3CD,PIK3R1,PIK3R4,PIK3R5,PIK3R6,RALA,RALB,RAP1A,RAP1B,RAP2B,SHC1,TCF4,TCF7L1
myeloid cells	Unfolded protein response	2.87	0.326	0.943	AMFR,ATF6,CEBPZ,DNAJA1,DNAJA2,DNAJB11,DNAJC11,DNAJC13,DNAJC17,DNAJC18,DNAJC3,DNAJC8,DNAJC9,EDEM1,EIF2A,EIF2AK3,ERO1B,HSPA4,HSPA8,MAP2K7,MBTPS1,MBTPS2,NFE2L2,PPP1R15A,SCAP,SEL1L,SREBF2,UBXN4,VCP
myeloid cells	14-3-3-mediated Signaling	2.85	0.302	0	AKT1S1,AKT3,FOXO1,GSK3B,HRAS,MAPK1,MAPK9,NRAS,PDIA3,PIK3C2A,PIK3C3,PIK3CA,PIK3CD,PIK3R1,PIK3R4,PIK3R5,PIK3R6,PLCB1,PLCB2,PLCG1,PLCL1,PRKCA,PRKCB,PRKCE,PRKD1,RALA,RALB,RAP1A,RAP1B,RAP2B,SNCA,STK11,TNFRSF1A,TSC2,TUBA1A,TUBA1C,TUBB6,YAP1
myeloid cells	IL-2 Signaling	2.84	0.355	-1.279	AKT3,HRAS,IL2RG,MAPK1,NRAS,PIK3C2A,PIK3C3,PIK3CA,PIK3CD,PIK3R1,PIK3R4,PIK3R5,PIK3R6,PTPN11,RALA,RALB,RAP1A,RAP1B,RAP2B,SHC1,STAT5A,SYK
myeloid cells	Regulation of Actin-based Motility by Rho	2.81	0.309	0.962	ARPC1A,ARPC2,ARPC4,ARPC5,BAIAP2,CDC42,ITGA1,ITGA11,ITGA3,ITGA5,ITGA6,ITGA8,ITGA9,ITGB5,LIMK1,MYL12B,MYL5,MYL6,MYL9,PAK1,PAK2,PAK3,PFN1,PIP4K2A,PIP5K1A,PPP1R12A,PPP1R12B,RAC1,RHOB,RHOBTB1,RHOQ,RHOT1,ROCK1,WAS
myeloid cells	ERK5 Signaling	2.79	0.338	-0.816	CREB3L2,CREB5,CREBBP,ELK4,FOXO3,GNA12,HRAS,IL6ST,MAP3K8,MEF2C,MEF2D,NRAS,PTPN11,RALA,RALB,RAP1A,RAP1B,RAP2B,RPS6KA2,RPS6KA4,RPS6KA5,RPS6KB2,RPS6KC1,SGK1,WNK1
myeloid cells	Apelin Cardiomyocyte Signaling Pathway	2.79	0.316	0.539	AKT3,ARNT,ATP2A2,GNAI1,HIF1A,MAPK1,MAPK11,MAPK9,MYL12B,MYL5,MYL6,MYL9,PDIA3,PIK3C2A,PIK3C3,PIK3CA,PIK3CD,PIK3R1,PIK3R4,PIK3R5,PIK3R6,PLCB1,PLCB2,PLCG1,PLCL1,PRKCA,PRKCB,PRKCE,PRKD1,SLC8A1,TGFB1
myeloid cells	Neuregulin Signaling	2.74	0.304	-1.46	AKT3,CRK,DCN,ERBB3,ERBIN,HRAS,HSP90AA1,ITGA1,ITGA11,ITGA3,ITGA5,ITGA6,ITGA8,ITGA9,ITGB5,MAPK1,MTOR,NRAS,PICK1,PIK3R1,PLCG1,PRKCA,PRKCB,PRKCE,PRKD1,PSEN1,PTPN11,RALA,RALB,RAP1A,RAP1B,RAP2B,RPS6KB2,SHC1,STAT5A
myeloid cells	Cell Cycle: G1/S Checkpoint Regulation	2.72	0.343	-0.728	ABL1,ATR,BTRC,CCND1,CCND3,E2F3,FOXO1,GNL3,GSK3B,HDAC10,HDAC2,HDAC3,HDAC4,HDAC7,PA2G4,RBL1,RBL2,RPL11,RPL5,SIN3A,SKP1,TFDP1,TGFB1
myeloid cells	Macrophage Alternative Activation Signaling Pathway	2.68	0.275	-0.962	ABCA1,ACADM,ACLY,AKT1S1,ALOX15,CD36,CIITA,CREB3L2,CREB5,CREBBP,CSF1R,EPAS1,FCER1A,FCGR2B,H3-3A/H3-3B,HLA-DMB,HLA-DPB1,HLA-DQA1,HLA-DQB1,HLA-DRA,IL10RA,IL10RB,IL13RA1,IL18,IL1R2,IL2RG,MAF,MAPK1,MAPK11,MARCO,MTOR,NFKBIA,NFKBIB,NR1H2,PIK3C2A,PIK3C3,PIK3CA,PIK3CD,PIK3R1,PIK3R4,PIK3R5,PIK3R6,PPARD,RELB,RPS6KA4,RPS6KA5,RPS6KC1,RXRA,STAT3,SYK,TGFB1,TLR4,TYK2
myeloid cells	EGF Signaling	2.67	0.357	-2.065	AKT3,HRAS,ITPR2,MAP2K7,MAP3K1,MAPK1,MAPK11,MTOR,PIK3C2A,PIK3C3,PIK3CA,PIK3CD,PIK3R1,PIK3R4,PIK3R5,PIK3R6,PLCG1,PRKCA,SHC1,STAT3
myeloid cells	iNOS Signaling	2.64	0.378	0.832	CALM1 (includes others),CD14,CREBBP,IKBKB,IRAK1,IRAK2,LBP,LY96,MAPK1,MAPK11,MYD88,NFKBIA,NFKBIB,RELB,TAB1,TLR4,TYK2
myeloid cells	Erythropoietin Signaling Pathway	2.62	0.28	-1.043	AKT3,ARNT,BCL2L1,BIRC2,BIRC3,CCND1,EDA,FOXO3,GSK3B,HIF1A,HRAS,IL15,IL18,ITPR2,MAPK1,MTOR,NFKBIA,NFKBIB,NRAS,PIK3C2A,PIK3C3,PIK3CA,PIK3CD,PIK3R1,PIK3R4,PIK3R5,PIK3R6,PLCG1,PRKCA,PRKCB,PRKCE,PRKD1,RAC1,RALA,RALB,RAP1A,RAP1B,RAP2B,RELB,SHC1,SHC2,STAT5A,TGFB1,TNFSF12,TNFSF13,TNFSF13B,XIAP
myeloid cells	Cyclins and Cell Cycle Regulation	2.61	0.321	0.277	ABL1,ATR,BTRC,CCND1,CCND3,E2F3,GSK3B,HDAC10,HDAC2,HDAC3,HDAC4,HDAC7,PA2G4,PPM1L,PPP2CA,PPP2CB,PPP2R2D,PPP2R5A,PPP2R5C,PPP2R5D,PPP2R5E,RBL1,RBL2,SIN3A,SKP1,TFDP1,TGFB1
myeloid cells	VEGF Family Ligand-Receptor Interactions	2.61	0.321	-1.961	AKT3,FLT1,HRAS,MAPK1,NRAS,NRP2,PIK3C2A,PIK3C3,PIK3CA,PIK3CD,PIK3R1,PIK3R4,PIK3R5,PIK3R6,PLCG1,PRKCA,PRKCB,PRKCE,PRKD1,RALA,RALB,RAP1A,RAP1B,RAP2B,SHC1,VEGFA,VEGFC
myeloid cells	Sphingosine-1-phosphate Signaling	2.6	0.299	-1.061	ADCY4,ADCY9,AKT3,CASP10,CASP2,CASP8,CDC42,GNA12,GNAI1,GUCY1A1,MAPK1,PDGFC,PDGFD,PDGFRA,PDGFRB,PDIA3,PIK3C2A,PIK3C3,PIK3CA,PIK3CD,PIK3R1,PIK3R4,PIK3R5,PIK3R6,PLCB1,PLCB2,PLCG1,PLCL1,PTK2,RAC1,RHOB,RHOBTB1,RHOQ,RHOT1,SMPD4
myeloid cells	Role of NANOG in Mammalian Embryonic Stem Cell Pluripotency	2.55	0.295	-1.279	ACVR2A,ACVR2B,ACVRL1,AKT3,APC,BMP1,BMPR2,FZD4,FZD6,GSK3B,HRAS,IL6ST,MAPK1,NRAS,PIK3C2A,PIK3C3,PIK3CA,PIK3CD,PIK3R1,PIK3R4,PIK3R5,PIK3R6,RALA,RALB,RAP1A,RAP1B,RAP2B,RIF1,SHC1,SMAD1,SMAD5,SMAD9,STAT3,TCF7L1,TYK2,WNT5B
myeloid cells	Fc Epsilon RI Signaling	2.54	0.297	-1.029	AKT3,BTK,FCER1A,FYN,HRAS,LCP2,MAP2K7,MAPK1,MAPK11,MAPK9,NRAS,PIK3C2A,PIK3C3,PIK3CA,PIK3CD,PIK3R1,PIK3R4,PIK3R5,PIK3R6,PLCG1,PRKCA,PRKCB,PRKCE,PRKD1,PTPN11,RAC1,RALA,RALB,RAP1A,RAP1B,RAP2B,SYK,SYNJ1,VAV1,VAV3
myeloid cells	STAT3 Pathway	2.53	0.289	-1.616	BMPR2,FGFR1,FLT1,GHR,HRAS,IGF1,IGF1R,IGF2R,IL10RA,IL10RB,IL11RA,IL13RA1,IL17RA,IL1R2,IL2RG,IL3RA,IL6ST,MAP3K11,MAPK1,MAPK11,MAPK9,NDUFA13,NRAS,PDGFRA,PDGFRB,PTPN2,RAC1,RALA,RALB,RAP1A,RAP1B,RAP2B,SOCS4,SOCS7,STAT3,TGFB1,TGFBR3,TYK2,VEGFA
myeloid cells	HIPPO signaling	2.53	0.318	0	BTRC,CD44,CSNK1D,DLG1,DLG5,FAT4,LATS1,PARD3,PATJ,PPM1L,PPP1CA,PPP1R10,PPP1R12A,PPP2CA,PPP2CB,PPP2R2D,PPP2R5A,PPP2R5C,PPP2R5D,PPP2R5E,RASSF1,SKP1,SMAD1,SMAD5,STK4,WWTR1,YAP1
myeloid cells	Toll-like Receptor Signaling	2.53	0.325	1.213	CD14,IKBKB,IL18,IRAK1,IRAK2,LBP,LY96,MAP3K1,MAP3K14,MAP3K7,MAP4K4,MAPK1,MAPK11,MYD88,NFKBIA,PPARA,RELB,TAB1,TICAM1,TLR1,TLR4,TLR5,TLR6,TNFAIP3,UBC
myeloid cells	CDK5 Signaling	2.52	0.298	0	ABL1,ADCY4,ADCY9,CACNA1A,GNAL,GUCY1A1,HRAS,ITGA3,ITGA6,LAMA2,LAMA3,LAMA5,LAMB1,MAPK1,MAPK11,MAPK9,NRAS,PPM1L,PPP1CA,PPP1R10,PPP1R12A,PPP2CA,PPP2CB,PPP2R2D,PPP2R5A,PPP2R5C,PPP2R5D,PPP2R5E,PRKAR2B,RALA,RALB,RAP1A,RAP1B,RAP2B
myeloid cells	α-Adrenergic Signaling	2.5	0.302	-1.091	ADCY4,ADCY9,CALM1 (includes others),GNA12,GNAI1,GNAL,GNAO1,GNB2,GNG12,GNG2,GNG7,GUCY1A1,HRAS,ITPR2,MAPK1,NRAS,PHKA2,PHKG2,PLCG1,PRKAR2B,PRKCA,PRKCB,PRKCE,PRKD1,PYGB,PYGL,RALA,RALB,RAP1A,RAP1B,RAP2B,SLC8A1
myeloid cells	3-phosphoinositide Biosynthesis	2.5	0.269	0.309	ACP5,DUSP6,FIG4,ITPK1,MTMR4,MTMR6,NUDT12,NUDT2,PALD1,PI4KB,PIK3C2A,PIK3C3,PIK3CA,PIK3CD,PIK3R1,PIK3R4,PIK3R5,PIK3R6,PIP4K2A,PIP5K1A,PLPPR4,PPFIA1,PPM1L,PPP1CA,PPP1R10,PPP1R12A,PPP1R12B,PPP1R12C,PPP1R13B,PPP2CA,PPP2CB,PPP2R5A,PPP2R5C,PPP2R5D,PPP2R5E,PPP3CA,PPP3R1,PPP5C,PPTC7,PTPN1,PTPN11,PTPN12,PTPN2,PTPN23,PTPRF,PTPRM,PTPRO,SGPP1,SIRPA,SSH1,SSH2,STYX,SYNJ1,TNS3
myeloid cells	Melanoma Signaling	2.5	0.36	-0.943	AKT3,CCND1,HRAS,MAPK1,NRAS,PIK3C2A,PIK3C3,PIK3CA,PIK3CD,PIK3R1,PIK3R4,PIK3R5,PIK3R6,RALA,RALB,RAP1A,RAP1B,RAP2B
myeloid cells	Role of JAK2 in Hormone-like Cytokine Signaling	2.46	0.345	-0.943	BCL2L1,BIRC3,CCND1,CCND3,GHR,HLTF,IGF1,LEPR,PDGFC,PTPN1,PTPN11,SH2B1,SH2B3,SHC1,SIRPA,STAT3,STAT5A,TYK2,VEGFA,VEGFC
myeloid cells	FGF Signaling	2.45	0.314	-2.2	AKT3,CREB3L2,CREB5,CREBBP,CRK,FGF13,FGFR1,HRAS,MAP3K1,MAPK1,MAPK11,MAPKAPK2,MET,PIK3C2A,PIK3C3,PIK3CA,PIK3CD,PIK3R1,PIK3R4,PIK3R5,PIK3R6,PLCG1,PRKCA,PTPN11,RAC1,RPS6KA5,STAT3
myeloid cells	Oncostatin M Signaling	2.44	0.372	-0.258	EPAS1,HRAS,IL6ST,MAPK1,NRAS,OSMR,PLAU,RALA,RALB,RAP1A,RAP1B,RAP2B,SHC1,STAT3,STAT5A,TYK2
myeloid cells	Oxytocin In Brain Signaling Pathway	2.4	0.268	-1.414	ABHD3,AKT3,CACNA1A,CACNA1C,CACNA1D,CACNA2D1,CACNA2D3,CACNB4,CALM1 (includes others),CREB3L2,CREB5,CREBBP,EIF2A,GNAI1,GNAL,GNAO1,GNB2,GNG12,GNG2,GNG7,HRAS,ITPR2,LCAT,MAPK1,MEF2C,MEF2D,MTOR,NLRP3,NRAS,PIK3C2A,PIK3C3,PIK3CA,PIK3CD,PIK3R1,PIK3R4,PIK3R5,PIK3R6,PLB1,PNPLA2,PNPLA8,PRKCA,PRKCB,PRKCE,PRKD1,PTGS1,PTPN1,RALA,RALB,RAP1A,RAP1B,RAP2B,TLR4
myeloid cells	Sirtuin Signaling Pathway	2.38	0.253	1.172	ABCA1,ACLY,ACSS2,APEX1,ATG10,ATG12,ATG14,ATG16L1,ATG2A,ATG2B,ATG3,ATG4B,ATG4C,ATG7,CLOCK,CPT1B,CRTC2,CYC1,DUSP6,EPAS1,ESRRA,FOXO1,FOXO3,GABARAPL1,GABPB2,GLS,GSK3B,H1-10,H3-3A/H3-3B,HIF1A,KAT2A,MAP1LC3B,MAPK1,MT-ND1,MT-ND3,MT-ND4,MTOR,NDRG1,NDUFA10,NDUFA13,NDUFA9,NDUFB5,NDUFB8,NDUFS4,NDUFV1,NDUFV3,NFE2L2,NR1H2,PAM16,PARP1,PDHA1,PFKFB3,POLR1C,POLR2F,PPARA,PPID,PRKAA1,RBBP8,RELB,SDHB,SIRT5,SMARCA5,S…
myeloid cells	G Beta Gamma Signaling	2.38	0.287	-2.197	AKT3,BTK,CACNA1A,CACNA1C,CACNA1D,CACNA2D1,CACNA2D3,CACNB4,CAV1,CDC42,DNM2,GNA12,GNAI1,GNAL,GNAO1,GNB2,GNG12,GNG2,GNG7,HRAS,ITPR2,KCNJ5,MAPK1,NRAS,PAK1,PLCG1,PRKAR2B,PRKCA,PRKCB,PRKCE,PRKD1,RALA,RALB,RAP1A,RAP1B,RAP2B,SHC1
myeloid cells	Cardiac β-adrenergic Signaling	2.37	0.271	-1.961	ADCY4,ADCY9,AKAP17A,AKAP6,AKAP7,APEX1,ATP2A2,CACNA1A,CACNA1C,CACNA1D,CACNA2D1,CACNA2D3,CACNB4,GDPD1,GDPD3,GNA12,GNAI1,GNAL,GNAO1,GNB2,GNG12,GNG2,GNG7,GRK2,GUCY1A1,MPPED2,PDE10A,PDE2A,PDE3A,PDE4A,PDE4B,PDE5A,PDE6D,PDE7B,PPM1L,PPP1CA,PPP1R10,PPP1R12A,PPP2CA,PPP2CB,PPP2R2D,PPP2R5A,PPP2R5C,PPP2R5D,PPP2R5E,PRKAR2B,RYR2,SLC8A1
myeloid cells	Leptin Signaling in Obesity	2.36	0.32	-1.807	ADCY4,ADCY9,AKT3,FOXO1,GUCY1A1,LEPR,MAPK1,PDE3A,PDIA3,PIK3C2A,PIK3C3,PIK3CA,PIK3CD,PIK3R1,PIK3R4,PIK3R5,PIK3R6,PLCB1,PLCB2,PLCG1,PLCL1,PRKAR2B,PTPN11,STAT3
myeloid cells	Type II Diabetes Mellitus Signaling	2.35	0.278	-0.192	ACSL4,AKT3,CACNA1A,CACNA1C,CACNA1D,CACNA2D1,CACNA2D3,CACNB4,CD36,IKBKB,ITPR2,MAP2K7,MAP3K1,MAP3K14,MAP3K7,MAPK1,MAPK9,MTOR,NFKBIA,NFKBIB,NSMAF,PIK3C2A,PIK3C3,PIK3CA,PIK3CD,PIK3R1,PIK3R4,PIK3R5,PIK3R6,PRKAA1,PRKCA,PRKCB,PRKCE,PRKD1,RELB,SLC27A1,SLC27A3,SMPD4,SOCS4,SOCS7,TNFRSF1A,TRADD
myeloid cells	ID1 Signaling Pathway	2.33	0.265	-1.236	ACVR2A,ACVR2B,ACVRL1,AKT3,ATF6,BCL2L1,BHLHE40,BMPR2,CAV1,CCND1,CREBBP,ETS1,FGFR1,FOXO3,FYN,FZR1,GLI2,GSK3B,HIF1A,HRAS,ID1,IGF1R,MAPK1,MAPK11,NRAS,PARK7,PDGFC,PIK3C2A,PIK3C3,PIK3CA,PIK3CD,PIK3R1,PIK3R4,PIK3R5,PIK3R6,PLXNB1,PTK7,RALA,RALB,RAP1A,RAP1B,RAP2B,REST,SMAD1,SMAD5,SMAD9,STAT3,TGFB1,TGFBR3,TNFRSF1A,VEGFA,VEGFC,ZNF148
myeloid cells	Tumor Microenvironment Pathway	2.32	0.27	-1.769	AKT3,CCND1,CD44,COL1A1,COL3A1,CXCL12,FGF13,FOXO1,FOXO3,HIF1A,HLA-E,HLA-F,HRAS,IDO2,IGF1,ITGA5,LEPR,LGALS9,MAP3K14,MAPK1,MMP23B,NRAS,PDCD1LG2,PDGFC,PDGFD,PIK3C2A,PIK3C3,PIK3CA,PIK3CD,PIK3R1,PIK3R4,PIK3R5,PIK3R6,PLAU,RAC1,RALA,RALB,RAP1A,RAP1B,RAP2B,RELB,STAT3,TGFB1,TIAM1,TNC,TNFRSF1A,VEGFA,VEGFC
myeloid cells	UVB-Induced MAPK Signaling	2.29	0.346	-1.5	H3-3A/H3-3B,MAPK1,MAPK11,MAPK9,MTOR,PIK3C2A,PIK3C3,PIK3CA,PIK3CD,PIK3R1,PIK3R4,PIK3R5,PIK3R6,PRKCA,PRKCB,PRKCE,PRKD1,RPS6KA5
myeloid cells	Endothelin-1 Signaling	2.26	0.266	0.146	ABHD3,ADCY4,ADCY9,CASP10,CASP2,CASP8,ECE1,GNA12,GNAI1,GNAL,GNAO1,GUCY1A1,HMOX1,HRAS,ITPR2,LCAT,MAPK1,MAPK11,MAPK9,NRAS,PDIA3,PIK3C2A,PIK3C3,PIK3CA,PIK3CD,PIK3R1,PIK3R4,PIK3R5,PIK3R6,PLB1,PLCB1,PLCB2,PLCG1,PLCL1,PLD3,PNPLA2,PNPLA8,PRKCA,PRKCB,PRKCE,PRKD1,PTGS1,RALA,RALB,RAP1A,RAP1B,RAP2B,SHC1,SHC2,SHE
myeloid cells	GNRH Signaling	2.26	0.266	-0.822	ADCY4,ADCY9,CACNA1A,CACNA1C,CACNA1D,CACNA2D1,CACNA2D3,CACNB4,CALM1 (includes others),CDC42,CREB3L2,CREB5,CREBBP,GNAI1,GNB2,GNG12,GNG2,GNG7,GUCY1A1,HRAS,ITPR2,MAP2K7,MAP3K1,MAP3K11,MAP3K14,MAP3K6,MAP3K7,MAP3K8,MAPK1,MAPK11,MAPK9,NRAS,PAK1,PAK2,PAK3,PLCB1,PLCB2,PRKAR2B,PRKCA,PRKCB,PRKCE,PRKD1,PTK2,RAC1,RALA,RALB,RAP1A,RAP1B,RAP2B,RELB
myeloid cells	Necroptosis Signaling Pathway	2.24	0.275	1.543	AXL,BIRC2,BIRC3,CAPN10,CAPN2,CAPN3,CAPN5,CASP10,CASP8,CYBB,CYLD,DNM1L,GLUL,IKBKB,MAP3K7,MERTK,MLKL,NLRP3,PAM16,PELI1,PPID,PPP3CA,PPP3R1,PYGL,RBL1,RBL2,RIPK3,RNF31,SHARPIN,TAB1,TICAM1,TIMM23,TIMM44,TIMM50,TLR4,TNFRSF10B,TNFRSF1A,TRADD,TRPM7,UBC,VDAC1,VDAC2
myeloid cells	Acute Phase Response Signaling	2.24	0.266	0.48	A2M,AKT3,C1QA,C1QB,C1R,C2,CFB,ELP1,HMOX1,HMOX2,HNRNPK,HRAS,IKBKB,IL18,IL6ST,IRAK1,LBP,MAP2K7,MAP3K1,MAP3K14,MAP3K7,MAPK1,MAPK11,MAPK9,MTOR,MYD88,NFKBIA,NFKBIB,NRAS,OSMR,PIK3CA,PIK3CD,PIK3R1,PTPN11,RALA,RALB,RAP1A,RAP1B,RAP2B,RELB,SHC1,SOCS4,SOCS7,STAT3,TAB1,TCF4,TNFRSF1A,TRADD,VWF
myeloid cells	Superpathway of Inositol Phosphate Compounds	2.24	0.258	0.438	ACP5,DUSP6,FIG4,INPP5E,ITPK1,ITPKC,MTMR4,MTMR6,NUDT12,NUDT2,PALD1,PI4KB,PIK3C2A,PIK3C3,PIK3CA,PIK3CD,PIK3R1,PIK3R4,PIK3R5,PIK3R6,PIP4K2A,PIP5K1A,PLCB1,PLCB2,PLCG1,PLPPR4,PPFIA1,PPM1L,PPP1CA,PPP1R10,PPP1R12A,PPP1R12B,PPP1R12C,PPP1R13B,PPP2CA,PPP2CB,PPP2R5A,PPP2R5C,PPP2R5D,PPP2R5E,PPP3CA,PPP3R1,PPP5C,PPTC7,PTPN1,PTPN11,PTPN12,PTPN2,PTPN23,PTPRF,PTPRM,PTPRO,SGPP1,SIRPA,SSH1,SSH2,STYX,SYNJ1,TNS3
myeloid cells	BMP signaling pathway	2.23	0.303	-0.655	ACVR2A,ACVR2B,ACVRL1,BMP1,BMPR2,CREBBP,HRAS,MAP3K7,MAPK1,MAPK11,MAPK9,NRAS,PRKAR2B,RALA,RALB,RAP1A,RAP1B,RAP2B,RELB,RUNX2,SMAD1,SMAD5,SMAD9,SMURF1,TAB1,XIAP,ZNF423
myeloid cells	WNT/β-catenin Signaling	2.22	0.269	-1	ACVR2A,ACVR2B,AKT3,APC,APPL1,APPL2,BCL9,BMPR2,BTRC,CCND1,CD44,CDH12,CREBBP,CSNK1A1,CSNK1D,CSNK1G1,CSNK1G2,FZD4,FZD6,GNAO1,GSK3B,ILK,LRP5,MAP3K7,MAP4K1,MARK2,PPARD,PPM1L,PPP2CA,PPP2CB,PPP2R2D,PPP2R5A,PPP2R5C,PPP2R5D,PPP2R5E,SOX18,SOX4,SOX5,TAB1,TCF4,TCF7L1,TGFB1,TGFBR3,TLE4,UBC,WNT5B
myeloid cells	Dopamine-DARPP32 Feedback in cAMP Signaling	2.22	0.267	-1.622	ADCY4,ADCY9,ATP2A2,CACNA1A,CACNA1C,CACNA1D,CACNA2D1,CACNA2D3,CACNB4,CALM1 (includes others),CREB3L2,CREB5,CREBBP,CREM,CSNK1A1,CSNK1D,CSNK1G1,CSNK1G2,GNAI1,GRINA,GUCY1A1,ITPR2,KCNJ14,KCNJ5,PDIA3,PLCB1,PLCB2,PLCG1,PLCL1,PPM1L,PPP1CA,PPP1R10,PPP1R12A,PPP2CA,PPP2CB,PPP2R2D,PPP2R5A,PPP2R5C,PPP2R5D,PPP2R5E,PPP3CA,PPP3R1,PRKAR2B,PRKCA,PRKCB,PRKCE,PRKD1,PRKG1
myeloid cells	BEX2 Signaling Pathway	2.21	0.309	-0.626	AKT3,CCND1,GSK3B,HIF1A,MAP2,MAPK9,MTOR,NFKBIA,PDGFC,PLXNC1,PPM1L,PPP2CA,PPP2CB,PPP2R2D,PPP2R5A,PPP2R5C,PPP2R5D,PPP2R5E,RELB,STAT3,TCF4,TCF7L1,TSC2,VEGFA,VEGFC
myeloid cells	NAD Signaling Pathway	2.2	0.276	-1.121	ACADM,AKT3,CLOCK,EIF2AK3,GSK3B,H1-10,HIF1A,IGF1,NADK,NAPRT,NMNAT1,NMRK1,NUDT12,PARP1,PARP10,PARP14,PARP15,PARP9,PIK3C2A,PIK3C3,PIK3CA,PIK3CD,PIK3R1,PIK3R4,PIK3R5,PIK3R6,POLR2F,PRKAA1,RYR1,RYR2,RYR3,SIRT5,SLC29A1,SLC29A3,TGFB1,TNKS,TNKS2,TPCN2,TRPM2,VEGFA
myeloid cells	HMGB1 Signaling	2.16	0.27	-0.343	AGER,AKT3,CDC42,EDA,HAT1,HRAS,IL15,IL18,KAT2A,KAT6B,KAT7,MAP2K7,MAPK1,MAPK11,MAPK9,NRAS,PIK3C2A,PIK3C3,PIK3CA,PIK3CD,PIK3R1,PIK3R4,PIK3R5,PIK3R6,RAC1,RALA,RALB,RAP1A,RAP1B,RAP2B,RBBP7,RELB,RHOB,RHOBTB1,RHOQ,RHOT1,SELE,TGFB1,TLR4,TNFRSF1A,TNFSF12,TNFSF13,TNFSF13B
myeloid cells	Docosahexaenoic Acid (DHA) Signaling	2.15	0.368	#NUM!	AKT3,ALOX15,BCL2L1,FOXO1,GSK3B,PIK3C2A,PIK3C3,PIK3CA,PIK3CD,PIK3R1,PIK3R4,PIK3R5,PIK3R6,PNPLA2
myeloid cells	April Mediated Signaling	2.13	0.357	1.732	ELP1,IKBKB,MAP2K7,MAP3K1,MAP3K14,MAPK1,MAPK11,MAPK9,NFATC1,NFATC4,NFKBIA,NFKBIB,RELB,TNFSF13,TRAF5
myeloid cells	RAN Signaling	2.12	0.471	0	KPNA1,KPNA4,KPNA5,KPNA6,KPNB1,RANGAP1,RCC1,XPO1
myeloid cells	Synaptic Long Term Depression	2.12	0.262	-1.769	ABHD3,CACNA1A,CACNA1C,CACNA1D,CACNA2D1,CACNA2D3,CACNB4,GNA12,GNAI1,GNAL,GNAO1,GRID2,GUCY1A1,HRAS,IGF1,IGF1R,ITPR2,LCAT,MAPK1,NRAS,PDIA3,PLB1,PLCB1,PLCB2,PLCG1,PLCL1,PNPLA2,PNPLA8,PPM1L,PPP2CA,PPP2CB,PPP2R2D,PPP2R5A,PPP2R5C,PPP2R5D,PPP2R5E,PRKCA,PRKCB,PRKCE,PRKD1,PRKG1,RALA,RALB,RAP1A,RAP1B,RAP2B,RYR1,RYR2,RYR3,SMARCC2
myeloid cells	Neurotrophin/TRK Signaling	2.12	0.308	-1.46	CDC42,CREB3L2,CREB5,CREBBP,HRAS,MAP2K7,MAPK1,NRAS,PIK3C2A,PIK3C3,PIK3CA,PIK3CD,PIK3R1,PIK3R4,PIK3R5,PIK3R6,PLCG1,PTPN11,RALA,RALB,RAP1A,RAP1B,RAP2B,SHC1
myeloid cells	Relaxin Signaling	2.12	0.272	-1.528	ADCY4,ADCY9,AKT3,APEX1,GDPD1,GDPD3,GNA12,GNAI1,GNAL,GNAO1,GNB2,GNG12,GNG2,GNG7,GUCY1A1,MAPK1,MPPED2,NFKBIA,NFKBIB,PDE10A,PDE2A,PDE3A,PDE4A,PDE4B,PDE5A,PDE6D,PDE7B,PIK3C2A,PIK3C3,PIK3CA,PIK3CD,PIK3R1,PIK3R4,PIK3R5,PIK3R6,PRKAR2B,RAP1A,RAP1B,RELB,SMARCC2,VEGFA
myeloid cells	ATM Signaling	2.12	0.293	0.894	ABL1,ATR,BRAT1,BRCA1,CBX3,CHEK2,CREB3L2,CREB5,CREBBP,MAPK11,MAPK9,NFKBIA,PPM1D,PPM1L,PPP2CA,PPP2CB,PPP2R2D,PPP2R5A,PPP2R5C,PPP2R5D,PPP2R5E,RAD50,RAD9A,RBBP8,SMC1A,TRRAP,USP7,ZEB1,ZNF420
myeloid cells	nNOS Signaling in Skeletal Muscle Cells	2.11	0.348	#NUM!	CACNA1A,CACNA1C,CACNA1D,CACNA2D1,CACNA2D3,CACNB4,CALM1 (includes others),CAPN3,DAG1,DMD,ITPR2,RYR1,RYR2,RYR3,SNTB1,SNTB2
myeloid cells	Antiproliferative Role of Somatostatin Receptor 2	2.11	0.311	-0.688	GNB2,GNG12,GNG2,GNG7,GUCY1A1,HRAS,MAPK1,NRAS,PIK3C2A,PIK3C3,PIK3CA,PIK3CD,PIK3R1,PIK3R4,PIK3R5,PIK3R6,PTPN11,RALA,RALB,RAP1A,RAP1B,RAP2B,SMARCC2
myeloid cells	PD-1, PD-L1 cancer immunotherapy pathway	2.07	0.288	0.392	AKT3,BCL2L1,GSK3B,HLA-DMB,HLA-DPB1,HLA-DQA1,HLA-DQB1,HLA-DRA,HLA-E,HLA-F,IL2RG,LATS1,LCP2,MR1,PDCD1LG2,PIK3C2A,PIK3C3,PIK3CA,PIK3CD,PIK3R1,PIK3R4,PIK3R5,PIK3R6,PLCG1,PTPN11,STAT5A,TGFB1,TNFRSF1A,TYK2,YAP1
myeloid cells	IL-1 Signaling	2.04	0.292	0.535	ADCY4,ADCY9,ELP1,GNA12,GNAI1,GNAL,GNAO1,GNB2,GNG12,GNG2,GNG7,GUCY1A1,IKBKB,IRAK1,IRAK2,MAP2K7,MAP3K1,MAP3K14,MAP3K7,MAPK1,MAPK11,MAPK9,MYD88,NFKBIA,NFKBIB,PRKAR2B,RELB,TAB1
myeloid cells	Salvage Pathways of Pyrimidine Ribonucleotides	2.04	0.292	0.756	ACVR2A,ADPGK,CSNK1A1,CSNK1D,DMPK,DYRK1A,FAM20B,GRK6,HIPK1,IRAK1,LIMK1,LIMK2,MAP3K6,MAP3K8,MAPK1,MAPK9,NME2,NME3,NME7,PAK1,PAK2,PAK3,PKN1,PRKAA1,PRKCE,SGK1,UCKL1,UPRT
myeloid cells	B Cell Activating Factor Signaling	2.03	0.349	0.905	ELP1,IKBKB,MAP2K7,MAP3K1,MAP3K14,MAPK1,MAPK11,MAPK9,NFATC1,NFATC4,NFKBIA,NFKBIB,RELB,TNFSF13B,TRAF5
myeloid cells	IL-17A Signaling in Airway Cells	2.02	0.313	0	AKT3,GSK3B,IKBKB,IL17RA,MAP3K7,MAPK1,MAPK11,MAPK9,NFKBIA,NFKBIB,PIK3C2A,PIK3C3,PIK3CA,PIK3CD,PIK3R1,PIK3R4,PIK3R5,PIK3R6,RELB,STAT3,TYK2
myeloid cells	Semaphorin Signaling in Neurons	2.01	0.322	#NUM!	CDC42,DPYSL3,FES,FYN,LIMK1,LIMK2,MAPK1,MET,PAK1,PAK2,PAK3,PLXNB1,PTK2,RAC1,RHOB,RHOBTB1,RHOQ,RHOT1,ROCK1
myeloid cells	CD27 Signaling in Lymphocytes	2.01	0.327	1.604	BCL2L1,CASP8,CYC1,ELP1,IKBKB,MAP2K7,MAP3K1,MAP3K11,MAP3K14,MAP3K6,MAP3K7,MAP3K8,MAPK9,NFKBIA,NFKBIB,RELB,SIVA1,TRAF5
myeloid cells	Role of BRCA1 in DNA Damage Response	1.97	0.3	1.265	ARID1A,ARID2,ATR,BABAM2,BARD1,BRCA1,BRCA2,CHEK2,E2F3,FANCM,HLTF,POU2F1,RAD50,RBBP8,RBL1,RBL2,RFC2,SMARCA2,SMARCA4,SMARCC2,SMARCD1,SMARCD2,SMARCD3,SMARCE1
myeloid cells	Iron homeostasis signaling pathway	1.96	0.273	#NUM!	ABCB10,ACO2,ARNT,ATP6AP1,ATP6V0A1,ATP6V0A2,ATP6V0C,ATP6V0D2,ATP6V1B2,ATP6V1C1,BMP1,BMPR2,BTRC,CD163,CIAO1,CIAO2A,CYBRD1,EPAS1,FECH,HFE,HIF1A,HMOX1,HMOX2,MAPK1,PDGFRA,PDGFRB,SKP1,SLC11A1,SLC11A2,SLC40A1,SMAD1,SMAD5,STAT3,STAT5A,TCIRG1,TYK2
myeloid cells	TWEAK Signaling	1.95	0.361	0.577	BAG4,BIRC2,BIRC3,CASP8,IKBKB,MAP3K14,NFKBIA,NFKBIB,RELB,TNFRSF25,TNFSF12,TRADD,XIAP
myeloid cells	TREM1 Signaling	1.95	0.306	-0.655	AKT3,CD83,CIITA,FCGR2B,IL18,IRAK1,ITGA5,LAT2,MAPK1,MYD88,NLRC5,NLRP3,NOD1,PLCG1,RELB,STAT3,STAT5A,TLR1,TLR4,TLR5,TLR6,TYROBP
myeloid cells	Colorectal Cancer Metastasis Signaling	1.95	0.246	-1.664	ADCY4,ADCY9,AKT3,APC,APPL1,ARRB1,BCL2L1,CCND1,CDC42,FZD4,FZD6,GNA12,GNAI1,GNAL,GNAO1,GNB2,GNG12,GNG2,GNG7,GRK2,GSK3B,GUCY1A1,HRAS,IL6ST,LRP5,MAPK1,MAPK9,MMP23B,NRAS,PDGFC,PIK3C2A,PIK3C3,PIK3CA,PIK3CD,PIK3R1,PIK3R4,PIK3R5,PIK3R6,PRKAR2B,PTGER3,RAC1,RALA,RALB,RALGDS,RAP1A,RAP1B,RAP2B,RELB,RHOB,RHOBTB1,RHOQ,RHOT1,STAT3,TCF4,TCF7L1,TGFB1,TLR1,TLR4,TLR5,TLR6,TNFRSF1A,TYK2,VEGFA,VEGFC,WNT5B
myeloid cells	Agrin Interactions at Neuromuscular Junction	1.94	0.309	-1.414	ACTG1,ARHGEF7,CDC42,DAG1,ERBB3,HRAS,LAMA2,LAMB1,MAPK1,MAPK9,NRAS,PAK1,PAK2,PAK3,PTK2,RAC1,RALA,RALB,RAP1A,RAP1B,RAP2B
myeloid cells	Mitotic Roles of Polo-Like Kinase	1.93	0.312	0.333	ANAPC1,ANAPC7,CDC16,CDC27,CHEK2,FZR1,HSP90AA1,PLK2,PLK5,PPM1L,PPP2CA,PPP2CB,PPP2R2D,PPP2R5A,PPP2R5C,PPP2R5D,PPP2R5E,SLK,SMC1A,TGFB1
myeloid cells	Osteoarthritis Pathway	1.93	0.25	-2.592	ACVRL1,AGER,ANKH,ANXA2,BMPR2,CASP10,CASP2,CASP8,CREB3L2,CREB5,CREBBP,CTNNA1,DCN,EPAS1,FGFR1,FOXO3,FZD4,FZD6,GLI2,GLI3,HDAC3,HDAC4,HES1,HIF1A,HTRA1,IL1R2,ITGA1,ITGA11,ITGA3,ITGA5,ITGA6,ITGA8,ITGA9,ITGB5,MEF2C,MTOR,NOTCH1,PDGFC,PPARD,PRKAA1,PTCH1,PTCH2,RAC1,RARRES2,RBPJ,RELB,RUNX2,SIK3,SMAD1,SMAD5,SMAD9,TCF4,TCF7L1,TGFB1,TLR4,TNFRSF1A,VEGFA,VEGFC
myeloid cells	NER (Nucleotide Excision Repair, Enhanced Pathway)	1.93	0.284	0.626	COPS2,COPS4,COPS5,COPS6,DDB1,DNA2,ERCC1,ERCC8,GTF2H1,GTF2H4,H3-3A/H3-3B,HMGN1,MNAT1,POLA1,POLD3,POLD4,POLE,POLE3,POLK,POLR2F,PRIM2,RBX1,RFC2,TCEA1,TOP2B,UBE2I,UBE2N,USP7,XPA
myeloid cells	Role of p14/p19ARF in Tumor Suppression	1.9	0.379	1.265	NPM1,PIK3C2A,PIK3C3,PIK3CA,PIK3CD,PIK3R1,PIK3R4,PIK3R5,PIK3R6,RAC1,TTF1
myeloid cells	Telomere Extension by Telomerase	1.89	0.467	#NUM!	HNRNPA2B1,PINX1,RAD50,TERF2,TERF2IP,TNKS,TNKS2
myeloid cells	Human Embryonic Stem Cell Pluripotency	1.86	0.254	-1.98	ACVR2A,ACVR2B,ACVRL1,AKT3,APC,BMP1,BMPR2,FGFR1,FOXO1,FZD4,FZD6,GSK3B,HRAS,HSP90AA1,ID1,MAP2K7,MAPK1,NFYC,NRAS,PDGFC,PDGFD,PDGFRA,PDGFRB,PIK3C2A,PIK3C3,PIK3CA,PIK3CD,PIK3R1,PIK3R4,PIK3R5,PIK3R6,PRKCA,PRKCB,PRKCE,PRKD1,RALA,RALB,RAP1A,RAP1B,RAP2B,REST,RIF1,SMAD1,SMAD5,SMAD9,STAT3,TFCP2L1,TGFB1,TYK2,WNT5B
myeloid cells	SPINK1 General Cancer Pathway	1.84	0.311	-0.688	AKT3,HRAS,MAPK1,NRAS,PIK3C2A,PIK3C3,PIK3CA,PIK3CD,PIK3R1,PIK3R4,PIK3R5,PIK3R6,RALA,RALB,RAP1A,RAP1B,RAP2B,STAT3,TYK2
myeloid cells	Regulation of the Epithelial-Mesenchymal Transition Pathway	1.84	0.254	#NUM!	AKT3,APC,APH1B,BCL9,CDH12,ETS1,FGF13,FGFR1,FZD4,FZD6,GSK3B,HIF1A,HRAS,JAG2,MAML1,MAP2K7,MAPK1,MET,NOTCH1,NOTCH4,NRAS,PDGFD,PDGFRB,PIK3C2A,PIK3C3,PIK3CA,PIK3CD,PIK3R1,PIK3R4,PIK3R5,PIK3R6,PSEN1,PTPN11,PYGO2,RALA,RALB,RAP1A,RAP1B,RAP2B,RBPJ,RELB,SMURF1,STAT3,TCF4,TCF7L1,TGFB1,TYK2,WNT5B,ZEB1
myeloid cells	NOD1/2 Signaling Pathway	1.79	0.256	0.905	ACAP1,ARHGEF7,ATG16L1,BIRC2,BIRC3,CARD9,EDA,ELP1,ERBIN,HSP90AA1,HSPA4,HSPA8,IFNAR2,IKBKB,IL15,IL18,MAP2K7,MAP3K14,MAP3K7,MAP3K8,MAP4K4,MAPK1,MAPK11,MAPK9,MAPKAPK2,MYD88,NFKBIA,NFKBIB,NLRP3,NOD1,RAC1,RNF31,SHARPIN,SLC15A3,TGFB1,TLR1,TLR4,TLR5,TLR6,TNFAIP3,TNFSF12,TNFSF13,TNFSF13B,TRIM27,XIAP
myeloid cells	IGF-1 Signaling	1.75	0.276	-1.732	AKT3,FOXO1,FOXO3,HRAS,IGF1,IGF1R,MAPK1,NRAS,PIK3C2A,PIK3C3,PIK3CA,PIK3CD,PIK3R1,PIK3R4,PIK3R5,PIK3R6,PRKAR2B,PTK2,PTPN11,RALA,RALB,RAP1A,RAP1B,RAP2B,RPS6KB2,SHC1,SOCS4,SOCS7,STAT3
myeloid cells	FAT10 Signaling Pathway	1.75	0.315	#NUM!	MAP1LC3B,PSMA3,PSMA6,PSMB1,PSMB3,PSMC1,PSMC2,PSMC4,PSMC5,PSMC6,PSMD1,PSMD11,PSMD3,PSMD7,PSME4,SQSTM1,UBA1
myeloid cells	Amyloid Processing	1.74	0.32	-1	AKT3,APH1B,BACE1,CAPN10,CAPN2,CAPN3,CAPN5,CSNK1A1,CSNK1D,GSK3B,MAPK1,MAPK11,MARK1,PRKAR2B,PRKCE,PSEN1
myeloid cells	IL-23 Signaling Pathway	1.74	0.326	-1.069	AKT3,HIF1A,NFKBIA,PIK3C2A,PIK3C3,PIK3CA,PIK3CD,PIK3R1,PIK3R4,PIK3R5,PIK3R6,RELB,RORA,STAT3,TYK2
myeloid cells	Role Of Osteoblasts In Rheumatoid Arthritis Signaling Pathway	1.73	0.246	1.664	ACVR2A,ACVR2B,ACVRL1,AKT3,APC,BMPR2,COL1A1,CSNK1A1,CSNK1D,CSNK1G1,CSNK1G2,CTSA,CTSB,CTSD,CTSH,CTSL,CXCL12,EDA,FZD4,FZD6,GSK3B,IGF1,IGF1R,IGF2R,IL15,IL18,IL6ST,LRP5,MAPK1,MMP23B,PDGFC,PIK3C2A,PIK3C3,PIK3CA,PIK3CD,PIK3R1,PIK3R4,PIK3R5,PIK3R6,RUNX2,SMAD1,SMAD5,SMAD9,SMURF1,STAT3,STAT5A,TCF4,TCF7L1,TGFB1,TNFSF12,TNFSF13,TNFSF13B,TYK2,VEGFA,VEGFC,WNT5B
myeloid cells	Role of PKR in Interferon Induction and Antiviral Response	1.73	0.265	1.89	CASP8,CYC1,DNAJC3,EIF2S1,ELP1,HSP90AA1,HSPA4,HSPA8,IFIH1,IFNAR2,IKBKB,IL18,MAP2K7,MAP3K7,MAPK1,MAPK11,MAPK9,MARCO,METAP2,MSR1,MYD88,NFKBIA,NFKBIB,NLRP3,NPM1,PDGFC,PDGFD,PDGFRB,RELB,SCARA5,STAT3,TARBP2,TLR4,TNFRSF1A,TYK2
myeloid cells	Opioid Signaling Pathway	1.73	0.24	-2.517	ADCY4,ADCY9,AKT3,AP2A2,AP2B1,AP2S1,ARRB1,CACNA1A,CACNA1C,CACNA1D,CACNA2D1,CACNA2D3,CACNB4,CALM1 (includes others),CDC42,CREB3L2,CREB5,CREBBP,FYN,GNA12,GNAI1,GNAL,GNAO1,GNB2,GNG12,GNG2,GNG7,GRINA,GRK2,GRK6,GSK3B,GUCY1A1,HRAS,ITPR2,KCNJ5,MAP2K7,MAPK1,NFKBIA,NRAS,OGFR,PLCB1,PPP3CA,PPP3R1,PRKAR2B,PRKCA,PRKCB,PRKCE,PRKD1,RAC1,RALA,RALB,RAP1A,RAP1B,RAP2B,RGS18,RGS6,RPS6KA2,RPS6KA4,RPS6KA5,RPS6KB2,RYR1,…
myeloid cells	Multiple Sclerosis Signaling Pathway	1.71	0.248	0	C1QA,C1QB,C2,CAPN10,CAPN2,CAPN3,CAPN5,CASP8,DUSP6,EDA,GRINA,HLA-DMB,HLA-DPB1,HLA-DQA1,HLA-DQB1,HLA-DRA,HLA-E,HLA-F,IL15,IL17RA,IL18,MAPK1,MAPK11,MGAT1,NLRP3,P2RX4,PARP1,PARP10,PARP14,PARP15,PARP9,PLAU,PPARD,RBBP7,RNF213,SLC8A1,SLC8B1,STK38,SUZ12,TGFB1,TLR1,TLR4,TLR5,TLR6,TNFRSF1A,TNFSF12,TNFSF13,TNFSF13B,TNKS,TNKS2,UBR2,YY1
myeloid cells	Neutrophil Extracellular Trap Signaling Pathway	1.67	0.23	0.314	ABHD3,AGER,AKT3,C1QA,C1QB,CASP10,CASP2,CASP8,CD14,CERT1,CLEC7A,COL12A1,COL15A1,COL1A1,COL26A1,COL27A1,COL3A1,COL4A1,COL4A2,COL5A1,COL6A3,CYBB,CYC1,DNASE1,FYN,GSDMD,H3-3A/H3-3B,HIF1A,ITGA3,ITPR2,LAIR1,LCAT,MAP2K7,MAP3K7,MAPK1,MAPK11,MAPK9,MCL1,MLKL,MT-ND1,MT-ND3,MT-ND4,MTOR,NCF1,NCF2,NDUFA10,NDUFA13,NDUFA9,NDUFB5,NDUFB8,NDUFS4,NDUFV1,NDUFV3,NLRP3,NOX4,PAM16,PDIA3,PIK3C2A,PIK3C3,PIK3CA,PIK3CD,PIK3R…
myeloid cells	UVC-Induced MAPK Signaling	1.66	0.314	-0.535	ATR,HRAS,MAPK1,MAPK11,MAPK9,NRAS,PRKCA,PRKCB,PRKCE,PRKD1,RALA,RALB,RAP1A,RAP1B,RAP2B,SMPD4
myeloid cells	Circadian Rhythm Signaling	1.66	0.24	#NUM!	ADCY4,ADCY9,AKT1S1,BHLHE40,BTRC,CACNA1A,CACNA1C,CACNA1D,CACNA2D1,CACNA2D3,CACNB4,CIRBP,CLOCK,CREB3L2,CREB5,CREBBP,CSNK1D,FYN,GNAI1,GNB2,GNG12,GNG2,GNG7,GRINA,GSK3B,GUCY1A1,H3-3A/H3-3B,HIF1A,HRAS,ITPR2,MAP2K7,MAPK1,MKNK1,MTOR,NR1D2,NRAS,PDIA3,PER1,PER2,PER3,PLCB1,PLCB2,PLCG1,PLCL1,PRKAA1,PRKAR2B,PRKCA,PRKCB,PRKCE,PRKD1,PRKG1,PTGDS,RALA,RALB,RAP1A,RAP1B,RAP2B,RORA,RPS6KA5,RYR1,RYR2,RYR3,SMARCC2
myeloid cells	Netrin Signaling	1.66	0.292	-2.236	ABLIM1,ABLIM2,ABLIM3,CACNA1A,CACNA1C,CACNA1D,CACNA2D1,CACNA2D3,CACNB4,ITPR2,NCK1,NFATC1,NFATC4,PPP3CA,PPP3R1,PRKAR2B,PRKG1,RAC1,RYR1,RYR2,RYR3
myeloid cells	IL-9 Signaling	1.65	0.343	-0.905	IL2RG,PIK3C2A,PIK3C3,PIK3CA,PIK3CD,PIK3R1,PIK3R4,PIK3R5,PIK3R6,RELB,STAT3,STAT5A
myeloid cells	Heme Biosynthesis from Uroporphyrinogen-III I	1.64	0.75	#NUM!	CPOX,FECH,PPOX
myeloid cells	MSP-RON Signaling In Macrophages Pathway	1.64	0.267	-1.3	CIITA,CREB3L2,CREB5,CREBBP,GAB2,HLA-DMB,HLA-DPB1,HLA-DQA1,HLA-DQB1,HLA-DRA,HRAS,IKBKB,MAPK1,NRAS,PIK3C2A,PIK3C3,PIK3CA,PIK3CD,PIK3R1,PIK3R4,PIK3R5,PIK3R6,RALA,RALB,RAP1A,RAP1B,RAP2B,RELB,SBNO2,STAT3,TLR4
myeloid cells	BAG2 Signaling Pathway	1.63	0.284	-0.333	ANXA2,CTSB,HSP90AA1,HSPA4,HSPA8,MAPK1,MAPKAPK2,PRKN,PSMA3,PSMA6,PSMB1,PSMB3,PSMC1,PSMC2,PSMC4,PSMC5,PSMC6,PSMD1,PSMD11,PSMD3,PSMD7,PSME4,RELB
myeloid cells	Chemokine Signaling	1.61	0.286	-0.655	CALM1 (includes others),CXCL12,GNAI1,HRAS,LIMK1,LIMK2,MAPK1,MAPK11,NRAS,PLCB1,PLCB2,PLCG1,PPP1R12A,PPP1R12B,PRKCA,PRKCB,PTK2,RALA,RALB,RAP1A,RAP1B,RAP2B
myeloid cells	Prostanoid Biosynthesis	1.59	0.5	0.447	HPGDS,PTGDS,PTGES3,PTGS1,TBXAS1
myeloid cells	Cholecystokinin/Gastrin-mediated Signaling	1.59	0.265	-0.756	CDC42,CREM,EPHA4,GNA12,HRAS,IL18,ITPR2,MAPK1,MAPK9,MEF2C,MEF2D,NRAS,PLCB1,PLCB2,PRKCA,PRKCB,PRKCE,PRKD1,PTK2,RAC1,RALA,RALB,RAP1A,RAP1B,RAP2B,RHOB,RHOBTB1,RHOQ,RHOT1,ROCK1,SHC1
myeloid cells	Glucocorticoid Receptor Signaling	1.55	0.221	#NUM!	A2M,AKT3,ANXA1,ARID1A,ARID2,BCL2L1,BRCA1,CAV1,CD163,CREBBP,CREBZF,CYC1,ELP1,FKBP5,FOXO3,GABPB2,GHR,GTF2E2,GTF2H1,GTF2H4,H3-3A/H3-3B,HLA-DMB,HLA-DPB1,HLA-DQA1,HLA-DQB1,HLA-DRA,HLA-E,HLA-F,HLTF,HRAS,HSP90AA1,HSPA4,HSPA8,IGF1,IKBKB,IL10RA,IL10RB,IL11RA,IL13RA1,IL17RA,IL1R2,IL2RG,IL3RA,IL6ST,MAP2K7,MAP3K1,MAP3K14,MAP3K7,MAPK1,MAPK11,MAPK9,MED1,MNAT1,MR1,MT-ND1,MT-ND3,MT-ND4,NCOA1,NCOR1,NDUFA10,NDUFA1…
myeloid cells	D-myo-inositol-5-phosphate Metabolism	1.55	0.246	0.507	ACP5,DUSP6,FIG4,ITPK1,MTMR4,MTMR6,NUDT12,NUDT2,PALD1,PIP4K2A,PLCB1,PLCB2,PLCG1,PLPPR4,PPFIA1,PPM1L,PPP1CA,PPP1R10,PPP1R12A,PPP1R12B,PPP1R12C,PPP1R13B,PPP2CA,PPP2CB,PPP2R5A,PPP2R5C,PPP2R5D,PPP2R5E,PPP3CA,PPP3R1,PPP5C,PPTC7,PTPN1,PTPN11,PTPN12,PTPN2,PTPN23,PTPRF,PTPRM,PTPRO,SGPP1,SIRPA,SSH1,SSH2,STYX,SYNJ1,TNS3
myeloid cells	HOTAIR Regulatory Pathway	1.54	0.252	-3.452	AGO2,AGO3,AGO4,AKT3,ATG3,ATG7,CD44,COL1A1,COL3A1,CREBBP,H3-3A/H3-3B,HDAC2,KDM1A,KMT2A,KMT2C,MET,MMP23B,NFKBIA,PIK3C2A,PIK3C3,PIK3CA,PIK3CD,PIK3R1,PIK3R4,PIK3R5,PIK3R6,RBBP7,RELB,REST,ROCK1,STAT3,STK38,SUZ12,TCF4,TCF7L1,TGFB1,TLR4,WNT5B,XIAP,YY1
myeloid cells	Dilated Cardiomyopathy Signaling Pathway	1.53	0.253	-1.134	ACTG1,ADCY4,ADCY9,AKT3,ATP2A2,CACNA1A,CACNA1C,CACNA1D,CACNA2D1,CACNA2D3,CACNB4,DAG1,DMD,GSK3B,GUCY1A1,ILK,ITPR2,KDM1A,LAMA4,LMNA,MAPK1,MAPK11,MTOR,MYH10,MYH13,MYL5,MYL6,MYL9,MYO10,MYO18A,PDE2A,PDE3A,PRKAR2B,PRKCE,PTPN11,RYR2,TPM1,TTN
myeloid cells	3-phosphoinositide Degradation	1.53	0.246	0.686	ACP5,DUSP6,FIG4,INPP5E,ITPK1,MTM1,MTMR1,MTMR4,MTMR6,NUDT12,NUDT2,PALD1,PLPPR4,PPFIA1,PPM1L,PPP1CA,PPP1R10,PPP1R12A,PPP1R12B,PPP1R12C,PPP1R13B,PPP2CA,PPP2CB,PPP2R5A,PPP2R5C,PPP2R5D,PPP2R5E,PPP3CA,PPP3R1,PPP5C,PPTC7,PTPN1,PTPN11,PTPN12,PTPN2,PTPN23,PTPRF,PTPRM,PTPRO,SGPP1,SIRPA,SSH1,SSH2,STYX,SYNJ1,TNS3
myeloid cells	SNARE Signaling Pathway	1.52	0.258	-2.058	ADCY4,ADCY9,CACNA2D1,CACNB4,CALM1 (includes others),CPLX1,GOSR2,GPAA1,GUCY1A1,HSPA8,MYH10,MYH13,MYL5,MYL6,MYL9,MYO10,MYO18A,NAPA,NAPB,NSF,PRKAR2B,RAB22A,RAB39A,RAB6A,SGTA,SNCA,STX16,STXBP1,STXBP2,STXBP5,SYT1,SYT17,VAMP2,VTI1B
myeloid cells	Calcium Signaling	1.51	0.242	-2.556	ATP2A2,ATP2B1,ATP2B4,ATP2C1,CABIN1,CACNA1A,CACNA1C,CACNA1D,CACNA2D1,CACNA2D3,CACNB4,CALM1 (includes others),CREB3L2,CREB5,CREBBP,GRINA,HDAC10,HDAC2,HDAC3,HDAC4,HDAC7,ITPR2,MAPK1,MEF2C,MEF2D,MYH10,MYH13,MYL5,MYL6,MYL9,MYO10,MYO18A,NFATC1,NFATC4,PPP3CA,PPP3R1,PRKAR2B,RAP1A,RAP1B,RAP2B,RCAN1,RCAN2,RYR1,RYR2,RYR3,SLC8A1,SLC8B1,TPM1,TPM2,TPM3,TPM4
myeloid cells	Pulmonary Healing Signaling Pathway	1.5	0.244	-0.577	BMPR2,CCND1,CDC42,CXCL12,FGFR1,FYN,FZD4,FZD6,HIF1A,HRAS,MAPK1,MAPK11,MAPK9,MMP23B,MYD88,NFATC1,NFKBIA,NOTCH1,NOTCH4,NRAS,PDGFC,PRKAA1,PRKCA,PRKCB,PRKCE,PRKD1,RAC1,RALA,RALB,RAP1A,RAP1B,RAP2B,RBPJ,SMAD1,SMAD5,SMAD9,STAT3,STAT5A,TCF4,TCF7L1,TGFB1,TLR4,TNFRSF1A,VEGFA,VEGFC,WNT5B,WWTR1,YAP1
myeloid cells	Mitochondrial Dysfunction	1.5	0.23	-0.465	ACO2,APH1B,ATP1B1,ATP1B3,ATP5ME,BACE1,CACNA1A,CACNA1C,CACNA1D,CACNA2D1,CACNA2D3,CACNB4,CALM1 (includes others),CAPN10,CAPN2,CAPN3,CAPN5,CLIC2,COX10,COX15,COX7A2L,CPOX,CREB3L2,CREB5,CREBBP,CYB5R3,CYC1,DNM1L,FUS,GPD2,GSR,GSTK1,GSTP1,HTRA2,ITPR2,MAP2K7,MAPK9,MGST3,MT-CO2,MT-ND1,MT-ND3,MT-ND4,MTOR,NDUFA10,NDUFA13,NDUFA9,NDUFB5,NDUFB8,NDUFS4,NDUFV1,NDUFV3,NFE2L2,OPA1,PARK7,PDHA1,PIK3C2A,PIK3C3,PIK3CA,…
myeloid cells	Sumoylation Pathway	1.49	0.267	0	ARHGDIB,CDC42,CREBBP,ETS1,HDAC2,KDM1A,MAPK9,NFKBIA,RAC1,RANGAP1,RCC1,RFC2,RHOB,RHOBTB1,RHOQ,RHOT1,SAE1,SENP2,SENP6,SENP7,SNCA,SP100,SUMO1,UBE2I,XIAP,ZEB1,ZNF217
myeloid cells	tRNA Splicing	1.48	0.311	-1.732	APEX1,GDPD1,GDPD3,MPPED2,PDE10A,PDE2A,PDE3A,PDE4A,PDE4B,PDE5A,PDE6D,PDE7B,TSEN2,TSEN54
myeloid cells	DNA Double-Strand Break Repair by Homologous Recombination	1.47	0.429	#NUM!	ABL1,BRCA1,BRCA2,GEN1,POLA1,RAD50
myeloid cells	Notch Signaling	1.47	0.324	0.707	APH1B,CNTN1,DTX4,HES1,JAG2,MAML1,NOTCH1,NOTCH4,NUMBL,PSEN1,RBPJ,RFNG
myeloid cells	D-myo-inositol (1,4,5,6)-Tetrakisphosphate Biosynthesis	1.46	0.246	0.539	ACP5,DUSP6,FIG4,ITPK1,MTMR4,MTMR6,NUDT12,NUDT2,PALD1,PLPPR4,PPFIA1,PPM1L,PPP1CA,PPP1R10,PPP1R12A,PPP1R12B,PPP1R12C,PPP1R13B,PPP2CA,PPP2CB,PPP2R5A,PPP2R5C,PPP2R5D,PPP2R5E,PPP3CA,PPP3R1,PPP5C,PPTC7,PTPN1,PTPN11,PTPN12,PTPN2,PTPN23,PTPRF,PTPRM,PTPRO,SGPP1,SIRPA,SSH1,SSH2,STYX,SYNJ1,TNS3
myeloid cells	D-myo-inositol (3,4,5,6)-tetrakisphosphate Biosynthesis	1.46	0.246	0.539	ACP5,DUSP6,FIG4,ITPK1,MTMR4,MTMR6,NUDT12,NUDT2,PALD1,PLPPR4,PPFIA1,PPM1L,PPP1CA,PPP1R10,PPP1R12A,PPP1R12B,PPP1R12C,PPP1R13B,PPP2CA,PPP2CB,PPP2R5A,PPP2R5C,PPP2R5D,PPP2R5E,PPP3CA,PPP3R1,PPP5C,PPTC7,PTPN1,PTPN11,PTPN12,PTPN2,PTPN23,PTPRF,PTPRM,PTPRO,SGPP1,SIRPA,SSH1,SSH2,STYX,SYNJ1,TNS3
myeloid cells	Thyroid Hormone Biosynthesis	1.45	1	#NUM!	CTSD,TPO
myeloid cells	Gap Junction Signaling	1.44	0.242	#NUM!	ACTG1,ADCY4,ADCY9,AKT3,CAV1,CSNK1A1,CSNK1D,CSNK1G1,CSNK1G2,GNAI1,GUCY1A1,HRAS,ITPR2,LPAR1,MAPK1,NRAS,PDIA3,PIK3C2A,PIK3C3,PIK3CA,PIK3CD,PIK3R1,PIK3R4,PIK3R5,PIK3R6,PLCB1,PLCB2,PLCG1,PLCL1,PPP3CA,PPP3R1,PRKAR2B,PRKCA,PRKCB,PRKCE,PRKD1,PRKG1,RALA,RALB,RAP1A,RAP1B,RAP2B,SMARCC2,TJP1,TUBA1A,TUBA1C,TUBB6
myeloid cells	Coronavirus Pathogenesis Pathway	1.44	0.242	-0.149	ABL1,ADAM9,ATP6AP1,CASP8,CCND1,CTSL,DPP9,E2F3,EIF2A,EIF2AK3,HDAC10,HDAC2,HDAC3,HDAC4,HDAC7,HIF1A,IFNAR2,IKBKB,IL17RA,KPNB1,MAPK1,MAPK11,MAPK9,NFKBIA,NFKBIB,NLRP3,NPC1,NPM1,NUP98,PA2G4,PIK3C3,RBL1,RBL2,RELB,RIPK3,RPS18,RPS24,RPS4X,RPS4Y1,RPS8,RPSA,SIN3A,STAT3,TFDP1,TGFB1,TICAM1,TYK2
myeloid cells	eNOS Signaling	1.42	0.25	-1.061	ADCY4,ADCY9,AKT3,AQP1,CALM1 (includes others),CASP8,CAV1,DNM2,FLT1,GUCY1A1,HSP90AA1,HSPA4,HSPA8,ITPR2,LPAR1,LPAR5,NOSIP,NOSTRIN,PDGFC,PIK3C2A,PIK3C3,PIK3CA,PIK3CD,PIK3R1,PIK3R4,PIK3R5,PIK3R6,PLCG1,PRKAA1,PRKAR2B,PRKCA,PRKCB,PRKCE,PRKD1,PRKG1,VEGFA,VEGFC
myeloid cells	Androgen Signaling	1.41	0.246	-2.828	CACNA1A,CACNA1C,CACNA1D,CACNA2D1,CACNA2D3,CACNB4,CALM1 (includes others),CCND1,CREBBP,GNA12,GNAI1,GNAL,GNAO1,GNB2,GNG12,GNG2,GNG7,GTF2E2,GTF2H1,GTF2H4,H3-3A/H3-3B,HSP90AA1,HSPA4,ITPR2,KAT7,MAPK1,MNAT1,NCOA1,POLR2F,PRKAR2B,PRKCA,PRKCB,PRKCE,PRKD1,RELB,SHC1,TAF1,TAF15,TAF3,TAF5L,TAF9
myeloid cells	Induction of Apoptosis by HIV1	1.4	0.286	1.5	BCL2L1,BIRC2,BIRC3,CASP8,CYC1,DFFB,ELP1,HTRA2,IKBKB,MAP2K7,MAP3K14,MAPK9,NFKBIA,NFKBIB,RELB,TNFRSF1A,TRADD,XIAP
myeloid cells	Regulation Of The Epithelial Mesenchymal Transition In Development Pathway	1.4	0.271	-0.688	APC,APH1B,BCL9,BRCA1,FZD4,FZD6,GLI2,GLI3,GSK3B,HIF1A,JAG2,MAML1,NOTCH1,PSEN1,PTCH1,PTCH2,PYGO2,RBPJ,RELB,S100A4,TCF4,TCF7L1,WNT5B
myeloid cells	Cell Cycle Regulation by BTG Family Proteins	1.38	0.316	#NUM!	BTG1,CCND1,E2F3,PPM1L,PPP2CA,PPP2CB,PPP2R2D,PPP2R5A,PPP2R5C,PPP2R5D,PPP2R5E,PRMT1
myeloid cells	tRNA Charging	1.38	0.316	0.577	AARS2,CARS2,DARS1,EPRS1,FARS2,HARS2,IARS1,IARS2,LARS1,NARS1,SARS1,WARS2
myeloid cells	Cardiomyocyte Differentiation via BMP Receptors	1.37	0.346	#NUM!	ACVR2A,ACVR2B,ACVRL1,BMPR2,MAP3K7,MEF2C,SMAD1,SMAD5,SMAD9
myeloid cells	Role of Pattern Recognition Receptors in Recognition of Bacteria and Viruses	1.32	0.247	0	C1QA,C1QB,CLEC7A,EDA,EIF2S1,IFIH1,IL15,IL18,MAPK1,MAPK9,MYD88,NLRP3,NOD1,PIK3C2A,PIK3C3,PIK3CA,PIK3CD,PIK3R1,PIK3R4,PIK3R5,PIK3R6,PRKCA,PRKCB,PRKCE,PRKD1,RELB,SYK,TGFB1,TICAM1,TLR1,TLR4,TLR5,TLR6,TNFSF12,TNFSF13,TNFSF13B
myeloid cells	Adrenomedullin signaling pathway	1.32	0.238	-0.926	ADCY4,ADCY9,AKT3,ARNT,CALM1 (includes others),CFH,GSK3B,GUCY1A1,HIF1A,HRAS,IL18,ITPR2,KCNQ3,MAP2K7,MAPK1,MAPK11,MAPK9,NRAS,PDIA3,PIK3C2A,PIK3C3,PIK3CA,PIK3CD,PIK3R1,PIK3R4,PIK3R5,PIK3R6,PLCB1,PLCB2,PLCG1,PLCL1,PRKAR2B,PRKG1,PTK2,RALA,RALB,RAP1A,RAP1B,RAP2B,RELB,RXRA,SHC1,SHC2,SHE,SMARCC2,TTN
myeloid cells	Galactose Degradation I (Leloir Pathway)	1.31	0.6	#NUM!	GALK2,GALM,GALT
myeloid cells	Acetate Conversion to Acetyl-CoA	1.31	0.6	#NUM!	ACSS1,ACSS2,DIP2A
myeloid cells	Cell Cycle Control of Chromosomal Replication	1.3	0.286	-2	CDK11A,CDK11B,CDK13,CDK14,CDK17,CHEK2,DBF4,DNA2,MCM3,MCM7,MCM8,ORC5,POLA1,POLE,PRIM2,TOP2B
myeloid cells	TGF-β Signaling	1.3	0.26	-0.426	ACVR2A,ACVR2B,BMPR2,CDC42,CREBBP,HRAS,MAP3K7,MAP4K1,MAPK1,MAPK11,MAPK9,NRAS,RALA,RALB,RAP1A,RAP1B,RAP2B,RUNX2,SMAD1,SMAD5,SMAD9,SMURF1,TAB1,TGFB1,ZNF423
myeloid cells	WNT/Ca+ pathway	1.28	0.277	-1	CREB3L2,CREB5,CREBBP,FZD4,FZD6,GSK3B,NFATC1,NFATC4,PDE6D,PDIA3,PLCB1,PLCB2,PLCG1,PLCL1,PPP3CA,PRKCA,RELB,WNT5B
myeloid cells	Role of MAPK Signaling in Promoting the Pathogenesis of Influenza	1.28	0.255	0.192	ABHD3,ATP6AP1,ATP6V0A1,ATP6V0A2,ATP6V0C,ATP6V0D2,ATP6V1B2,ATP6V1C1,HRAS,LCAT,MAP2K7,MAPK1,MAPK11,MAPK9,NFKBIA,NFKBIB,NRAS,PLB1,PNPLA2,PNPLA8,PRKCA,RABGEF1,RALA,RALB,RAP1A,RAP1B,RAP2B,TCIRG1
myeloid cells	TNFR2 Signaling	1.28	0.323	0	BIRC2,BIRC3,IKBKB,MAP3K1,MAP3K14,NFKBIA,NFKBIB,RELB,TNFAIP3,XIAP
myeloid cells	Cellular Effects of Sildenafil (Viagra)	1.26	0.245	#NUM!	ACTG1,ADCY4,ADCY9,CACNA1A,CACNA1C,CACNA1D,CACNA2D1,CACNA2D3,CACNB4,CALM1 (includes others),GUCY1A1,ITPR2,KCNQ3,MYH10,MYH13,MYL12B,MYL5,MYL6,MYL9,MYO10,MYO18A,PDE2A,PDE3A,PDE4A,PDE4B,PDE5A,PDIA3,PLCB1,PLCB2,PLCG1,PLCL1,PPP1R12A,PPP1R12B,PRKAR2B,PRKG1
myeloid cells	Wound Healing Signaling Pathway	1.25	0.231	-0.944	ACVR2A,ACVR2B,BMPR2,CERT1,COL12A1,COL15A1,COL1A1,COL26A1,COL27A1,COL3A1,COL4A1,COL4A2,COL5A1,COL6A3,EDA,HRAS,IKBKB,IL15,IL18,IL1R2,ITGA3,ITGA6,LAMA2,LAMA3,LAMA5,LAMB1,MAP2K7,MAP3K14,MAP3K7,MAPK1,MAPK9,NFKBIA,NFKBIB,NRAS,PDGFC,PDGFD,PRKCA,RAC1,RALA,RALB,RAP1A,RAP1B,RAP2B,SHC1,SHC2,TGFB1,TGFBR3,TNFRSF1A,TNFSF12,TNFSF13,TNFSF13B,TRADD,TYK2,VEGFA,VEGFC
myeloid cells	Role of IL-17A in Arthritis	1.24	0.281	#NUM!	IL17RA,MAPK1,MAPK11,MAPK9,MAPKAPK2,NFKBIA,NFKBIB,PIK3C2A,PIK3C3,PIK3CA,PIK3CD,PIK3R1,PIK3R4,PIK3R5,PIK3R6,RELB
myeloid cells	Factors Promoting Cardiogenesis in Vertebrates	1.21	0.242	-2.263	ACVR2A,ACVR2B,ACVRL1,APC,BMP1,BMPR2,CCND1,CREB3L2,CREB5,CREBBP,FZD4,FZD6,GSK3B,LRP5,MAP3K7,MAPK9,MEF2C,NOX4,PDIA3,PLCB1,PLCB2,PLCG1,PLCL1,PRKCA,PRKCB,PRKCE,PRKD1,ROCK1,SMAD1,SMAD5,SMAD9,TCF4,TCF7L1,TGFB1,TGFBR3,WNT5B
myeloid cells	p53 Signaling	1.2	0.255	0.471	AKT3,ATR,BCL2L1,BRCA1,CCND1,CHEK2,COQ8A,CSNK1D,DRAM1,GNL3,GSK3B,HIF1A,MED1,PIDD1,PIK3C2A,PIK3C3,PIK3CA,PIK3CD,PIK3R1,PIK3R4,PIK3R5,PIK3R6,PPP1R13B,TIGAR,TNFRSF10B
myeloid cells	Aldosterone Signaling in Epithelial Cells	1.2	0.238	-1.043	DNAJA1,DNAJB11,DNAJC11,DNAJC13,DNAJC17,DNAJC18,DNAJC3,DNAJC8,DNAJC9,HSP90AA1,HSPA12A,HSPA4,HSPA8,ITPR2,KCNMA1,KCNMB4,MAPK1,NR3C2,PDIA3,PIK3C2A,PIK3C3,PIK3CA,PIK3CD,PIK3R1,PIK3R4,PIK3R5,PIK3R6,PIP4K2A,PIP5K1A,PLCB1,PLCB2,PLCG1,PLCL1,PRKCA,PRKCB,PRKCE,PRKD1,SACS,SASS6,SGK1
myeloid cells	Inhibition of Angiogenesis by TSP1	1.19	0.312	-1.89	AKT3,CD36,FYN,GUCY1A1,HSPG2,MAPK1,MAPK11,MAPK9,TGFB1,VEGFA
myeloid cells	Ethanol Degradation IV	1.18	0.35	0.816	ACSS1,ACSS2,ALDH1A1,ALDH1A3,ALDH3B1,ALDH7A1,DIP2A
myeloid cells	Inflammasome pathway	1.18	0.35	0.378	AIM2,CASP8,CTSB,IL18,MYD88,NLRP3,TLR4
myeloid cells	IL-22 Signaling	1.18	0.333	0.378	AKT3,IL10RB,MAPK1,MAPK11,MAPK9,STAT3,STAT5A,TYK2
myeloid cells	Role of CHK Proteins in Cell Cycle Checkpoint Control	1.18	0.276	0	ATMIN,ATR,BRCA1,CHEK2,E2F3,PPM1L,PPP2CA,PPP2CB,PPP2R2D,PPP2R5A,PPP2R5C,PPP2R5D,PPP2R5E,RAD50,RAD9A,RFC2
myeloid cells	Cancer Drug Resistance By Drug Efflux	1.18	0.276	-0.5	ABCC1,ABCG2,AKT3,FOXO1,FOXO3,HRAS,MAPK1,NRAS,PIK3CA,PIK3CD,PIK3R1,RALA,RALB,RAP1A,RAP1B,RAP2B
myeloid cells	Role of OCT4 in Mammalian Embryonic Stem Cell Pluripotency	1.17	0.289	#NUM!	AQR,ASH2L,BRCA1,ETS2,KDM5B,NR2F2,NR6A1,PARP1,PCGF6,PHC1,PHC3,REST,TASOR
myeloid cells	Apelin Pancreas Signaling Pathway	1.17	0.289	-0.577	EIF2AK3,MAPK9,PIK3C2A,PIK3C3,PIK3CA,PIK3CD,PIK3R1,PIK3R4,PIK3R5,PIK3R6,PRKAA1,PRKAR2B,RELB
myeloid cells	Mechanisms of Viral Exit from Host Cells	1.15	0.293	#NUM!	ACTG1,CHMP2B,CHMP3,PRKCA,PRKCB,PRKCE,PRKD1,SH3GL1,SH3GLB2,SNF8,VPS4A,XPO1
myeloid cells	Macrophage Classical Activation Signaling Pathway	1.12	0.233	0.493	ACO2,CD14,CIITA,CYBB,EDA,HIF1A,HLA-DMB,HLA-DPB1,HLA-DQA1,HLA-DQB1,HLA-DRA,IFNAR2,IKBKB,IL13RA1,IL15,IL18,IRAK1,LBP,LY96,MAF,MAP3K7,MERTK,MYD88,NCF2,NFKBIA,NFKBIB,PARP14,PARP9,PDHA1,RBBP7,SDHB,STAT3,STK38,SUZ12,TGFB1,TICAM1,TLR4,TNFSF12,TNFSF13,TNFSF13B,TYK2,YY1
myeloid cells	Bladder Cancer Signaling	1.11	0.246	-0.302	ABL1,CCND1,E2F3,FGF13,HDAC10,HDAC2,HDAC3,HDAC4,HDAC7,HRAS,MAPK1,MMP23B,NRAS,PA2G4,PDGFC,RALA,RALB,RAP1A,RAP1B,RAP2B,RASSF1,RBL1,RBL2,RPS6KA5,SIN3A,TFDP1,VEGFA,VEGFC
myeloid cells	Corticotropin Releasing Hormone Signaling	1.11	0.238	-0.577	ADCY4,ADCY9,ARPC5,CACNA1A,CACNA1C,CACNA1D,CACNA2D1,CACNA2D3,CACNB4,CALM1 (includes others),CREB3L2,CREB5,CREBBP,GLI2,GLI3,GNAI1,GNAO1,GUCY1A1,ITPR2,MAPK1,MAPK11,MEF2C,MEF2D,PLCG1,PRKAR2B,PRKCA,PRKCB,PRKCE,PRKD1,PTCH1,PTCH2,RAP1A,RAP1B,SMARCC2,VEGFA
myeloid cells	Histamine Degradation	1.1	0.385	0.447	ALDH1A1,ALDH1A3,ALDH3B1,ALDH7A1,HNMT
myeloid cells	Endoplasmic Reticulum Stress Pathway	1.08	0.333	-0.447	ATF6,DNAJC3,EIF2AK3,EIF2S1,MBTPS1,MBTPS2,TAOK3
myeloid cells	Antigen Presentation Pathway	1.06	0.289	#NUM!	CIITA,HLA-DMB,HLA-DPB1,HLA-DQA1,HLA-DQB1,HLA-DRA,HLA-E,HLA-F,MR1,NLRC5,PDIA3
myeloid cells	S-adenosyl-L-methionine Biosynthesis	1.03	0.667	#NUM!	MAT2A,MAT2B
myeloid cells	Xenobiotic Metabolism AHR Signaling Pathway	1.03	0.253	-0.688	ABCG2,AHRR,ALDH18A1,ALDH1A1,ALDH1A3,ALDH1L2,ALDH3B1,ALDH7A1,ARNT,CREBBP,GSTK1,GSTO1,GSTP1,HDAC4,HSP90AA1,MGST3,NCOA1,PTGES3,RELB,SUMO1
myeloid cells	Calcium Transport I	0.996	0.4	0	ATP2A2,ATP2B1,ATP2B4,ATP2C1
myeloid cells	IL-12 Signaling and Production in Macrophages	0.971	0.223	-0.42	AKT3,ALOX15,APOD,CALM1 (includes others),COL1A1,COL3A1,ELP1,ETS2,FCGR2A,FCGR2B,H3-3A/H3-3B,HDAC3,IFIH1,IKBKB,IL10RA,IL10RB,IL18,IL6ST,MAF,MAP3K8,MAPK1,MAPK11,MTOR,MYD88,NCOA1,NFATC1,NFATC4,PIAS2,PIK3C2A,PIK3C3,PIK3CA,PIK3CD,PIK3R1,PIK3R4,PIK3R5,PIK3R6,POU2F1,PRKAA1,PRKCA,PRKCB,PRKCE,PRKD1,RAC1,RELB,RXRA,SELE,SELP,STAT3,TGFB1,TLR4,TYK2
myeloid cells	Synaptic Long Term Potentiation	0.951	0.234	-1.134	CACNA1C,CALM1 (includes others),CREB3L2,CREB5,CREBBP,GRINA,HRAS,ITPR2,MAPK1,NRAS,PDIA3,PLCB1,PLCB2,PLCG1,PLCL1,PPP1CA,PPP1R10,PPP1R12A,PPP3CA,PPP3R1,PRKAR2B,PRKCA,PRKCB,PRKCE,PRKD1,RALA,RALB,RAP1A,RAP1B,RAP2B
myeloid cells	Sonic Hedgehog Signaling	0.943	0.29	-0.333	DYRK1A,GLI2,GLI3,GRK2,GSK3B,PRKAR2B,PTCH1,PTCH2,STK36
myeloid cells	Eicosanoid Signaling	0.943	0.254	1.633	ABHD3,ALOX15,ALOX5,CYSLTR1,DPEP2,HPGDS,LCAT,LTA4H,LTB4R,LTC4S,PLB1,PNPLA2,PNPLA8,PTGDS,PTGER3,PTGS1,TBXAS1
myeloid cells	Role of PI3K/AKT Signaling in the Pathogenesis of Influenza	0.914	0.254	-1.069	AKT3,CRK,GNAI1,GSK3B,MAPK1,NFKBIA,NFKBIB,PIK3C2A,PIK3C3,PIK3CA,PIK3CD,PIK3R1,PIK3R4,PIK3R5,PIK3R6,RELB
myeloid cells	Role of JAK family kinases in IL-6-type Cytokine Signaling	0.91	0.247	-1.606	BCL2L1,CCND1,HSP90AA1,IL11RA,IL6ST,LBP,MAPK1,MAPK11,MAPK9,MCL1,OSMR,PDGFC,PTPN11,STAT3,STAT5A,TGFB1,TYK2,VEGFA,VEGFC
myeloid cells	nNOS Signaling in Neurons	0.9	0.267	-1	CALM1 (includes others),CAPN10,CAPN2,CAPN3,CAPN5,GRINA,PPP3CA,PPP3R1,PRKCA,PRKCB,PRKCE,PRKD1
myeloid cells	Methionine Degradation I (to Homocysteine)	0.9	0.304	0.378	AHCYL2,MAT2A,MAT2B,MGMT,MRM2,NSUN4,PRMT1
myeloid cells	Thioredoxin Pathway	0.889	0.429	#NUM!	NXN,TXNRD1,TXNRD2
myeloid cells	Phosphatidylcholine Biosynthesis I	0.889	0.429	#NUM!	CHKA,CHPT1,PHKA1
myeloid cells	FAT10 Cancer Signaling Pathway	0.876	0.26	-0.905	ACVR2A,ACVR2B,AKT3,BMPR2,GSK3B,IKBKB,NFKBIA,NFKBIB,RELB,STAT3,TGFB1,TGFBR3,TNFRSF1A
myeloid cells	Leukotriene Biosynthesis	0.87	0.333	2.236	ALOX5,DPEP2,LTA4H,LTC4S,MGST3
myeloid cells	Glycogen Degradation II	0.866	0.364	-1	AGL,PYGB,PYGL,TYMP
myeloid cells	Ethanol Degradation II	0.851	0.286	0.378	ACSS1,ACSS2,ADH5,ALDH1A1,ALDH1A3,ALDH3B1,ALDH7A1,DIP2A
myeloid cells	Hepatic Cholestasis	0.845	0.222	#NUM!	ABCC1,ABCC3,ADCY4,ADCY9,ATP8B1,CD14,CYP27A1,EDA,ELP1,GUCY1A1,IKBKB,IL15,IL18,IL1R2,IRAK1,IRAK2,LBP,LY96,MAP3K14,MAP3K7,MAPK9,MYD88,NFKBIA,NFKBIB,NR1H2,PPARA,PRKAR2B,PRKCA,PRKCB,PRKCE,PRKD1,RELB,RXRA,SLC4A2,SLCO3A1,TGFB1,TLR4,TNFRSF1A,TNFSF12,TNFSF13,TNFSF13B
myeloid cells	Hepatic Fibrosis / Hepatic Stellate Cell Activation	0.842	0.221	#NUM!	A2M,CD14,CERT1,COL12A1,COL15A1,COL1A1,COL26A1,COL27A1,COL3A1,COL4A1,COL4A2,COL5A1,COL6A3,ECE1,FGFR1,FLT1,IFNAR2,IGF1,IGF1R,IL10RA,IL1R2,LBP,LEPR,LY96,MET,MYH10,MYH13,MYL5,MYL6,MYL9,MYO10,MYO18A,PDGFC,PDGFD,PDGFRA,PDGFRB,RELB,TGFB1,TLR4,TNFRSF1A,VEGFA,VEGFC
myeloid cells	Aryl Hydrocarbon Receptor Signaling	0.812	0.224	-0.426	AHRR,ALDH18A1,ALDH1A1,ALDH1A3,ALDH1L2,ALDH3B1,ALDH7A1,ARNT,ATR,CCND1,CCND3,CHEK2,CTSD,GSTK1,GSTO1,GSTP1,HSP90AA1,MAPK1,MCM7,MED1,MGST3,NCOA7,NFE2L2,POLA1,PTGES3,RBL1,RBL2,RELB,RXRA,SMARCA4,TFDP1,TGFB1,TRIP11
myeloid cells	Xenobiotic Metabolism CAR Signaling Pathway	0.801	0.221	-0.493	ABCC1,ABCC3,ALDH18A1,ALDH1A1,ALDH1A3,ALDH1L2,ALDH3B1,ALDH7A1,CHST11,CREBBP,GRIP1,GSTK1,GSTO1,GSTP1,HS2ST1,HS6ST1,HSP90AA1,MAP2K7,MAPK1,MED1,MGST3,NCOA1,NDST1,NDST2,PPM1L,PPP2CA,PPP2CB,PPP2R2D,PPP2R5A,PPP2R5C,PPP2R5D,PPP2R5E,PRKCA,PRKCB,PRKCE,PRKD1,RXRA,SRA1
myeloid cells	Proline Biosynthesis I	0.788	0.5	#NUM!	ALDH18A1,PYCR2
myeloid cells	N-acetylglucosamine Degradation II	0.788	0.5	#NUM!	GNPDA1,NAGK
myeloid cells	Triacylglycerol Biosynthesis	0.777	0.25	-1.941	ABHD5,AGPAT4,DGAT1,ELOVL6,LCLAT1,LPCAT1,LPGAT1,LPIN2,MBOAT7,PLPP3,PLPP5,PLPPR4,TAFAZZIN
myeloid cells	G-Protein Coupled Receptor Signaling	0.777	0.203	-0.424	ADCY4,ADCY9,ADGRA2,ADGRA3,ADGRB3,ADGRD1,ADGRE5,ADGRL3,ADGRL4,AKT3,APEX1,ARRB1,C5AR2,CALM1 (includes others),CARD10,CCND1,CDC42,CMKLR1,CREB3L2,CREB5,CREBBP,CRK,CYSLTR1,DUSP6,ELP1,EYA2,FOXO1,FOXO3,FPR3,FYN,FZD4,FZD6,GABBR1,GABBR2,GDPD1,GDPD3,GNA12,GNAI1,GNAL,GNAO1,GNB2,GNG12,GNG2,GNG7,GPR107,GPR108,GPR137B,GPR161,GPR89A/GPR89B,GPRC5B,GRK2,GRK6,GSK3B,GUCY1A1,HCN1,HRAS,HTR7,IKBKB,KCNQ3,LATS1,LGR4,LPA…
myeloid cells	Parkinson's Signaling	0.775	0.312	#NUM!	MAPK1,MAPK11,PARK7,PRKN,SNCA
myeloid cells	Neuropathic Pain Signaling In Dorsal Horn Neurons	0.762	0.23	-1.46	GRINA,ITPR2,KCNQ3,MAPK1,PDIA3,PIK3C2A,PIK3C3,PIK3CA,PIK3CD,PIK3R1,PIK3R4,PIK3R5,PIK3R6,PLCB1,PLCB2,PLCG1,PLCL1,PRKAR2B,PRKCA,PRKCB,PRKCE,PRKD1,TACR1
myeloid cells	4-1BB Signaling in T Lymphocytes	0.754	0.265	0.447	ELP1,IKBKB,MAP3K14,MAPK1,MAPK11,MAPK9,NFKBIA,NFKBIB,RELB
myeloid cells	Role of MAPK Signaling in the Pathogenesis of Influenza	0.754	0.235	#NUM!	ABHD3,AKT3,HRAS,LCAT,MAP2K7,MAPK1,MAPK11,MAPK9,NRAS,PLB1,PNPLA2,PNPLA8,PRKCA,RABGEF1,RALA,RALB,RAP1A,RAP1B,RAP2B
myeloid cells	CDP-diacylglycerol Biosynthesis I	0.752	0.28	-0.378	ABHD5,AGPAT4,LCLAT1,LPCAT1,LPGAT1,MBOAT7,TAFAZZIN
myeloid cells	Cysteine Biosynthesis III (mammalia)	0.752	0.28	0.378	AHCYL2,MAT2A,MAT2B,MGMT,MRM2,NSUN4,PRMT1
myeloid cells	Phosphatidylethanolamine Biosynthesis II	0.75	0.375	#NUM!	CHKA,PCYT2,SELENOI
myeloid cells	GABA Receptor Signaling	0.74	0.223	#NUM!	ABAT,ADCY4,ADCY9,AP2A2,AP2B1,AP2S1,CACNA1A,CACNA1C,CACNA1D,CACNA2D1,CACNA2D3,CACNB4,DNM1,GABBR1,GABBR2,GABRB2,GNA12,GNAI1,GNAL,GNAO1,GNB2,GNG12,GNG2,GNG7,GUCY1A1,ITPR2,KCNQ3,NSF,UBC
myeloid cells	Role Of Chondrocytes In Rheumatoid Arthritis Signaling Pathway	0.735	0.221	0.539	AKT1S1,CAPN2,CASP8,CEBPZ,CXCL12,FOXO3,IL17RA,IL18,IL1R2,IL6ST,IRAK1,ITGA5,MAP3K7,MAPK1,MAPK11,MAPK9,MLKL,MMP23B,MTOR,NLRP3,PDGFC,PLAU,PPP3CA,PPP3R1,PRKAA1,RIPK3,RUNX2,STAT3,TNFRSF1A,VEGFA,VEGFC
myeloid cells	Gαi Signaling	0.735	0.221	0.426	ADCY4,ADCY9,CAV1,GABBR1,GABBR2,GNA12,GNAI1,GNAL,GNAO1,GNB2,GNG12,GNG2,GNG7,GUCY1A1,HRAS,LPAR1,LTB4R,MAPK1,NRAS,P2RY12,PRKAR2B,PTGER3,RALA,RALB,RALGDS,RAP1A,RAP1B,RAP2B,SHC1,SHC2,STAT3
myeloid cells	VDR/RXR Activation	0.726	0.234	2.111	CCNC,CD14,FOXO1,HES1,LRP5,MED1,MXD1,NCOA1,NCOR1,PPARD,PRKCA,PRKCB,PRKCE,PRKD1,PSMC5,RUNX2,RXRA,YY1
myeloid cells	Acetyl-CoA Biosynthesis III (from Citrate)	0.726	1	#NUM!	ACLY
myeloid cells	Glutamine Biosynthesis I	0.726	1	#NUM!	GLUL
myeloid cells	Adenine and Adenosine Salvage VI	0.726	1	#NUM!	ADK
myeloid cells	DNA Methylation and Transcriptional Repression Signaling	0.724	0.225	0	CDK11A,CDK11B,CDK13,CDK14,CDK17,DNMT1,E2F3,GATAD2A,H3-3A/H3-3B,HDAC2,HOXB3,MBD1,MBD2,MBD3,MTA1,MTA3,RBBP7,RBL1,RBL2,SAP130,SIN3A,TCF20,TCF4,TET3,ZEB1
myeloid cells	Putrescine Degradation III	0.693	0.294	0.447	ALDH1A1,ALDH1A3,ALDH3B1,ALDH7A1,SAT1
myeloid cells	GPCR-Mediated Nutrient Sensing in Enteroendocrine Cells	0.693	0.222	-2.2	ADCY4,ADCY9,CACNA1A,CACNA1C,CACNA1D,CACNA2D1,CACNA2D3,CACNB4,GNAI1,GNG12,GNG2,GNG7,GUCY1A1,ITPR2,LPAR5,PDIA3,PLCB1,PLCB2,PLCG1,PLCL1,PRKAR2B,PRKCA,PRKCB,PRKCE,PRKD1,RAPGEF4
myeloid cells	Th1 Pathway	0.693	0.222	0	APH1B,HLA-DMB,HLA-DPB1,HLA-DQA1,HLA-DQB1,HLA-DRA,IL10RA,IL10RB,IL18,LGALS9,NFATC1,NFATC4,NOTCH1,NOTCH4,PIK3C2A,PIK3C3,PIK3CA,PIK3CD,PIK3R1,PIK3R4,PIK3R5,PIK3R6,PSEN1,STAT3,TYK2,VAV1
myeloid cells	IL-33 Signaling Pathway	0.682	0.215	-1.48	AKT3,BCL2L1,CASP10,CASP2,CASP8,CREB3L2,CREB5,CREBBP,ELP1,FBXL19,IKBKB,IL18,IRAK1,MACROH2A1,MAP3K7,MAP3K8,MAPK1,MAPK11,MAPK9,MAPKAPK2,MTOR,MYD88,NFATC1,NFKBIA,NFKBIB,PIK3C2A,PIK3C3,PIK3CA,PIK3CD,PIK3R1,PIK3R4,PIK3R5,PIK3R6,PRKAR2B,RPS6KC1,SELE,STAT3,SYK
myeloid cells	Th1 and Th2 Activation Pathway	0.682	0.216	#NUM!	ACVR2A,ACVR2B,APH1B,BMPR2,HLA-DMB,HLA-DPB1,HLA-DQA1,HLA-DQB1,HLA-DRA,IKZF1,IL10RA,IL10RB,IL18,IL2RG,JAG2,LGALS9,MAF,NFATC1,NFATC4,NOTCH1,NOTCH4,PIK3C2A,PIK3C3,PIK3CA,PIK3CD,PIK3R1,PIK3R4,PIK3R5,PIK3R6,PSEN1,STAT3,STAT5A,TGFB1,TGFBR3,TYK2,VAV1
myeloid cells	Polyamine Regulation in Colon Cancer	0.68	0.237	-2.138	AKT1S1,AKT3,ALOX15,APC,GSK3B,MAP2K7,MAPK1,MTA1,MTOR,MXD1,OAZ1,SAT1,SLC3A2,TCF4
myeloid cells	GADD45 Signaling	0.68	0.237	1.069	ACVR2A,ACVR2B,ATR,BRCA1,CCND1,CCND3,FOXO3,MAP2K7,MAPK1,MAPK11,MAPK9,POU2F1,RELB,TGFB1
myeloid cells	Melatonin Signaling	0.666	0.232	-1	CALM1 (includes others),GNAI1,GNAO1,MAP2K7,MAPK1,PDIA3,PLCB1,PLCB2,PLCG1,PLCL1,PRKAR2B,PRKCA,PRKCB,PRKCE,PRKD1,RORA
myeloid cells	Glycogen Degradation III	0.662	0.308	-1	AGL,PYGB,PYGL,TYMP
myeloid cells	Th2 Pathway	0.662	0.218	1.46	ACVR2A,ACVR2B,APH1B,BMPR2,HLA-DMB,HLA-DPB1,HLA-DQA1,HLA-DQB1,HLA-DRA,IKZF1,IL2RG,JAG2,MAF,NOTCH1,NOTCH4,PIK3C2A,PIK3C3,PIK3CA,PIK3CD,PIK3R1,PIK3R4,PIK3R5,PIK3R6,PSEN1,STAT5A,TGFB1,TGFBR3,TYK2,VAV1
myeloid cells	TCA Cycle II (Eukaryotic)	0.654	0.273	0	ACO2,FH,IDH3B,MDH1,SDHB,SUCLG1
myeloid cells	Antioxidant Action of Vitamin C	0.64	0.22	-1.213	ABHD3,GSTO1,HMOX1,IKBKB,LCAT,MAPK1,MAPK11,MAPK9,NFKBIA,NFKBIB,NXN,PDIA3,PLB1,PLCB1,PLCB2,PLCG1,PLCL1,PLD3,PNPLA2,PNPLA8,RELB,STAT5A,TXNRD1,TXNRD2
myeloid cells	Leucine Degradation I	0.636	0.333	#NUM!	ACADM,MCCC1,MCCC2
myeloid cells	Heme Biosynthesis II	0.636	0.333	#NUM!	CPOX,FECH,PPOX
myeloid cells	Folate Transformations I	0.636	0.333	#NUM!	MTHFD2L,MTR,SHMT1
myeloid cells	Phosphatidylglycerol Biosynthesis II (Non-plastidic)	0.629	0.259	-0.378	ABHD5,AGPAT4,LCLAT1,LPCAT1,LPGAT1,MBOAT7,TAFAZZIN
myeloid cells	Tetrahydrofolate Salvage from 5,10-methenyltetrahydrofolate	0.622	0.4	#NUM!	GART,MTHFD2L
myeloid cells	CMP-N-acetylneuraminate Biosynthesis I (Eukaryotes)	0.622	0.4	#NUM!	GNE,NAGK
myeloid cells	Glycerol Degradation I	0.622	0.4	#NUM!	GK5,GPD2
myeloid cells	NAD Salvage Pathway III	0.622	0.4	#NUM!	NMNAT1,NMRK1
myeloid cells	Glutathione Redox Reactions II	0.622	0.4	#NUM!	GSR,PDIA3
myeloid cells	p38 MAPK Signaling	0.613	0.217	-1.342	CREB3L2,CREB5,CREBBP,H3-3A/H3-3B,HMGN1,IL18,IL1R2,IRAK1,IRAK2,MAP3K7,MAP4K1,MAPK11,MAPKAPK2,MAPKAPK5,MEF2C,MEF2D,MKNK1,RPS6KA2,RPS6KA4,RPS6KA5,RPS6KB2,RPS6KC1,TAB1,TGFB1,TNFRSF1A,TRADD
myeloid cells	Granzyme A Signaling	0.597	0.225	-1	ANP32A,APEX1,GSDMB,H1-10,MT-ND1,MT-ND3,MT-ND4,NDUFA10,NDUFA13,NDUFA9,NDUFB5,NDUFB8,NDUFS4,NDUFV1,NDUFV3,PARP1
myeloid cells	Apelin Adipocyte Signaling Pathway	0.59	0.221	1.291	ADCY4,ADCY9,CLIC2,CYBB,GNAI1,GSTK1,GSTP1,GUCY1A1,HIF1A,MAPK1,MAPK11,MAPK9,MGST3,NCF1,NCF2,NOX4,PRKAA1,PRKAR2B,RAC1
myeloid cells	Chondroitin Sulfate Degradation (Metazoa)	0.582	0.286	2	ARSB,GALNS,HEXB,HEXD
myeloid cells	Choline Biosynthesis III	0.582	0.286	0	CHPT1,HMOX1,PHKA1,PLD3
myeloid cells	Colanic Acid Building Blocks Biosynthesis	0.582	0.286	-1	GALK2,GALT,GMPPA,UGP2
myeloid cells	IL-17A Signaling in Fibroblasts	0.556	0.237	#NUM!	GSK3B,IKBKB,IL17RA,MAP3K7,MAPK1,MAPK11,NFKBIA,NFKBIB,RELB
myeloid cells	Superpathway of Methionine Degradation	0.556	0.237	-0.333	AHCYL2,MAT2A,MAT2B,MGMT,MRM2,MTR,NSUN4,PCCA,PRMT1
myeloid cells	Glutaryl-CoA Degradation	0.553	0.263	0	ACAT1,HADHA,HSD17B4,PARK7,TBXAS1
myeloid cells	γ-linolenate Biosynthesis II (Animals)	0.553	0.263	0.447	ACSL4,CYB5R3,FADS2,SLC27A1,SLC27A3
myeloid cells	Endocannabinoid Neuronal Synapse Pathway	0.545	0.209	-0.6	ADCY4,ADCY9,CACNA1A,CACNA1C,CACNA1D,CACNA2D1,CACNA2D3,CACNB4,GNAI1,GNAL,GNAO1,GNB2,GNG12,GNG2,GNG7,GRINA,GUCY1A1,ITPR2,KCNJ5,MAPK1,MAPK11,MAPK9,MGLL,PDIA3,PLCB1,PLCB2,PLCG1,PLCL1,PPP3CA,PPP3R1,PRKAR2B
myeloid cells	NAD Phosphorylation and Dephosphorylation	0.542	0.3	#NUM!	ACP5,NADK,NNT
myeloid cells	Phagosome Formation	0.521	0.197	-1.136	ABHD3,ADGRA2,ADGRA3,ADGRB3,ADGRD1,ADGRE5,ADGRL3,ADGRL4,AKT3,AP1B1,AP1G2,AP1M1,AP1S3,APBB1IP,ARF6,ARPC1A,ARPC2,ARPC4,ARPC5,C5AR2,CARD9,CD14,CD36,CDC42,CLEC7A,CLIP1,CMKLR1,CYSLTR1,DIAPH1,FCER1A,FCGR2A,FCGR2B,FPR3,FYN,FZD4,FZD6,GAB2,GABBR1,GABBR2,GPR107,GPR108,GPR137B,GPR161,GPR89A/GPR89B,GPRC5B,HMOX1,HRAS,HTR7,ITGA1,ITGA11,ITGA3,ITGA5,ITGA6,ITGA8,ITGA9,ITGB5,ITPR2,LBP,LCAT,LGR4,LIMK1,LIMK2,LPAR1,LP…
myeloid cells	Immunogenic Cell Death Signaling Pathway	0.507	0.214	0.943	ANXA1,ATG12,ATG16L1,CASP8,DAPK2,EIF2A,EIF2AK3,HSP90AA1,HSPA4,HSPA8,IFNAR2,MLKL,NLRP3,PDIA3,RIPK3,ROCK1,TLR4,TNFRSF1A
myeloid cells	Glutamate Receptor Signaling	0.506	0.219	-2	CALM1 (includes others),GLS,GLUL,GNB2,GNG12,GNG2,GNG7,GRID2,GRINA,GRIP1,HOMER3,PICK1,SLC1A1,SLC1A3
myeloid cells	Chondroitin and Dermatan Biosynthesis	0.5	0.333	#NUM!	CHPF2,CSGALNACT1
myeloid cells	Oxidative Ethanol Degradation III	0.48	0.233	0.816	ACSS1,ACSS2,ALDH1A1,ALDH1A3,ALDH3B1,ALDH7A1,DIP2A
myeloid cells	β-alanine Degradation I	0.467	0.5	#NUM!	ABAT
myeloid cells	All-trans-decaprenyl Diphosphate Biosynthesis	0.467	0.5	#NUM!	PDSS2
myeloid cells	Choline Degradation I	0.467	0.5	#NUM!	ALDH7A1
myeloid cells	L-DOPA Degradation	0.467	0.5	#NUM!	COMT
myeloid cells	Taurine Biosynthesis	0.467	0.5	#NUM!	CSAD
myeloid cells	L-cysteine Degradation III	0.467	0.5	#NUM!	MPST
myeloid cells	GDP-L-fucose Biosynthesis II (from L-fucose)	0.467	0.5	#NUM!	FCSK
myeloid cells	Sulfate Activation for Sulfonation	0.467	0.5	#NUM!	PAPSS1
myeloid cells	Glycerol-3-phosphate Shuttle	0.467	0.5	#NUM!	GPD2
myeloid cells	Formaldehyde Oxidation II (Glutathione-dependent)	0.467	0.5	#NUM!	ADH5
myeloid cells	Glycine Biosynthesis I	0.467	0.5	#NUM!	SHMT1
myeloid cells	Glutamine Degradation I	0.467	0.5	#NUM!	GLS
myeloid cells	Assembly of RNA Polymerase I Complex	0.463	0.273	#NUM!	POLR1C,POLR2F,TAF1C
myeloid cells	Granzyme B Signaling	0.45	0.25	0	CASP8,DFFB,NUMA1,PARP1
myeloid cells	Fatty Acid α-oxidation	0.45	0.25	0	ALDH1A1,ALDH1A3,ALDH3B1,ALDH7A1
myeloid cells	Kinetochore Metaphase Signaling Pathway	0.442	0.206	0.447	ANAPC1,ANAPC7,BUB3,CDC16,CDC27,CENPC,CENPE,CENPP,CENPT,KNTC1,MACROH2A1,NSL1,PMF1/PMF1-BGLAP,PPP1CA,PPP1R10,PPP1R12A,PPP2R5A,PPP2R5C,PPP2R5D,PPP2R5E,SMC1A,ZW10
myeloid cells	Role of IL-17F in Allergic Inflammatory Airway Diseases	0.44	0.217	-1.633	CREB3L2,CREB5,CREBBP,IGF1,IL17RA,MAPK1,RELB,RPS6KA2,RPS6KA4,RPS6KA5
myeloid cells	D-myo-inositol (1,4,5)-Trisphosphate Biosynthesis	0.44	0.231	0	PI4KB,PIP4K2A,PIP5K1A,PLCB1,PLCB2,PLCG1
myeloid cells	Tryptophan Degradation III (Eukaryotic)	0.44	0.231	-0.447	ACAT1,AFMID,HADHA,HSD17B4,PARK7,TBXAS1
myeloid cells	DNA damage-induced 14-3-3σ Signaling	0.44	0.217	1.265	AKT3,ATR,BCL2L1,BRCA1,CASP10,CASP2,CASP8,CHEK2,COP1,RAD9A
myeloid cells	Complement System	0.439	0.222	2.121	C1QA,C1QB,C1R,C2,CD46,CFB,CFH,CFI
myeloid cells	LPS/IL-1 Mediated Inhibition of RXR Function	0.435	0.199	0.655	ABCA1,ABCB9,ABCC3,ABCC4,ACOX3,ACSL4,ALDH18A1,ALDH1A1,ALDH1A3,ALDH1L2,ALDH3B1,ALDH7A1,CD14,CHST11,CPT1B,GSTK1,GSTO1,GSTP1,HS2ST1,HS6ST1,IL18,IL1R2,IRAK1,LBP,LY96,MAP2K7,MAP3K1,MAP3K7,MAPK9,MGMT,MGST3,MYD88,NCOA1,NDST1,NDST2,NR1H2,PLTP,PPARA,RXRA,SLC27A1,SLC27A3,TLR4,TNFRSF1A,XPO1
myeloid cells	Glycogen Biosynthesis II (from UDP-D-Glucose)	0.408	0.286	#NUM!	GBE1,UGP2
myeloid cells	Glycoaminoglycan-protein Linkage Region Biosynthesis	0.408	0.286	#NUM!	B3GAT3,XYLT1
myeloid cells	Glutathione-mediated Detoxification	0.398	0.222	0	ANPEP,GSTK1,GSTO1,GSTP1,HPGDS,MGST3
myeloid cells	NAD Salvage Pathway II	0.397	0.227	2.236	ACP5,NMNAT1,NMRK1,NT5C3A,NUDT12
myeloid cells	1D-myo-inositol Hexakisphosphate Biosynthesis II (Mammalian)	0.396	0.235	2	INPP5E,ITPK1,ITPKC,SYNJ1
myeloid cells	Pregnenolone Biosynthesis	0.396	0.235	#NUM!	CYP27A1,MICAL1,MICAL2,MICAL3
myeloid cells	Superpathway of Geranylgeranyldiphosphate Biosynthesis I (via Mevalonate)	0.396	0.235	-1	ACAT1,COX10,HADHA,PMVK
myeloid cells	MSP-RON Signaling Pathway	0.387	0.207	#NUM!	ACTG1,IL3RA,PIK3C2A,PIK3C3,PIK3CA,PIK3CD,PIK3R1,PIK3R4,PIK3R5,PIK3R6,RPS6KA2,TLR4
myeloid cells	Dopamine Receptor Signaling	0.38	0.203	#NUM!	ADCY4,ADCY9,COMT,GUCY1A1,PPM1L,PPP1CA,PPP1R10,PPP1R12A,PPP2CA,PPP2CB,PPP2R2D,PPP2R5A,PPP2R5C,PPP2R5D,PPP2R5E,PRKAR2B
myeloid cells	Apelin Muscle Signaling Pathway	0.379	0.208	#NUM!	AKT3,GNA12,GNAI1,GNAL,GNAO1,GNB2,GNG12,GNG2,GNG7,PRKAA1
myeloid cells	PFKFB4 Signaling Pathway	0.379	0.208	-1	CREB3L2,CREB5,CREBBP,HK1,MAP2K7,MAPK1,PFKFB4,PRKAR2B,RPS6KA5,TGFB1
myeloid cells	White Adipose Tissue Browning Pathway	0.367	0.197	-2.449	ADCY4,ADCY9,CACNA1A,CACNA1C,CACNA1D,CACNA2D1,CACNA2D3,CACNB4,CREB3L2,CREB5,CREBBP,FCER1A,FGFR1,GUCY1A1,HIF1AN,ITPR2,MAPK1,MAPK11,PPARA,PRDM16,PRKAA1,PRKAR2B,PRKG1,RUNX1T1,RXRA,THRA,VEGFA
myeloid cells	Fatty Acid β-oxidation I	0.366	0.212	0.378	ACADM,ACSL4,HADHA,HSD17B4,SCP2,SLC27A1,SLC27A3
myeloid cells	IL-17 Signaling	0.365	0.196	-0.507	AKT3,EDA,GSK3B,HRAS,HSP90AA1,IL15,IL17RA,IL18,MAP3K14,MAP3K7,MAPK1,MAPK11,MAPK9,NRAS,PDGFC,PIK3C2A,PIK3C3,PIK3CA,PIK3CD,PIK3R1,PIK3R4,PIK3R5,PIK3R6,RALA,RALB,RAP1A,RAP1B,RAP2B,TGFB1,TNFSF12,TNFSF13,TNFSF13B,TRAF5,VEGFA,VEGFC
myeloid cells	Triacylglycerol Degradation	0.346	0.205	0.707	AARSD1,ABHD12,ABHD16A,MGLL,NDST1,NDST2,PLB1,PNPLA2,PNPLA7
myeloid cells	BER (Base Excision Repair) Pathway	0.346	0.205	0.333	APEX1,ARL6IP5,MAP2K7,MAPK1,NF1,PARP1,POLE,POLG,RFC2
myeloid cells	Assembly of RNA Polymerase III Complex	0.342	0.231	#NUM!	GTF3C1,GTF3C3,GTF3C5
myeloid cells	Mevalonate Pathway I	0.342	0.231	#NUM!	ACAT1,HADHA,PMVK
myeloid cells	Pyrimidine Ribonucleotides De Novo Biosynthesis	0.339	0.205	-0.378	DDX3X,DHX29,ENTPD4,ENTPD6,NME2,NME3,NME7,UMPS
myeloid cells	Sucrose Degradation V (Mammalian)	0.335	0.25	#NUM!	GALM,TPI1
myeloid cells	Ketolysis	0.335	0.25	#NUM!	ACAT1,HADHA
myeloid cells	Sphingomyelin Metabolism	0.335	0.25	#NUM!	SGMS1,SMPD4
myeloid cells	Uracil Degradation II (Reductive)	0.333	0.333	#NUM!	DPYD
myeloid cells	Diphthamide Biosynthesis	0.333	0.333	#NUM!	EEF2
myeloid cells	NADH Repair	0.333	0.333	#NUM!	NAXD
myeloid cells	Methylglyoxal Degradation I	0.333	0.333	#NUM!	HAGH
myeloid cells	5-aminoimidazole Ribonucleotide Biosynthesis I	0.333	0.333	#NUM!	GART
myeloid cells	Coenzyme A Biosynthesis	0.333	0.333	#NUM!	PPCDC
myeloid cells	1,25-dihydroxyvitamin D3 Biosynthesis	0.333	0.333	#NUM!	POR
myeloid cells	Glutathione Biosynthesis	0.333	0.333	#NUM!	GCLC
myeloid cells	Palmitate Biosynthesis I (Animals)	0.333	0.333	#NUM!	CBR4
myeloid cells	Ascorbate Recycling (Cytosolic)	0.333	0.333	#NUM!	GSTO1
myeloid cells	Methionine Salvage II (Mammalian)	0.333	0.333	#NUM!	MTR
myeloid cells	Inosine-5'-phosphate Biosynthesis II	0.333	0.333	#NUM!	ADSL
myeloid cells	Uridine-5'-phosphate Biosynthesis	0.333	0.333	#NUM!	UMPS
myeloid cells	Thymine Degradation	0.333	0.333	#NUM!	DPYD
myeloid cells	Geranylgeranyldiphosphate Biosynthesis	0.333	0.333	#NUM!	COX10
myeloid cells	Biotin-carboxyl Carrier Protein Assembly	0.333	0.333	#NUM!	ACACA
myeloid cells	Thiosulfate Disproportionation III (Rhodanese)	0.333	0.333	#NUM!	MPST
myeloid cells	1D-myo-inositol Hexakisphosphate Biosynthesis V (from Ins(1,3,4)P3)	0.333	0.333	#NUM!	ITPK1
myeloid cells	Tyrosine Biosynthesis IV	0.333	0.333	#NUM!	PCBD2
myeloid cells	4-aminobutyrate Degradation I	0.333	0.333	#NUM!	ABAT
myeloid cells	N-acetylglucosamine Degradation I	0.333	0.333	#NUM!	GNPDA1
myeloid cells	Pathogen Induced Cytokine Storm Signaling Pathway	0.33	0.191	-2.109	AIM2,BHLHE40,CASP8,CCL18,CD163,CERT1,CIITA,CKLF,CLEC7A,COL12A1,COL15A1,COL1A1,COL26A1,COL27A1,COL3A1,COL4A1,COL4A2,COL5A1,COL6A3,CXCL12,EDA,GSDMD,HLA-DMB,HLA-DPB1,HLA-DQA1,HLA-DQB1,HLA-DRA,IFIH1,IFNAR2,IL15,IL18,IL1R2,IL6ST,MAPK1,MAPK11,MAPK9,MLKL,MYD88,NLRC5,NLRP3,NOD1,PDGFC,PRDM1,RIPK3,RYR1,RYR2,RYR3,STAT3,STAT5A,STXBP2,SYK,TGFB1,TICAM1,TLR1,TLR4,TLR5,TLR6,TNFRSF10B,TNFRSF1A,TNFSF12,TNFSF13,TNF…
myeloid cells	Assembly of RNA Polymerase II Complex	0.325	0.2	-1.265	GTF2E2,GTF2H1,GTF2H4,MNAT1,POLR2F,TAF1,TAF15,TAF3,TAF5L,TAF9
myeloid cells	Tumoricidal Function of Hepatic Natural Killer Cells	0.317	0.208	#NUM!	CASP8,DFFB,LYVE1,M6PR,SERPINB9
myeloid cells	Dopamine Degradation	0.317	0.208	-0.447	ALDH1A1,ALDH1A3,ALDH3B1,ALDH7A1,COMT
myeloid cells	Glutathione Redox Reactions I	0.317	0.208	1.342	CLIC2,GSR,GSTK1,GSTP1,MGST3
myeloid cells	Tryptophan Degradation X (Mammalian, via Tryptamine)	0.307	0.211	0	ALDH1A1,ALDH1A3,ALDH3B1,ALDH7A1
myeloid cells	Mitochondrial L-carnitine Shuttle Pathway	0.307	0.211	0	ACSL4,CPT1B,SLC27A1,SLC27A3
myeloid cells	cAMP-mediated signaling	0.307	0.19	-1.808	ADCY4,ADCY9,AKAP17A,AKAP6,AKAP7,APEX1,CALM1 (includes others),CREB3L2,CREB5,CREBBP,CREM,DUSP6,GABBR1,GABBR2,GDPD1,GDPD3,GNAI1,GNAL,GNAO1,GRK2,GUCY1A1,HTR7,LPAR1,LTB4R,MAPK1,MC1R,MPPED2,P2RY12,PDE10A,PDE2A,PDE3A,PDE4A,PDE4B,PDE5A,PDE6D,PDE7B,PPP3CA,PPP3R1,PRKAR2B,PTGER3,RAP1A,RAPGEF4,RGS18,STAT3
myeloid cells	Coagulation System	0.304	0.2	1.134	A2M,F13A1,PLAU,PLAUR,PROS1,TFPI,VWF
myeloid cells	Nucleotide Excision Repair Pathway	0.304	0.2	#NUM!	ERCC1,ERCC8,GTF2H1,GTF2H4,MNAT1,POLR2F,XPA
myeloid cells	IL-13 Signaling Pathway	0.297	0.191	-1.706	AKT3,ALOX15,BCL2L1,CD36,FYN,IL13RA1,IL17RA,MAPK1,MAPK11,MTOR,PIK3C2A,PIK3C3,PIK3CA,PIK3CD,PIK3R1,PIK3R4,PIK3R5,PIK3R6,ROCK1,STAT3,TGFB1,TYK2
myeloid cells	DNA Double-Strand Break Repair by Non-Homologous End Joining	0.295	0.214	#NUM!	DCLRE1C,PARP1,RAD50
myeloid cells	Noradrenaline and Adrenaline Degradation	0.294	0.2	-0.816	ADH5,ALDH1A1,ALDH1A3,ALDH3B1,ALDH7A1,COMT
myeloid cells	Citrulline Biosynthesis	0.277	0.222	#NUM!	ALDH18A1,GLS
myeloid cells	MIF-mediated Glucocorticoid Regulation	0.276	0.194	0.816	CD14,LY96,MAPK1,NFKBIA,NFKBIB,RELB,TLR4
myeloid cells	Pyrimidine Ribonucleotides Interconversion	0.276	0.194	0	DDX3X,DHX29,ENTPD4,ENTPD6,NME2,NME3,NME7
myeloid cells	Pyroptosis Signaling Pathway	0.27	0.189	-0.243	AIM2,CASP8,FOXO3,GBP1,GSDMB,GSDMD,IL18,KCNQ1OT1,MAPK1,MAPK11,NLRP3,PRKAR2B,TLR1,TLR4,TLR5,TLR6,TNFRSF1A
myeloid cells	Coronavirus Replication Pathway	0.261	0.19	-0.707	COPA,COPG1,CTSL,GSK3B,PI4KB,TUBA1A,TUBA1C,TUBB6
myeloid cells	Fatty Acid Activation	0.254	0.2	#NUM!	ACSL4,SLC27A1,SLC27A3
myeloid cells	Superpathway of Citrulline Metabolism	0.254	0.2	#NUM!	ALDH18A1,ASL,GLS
myeloid cells	Dermatan Sulfate Degradation (Metazoa)	0.254	0.2	#NUM!	HEXB,HEXD,IDS
myeloid cells	Role of JAK1, JAK2 and TYK2 in Interferon Signaling	0.253	0.192	#NUM!	IFNAR2,PTPN2,RELB,STAT3,TYK2
myeloid cells	Apelin Liver Signaling Pathway	0.253	0.192	-0.447	COL1A1,COL3A1,GSK3B,MAPK9,PDGFRB
myeloid cells	Spermine and Spermidine Degradation I	0.247	0.25	#NUM!	SAT1
myeloid cells	Methylmalonyl Pathway	0.247	0.25	#NUM!	PCCA
myeloid cells	NAD Biosynthesis III	0.247	0.25	#NUM!	NMNAT1
myeloid cells	Phenylalanine Degradation I (Aerobic)	0.247	0.25	#NUM!	PCBD2
myeloid cells	Molybdenum Cofactor Biosynthesis	0.247	0.25	#NUM!	MOCS2
myeloid cells	Ubiquinol-10 Biosynthesis (Eukaryotic)	0.238	0.19	-1	ECHDC1,MICAL1,MICAL2,MICAL3
myeloid cells	Valine Degradation I	0.238	0.19	#NUM!	ABAT,HADHA,HIBADH,HSD17B4
myeloid cells	Oleate Biosynthesis II (Animals)	0.231	0.2	#NUM!	FADS2,UFSP2
myeloid cells	Glycine Betaine Degradation	0.231	0.2	#NUM!	DMGDH,SHMT1
myeloid cells	Arsenate Detoxification I (Glutaredoxin)	0.188	0.2	#NUM!	GSTO1
myeloid cells	NAD Biosynthesis from 2-amino-3-carboxymuconate Semialdehyde	0.188	0.2	#NUM!	NMNAT1
myeloid cells	Proline Biosynthesis II (from Arginine)	0.188	0.2	#NUM!	PYCR2
myeloid cells	Creatine-phosphate Biosynthesis	0.188	0.2	#NUM!	MAP4K4
myeloid cells	Superpathway of Serine and Glycine Biosynthesis I	0.188	0.2	#NUM!	SHMT1
myeloid cells	Lysine Degradation II	0.188	0.2	#NUM!	ALDH7A1
myeloid cells	Lysine Degradation V	0.188	0.2	#NUM!	ALDH7A1
myeloid cells	2-oxobutanoate Degradation I	0.188	0.2	#NUM!	PCCA
myeloid cells	Citrulline-Nitric Oxide Cycle	0.188	0.2	#NUM!	ASL
myeloid cells	Rapoport-Luebering Glycolytic Shunt	0.188	0.2	#NUM!	TIGAR
myeloid cells	dTMP De Novo Biosynthesis	0.188	0.2	#NUM!	SHMT1
myeloid cells	Tyrosine Degradation I	0.188	0.2	#NUM!	FAH
myeloid cells	Glutamate Degradation III (via 4-aminobutyrate)	0.188	0.2	#NUM!	ABAT
myeloid cells	Folate Polyglutamylation	0.188	0.2	#NUM!	SHMT1
myeloid cells	Neurovascular Coupling Signaling Pathway	0	0.174	0.822	ABHD3,CACNA1A,CACNA1C,CACNA1D,CACNA2D1,CACNA2D3,CACNB4,CALM1 (includes others),ENTPD4,ENTPD6,GABBR1,GABBR2,GABRB2,GRINA,GUCY1A1,ITPR2,KCNJ14,KCNJ5,KCNMA1,KCNMB4,LCAT,PLB1,PLCB1,PLCB2,PNPLA2,PNPLA8,PPP1R12A,PPP1R12B,PRKAR2B,PRKG1,PTGS1,ROCK1,RYR1,RYR2,RYR3,SLC1A3,SLCO2A1,SMARCC2
myeloid cells	Oxytocin In Spinal Neurons Signaling Pathway	0	0.0938	#NUM!	GUCY1A1,PRKG1,SMARCC2
myeloid cells	CDX Gastrointestinal Cancer Signaling Pathway	0	0.179	2.058	AKT3,BMP1,CCND1,CYBB,EDA,FZD4,FZD6,GSK3B,IKBKB,IL15,IL18,MAPK1,MAPK11,NCF1,NCF2,NOX4,PIK3C2A,PIK3C3,PIK3CA,PIK3CD,PIK3R1,PIK3R4,PIK3R5,PIK3R6,RAC1,RELB,STAT3,TCF4,TCF7L1,TGFB1,TNFSF12,TNFSF13,TNFSF13B,TYK2,WNT5B
myeloid cells	S100 Family Signaling Pathway	0	0.158	-0.368	ABCC1,ADGRA2,ADGRA3,ADGRB3,ADGRD1,ADGRE5,ADGRL3,ADGRL4,AGER,AKT3,ANXA1,ANXA2,ARNT,ATP2A2,C5AR2,CACNA1A,CACNA1C,CACNA1D,CACNA2D1,CACNA2D3,CACNB4,CALM1 (includes others),CD36,CMKLR1,COPS5,CREB3L2,CREB5,CREBBP,CTSD,CYBB,CYSLTR1,DLC1,EZR,FCGR2A,FCGR2B,FGFR1,FPR3,FZD4,FZD6,GABBR1,GABBR2,GPR107,GPR108,GPR137B,GPR161,GPR89A/GPR89B,GPRC5B,GSK3B,HIF1A,HTR7,IKBKB,IL10RA,IL10RB,IL18,ILK,IRAK1,IRAK2,ITPR2,LG…
myeloid cells	Chaperone Mediated Autophagy Signaling Pathway	0	0.152	-0.985	ATP6AP1,ATP6V0A1,ATP6V0A2,ATP6V0C,ATP6V0D2,ATP6V1B2,ATP6V1C1,CCND1,CREBBP,CTSA,DDX3X,EIF2AK3,EIF4A1,EPS8,HDAC10,HDAC2,HIF1A,HSP90AA1,HSPA4,HSPA8,IDH1,IGF1R,IKBKB,IL17RA,IL18,MAP3K7,MAPK1,MAPK11,MAPKAP1,MARCHF5,MCL1,MEF2D,MMP23B,MTOR,NCOR1,NFE2L2,NFKBIA,NLRP3,PARK7,PHLPP1,PIK3C2A,PIK3C3,PIK3CA,PIK3CD,PIK3R1,PIK3R4,PIK3R5,PIK3R6,PLIN2,PLIN3,PPP3CA,PPP3R1,PRKAA1,PRR5,PSMA3,PSMA6,PSMB1,PSMB3,RAB11B,R…
myeloid cells	LXR/RXR Activation	0	0.154	0.258	ABCA1,ACACA,APOD,CD14,CD36,IL18,IL1R2,LBP,LCAT,LDLR,LY96,MSR1,NCOR1,NR1H2,PLTP,RELB,RXRA,TLR4,TNFRSF1A
myeloid cells	FXR/RXR Activation	0	0.096	#NUM!	AKT3,APOD,CREBBP,CYP27A1,FOXO1,IL18,LCAT,MAPK9,PLTP,PPARA,RXRA,SLC4A2
myeloid cells	PXR/RXR Activation	0	0.143	-0.333	ABCB9,ABCC3,AKT3,ALDH1A1,FOXO1,NCOA1,PPARA,PRKAR2B,RXRA
myeloid cells	Activation of IRF by Cytosolic Pattern Recognition Receptors	0	0.127	0.378	CREBBP,ELP1,IFIH1,IKBKB,MAPK9,NFKBIA,NFKBIB,RELB
myeloid cells	Role of RIG1-like Receptors in Antiviral Innate Immunity	0	0.182	2	CASP10,CASP8,CREBBP,IFIH1,IKBKB,NFKBIA,NFKBIB,RELB
myeloid cells	MIF Regulation of Innate Immunity	0	0.182	1.134	CD14,LY96,MAPK1,MAPK9,NFKBIA,NFKBIB,RELB,TLR4
myeloid cells	Role of NFAT in Regulation of the Immune Response	0	0.119	-0.137	AKT3,BLNK,BTK,CABIN1,CALM1 (includes others),CSNK1A1,CSNK1D,CSNK1G1,CSNK1G2,ELP1,FCER1A,FCGR2A,FCGR2B,FYN,GNA12,GNAI1,GNAL,GNAO1,GNB2,GNG12,GNG2,GNG7,GSK3B,HLA-DMB,HLA-DPB1,HLA-DQA1,HLA-DQB1,HLA-DRA,HRAS,IKBKB,ITPR2,KPNA1,KPNA4,KPNA5,KPNA6,KPNB1,LCP2,MAPK1,MEF2C,MEF2D,NFATC1,NFATC4,NFKBIA,NFKBIB,NRAS,PIK3C2A,PIK3C3,PIK3CA,PIK3CD,PIK3R1,PIK3R4,PIK3R5,PIK3R6,PLCB1,PLCB2,PLCG1,PPP3CA,PPP3R1,RALA,RAL…
myeloid cells	FcγRIIB Signaling in B Lymphocytes	0	0.107	-0.218	BLNK,BTK,CACNA1A,CACNA1C,CACNA1D,CACNA2D1,CACNA2D3,CACNB4,DOK1,FCGR2B,HRAS,ITPR2,MAPK9,NRAS,PIK3C2A,PIK3C3,PIK3CA,PIK3CD,PIK3R1,PIK3R4,PIK3R5,PIK3R6,RALA,RALB,RAP1A,RAP1B,RAP2B,SHC1,SYK
myeloid cells	CCR5 Signaling in Macrophages	0	0.0811	-1	CACNA1A,CACNA1C,CACNA1D,CACNA2D1,CACNA2D3,CACNB4,CALM1 (includes others),GNA12,GNAI1,GNAL,GNAO1,GNB2,GNG12,GNG2,GNG7,ITPR2,MAPK1,MAPK11,MAPK9,PLCG1,PRKCA,PRKCB,PRKCE,PRKD1
myeloid cells	Calcium-induced T Lymphocyte Apoptosis	0	0.0751	-0.243	ATP2A2,CABIN1,CALM1 (includes others),CAPN2,HDAC2,HLA-DMB,HLA-DPB1,HLA-DQA1,HLA-DQB1,HLA-DRA,ITPR2,MEF2D,PLCG1,PPP3CA,PPP3R1,PRKCA,PRKCB,PRKCE,PRKD1
myeloid cells	Cytotoxic T Lymphocyte-mediated Apoptosis of Target Cells	0	0.0269	#NUM!	CASP8,CYC1,DFFB,HLA-E,HLA-F,MR1
myeloid cells	Airway Pathology in Chronic Obstructive Pulmonary Disease	0	0.0885	#NUM!	APOD,EDA,FGF13,IL15,IL18,PTGDS,TGFB1,TNFSF12,TNFSF13,TNFSF13B
myeloid cells	CTLA4 Signaling in Cytotoxic T Lymphocytes	0	0.161	-0.662	AKT3,AP1B1,AP1G2,AP1M1,AP1S3,AP2A2,AP2B1,AP2S1,BCL2L1,FYB1,FYN,GSK3B,HLA-DMB,HLA-DPB1,HLA-DQA1,HLA-DQB1,HLA-DRA,HLA-E,HLA-F,HMOX1,HRAS,IDO2,ITGA3,LCP2,MAPK1,MAPK11,MAPK9,MR1,NCK1,NFATC1,NFATC4,NRAS,PIK3C2A,PIK3C3,PIK3CA,PIK3CD,PIK3R1,PIK3R4,PIK3R5,PIK3R6,PLCG1,PLD3,PPM1L,PPP2CA,PPP2CB,PPP2R2D,PPP2R5A,PPP2R5C,PPP2R5D,PPP2R5E,PTPN11,RAC1,RALA,RALB,RAP1A,RAP1B,RAP2B,TGFB1,VAV1,VAV3
myeloid cells	Airway Inflammation in Asthma	0	0.0303	#NUM!	TGFB1
myeloid cells	T Helper Cell Differentiation	0	0.0524	#NUM!	BCL6,HLA-DMB,HLA-DPB1,HLA-DQA1,HLA-DQB1,HLA-DRA,IL10RA,IL10RB,IL18,IL2RG,IL6ST,STAT3,TGFB1,TNFRSF1A
myeloid cells	CD28 Signaling in T Helper Cells	0	0.132	-0.707	AKT3,ARPC1A,ARPC2,ARPC4,ARPC5,CALM1 (includes others),CDC42,ELP1,FYN,HLA-DMB,HLA-DPB1,HLA-DQA1,HLA-DQB1,HLA-DRA,IKBKB,ITPR2,LCP2,MAP3K1,MAPK9,NFATC1,NFATC4,NFKBIA,NFKBIB,PAK1,PIK3C2A,PIK3C3,PIK3CA,PIK3CD,PIK3R1,PIK3R4,PIK3R5,PIK3R6,PLCG1,PPP3CA,PPP3R1,PTPN11,RAC1,RELB,SYK,VAV1,WAS
myeloid cells	IL-15 Signaling	0	0.113	-1.3	AKT1S1,AKT3,BCL2L1,HRAS,IL15,IL2RG,MAPK1,MAPK11,MTOR,NRAS,PIK3C2A,PIK3C3,PIK3CA,PIK3CD,PIK3R1,PIK3R4,PIK3R5,PIK3R6,RALA,RALB,RAP1A,RAP1B,RAP2B,RELB,RPS6KB2,SHC1,STAT3,STAT5A,SYK,TYK2
myeloid cells	Role of Cytokines in Mediating Communication between Immune Cells	0	0.0577	#NUM!	IL15,IL18,TGFB1
myeloid cells	Dendritic Cell Maturation	0	0.13	-1.286	AKT3,CD1C,CD58,CD83,COL1A1,COL3A1,CREB3L2,CREB5,CREBBP,ELP1,FCGR2A,FCGR2B,HLA-DMB,HLA-DPB1,HLA-DQA1,HLA-DQB1,HLA-DRA,HLA-E,HLA-F,IKBKB,IL15,IL18,LEPR,LY75,MAP3K14,MAPK1,MAPK11,MAPK9,MR1,MYD88,NFKBIA,NFKBIB,PDIA3,PIK3C2A,PIK3C3,PIK3CA,PIK3CD,PIK3R1,PIK3R4,PIK3R5,PIK3R6,PLCB1,PLCB2,PLCG1,PLCL1,RELB,TAB1,TLR4,TNFRSF1A,TYROBP
myeloid cells	ICOS-ICOSL Signaling in T Helper Cells	0	0.11	-0.784	AKT3,CALM1 (includes others),GAB2,HLA-DMB,HLA-DPB1,HLA-DQA1,HLA-DQB1,HLA-DRA,IKBKB,IL2RG,ITPR2,LCP2,NFATC1,NFATC4,NFKBIA,NFKBIB,PIK3C2A,PIK3C3,PIK3CA,PIK3CD,PIK3R1,PIK3R4,PIK3R5,PIK3R6,PLCG1,PLEKHA1,PLEKHA2,PPP3CA,PPP3R1,RAC1,RELB,SHC1,VAV1
myeloid cells	Lipid Antigen Presentation by CD1	0	0.033	#NUM!	AP2A2,AP2B1,AP2S1,ARF6,CD1C,PDIA3,PSAP
myeloid cells	Maturity Onset Diabetes of Young (MODY) Signaling	0	0.13	#NUM!	APOD,APOL2,APPL1,CACNA1A,CACNA1C,CACNA1D,CACNA2D1,CACNA2D3,CACNB4,CREBBP
myeloid cells	CREB Signaling in Neurons	0	0.16	-3.055	ADCY4,ADCY9,ADGRA2,ADGRA3,ADGRB3,ADGRD1,ADGRE5,ADGRL3,ADGRL4,AKT3,BMPR2,C5AR2,CACNA1A,CACNA1C,CACNA1D,CACNA2D1,CACNA2D3,CACNB4,CALM1 (includes others),CMKLR1,CREB3L2,CREB5,CREBBP,CYSLTR1,FGFR1,FLT1,FPR3,FZD4,FZD6,GABBR1,GABBR2,GHR,GNA12,GNAI1,GNAL,GNAO1,GNB2,GNG12,GNG2,GNG7,GPR107,GPR108,GPR137B,GPR161,GPR89A/GPR89B,GPRC5B,GRID2,GUCY1A1,HRAS,HTR7,IGF1,IGF1R,IGF2R,ITPR2,LGR4,LPAR1,LPAR5,LTB4R,MAPK…
myeloid cells	Type I Diabetes Mellitus Signaling	0	0.0822	2.324	CASP8,CYC1,HLA-DMB,HLA-DPB1,HLA-DQA1,HLA-DQB1,HLA-DRA,HLA-E,HLA-F,IKBKB,IRAK1,MAP2K7,MAP3K14,MAP3K7,MAPK1,MAPK11,MAPK9,MYD88,NFKBIA,NFKBIB,RELB,SOCS4,SOCS7,TNFRSF1A,TRADD
myeloid cells	Basal Cell Carcinoma Signaling	0	0.186	-0.632	APC,BMP1,FZD4,FZD6,GLI2,GLI3,GSK3B,PTCH1,PTCH2,STK36,TCF4,TCF7L1,WNT5B
myeloid cells	Primary Immunodeficiency Signaling	0	0.118	#NUM!	BLNK,BTK,CIITA,DCLRE1C,IL2RG,RFXAP
myeloid cells	Allograft Rejection Signaling	0	0.0281	#NUM!	HLA-DMB,HLA-DPB1,HLA-DQA1,HLA-DQB1,HLA-DRA,HLA-E,HLA-F
myeloid cells	Autoimmune Thyroid Disease Signaling	0	0.032	#NUM!	HLA-DMB,HLA-DPB1,HLA-DQA1,HLA-DQB1,HLA-DRA,HLA-E,HLA-F,TPO
myeloid cells	Graft-versus-Host Disease Signaling	0	0.0331	#NUM!	HLA-DMB,HLA-DPB1,HLA-DQA1,HLA-DQB1,HLA-DRA,HLA-E,HLA-F,IL18
myeloid cells	p70S6K Signaling	0	0.129	-1.121	AKT3,BTK,EEF2,GNAI1,HRAS,IL2RG,MAPK1,MTOR,NRAS,PDIA3,PIK3C2A,PIK3C3,PIK3CA,PIK3CD,PIK3R1,PIK3R4,PIK3R5,PIK3R6,PLCB1,PLCB2,PLCG1,PLCL1,PPM1L,PPP2CA,PPP2CB,PPP2R2D,PPP2R5A,PPP2R5C,PPP2R5D,PPP2R5E,PRKCA,PRKCB,PRKCE,PRKD1,RALA,RALB,RAP1A,RAP1B,RAP2B,SHC1,SYK
myeloid cells	MYC Mediated Apoptosis Signaling	0	0.18	1	BCL2L1,CASP2,CASP8,CREBBP,IKBKB,MCL1,PRKAR2B,TNFRSF1A,TRADD
myeloid cells	G Protein Signaling Mediated by Tubby	0	0.0752	1.147	ABL1,FYB1,GNA12,GNAI1,GNAL,GNAO1,GNB2,GNG12,GNG2,GNG7,LCP2,MERTK,NCK1,PLCB1,PLCB2,PLCG1,THRA,TTC21B,VAV1,VAV3
myeloid cells	Communication between Innate and Adaptive Immune Cells	0	0.028	#NUM!	CD83,HLA-DRA,HLA-E,HLA-F,IL15,IL18,MR1,TLR1,TLR4,TLR5,TLR6,TNFSF13,TNFSF13B
myeloid cells	Crosstalk between Dendritic Cells and Natural Killer Cells	0	0.165	-0.333	ACTG1,CD83,HLA-DRA,HLA-E,HLA-F,IL15,IL18,IL2RG,IL3RA,MICA,RELB,TLN1,TLN2,TLR4,TYROBP
myeloid cells	Systemic Lupus Erythematosus Signaling	0	0.0694	#NUM!	AKT3,CREM,FCGR2A,FCGR2B,HLA-E,HLA-F,HNRNPA2B1,HNRNPC,HRAS,IL18,LSM10,LSM14A,MAPK1,MTOR,NFATC1,NFATC4,NRAS,PIK3C2A,PIK3C3,PIK3CA,PIK3CD,PIK3R1,PIK3R4,PIK3R5,PIK3R6,PLCG1,PRPF31,PRPF38B,PRPF39,PRPF40B,PRPF6,RALA,RALB,RAP1A,RAP1B,RAP2B,SNRNP40,SNRNP70,SNRPA1,SNRPD1,TNFSF13B
myeloid cells	CDC42 Signaling	0	0.15	-0.539	APC,ARPC1A,ARPC2,ARPC4,ARPC5,BAIAP2,CDC42,CDC42BPA,CLIP1,DIAPH1,DIAPH3,EXOC2,EXOC3,EXOC5,EXOC6,EXOC7,GSK3B,HLA-DMB,HLA-DPB1,HLA-DQA1,HLA-DQB1,HLA-DRA,HLA-E,HLA-F,ITGA1,ITGA11,ITGA3,ITGA5,ITGA6,ITGA8,ITGA9,ITGB5,LIMK1,LIMK2,MAP3K11,MAPK1,MAPK11,MAPK9,MYL12B,MYL5,MYL6,MYL9,PAK1,PAK2,PAK3,PARD3,PPP1R12A,PPP1R12B,RALA,VAV1,WAS
myeloid cells	FAK Signaling	0	0.148	-3.078	ACVR2A,ACVR2B,ADGRA2,ADGRA3,ADGRB3,ADGRD1,ADGRE5,ADGRL3,ADGRL4,AGO2,AKT3,APC,ARHGAP35,ARHGEF7,ARPC1A,ARPC2,ARPC4,ARPC5,BMPR2,C5AR2,CAPN10,CAPN2,CAPN3,CAPN5,CCND1,CMKLR1,COL1A1,COL3A1,CRK,CYSLTR1,ECM1,EFNA1,ELF4,ETS1,ETS2,FLT1,FPR3,FYN,FZD4,FZD6,GABBR1,GABBR2,GHR,GIT1,GPR107,GPR108,GPR137B,GPR161,GPR89A/GPR89B,GPRC5B,GSK3B,HRAS,HTR7,IGF1R,IL10RA,IL10RB,IL11RA,IL13RA1,IL17RA,IL1R2,IL2RG,IL3RA,IL6ST…
myeloid cells	Retinoic acid Mediated Apoptosis Signaling	0	0.175	0.333	CASP8,PARP1,PARP10,PARP14,PARP15,PARP9,RXRA,TNFRSF10B,TNKS,TNKS2
myeloid cells	Phospholipase C Signaling	0	0.117	0.132	ADCY4,ADCY9,ARHGEF11,ARHGEF2,ARHGEF3,ARHGEF7,BLNK,BTK,CALM1 (includes others),CDC42,CREB3L2,CREB5,CREBBP,FCGR2A,FCGR2B,FYN,GNB2,GNG12,GNG2,GNG7,GUCY1A1,HDAC10,HDAC2,HDAC3,HDAC4,HDAC7,HMOX1,HRAS,ITGA1,ITGA11,ITGA3,ITGA5,ITGA6,ITGA8,ITGA9,ITGB5,ITPR2,LCP2,MAPK1,MARCKS,MEF2C,MEF2D,MYL12B,MYL5,MYL6,MYL9,NFATC1,NFATC4,NRAS,PEBP1,PLCB1,PLCB2,PLCG1,PLD3,PPP1R12A,PPP1R12B,PPP3CA,PPP3R1,PRKCA,PRKCB,PRKCE,…
myeloid cells	Altered T Cell and B Cell Signaling in Rheumatoid Arthritis	0	0.0339	#NUM!	HLA-DMB,HLA-DPB1,HLA-DQA1,HLA-DQB1,HLA-DRA,IL15,IL18,MAP3K14,RELB,TGFB1,TLR1,TLR4,TLR5,TLR6,TNFSF13,TNFSF13B
myeloid cells	Atherosclerosis Signaling	0	0.18	#NUM!	ABHD3,ALOX15,ALOX5,APOD,CD36,COL1A1,COL3A1,CXCL12,IL18,LCAT,MSR1,PDGFC,PDGFD,PLB1,PNPLA2,PNPLA8,RELB,SELE,SELP,SELPLG,TGFB1,TNFRSF14,TNFSF12
myeloid cells	B Cell Development	0	0.0271	#NUM!	HLA-DMB,HLA-DPB1,HLA-DQA1,HLA-DQB1,HLA-DRA,IL7
myeloid cells	Breast Cancer Regulation by Stathmin1	0	0.161	-0.742	ADGRA2,ADGRA3,ADGRB3,ADGRD1,ADGRE5,ADGRL3,ADGRL4,ARHGEF11,ARHGEF2,ARHGEF3,ARHGEF7,C5AR2,CCND1,CCND3,CMKLR1,CREB3L2,CREB5,CREBBP,CYSLTR1,E2F3,FPR3,FZD4,FZD6,GABBR1,GABBR2,GNB2,GNG12,GNG2,GNG7,GPR107,GPR108,GPR137B,GPR161,GPR89A/GPR89B,GPRC5B,HIF1A,HRAS,HTR7,IGF1,LGR4,LPAR1,LPAR5,LTB4R,MAPK1,MC1R,MTOR,NRAS,P2RY12,PAK1,PDGFC,PIK3C2A,PIK3C3,PIK3CA,PIK3CD,PIK3R1,PIK3R4,PIK3R5,PIK3R6,PLCB1,PLCB2,PPM1L,…
myeloid cells	Neuroprotective Role of THOP1 in Alzheimer's Disease	0	0.107	0.707	C1R,ECE1,HLA-E,HLA-F,HTRA1,HTRA2,IDE,LONP1,PRKAR2B,PRSS23,PRSS36,TPP1
myeloid cells	Regulation of IL-2 Expression in Activated and Anergic T Lymphocytes	0	0.103	0.192	CALM1 (includes others),ELP1,FYN,HRAS,IKBKB,MAP2K7,MAP3K1,MAPK1,MAPK9,NFATC1,NFATC4,NFKBIA,NFKBIB,NRAS,PLCG1,PPP3CA,PPP3R1,RAC1,RALA,RALB,RAP1A,RAP1B,RAP2B,RELB,TGFB1,VAV1,VAV3
myeloid cells	Role of WNT/GSK-3β Signaling in the Pathogenesis of Influenza	0	0.162	-2.236	APC,CSNK1A1,CSNK1D,CSNK1G1,CSNK1G2,FZD4,FZD6,GSK3B,NCOA1,TCF4,TCF7L1,WNT5B
myeloid cells	NUR77 Signaling in T Lymphocytes	0	0.087	-0.5	CABIN1,CALM1 (includes others),ESRRA,HDAC2,HDAC7,HLA-DMB,HLA-DPB1,HLA-DQA1,HLA-DQB1,HLA-DRA,HLA-E,HLA-F,MAPK1,MEF2D,MR1,NFATC1,PPP3CA,PPP3R1,PRKCA,PRKCB,PRKCE,PRKD1,RXRA,SIN3A
myeloid cells	PKCθ Signaling in T Lymphocytes	0	0.139	0.801	CACNA1A,CACNA1C,CACNA1D,CACNA2D1,CACNA2D3,CACNB4,FYN,HLA-DMB,HLA-DPB1,HLA-DQA1,HLA-DQB1,HLA-DRA,HRAS,IKBKB,ITPR2,LCP2,MAP3K1,MAP3K11,MAP3K14,MAP3K6,MAP3K7,MAP3K8,MAPK1,NFATC1,NFATC4,NFKBIA,NFKBIB,NRAS,PIK3C2A,PIK3C3,PIK3CA,PIK3CD,PIK3R1,PIK3R4,PIK3R5,PIK3R6,PLCG1,POU2F1,PPP3CA,PPP3R1,RAC1,RALA,RALB,RAP1A,RAP1B,RAP2B,RELB,VAV1,VAV3
myeloid cells	Role of Hypercytokinemia/hyperchemokinemia in the Pathogenesis of Influenza	0	0.0875	-0.378	IFNAR2,IL18,MYD88,NLRP3,TICAM1,TLR4,TYK2
myeloid cells	Antiproliferative Role of TOB in T Cell Signaling	0	0.0133	#NUM!	MAPK1,SKP1,TGFB1
myeloid cells	OX40 Signaling Pathway	0	0.0533	0.447	BCL2L1,HLA-DMB,HLA-DPB1,HLA-DQA1,HLA-DQB1,HLA-DRA,HLA-E,HLA-F,MAPK9,NFKBIA,NFKBIB,RELB,TRAF5
myeloid cells	PI3K Signaling in B Lymphocytes	0	0.135	0.316	ABL1,AKT3,ATF6,BLNK,BTK,CALM1 (includes others),CARD10,FCGR2B,FOXO3,FYN,HRAS,IKBKB,ITPR2,MAPK1,NFATC1,NFATC4,NFKBIA,NFKBIB,NRAS,PDIA3,PIK3AP1,PIK3CA,PIK3CD,PIK3R1,PLCB1,PLCB2,PLCG1,PLCL1,PLEKHA1,PLEKHA2,PPP3CA,PPP3R1,PRKCB,RAC1,RALA,RALB,RAP1A,RAP1B,RAP2B,RELB,SYK,TLR4,VAV1,VAV3
myeloid cells	Extrinsic Prothrombin Activation Pathway	0	0.188	#NUM!	F13A1,PROS1,TFPI
myeloid cells	Intrinsic Prothrombin Activation Pathway	0	0.0976	0	COL1A1,COL3A1,F13A1,PROS1
myeloid cells	Mismatch Repair in Eukaryotes	0	0.0556	#NUM!	RFC2
myeloid cells	IL-17A Signaling in Gastric Cells	0	0.154	#NUM!	IL17RA,MAPK1,MAPK11,MAPK9
myeloid cells	Role of IL-17A in Psoriasis	0	0.0714	#NUM!	IL17RA
myeloid cells	Hematopoiesis from Pluripotent Stem Cells	0	0.00424	#NUM!	IL7
myeloid cells	Hematopoiesis from Multipotent Stem Cells	0	0.167	#NUM!	IL15,IL7
myeloid cells	Transcriptional Regulatory Network in Embryonic Stem Cells	0	0.148	#NUM!	H3-3A/H3-3B,REST,RIF1,SMARCAD1,STAT3,TCF7L1,TRIM24,ZFHX3
myeloid cells	Estrogen-mediated S-phase Entry	0	0.154	#NUM!	CCND1,E2F3,RBL1,TFDP1
myeloid cells	Heparan Sulfate Biosynthesis	0	0.147	-0.632	AARSD1,B3GAT3,CHST11,EXT2,HS2ST1,HS6ST1,NDST1,NDST2,PNPLA7,XYLT1
myeloid cells	Bupropion Degradation	0	0.0417	#NUM!	POR
myeloid cells	Sphingosine and Sphingosine-1-phosphate Metabolism	0	0.111	#NUM!	SGPP1
myeloid cells	Retinoate Biosynthesis I	0	0.121	#NUM!	AKR1B1,ALDH1A1,ALDH1A3,RDH11
myeloid cells	Glucose and Glucose-1-phosphate Degradation	0	0.0909	#NUM!	HK1
myeloid cells	Thyroid Hormone Metabolism II (via Conjugation and/or Degradation)	0	0.0909	#NUM!	B3GAT3,CSGALNACT1,EXT2
myeloid cells	NAD biosynthesis II (from tryptophan)	0	0.182	#NUM!	AFMID,NMNAT1
myeloid cells	Nicotine Degradation III	0	0.08	1	B3GAT3,CSGALNACT1,EXT2,POR
myeloid cells	Arginine Biosynthesis IV	0	0.167	#NUM!	ASL
myeloid cells	Heparan Sulfate Biosynthesis (Late Stages)	0	0.131	-0.707	AARSD1,CHST11,EXT2,HS2ST1,HS6ST1,NDST1,NDST2,PNPLA7
myeloid cells	Isoleucine Degradation I	0	0.167	#NUM!	ACAT1,HADHA,HSD17B4
myeloid cells	Androgen Biosynthesis	0	0.0667	#NUM!	HSD17B14
myeloid cells	Trehalose Degradation II (Trehalase)	0	0.167	#NUM!	HK1
myeloid cells	Acyl-CoA Hydrolysis	0	0.154	#NUM!	ACOT11,ACOT9
myeloid cells	Ketogenesis	0	0.182	#NUM!	ACAT1,HADHA
myeloid cells	Urea Cycle	0	0.167	#NUM!	ASL
myeloid cells	The Visual Cycle	0	0.0476	#NUM!	RDH11
myeloid cells	Melatonin Degradation I	0	0.0741	1	B3GAT3,CSGALNACT1,EXT2,POR
myeloid cells	Ceramide Biosynthesis	0	0.143	#NUM!	SPTLC1
myeloid cells	Pyrimidine Deoxyribonucleotides De Novo Biosynthesis I	0	0.174	0	DUT,NME2,NME3,NME7
myeloid cells	Phospholipases	0	0.188	0.905	ABHD3,HMOX1,LCAT,PDIA3,PLB1,PLCB1,PLCB2,PLCG1,PLCL1,PLD3,PNPLA2,PNPLA8
myeloid cells	Estrogen Biosynthesis	0	0.0714	#NUM!	HSD17B14,HSD17B4,POR
myeloid cells	Arginine Degradation VI (Arginase 2 Pathway)	0	0.167	#NUM!	PYCR2
myeloid cells	Histidine Degradation III	0	0.125	#NUM!	MTHFD2L
myeloid cells	Chondroitin Sulfate Biosynthesis	0	0.17	-0.333	B3GAT3,CHPF2,CHST11,CSGALNACT1,HS2ST1,HS6ST1,NDST1,NDST2,XYLT1
myeloid cells	Dermatan Sulfate Biosynthesis	0	0.164	-0.333	B3GAT3,CHPF2,CHST11,CSGALNACT1,HS2ST1,HS6ST1,NDST1,NDST2,XYLT1
myeloid cells	Urate Biosynthesis/Inosine 5'-phosphate Degradation	0	0.0714	#NUM!	NT5C3A
myeloid cells	Acetyl-CoA Biosynthesis I (Pyruvate Dehydrogenase Complex)	0	0.167	#NUM!	PDHA1
myeloid cells	Dermatan Sulfate Biosynthesis (Late Stages)	0	0.119	-1.342	CHST11,HS2ST1,HS6ST1,NDST1,NDST2
myeloid cells	Nicotine Degradation II	0	0.0727	1	B3GAT3,CSGALNACT1,EXT2,POR
myeloid cells	Selenocysteine Biosynthesis II (Archaea and Eukaryotes)	0	0.167	#NUM!	SARS1
myeloid cells	Superpathway of D-myo-inositol (1,4,5)-trisphosphate Metabolism	0	0.136	#NUM!	INPP5E,ITPKC,SYNJ1
myeloid cells	Purine Nucleotides Degradation II (Aerobic)	0	0.105	#NUM!	ADA2,NT5C3A
myeloid cells	D-myo-inositol (1,3,4)-trisphosphate Biosynthesis	0	0.176	#NUM!	INPP5E,ITPKC,SYNJ1
myeloid cells	Serotonin Degradation	0	0.14	0.707	ADH5,ALDH1A1,ALDH1A3,ALDH3B1,ALDH7A1,B3GAT3,CSGALNACT1,EXT2
myeloid cells	Phenylalanine Degradation IV (Mammalian, via Side Chain)	0	0.0714	#NUM!	SLC27A3
myeloid cells	Bile Acid Biosynthesis, Neutral Pathway	0	0.154	#NUM!	CYP27A1,SCP2
myeloid cells	Adenine and Adenosine Salvage III	0	0.143	#NUM!	ADA2
myeloid cells	D-myo-inositol (1,4,5)-trisphosphate Degradation	0	0.125	#NUM!	INPP5E,SYNJ1
myeloid cells	Retinol Biosynthesis	0	0.0714	#NUM!	PLB1,PNPLA2,RDH11
myeloid cells	γ-glutamyl Cycle	0	0.154	#NUM!	ANPEP,GCLC
myeloid cells	Tryptophan Degradation to 2-amino-3-carboxymuconate Semialdehyde	0	0.167	#NUM!	AFMID
myeloid cells	Purine Ribonucleosides Degradation to Ribose-1-phosphate	0	0.125	#NUM!	ADA2
myeloid cells	Purine Nucleotides De Novo Biosynthesis II	0	0.182	#NUM!	ADSL,GART
myeloid cells	Glycolysis I	0	0.167	2	ENO1,PFKL,PFKP,TPI1
myeloid cells	Gluconeogenesis I	0	0.16	1	ENO1,MDH1,ME1,ME2
myeloid cells	Methylglyoxal Degradation III	0	0.0526	#NUM!	AKR1B1
myeloid cells	Chondroitin Sulfate Biosynthesis (Late Stages)	0	0.133	-0.816	CHST11,CSGALNACT1,HS2ST1,HS6ST1,NDST1,NDST2
myeloid cells	Guanosine Nucleotides Degradation III	0	0.0769	#NUM!	NT5C3A
myeloid cells	Salvage Pathways of Pyrimidine Deoxyribonucleotides	0	0.111	#NUM!	TYMP
myeloid cells	Adenosine Nucleotides Degradation II	0	0.125	#NUM!	ADA2,NT5C3A
myeloid cells	Superpathway of Melatonin Degradation	0	0.0678	1	B3GAT3,CSGALNACT1,EXT2,POR
myeloid cells	Histidine Degradation VI	0	0.167	#NUM!	MICAL1,MICAL2,MICAL3
myeloid cells	Stearate Biosynthesis I (Animals)	0	0.161	0.378	ACOT11,ACOT9,ACSL4,ELOVL6,LPGAT1,MBOAT7,SLC27A1,SLC27A3,TBXAS1,TECR
myeloid cells	Acetone Degradation I (to Methylglyoxal)	0	0.0286	#NUM!	POR
myeloid cells	GDP-glucose Biosynthesis	0	0.1	#NUM!	HK1
myeloid cells	UDP-N-acetyl-D-galactosamine Biosynthesis II	0	0.167	#NUM!	GNPDA1,HK1
myeloid cells	Aspartate Degradation II	0	0.143	#NUM!	MDH1
myeloid cells	GDP-mannose Biosynthesis	0	0.167	#NUM!	GMPPA
myeloid cells	Superpathway of Cholesterol Biosynthesis	0	0.107	#NUM!	ACAT1,HADHA,PMVK
myeloid cells	Gαs Signaling	0	0.185	-1.807	ADCY4,ADCY9,CREB3L2,CREB5,CREBBP,GNA12,GNAI1,GNAL,GNAO1,GNB2,GNG12,GNG2,GNG7,GUCY1A1,HTR7,MAPK1,MC1R,PRKAR2B,RAP1A,RAPGEF4,RYR1,RYR2,RYR3
myeloid cells	Inhibition of Matrix Metalloproteases	0	0.0789	#NUM!	A2M,HSPG2,MMP23B
myeloid cells	Agranulocyte Adhesion and Diapedesis	0	0.114	#NUM!	ACTG1,CCL18,CD99,CKLF,CXCL12,EZR,GNAI1,IL18,ITGA5,JAM3,MMP23B,MYH10,MYH13,MYL5,MYL6,MYL9,MYO10,MYO18A,SELE,SELP,SELPLG,TNFRSF1A
myeloid cells	Granulocyte Adhesion and Diapedesis	0	0.092	#NUM!	CCL18,CD99,CKLF,CSF3R,CXCL12,EZR,FPR3,GNAI1,IL18,IL1R2,JAM3,MMP23B,SELE,SELP,SELPLG,TNFRSF1A
myeloid cells	TEC Kinase Signaling	0	0.147	-0.667	ACTG1,BTK,CDC42,FCER1A,FYN,GNA12,GNAI1,GNAL,GNAO1,GNB2,GNG12,GNG2,GNG7,ITGA1,ITGA11,ITGA3,ITGA5,ITGA6,ITGA8,ITGA9,ITGB5,MAPK9,PAK1,PAK2,PAK3,PIK3C2A,PIK3C3,PIK3CA,PIK3CD,PIK3R1,PIK3R4,PIK3R5,PIK3R6,PLCG1,PRKCA,PRKCB,PRKCE,PRKD1,PTK2,RAC1,RELB,RHOB,RHOBTB1,RHOQ,RHOT1,STAT3,STAT5A,TLR4,TNFRSF10B,TNFRSF25,TNFSF12,TYK2,VAV1,VAV3,WAS
myeloid cells	Vitamin-C Transport	0	0.174	0	GSTO1,NXN,TXNRD1,TXNRD2
myeloid cells	Oxidative Phosphorylation	0	0.179	2.065	ATP5ME,COX10,COX15,COX7A2L,CYC1,MT-CO2,MT-ND1,MT-ND3,MT-ND4,NDUFA10,NDUFA13,NDUFA9,NDUFB5,NDUFB8,NDUFS4,NDUFV1,NDUFV3,SDHB,VPS9D1
myeloid cells	PCP (Planar Cell Polarity) Pathway	0	0.167	0	DAAM1,FZD4,FZD6,LGR4,MAPK9,PFN1,PRICKLE1,RAC1,ROCK1,WNT5B
myeloid cells	SAPK/JNK Signaling	0	0.123	-0.343	CDC42,CRK,GNA12,GNB2,GNG12,GNG2,GNG7,HNRNPK,HRAS,MAP2K7,MAP3K1,MAP3K11,MAP3K7,MAP4K1,MAP4K3,MAP4K4,MAPK8IP3,MAPK9,NFATC1,NRAS,PIK3C2A,PIK3C3,PIK3CA,PIK3CD,PIK3R1,PIK3R4,PIK3R5,PIK3R6,RAC1,RALA,RALB,RAP1A,RAP1B,RAP2B,SHC1,TAB1,TRADD
myeloid cells	Interferon Signaling	0	0.0833	#NUM!	IFNAR2,PTPN2,TYK2
myeloid cells	Cell Cycle: G2/M DNA Damage Checkpoint Regulation	0	0.18	-0.333	ABL1,ATR,BRCA1,BTRC,CHEK2,PPM1D,SKP1,TOP2B,TRIP12
myeloid cells	IL-4 Signaling	0	0.135	-1.98	AKT1S1,AKT3,ALOX15,BCL2L1,CERT1,COL12A1,COL15A1,COL1A1,COL26A1,COL27A1,COL3A1,COL4A1,COL4A2,COL5A1,COL6A3,CREB3L2,CREB5,CREBBP,GNAI1,HLA-DMB,HLA-DPB1,HLA-DQA1,HLA-DQB1,HLA-DRA,HRAS,IL13RA1,IL2RG,MAF,MAPK1,MAPK11,MAPKAP1,MTOR,NRAS,PIK3C2A,PIK3C3,PIK3CA,PIK3CD,PIK3R1,PIK3R4,PIK3R5,PIK3R6,PRR5,RALA,RALB,RAP1A,RAP1B,RAP2B,RPS6KB2,STAT3,TGFB1
myeloid cells	B Cell Receptor Signaling	0	0.188	-0.254	ABL1,AKT3,APBB1IP,BCL2L1,BCL6,BLNK,BTK,CALM1 (includes others),CARD10,CDC42,CREB3L2,CREB5,CREBBP,EBF1,ELP1,ETS1,FCGR2A,FCGR2B,FOXO1,GAB2,GSK3B,HRAS,IKBKB,MAP2K7,MAP3K1,MAP3K11,MAP3K14,MAP3K6,MAP3K7,MAP3K8,MAPK1,MAPK11,MAPK9,MEF2C,MTOR,NFATC1,NFATC4,NFKBIA,NFKBIB,NRAS,PAG1,PIK3AP1,PIK3C2A,PIK3C3,PIK3CA,PIK3CD,PIK3R1,PIK3R4,PIK3R5,PIK3R6,PPP3CA,PPP3R1,PRKCB,PTK2,PTPN11,RAC1,RALA,RALB,RAP1A,RAP1B,RA…
myeloid cells	Serotonin Receptor Signaling	0	0.0909	#NUM!	ADCY4,ADCY9,GUCY1A1,HTR7
myeloid cells	Phototransduction Pathway	0	0.0943	#NUM!	GUCA1B,GUCY1A1,OPN3,PDE6D,PRKAR2B
myeloid cells	NF-κB Signaling	0	0.16	0.13	AKT3,AZI2,BMPR2,BTRC,CARD10,CASP8,CREBBP,FGFR1,FLT1,GHR,GSK3B,HDAC2,HRAS,IGF1R,IGF2R,IKBKB,IL18,IL1R2,IRAK1,MAP2K7,MAP3K1,MAP3K14,MAP3K7,MAP3K8,MAP4K4,MYD88,NFKBIA,NFKBIB,NRAS,PDGFRA,PDGFRB,PELI1,PIK3C2A,PIK3C3,PIK3CA,PIK3CD,PIK3R1,PIK3R4,PIK3R5,PIK3R6,PRKCB,RALA,RALB,RAP1A,RAP1B,RAP2B,RELB,TAB1,TGFBR3,TLR1,TLR4,TLR5,TLR6,TNFAIP3,TNFRSF1A,TNFSF13B,TRADD,TRAF5,UBE2N
myeloid cells	T Cell Receptor Signaling	0	0.148	-1.361	AKT1S1,AKT3,CALM1 (includes others),DUSP6,ELP1,FOXO3,FYB1,FYN,GSK3B,HLA-DMB,HLA-DPB1,HLA-DQA1,HLA-DQB1,HLA-DRA,HLA-E,HLA-F,HRAS,IKBKB,ITGA3,LCP2,MAP2K7,MAP3K1,MAPK1,MAPK11,MR1,MTOR,NCK1,NFATC1,NFATC4,NFKBIA,NFKBIB,NRAS,PAG1,PIK3C2A,PIK3C3,PIK3CA,PIK3CD,PIK3R1,PIK3R4,PIK3R5,PIK3R6,PLCG1,PPP3CA,PPP3R1,PTPN11,RAC1,RALA,RALB,RAP1A,RAP1B,RAP2B,RELB,TCF4,TCF7L1,VAV1,VAV3
myeloid cells	GPCR-Mediated Integration of Enteroendocrine Signaling Exemplified by an L Cell	0	0.149	-1.897	ADCY4,ADCY9,GNAI1,GUCY1A1,ITPR2,PDIA3,PLCB1,PLCB2,PLCG1,PLCL1,PRKAR2B
myeloid cells	Gustation Pathway	0	0.11	-1.528	ADCY4,ADCY9,CACNA1A,CACNA1C,CACNA1D,CACNA2D1,CACNA2D3,CACNB4,CD36,GABRB2,GUCY1A1,ITPR2,KCNQ3,LDAH,LIPA,P2RX4,P2RY12,PDE3A,PLCB2,PRKAR2B,SCN1B,SCN7A
myeloid cells	Th17 Activation Pathway	0	0.0427	0.905	HIF1A,HSP90AA1,IRAK1,IRAK2,MTOR,MYD88,NFATC1,NFATC4,RELB,RORA,STAT3,TYK2
myeloid cells	SPINK1 Pancreatic Cancer Pathway	0	0.0727	-1	CPM,CTSA,CTSB,TGFB1
myeloid cells	Apelin Cardiac Fibroblast Signaling Pathway	0	0.13	#NUM!	AKT3,PRKAA1,TGFB1
myeloid cells	T Cell Exhaustion Signaling Pathway	0	0.158	0.324	ACVR2A,ACVR2B,AKT3,BCL6,BMPR2,FOXO1,FOXP1,HLA-DMB,HLA-DPB1,HLA-DQA1,HLA-DQB1,HLA-DRA,HLA-E,HLA-F,HRAS,IFNAR2,IL10RA,IL10RB,LGALS9,MAPK1,MAPK9,MGAT5,MTOR,NFATC1,NFATC4,NRAS,PDCD1LG2,PIK3C2A,PIK3C3,PIK3CA,PIK3CD,PIK3R1,PIK3R4,PIK3R5,PIK3R6,PLCG1,PPM1L,PPP2CA,PPP2CB,PPP2R2D,PPP2R5A,PPP2R5C,PPP2R5D,PPP2R5E,PRDM1,PTPN11,RALA,RALB,RAP1A,RAP1B,RAP2B,STAT3,TGFB1,TGFBR3,TNFRSF14,TYK2,VEGFA
myeloid cells	Systemic Lupus Erythematosus In T Cell Signaling Pathway	0	0.162	-1.778	AKT1S1,AKT3,BCL6,CASP10,CASP2,CASP8,CD44,CDC42,CREB3L2,CREB5,CREBBP,CREM,DNMT1,EZR,GNA12,GNAI1,HLA-DMB,HLA-DPB1,HLA-DQA1,HLA-DQB1,HLA-DRA,HLA-E,HLA-F,HRAS,LEPR,MAP2K7,MAPK1,MR1,MTOR,NRAS,PIK3C2A,PIK3C3,PIK3CA,PIK3CD,PIK3R1,PIK3R4,PIK3R5,PIK3R6,PLCG1,PPM1L,PPP2CA,PPP2CB,PPP2R2D,PPP2R5A,PPP2R5C,PPP2R5D,PPP2R5E,PPP3CA,PPP3R1,PTK2,RAC1,RALA,RALB,RAP1A,RAP1B,RAP2B,RHOB,RHOBTB1,RHOQ,RHOT1,ROCK1,RPS6KB2…
myeloid cells	Systemic Lupus Erythematosus In B Cell Signaling Pathway	0	0.162	-1.886	AKT3,BCL2L1,BLNK,BTK,CALM1 (includes others),CCND1,CCND3,EDA,FCGR2A,FCGR2B,FOXO1,FOXO3,FYN,GSK3B,HRAS,IFIH1,IFNAR2,IL15,IL18,IL6ST,IRAK1,LILRA6,LILRB3,LILRB4,MAP3K14,MAP3K7,MAP4K4,MAPK1,MCL1,MTOR,MYD88,NFATC1,NFATC4,NRAS,PAG1,PIK3AP1,PIK3C2A,PIK3C3,PIK3CA,PIK3CD,PIK3R1,PIK3R4,PIK3R5,PIK3R6,PPP3CA,PPP3R1,PRKCA,PRKCB,PRKCE,PRKD1,PTPN11,RAC1,RALA,RALB,RAP1A,RAP1B,RAP2B,RASGRP2,RELB,SHC1,SHC2,SHE,STA…
myeloid cells	Xenobiotic Metabolism PXR Signaling Pathway	0	0.188	-0.87	ABCC3,ALDH18A1,ALDH1A1,ALDH1A3,ALDH1L2,ALDH3B1,ALDH7A1,CHST11,CREBBP,GRIP1,GSTK1,GSTO1,GSTP1,HS2ST1,HS6ST1,HSP90AA1,MED1,MGST3,NCOA1,NCOR1,NDST1,NDST2,PPM1A,PPP1CA,PPP1R10,PPP1R12A,PRKAR2B,PRKCA,PRKCB,PRKCE,PRKD1,RXRA,SRA1
myeloid cells	Role of MAPK Signaling in Inhibiting the Pathogenesis of Influenza	0	0.171	1.732	ABHD3,LCAT,MAP2K7,MAPK1,MAPK11,MAPK9,MYD88,NFKBIA,NFKBIB,PLB1,PNPLA2,PNPLA8,TLR4
Melanocytes	Epithelial Adherens Junction Signaling	12.1	0.436	0.611	ACTR2,ACTR3,ACVR1,ACVR1B,ACVR2A,AKT2,AKT3,ARHGAP35,ARHGEF17,ARPC1A,ARPC1B,ARPC4,BAIAP2,BMPR2,CDC42,CDH1,CTNNA2,CTNNB1,EGFR,FARP2,FYN,HRAS,IGF1R,KRAS,LATS1,LIMK2,MAGI1,MRAS,MST1,NECTIN3,NF2,NOTCH2,NRAS,PAK2,PAK4,PPM1L,PPP2CA,PPP2R2B,PPP2R2D,PPP2R3A,PPP2R5B,PPP2R5C,PPP2R5E,PRKAA1,PRKAB2,PRKAG2,PTPA,RALB,RAP1A,RAP2B,RAPGEF1,ROCK1,ROCK2,SNAI2,STK11,STK4,TCF3,TCF4,TCF7L1,TGFBR1,TGFBR3,TNS1,WWC1,YAP1,Y…
Melanocytes	CLEAR Signaling Pathway	11.2	0.359	1.818	AKT2,AKT3,ASAH1,ATF2,ATF4,ATP6V0A1,ATP6V0A2,ATP6V1B2,ATP6V1C1,ATP6V1D,BECN1,BMPR1A,BMPR2,BMT2,CD63,CHP1,CLCN7,CLN3,CREB3L2,CREB5,CREBBP,CRTC2,CTNS,CTSB,DEPDC5,EGFR,EIF2AK3,EP300,FLCN,FNIP1,GAA,GHR,GNB1L,GNPTG,GNS,GUSB,HEXB,HPS1,HRAS,IGF1R,ITPR3,KRAS,LAMP1,LAMTOR5,MAPK14,MAPK9,MCOLN1,MID1,MIOS,MLST8,MRAS,MTOR,NRAS,PLCG1,PPM1L,PPP2CA,PPP2R2B,PPP2R2D,PPP2R3A,PPP2R5B,PPP2R5C,PPP2R5E,PPP3CB,PPP3R1,PRK…
Melanocytes	Integrin Signaling	10.1	0.38	1.213	ABL1,ACTB,ACTN4,ACTR2,ACTR3,AKT2,AKT3,ARF1,ARHGAP26,ARHGAP5,ARHGEF7,ARPC1A,ARPC1B,ARPC4,ASAP1,BRAF,CAPN1,CAPN10,CAPN2,CAPN3,CAPN7,CDC42,CRKL,CTTN,FNBP1,FYN,GIT1,GSN,HRAS,ILKAP,ITGA1,ITGA5,ITGA6,ITGA9,ITGAV,ITGB4,ITGB5,KRAS,LIMS1,MAP2K1,MAP2K2,MAP2K4,MAP3K11,MPRIP,MRAS,NCK1,NEDD9,NRAS,PAK2,PAK4,PARVA,PARVB,PIK3C2B,PIK3C3,PIK3CA,PIK3CD,PIK3R3,PIK3R4,PLCG1,PLCG2,PPP1R12B,PXN,RALB,RAP1A,RAP2B,RAPGEF1…
Melanocytes	Estrogen Receptor Signaling	9.21	0.314	1.961	AKT2,AKT3,ATF2,ATF4,ATP5F1A,ATP5F1B,ATP5PB,CACNA1B,CACNA1C,CACNA1D,CACNA2D3,CARM1,CCNC,CDK8,CREB3L2,CREB5,CREBBP,CTBP1,CTBP2,DDX5,EGFR,EIF2B1,EIF2B5,EP300,ESR1,FBXO32,GNA11,GNA14,GNAI1,GNAI2,GNAS,GNB1,GNB1L,GNG12,GNG2,GPS2,HDAC3,HNRNPD,HRAS,HSP90AA1,HSP90AB1,IGF1R,JAK1,JUN,KRAS,LEPR,LIMK2,MAP2K1,MAP2K2,MCU,MED10,MED12,MED13,MED13L,MED14,MED15,MED17,MED23,MED4,MMP14,MMP16,MMP17,MPRIP,MRAS,MT-ATP6,…
Melanocytes	mTOR Signaling	8.86	0.366	-0.143	AKT2,AKT3,ARHGAP8/PRR5-ARHGAP8,ATG13,CDC42,EIF3A,EIF3D,EIF3E,EIF3G,EIF3H,EIF3K,EIF3L,EIF3M,EIF4A1,EIF4EBP2,EIF4G1,EIF4G2,FNBP1,GNB1L,HRAS,IRS1,KRAS,MAPKAP1,MLST8,MRAS,MTOR,NRAS,PDPK1,PIK3C2B,PIK3C3,PIK3CA,PIK3CD,PIK3R3,PIK3R4,PLD3,PPM1L,PPP2CA,PPP2R2B,PPP2R2D,PPP2R3A,PPP2R5B,PPP2R5C,PPP2R5E,PRKAA1,PRKAB2,PRKAG2,PRKCB,PRKCH,PRKCI,PRKCZ,PTPA,RALB,RAP1A,RAP2B,RHOQ,RHOT1,RND3,RPS11,RPS12,RPS24,RPS27L…
Melanocytes	Senescence Pathway	8.44	0.33	1.179	ACVR1,ACVR1B,ACVR2A,AKT2,AKT3,ANAPC1,ANAPC10,ANAPC5,ASXL1,BHLHE40,BMPR2,BRAF,CACNA1B,CACNA1C,CACNA1D,CACNA2D3,CALM1 (includes others),CAPN1,CAPN10,CAPN2,CAPN3,CAPN7,CAT,CBX7,CDC16,CDC23,CDC27,CDK6,CHP1,CREBBP,DLAT,E2F3,E2F4,ELF1,ELF2,ELF4,ELK3,EP300,GADD45A,HRAS,ITPR3,JUN,KAT2B,KRAS,MAP2K1,MAP2K2,MAP2K4,MAPK14,MAPKAPK2,MCU,MDM2,MRAS,MTOR,NF1,NFAT5,NFATC1,NFATC3,NFKB1,NRAS,PDHA1,PDK3,PHF1,PIK3C2B,…
Melanocytes	Mitochondrial Dysfunction	8.43	0.321	-2.746	ACO2,APP,ATF2,ATF4,ATP1B1,ATP5F1A,ATP5F1B,ATP5PB,ATPAF2,BACE1,BACE2,BAX,BBC3,BECN1,CACNA1B,CACNA1C,CACNA1D,CACNA2D3,CALM1 (includes others),CAMK2A,CAPN1,CAPN10,CAPN2,CAPN3,CAPN7,CHP1,CLIC2,COX11,COX4I1,COX7A2L,CPOX,CREB3L2,CREB5,CREBBP,CYB5A,CYB5R3,DHODH,DLAT,DNM1L,FUS,GPD2,GPX4,GSR,GSTP1,HSF1,HTT,ITPR3,LRRK2,MAP2K4,MAP3K5,MAPK10,MAPK9,MAPT,MCU,MDM2,MFN1,MFN2,MGST2,MT-ATP6,MT-CO2,MT-CO3,MT-ND3,MT…
Melanocytes	Protein Ubiquitination Pathway	8.3	0.336	#NUM!	ANAPC1,ANAPC10,ANAPC5,BAP1,BRCA1,BTRC,CBL,CDC23,DNAJB12,DNAJB2,DNAJC1,DNAJC11,DNAJC15,DNAJC21,DNAJC24,DNAJC3,DNAJC4,DNAJC5,DNAJC6,DNAJC7,DNAJC9,HLA-A,HLA-E,HSP90AA1,HSP90AB1,HSPA4,HSPD1,HSPH1,MDM2,PRKN,PSMA1,PSMA7,PSMB1,PSMB4,PSMC1,PSMC4,PSMC5,PSMD1,PSMD13,PSMD14,PSMD4,PSMD7,PSMD9,RBX1,SKP1,SMO,SMURF1,STUB1,SUGT1,UBE2D3,UBE2E1,UBE2H,UBE2J2,UBE2K,UBE2N,UBE2O,UBE2Z,UBE3B,UBE4A,UBE4B,UCHL3,UCHL5,USO…
Melanocytes	Autophagy	8.02	0.352	-0.119	AKT2,AKT3,AMBRA1,ARL8B,ARNT,ATF2,ATF4,ATG13,ATG2B,ATG4B,ATG7,ATG9A,BECN1,CALM1 (includes others),CHP1,CREB3L2,CREB5,CREBBP,DAPK1,EIF2AK3,EPG5,GNB1L,IRS1,IRS2,JUN,LAMP1,LAMP2,MAP2K1,MAP2K2,MAP2K4,MAPK10,MAPK9,MLST8,MTOR,NFKB1,PIK3C2B,PIK3C3,PIK3CA,PIK3CD,PIK3R3,PIK3R4,PPM1L,PPP2CA,PPP2R2B,PPP2R2D,PPP2R3A,PPP2R5B,PPP2R5C,PPP2R5E,PPP3CB,PPP3R1,PRKAA1,PRKAB2,PRKAG2,PRKAR2A,PTPA,RALB,RB1CC1,RIPK1,RPTO…
Melanocytes	Insulin Receptor Signaling	7.98	0.397	1.131	ACLY,AKT2,AKT3,CBL,CRKL,EIF2B1,EIF2B5,FYN,GRB10,GYS1,HRAS,INPP5B,INPP5D,INPP5K,IRS1,IRS2,JAK1,KRAS,MAP2K1,MAP2K2,MRAS,MTOR,NCK1,NRAS,PDE3B,PDPK1,PIK3C2B,PIK3C3,PIK3CA,PIK3CD,PIK3R3,PIK3R4,PPP1CA,PPP1CC,PPP1R11,PRKAG2,PRKAR2A,PRKCI,PRKCZ,PTPN1,RALB,RAP1A,RAP2B,RAPGEF1,RHOQ,RPS6KB1,RPS6KB2,RPTOR,STX4,STXBP4,SYNJ2,TRIP10,TSC1,TSC2
Melanocytes	Regulation of eIF4 and p70S6K Signaling	7.96	0.369	1.095	AGO4,AKT2,AKT3,EIF2B1,EIF2B5,EIF2S2,EIF3A,EIF3D,EIF3E,EIF3G,EIF3H,EIF3K,EIF3L,EIF3M,EIF4A1,EIF4EBP2,EIF4G1,EIF4G2,HRAS,IRS1,ITGA1,ITGA5,ITGA6,ITGA9,ITGAV,ITGB4,ITGB5,KRAS,MAP2K1,MAP2K2,MAPK14,MKNK1,MRAS,MTOR,NRAS,PDPK1,PIK3C2B,PIK3C3,PIK3CA,PIK3CD,PIK3R3,PIK3R4,PPM1L,PPP2CA,PPP2R2B,PPP2R2D,PPP2R3A,PPP2R5B,PPP2R5C,PPP2R5E,PRKCZ,PTPA,RALB,RAP1A,RAP2B,RPS11,RPS12,RPS24,RPS27L,RPS3,RPS3A,RPS4X,RPS6KB…
Melanocytes	Telomerase Signaling	7.96	0.429	1.372	ABL1,AKT2,AKT3,EGFR,ELF1,ELF2,ELF4,ELK3,HDAC3,HDAC5,HDAC6,HRAS,HSP90AA1,HSP90AB1,KRAS,MAP2K1,MAP2K2,MRAS,NRAS,PDPK1,PIK3C2B,PIK3C3,PIK3CA,PIK3CD,PIK3R3,PIK3R4,POT1,PPM1L,PPP2CA,PPP2R2B,PPP2R2D,PPP2R3A,PPP2R5B,PPP2R5C,PPP2R5E,PTPA,RALB,RAP1A,RAP2B,RB1,SP1,TEP1,TERF1,TERF2IP,TPP1
Melanocytes	Huntington's Disease Signaling	7.78	0.327	0.762	AKT2,AKT3,ARFIP2,ATF2,ATF4,ATP5F1A,ATP5F1B,ATP5PB,BAX,CACNA1B,CAPN1,CAPN10,CAPN2,CAPN3,CAPN7,CASP4,CASP8,CLTA,CLTB,CLTC,CREB3L2,CREB5,CREBBP,DCTN1,DNAJC5,DNM1L,DNM2,DNM3,DYNC1I2,EGFR,EP300,GNA11,GNA14,GNB1,GNB1L,GNG12,GNG2,GOSR1,GRM5,HDAC3,HDAC5,HDAC6,HIP1,HRAS,HSPA4,HTT,IGF1R,JUN,MAP2K4,MAPK9,MTOR,NAPB,NAPG,NCOR2,PDPK1,PIK3C2B,PIK3C3,PIK3CA,PIK3CD,PIK3R3,PIK3R4,PLCB1,POLR2F,PRKCB,PRKCH,PRKCI,PRK…
Melanocytes	HER-2 Signaling in Breast Cancer	7.43	0.341	1.016	AAAS,AKT2,AKT3,ARF1,BRAF,CDC42,COX11,COX4I1,COX7A2L,CYB5A,DDX19B,EGFR,ELF1,ELF2,ELF4,ELK3,ERBB3,FYN,GNB1L,HRAS,ITGB4,ITGB5,JUN,KRAS,MAP2K1,MAP2K2,MDM2,MLST8,MRAS,MT-CO2,MT-CO3,MTOR,NDC1,NFKB1,NFKBIA,NRAS,NRG1,NUP107,NUP133,NUP205,NUP50,NUP54,NUP85,NUP93,PARD3,PARD6G,PIK3C2B,PIK3C3,PIK3CA,PIK3CD,PIK3R3,PIK3R4,PLCG1,POM121/POM121C,PRKCB,PRKCH,PRKCI,PRKCZ,RAE1,RALB,RAP1A,RAP2B,RB1,RBL1,RBL2,RPS6KB1,…
Melanocytes	Myelination Signaling Pathway	7.02	0.309	0.905	ACVR1,ACVR2A,ADAM17,AKT2,AKT3,ARHGAP12,ARHGAP35,ARHGAP4,ARHGAP5,ARHGAP8/PRR5-ARHGAP8,ATF2,ATF4,BACE1,BMP7,BMPR1A,BMPR2,BRAF,CALM1 (includes others),CDC42,CHD7,CHP1,CREB3L2,CREB5,CREBBP,CTNNB1,DAG1,EGFR,EP300,ERBB3,FYN,FZD3,GLI3,GNB1L,HDAC3,HDAC5,HDAC6,HMGCR,HRAS,IDI1,IGF1R,IRS1,ITGA6,ITGB4,ITGB5,JUN,KRAS,LAMA2,LAMA3,LAMA4,LAMB2,LAMC3,LGI4,MAP2K1,MAP2K2,MBP,MLST8,MRAS,MTOR,NDRG1,NFATC1,NFATC3,NFKB…
Melanocytes	HGF Signaling	6.8	0.382	1.581	AKT2,AKT3,ATF2,CDC42,CRKL,ELF1,ELF2,ELF4,ELK3,HRAS,ITGA1,ITGA5,ITGA6,ITGA9,ITGAV,ITGB4,ITGB5,JUN,KRAS,MAP2K1,MAP2K2,MAP2K4,MAP3K1,MAP3K11,MAP3K13,MAP3K2,MAP3K5,MAP3K6,MAPK10,MAPK9,MRAS,NRAS,PIK3C2B,PIK3C3,PIK3CA,PIK3CD,PIK3R3,PIK3R4,PLCG1,PLCG2,PRKCB,PRKCH,PRKCI,PRKCZ,PXN,RALB,RAP1A,RAP2B,RAPGEF1,STAT3
Melanocytes	FLT3 Signaling in Hematopoietic Progenitor Cells	6.45	0.432	0.343	AKT2,AKT3,ATF2,ATF4,CBL,CREB3L2,CREB5,CREBBP,HRAS,INPP5D,KRAS,MAP2K1,MAP2K2,MAPK14,MRAS,MTOR,NRAS,PDPK1,PIK3C2B,PIK3C3,PIK3CA,PIK3CD,PIK3R3,PIK3R4,RALB,RAP1A,RAP2B,RPS6KA5,RPS6KB1,STAT1,STAT2,STAT3,STAT5A,STAT5B,STAT6
Melanocytes	HIPPO signaling	6.35	0.424	-0.209	BTRC,CRB1,CSNK1D,CSNK1E,DLG2,DLG5,LATS1,MST1,NF2,PARD3,PPM1L,PPP1CA,PPP1CC,PPP1R11,PPP2CA,PPP2R2B,PPP2R2D,PPP2R3A,PPP2R5B,PPP2R5C,PPP2R5E,PTPA,SCRIB,SKP1,SMAD2,STK4,TEAD1,TEAD2,TJP2,WWC1,WWTR1,YAP1,YWHAB,YWHAE,YWHAG,YWHAQ
Melanocytes	ATM Signaling	6.33	0.404	0.18	ABL1,ATF2,ATF4,BRCA1,CBX3,CBX5,CREB3L2,CREB5,CREBBP,GADD45A,HP1BP3,JUN,MAP2K4,MAPK10,MAPK14,MAPK9,MDC1,MDM2,MDM4,NFKBIA,PPM1L,PPP1CC,PPP2CA,PPP2R2B,PPP2R2D,PPP2R3A,PPP2R5B,PPP2R5C,PPP2R5E,PTPA,RAD17,RAD9A,RNF168,SMC2,SMC3,TLK2,TP53BP1,TRRAP,USP7,ZNF420
Melanocytes	IL-3 Signaling	6.23	0.43	1.372	AKT2,AKT3,CHP1,CRKL,HRAS,INPP5D,JAK1,JUN,KRAS,MAP2K1,MAP2K2,MRAS,NRAS,PIK3C2B,PIK3C3,PIK3CA,PIK3CD,PIK3R3,PIK3R4,PPP3CB,PPP3R1,PRKCB,PRKCH,PRKCI,PRKCZ,RALB,RAP1A,RAP2B,RAPGEF1,STAT1,STAT3,STAT5A,STAT5B,STAT6
Melanocytes	Non-Small Cell Lung Cancer Signaling	6.19	0.409	0.626	ABL1,AKT2,AKT3,CDK6,E2F3,E2F4,EGFR,FHIT,HDAC3,HDAC5,HDAC6,HRAS,ITPR3,KRAS,MAP2K1,MAP2K2,MRAS,NRAS,PA2G4,PDPK1,PIK3C2B,PIK3C3,PIK3CA,PIK3CD,PIK3R3,PIK3R4,PLCG1,RALB,RAP1A,RAP2B,RARB,RB1,RBL1,RBL2,RXRB,RXRG,STK4,TFDP1
Melanocytes	MicroRNA Biogenesis Signaling Pathway	6.09	0.339	0.254	AAAS,ABL1,AGO4,AKT2,AKT3,BRCA1,CSDE1,DDX19B,DDX5,DGCR8,DICER1,DIS3,DNAJA2,EGFR,ESR1,EXOSC2,EXOSC3,FUS,HNRNPA1,HNRNPD,HRAS,HSP90AA1,HSP90AB1,ILF2,KRAS,MAPK14,MRAS,MTOR,NDC1,NRAS,NUP107,NUP133,NUP205,NUP50,NUP54,NUP85,NUP93,PIK3C2B,PIK3C3,PIK3CA,PIK3CD,PIK3R3,PIK3R4,POLR2F,POM121/POM121C,QKI,RAE1,RALB,RAP1A,RAP2B,RPS6KB1,SEH1L,SF3A2,SMAD2,SRSF1,SRSF3,TPR,TSN,TUT7,VEGFA,XRN1,YAP1
Melanocytes	Signaling by Rho Family GTPases	5.94	0.309	1.25	ACTB,ACTR2,ACTR3,ARFIP2,ARHGEF10,ARHGEF17,ARHGEF4,ARHGEF6,ARHGEF7,ARPC1A,ARPC1B,ARPC4,BAIAP2,CDC42,CDC42EP3,CDC42EP5,CDH1,CDH19,CDH3,CLIP1,CYFIP1,EZR,FNBP1,GNA11,GNA14,GNAI1,GNAI2,GNAS,GNB1,GNB1L,GNG12,GNG2,ITGA1,ITGA5,ITGA6,ITGA9,ITGAV,ITGB4,ITGB5,JUN,LIMK2,MAP2K1,MAP2K2,MAP2K4,MAP3K11,MAP3K20,MAPK10,MAPK9,MRAS,MSN,NFKB1,PAK2,PAK4,PARD3,PI4KA,PIK3C2B,PIK3C3,PIK3CA,PIK3CD,PIK3R3,PIK3R4,PIP4K2A,PI…
Melanocytes	MSP-RON Signaling In Cancer Cells Pathway	5.89	0.36	1.286	AKT2,AKT3,ARNT,ATF2,ATF4,BRAF,CREB3L2,CREB5,CREBBP,CTNNB1,EGFR,ELF1,ELF2,ELF4,ELK3,HRAS,ITGA6,ITGB4,JUN,KRAS,MAP2K1,MAP2K2,MRAS,MST1,MTOR,NFKB1,NFKBIA,NRAS,PIK3C2B,PIK3C3,PIK3CA,PIK3CD,PIK3R3,PIK3R4,PTK2B,RALB,RAP1A,RAP2B,SMAD2,SP1,STAT3,TCF3,TCF4,TCF7L1,TRIM24,VEGFA,YWHAB,YWHAE,YWHAG,YWHAQ
Melanocytes	Chronic Myeloid Leukemia Signaling	5.87	0.307	-0.11	ABCB1,ABL1,AKT2,AKT3,CALM1 (includes others),CDK6,CHP1,CRKL,CTBP1,CTBP2,CTNNB1,DVL1,DVL3,E2F3,E2F4,FAS,FZD3,GLI3,GNB1L,HDAC3,HDAC5,HDAC6,HNRNPA1,HRAS,HSP90AA1,HSP90AB1,JUN,KRAS,MAP2K1,MAP2K2,MDM2,MLST8,MRAS,MTOR,NFAT5,NFATC1,NFATC3,NFKB1,NOTCH2,NRAS,PA2G4,PDIA3,PIK3C2B,PIK3C3,PIK3CA,PIK3CD,PIK3R3,PIK3R4,PLCB1,PLCE1,PLCG1,PLCG2,PLCL2,PPP3CB,PPP3R1,PRKAA1,PRKAB2,PRKAG2,PTCH1,PTPN13,RALB,RAP1A,RAP2B…
Melanocytes	Protein Kinase A Signaling	5.77	0.284	0.742	ADD1,ADD3,AKAP1,AKAP11,AKAP12,AKAP13,AKAP7,ANAPC1,ANAPC10,ANAPC5,APEX1,ATF2,ATF4,BRAF,CALM1 (includes others),CAMK2A,CDC14B,CDC16,CDC23,CDC27,CHP1,CREB3L2,CREB5,CREBBP,CREM,CTNNB1,DUSP22,DUSP4,EYA3,FLNB,GLI3,GNAI1,GNAI2,GNAS,GNB1,GNB1L,GNG12,GNG2,GYS1,HHAT,ITPR3,KDELR1,MAP2K1,MAP2K2,MAP3K1,NFAT5,NFATC1,NFATC3,NFKB1,NFKBIA,NTN1,PALM2AKAP2,PDE10A,PDE11A,PDE3B,PDE6D,PDE7A,PDE7B,PDIA3,PHKA2,PHKB,PHKG…
Melanocytes	Prostate Cancer Signaling	5.71	0.378	#NUM!	ABL1,AKT2,AKT3,ATF2,ATF4,CREB3L2,CREB5,CREBBP,CTNNB1,E2F3,E2F4,GSTP1,HDAC3,HDAC5,HDAC6,HRAS,HSP90AA1,HSP90AB1,KRAS,MAP2K1,MAP2K2,MDM2,MRAS,MTOR,NFKB1,NFKBIA,NRAS,PA2G4,PDPK1,PIK3C2B,PIK3C3,PIK3CA,PIK3CD,PIK3R3,PIK3R4,RALB,RAP1A,RAP2B,RB1,RBL1,RBL2,TFDP1
Melanocytes	RAC Signaling	5.71	0.358	0.949	ACTR2,ACTR3,ARFIP2,ARPC1A,ARPC1B,ARPC4,BAIAP2,CDC42,CYFIP1,ELK4,HRAS,ITGA1,ITGA5,ITGA6,ITGA9,ITGAV,ITGB4,ITGB5,JUN,KRAS,LIMK2,MAP2K1,MAP2K2,MAP2K4,MAP3K1,MAP3K11,MRAS,NFKB1,NRAS,PAK2,PAK4,PARD3,PI4KA,PIK3C2B,PIK3C3,PIK3CA,PIK3CD,PIK3R3,PIK3R4,PIP4K2A,PIP5K1A,PIP5K1C,PRKCI,PRKCZ,PTK2B,RALB,RAP1A,RAP2B,RPS6KB1
Melanocytes	EIF2 Signaling	5.64	0.321	0.469	ACTB,AGO4,AKT2,AKT3,ATF4,CDK11A,EIF2AK3,EIF2AK4,EIF2B1,EIF2B5,EIF2S2,EIF3A,EIF3D,EIF3E,EIF3G,EIF3H,EIF3K,EIF3L,EIF3M,EIF4A1,EIF4G1,EIF4G2,EIF5,EIF5B,HNRNPA1,HRAS,IGF1R,KRAS,MAP2K1,MAP2K2,MRAS,NRAS,PDPK1,PIK3C2B,PIK3C3,PIK3CA,PIK3CD,PIK3R3,PIK3R4,PPP1CA,PPP1CC,PTBP1,RALB,RAP1A,RAP2B,RPL10,RPL10A,RPL13,RPL13A,RPL17,RPL23,RPL24,RPL27A,RPL37A,RPL7L1,RPS11,RPS12,RPS24,RPS27L,RPS3,RPS3A,RPS4X,RPS7,RPSA…
Melanocytes	NGF Signaling	5.63	0.37	0.316	AKT2,AKT3,ATF2,ATF4,BAX,CDC42,CREB3L2,CREB5,CREBBP,HRAS,KRAS,MAP2K1,MAP2K2,MAP2K4,MAP3K1,MAP3K11,MAP3K13,MAP3K2,MAP3K5,MAP3K6,MAPK10,MAPK9,MRAS,NFKB1,NRAS,PDPK1,PIK3C2B,PIK3C3,PIK3CA,PIK3CD,PIK3R3,PIK3R4,PLCG1,PLCG2,PRKCZ,RALB,RAP1A,RAP2B,ROCK1,ROCK2,RPS6KA5,RPS6KB1,RPS6KB2,TRAF4
Melanocytes	Sumoylation Pathway	5.6	0.386	0.73	CBX4,CDC42,CDH1,CREBBP,CTBP1,CTBP2,DNMT3A,EP300,FAS,FNBP1,JUN,KDM1A,MAP2K4,MAP3K5,MAPK10,MAPK9,MDM2,NFKB1,NFKBIA,NR3C1,PIAS1,PIAS4,RANBP2,RANGAP1,RFC3,RHOQ,RHOT1,RND3,RPA1,SENP5,SENP7,SERBP1,SIRT1,SP1,SP100,STUB1,SUMO1,XIAP,ZNF217
Melanocytes	Ribonucleotide Reductase Signaling Pathway	5.58	0.337	1.069	ACTB,AKT2,AKT3,ARID1A,ATF2,ATF4,BRAF,BTRC,CDH1,CDH3,CDK6,CREB3L2,CREB5,CREBBP,CTNNB1,E2F3,E2F4,EGFR,ESR1,FBXL5,GNB1L,HLTF,JUN,KRAS,MAP2K4,MAPK10,MAPK14,MAPK9,MLST8,MTOR,NFKB1,NFYB,NRAS,PARP11,PARP2,PARP8,PIK3C2B,PIK3C3,PIK3CA,PIK3CD,PIK3R3,PIK3R4,RB1,RPTOR,SETD2,SKP1,SMARCA2,SMARCC1,SMARCC2,SMARCE1,SNAI2,SP1,STAT3,TBRG4,TNKS2,VEGFA,YBX1
Melanocytes	RANK Signaling in Osteoclasts	5.43	0.398	0.87	AKT2,AKT3,CALM1 (includes others),CBL,CHP1,ELP1,GSN,JUN,MAP2K1,MAP2K2,MAP2K4,MAP3K1,MAP3K11,MAP3K13,MAP3K2,MAP3K5,MAP3K6,MAPK10,MAPK14,MAPK9,NFATC1,NFKB1,NFKBIA,PIK3C2B,PIK3C3,PIK3CA,PIK3CD,PIK3R3,PIK3R4,PPP3CB,PPP3R1,PTK2B,TAB2,TRAF5,XIAP
Melanocytes	14-3-3-mediated Signaling	5.28	0.357	1.406	AKT2,AKT3,BAX,CBL,HRAS,JUN,KRAS,MAP2K1,MAP2K2,MAP2K4,MAP3K5,MAPK10,MAPK9,MAPT,MRAS,NRAS,PDCD6IP,PDIA3,PIK3C2B,PIK3C3,PIK3CA,PIK3CD,PIK3R3,PIK3R4,PLCB1,PLCE1,PLCG1,PLCG2,PLCL2,PRKCB,PRKCH,PRKCI,PRKCZ,RALB,RAP1A,RAP2B,STK11,TSC1,TSC2,TUBA1A,YAP1,YWHAB,YWHAE,YWHAG,YWHAQ
Melanocytes	ERBB Signaling	5.25	0.387	1.667	CDC42,EGFR,ERBB3,HRAS,JUN,KRAS,MAP2K1,MAP2K2,MAP2K4,MAPK10,MAPK14,MAPK9,MRAS,MTOR,NCK1,NRAS,NRG1,PAK2,PAK4,PDPK1,PIK3C2B,PIK3C3,PIK3CA,PIK3CD,PIK3R3,PIK3R4,PLCG1,PLCG2,PRKCB,PRKCH,PRKCI,PRKCZ,RALB,RAP1A,RAP2B,RPS6KB1
Melanocytes	ERK/MAPK Signaling	5.09	0.312	0.535	ATF2,ATF4,BRAF,CREB3L2,CREB5,CREBBP,CRKL,DUSP4,ELF1,ELF2,ELF4,ELK3,ESR1,FYN,HRAS,ITGA1,ITGA5,ITGA6,ITGA9,ITGAV,ITGB4,ITGB5,KRAS,MAP2K1,MAP2K2,MKNK1,MRAS,NFATC1,NRAS,PAK2,PAK4,PIK3C2B,PIK3C3,PIK3CA,PIK3CD,PIK3R3,PIK3R4,PLCG1,PLCG2,PPM1L,PPP1CA,PPP1CC,PPP1R11,PPP2CA,PPP2R2B,PPP2R3A,PPP2R5B,PPP2R5C,PPP2R5E,PRKAG2,PRKAR2A,PRKCB,PRKCI,PTK2B,PTPA,PXN,RALB,RAP1A,RAP2B,RAPGEF1,RAPGEF4,RPS6KA5,STAT1,STAT3…
Melanocytes	NRF2-mediated Oxidative Stress Response	5.08	0.313	1.622	ABCC1,ABCC4,ACTB,ATF4,BACH1,CAT,CBR1,CCT7,CREBBP,CUL3,CYP2R1,CYP2U1,DNAJA2,DNAJB12,DNAJB2,DNAJC1,DNAJC11,DNAJC15,DNAJC21,DNAJC3,DNAJC4,DNAJC5,DNAJC6,DNAJC7,DNAJC9,EIF2AK3,EP300,GSR,GSTP1,HRAS,HSP90AA1,HSP90AB1,JUN,KRAS,MAF,MAP2K1,MAP2K2,MAP2K4,MAP3K1,MAP3K5,MAPK14,MAPK9,MGST2,MRAS,NFE2L2,NRAS,PIK3C2B,PIK3C3,PIK3CA,PIK3CD,PIK3R3,PIK3R4,PMF1/PMF1-BGLAP,PRDX1,PRKCB,PRKCH,PRKCI,PRKCZ,RALB,RAP1A,RAP2B…
Melanocytes	Thrombopoietin Signaling	5.04	0.429	1.347	HRAS,IRS2,JUN,KRAS,MAP2K1,MAP2K2,MRAS,NRAS,PIK3C2B,PIK3C3,PIK3CA,PIK3CD,PIK3R3,PIK3R4,PLCG1,PLCG2,PRKCB,PRKCH,PRKCI,PRKCZ,RALB,RAP1A,RAP2B,STAT1,STAT3,STAT5A,STAT5B
Melanocytes	Molecular Mechanisms of Cancer	5.01	0.271	#NUM!	ABL1,ACVR1,ACVR2A,AKT2,AKT3,ARHGEF10,ARHGEF17,ARHGEF4,ARHGEF6,ARHGEF7,BAX,BBC3,BMP7,BMPR1A,BMPR2,BRAF,BRCA1,CAMK2A,CASP8,CBL,CDC42,CDH1,CDK10,CDK11A,CDK11B,CDK12,CDK15,CDK19,CDK6,CDK7,CDK8,CREBBP,CTNNA2,CTNNB1,DVL1,E2F3,E2F4,EP300,FAS,FNBP1,FYN,FZD3,GNA11,GNA14,GNAI1,GNAI2,GNAS,GNB1,GNB1L,GNG12,GNG2,HDAC3,HDAC5,HDAC6,HHAT,HRAS,IRS1,ITGA1,ITGA5,ITGA6,ITGA9,ITGAV,ITGB4,ITGB5,JAK1,JUN,KRAS,MAP2K1,MA…
Melanocytes	AMPK Signaling	5	0.303	0.566	ACTB,AK3,AK9,AKT2,AKT3,ARID1A,ATF2,ATF4,CAB39,CPT1B,CREB3L2,CREB5,CREBBP,CRTC2,EP300,GNA11,GNA14,GNAI1,GNAI2,GNAS,GNB1,GNB1L,GNG12,GNG2,GYS1,HLTF,HMGCR,ILKAP,IRS1,IRS2,KAT2B,MAPK14,MLST8,MRAS,MTOR,PFKFB3,PFKM,PFKP,PIK3C2B,PIK3C3,PIK3CA,PIK3CD,PIK3R3,PIK3R4,PPM1K,PPM1L,PPP2CA,PPP2R2B,PPP2R2D,PPP2R3A,PPP2R5B,PPP2R5C,PPP2R5E,PRKAA1,PRKAB2,PRKAG2,PRKAR2A,PTPA,RAB1A,RAB22A,RAB6A,RPS6KB1,RPTOR,SIRT1,SM…
Melanocytes	RAR Activation	4.99	0.316	#NUM!	ACTB,AKT2,AKT3,ALDH1A2,ARID1A,CARM1,CCNH,CDK7,CREBBP,CSNK2B,EP300,GTF2H3,HLTF,JUN,KAT2B,MAP2K1,MAP2K4,MAP3K1,MAP3K5,MAPK10,MAPK14,MAPK9,MAPKAPK2,MNAT1,NCOA1,NCOR2,NFKB1,NR2F2,NR2F6,NRIP1,NSD1,PDPK1,PIK3CA,PIK3CD,PIK3R3,PRKAG2,PRKAR2A,PRKCB,PRKCH,PRKCI,PRKCZ,PRMT1,PSMC5,RARA,RARB,RDH11,RXRB,RXRG,SMAD2,SMARCA2,SMARCC1,SMARCC2,SMARCE1,SNW1,SORBS3,SRA1,STAT5A,STAT5B,TAF4,TRIM24,VEGFA,ZBTB16
Melanocytes	fMLP Signaling in Neutrophils	4.97	0.349	0.156	ACTR2,ACTR3,ARPC1A,ARPC1B,ARPC4,CALM1 (includes others),CDC42,CHP1,GNA11,GNA14,GNAI1,GNAI2,GNAS,GNB1,GNB1L,GNG12,GNG2,HRAS,ITPR3,KRAS,MAP2K1,MAP2K2,MRAS,NFAT5,NFATC1,NFATC3,NFKB1,NFKBIA,NRAS,PIK3C2B,PIK3C3,PIK3CA,PIK3CD,PIK3R3,PIK3R4,PLCB1,PPP3CB,PPP3R1,PRKCB,PRKCH,PRKCI,PRKCZ,RALB,RAP1A,RAP2B
Melanocytes	Glioma Signaling	4.91	0.352	1.3	ABL1,AKT2,AKT3,CALM1 (includes others),CAMK1D,CAMK2A,CDK6,E2F3,E2F4,EGFR,HDAC3,HDAC5,HDAC6,HRAS,IDH1,IGF1R,KRAS,MAP2K1,MAP2K2,MDM2,MRAS,MTOR,NRAS,PA2G4,PIK3C2B,PIK3C3,PIK3CA,PIK3CD,PIK3R3,PIK3R4,PLCG1,PLCG2,PRKCB,PRKCH,PRKCI,PRKCZ,RALB,RAP1A,RAP2B,RB1,RBL1,RBL2,TFDP1
Melanocytes	IGF-1 Signaling	4.71	0.362	1.029	AKT2,AKT3,CSNK2B,GRB10,HRAS,IGF1R,IRS1,IRS2,JAK1,JUN,KRAS,MAP2K1,MAP2K2,MRAS,NRAS,PDPK1,PIK3C2B,PIK3C3,PIK3CA,PIK3CD,PIK3R3,PIK3R4,PRKAG2,PRKAR2A,PRKCI,PRKCZ,PXN,RALB,RAP1A,RAP2B,RPS6KB1,RPS6KB2,SOCS6,STAT3,YWHAB,YWHAE,YWHAG,YWHAQ
Melanocytes	Insulin Secretion Signaling Pathway	4.67	0.292	0.577	AGO4,ATF2,ATF4,CACNA1B,CACNA1C,CACNA1D,CACNA2D3,CAMK2A,CLCN3,CREB3L2,CREB5,CREBBP,CRTC2,DLAT,EIF2AK3,EIF2B1,EIF2B5,EIF2S2,EIF4A1,EIF4EBP2,EIF4G1,EIF4G2,FYN,GHR,GNA11,GNA14,GNAS,GOSR1,ITPR3,JAK1,MAPK14,MTOR,NALCN,NAPB,NAPG,PC,PDHA1,PDIA3,PIK3C2B,PIK3C3,PIK3CA,PIK3CD,PIK3R3,PIK3R4,PLCB1,PLCE1,PLCG1,PLCG2,PLCL2,PRKAG2,PRKAR2A,PRKCB,PRKCH,PRKCI,PRKCZ,RAP1A,RAPGEF4,RPS6KA5,RPS6KB1,RPS6KB2,RYR3,SEC61A2…
Melanocytes	Circadian Rhythm Signaling	4.65	0.293	#NUM!	ATF2,ATF4,BHLHE40,BHLHE41,BRAF,BTRC,CACNA1B,CACNA1C,CACNA1D,CACNA2D3,CAMK2A,CIRBP,CREB3L2,CREB5,CREBBP,CRY1,CRY2,CSNK1D,CSNK1E,CTH,DBP,EIF4EBP2,FBXL3,FYN,GNA11,GNA14,GNAI1,GNAI2,GNAS,GNB1,GNB1L,GNG12,GNG2,GUCY1A2,HRAS,HSF1,ITPR3,KRAS,MAP2K1,MAP2K2,MAP2K4,MDM2,MKNK1,MLST8,MRAS,MTOR,NR3C1,NRAS,PDIA3,PER3,PLCB1,PLCE1,PLCG1,PLCG2,PLCL2,PRKAA1,PRKAB2,PRKAG2,PRKAR2A,PRKCB,PRKCH,PRKCI,PRKCZ,PRKG1,PRKG2,…
Melanocytes	Virus Entry via Endocytic Pathways	4.64	0.35	#NUM!	ABL1,ACTB,AP1G2,AP1M1,AP1S2,AP2A1,AP2B1,AP4B1,AP4M1,AP5Z1,CDC42,CLTA,CLTB,CLTC,DNM2,FLNB,FYN,HLA-A,HLA-E,HRAS,ITGA5,ITGB4,ITGB5,KRAS,MRAS,NRAS,PIK3C2B,PIK3C3,PIK3CA,PIK3CD,PIK3R3,PIK3R4,PLCG1,PLCG2,PRKCB,PRKCH,PRKCI,PRKCZ,RALB,RAP1A,RAP2B
Melanocytes	Ephrin Receptor Signaling	4.61	0.308	-0.143	ABI1,ABL1,ACTR2,ACTR3,ADAM10,AKT2,AKT3,ARPC1A,ARPC1B,ARPC4,ATF2,ATF4,CDC42,CREB3L2,CREB5,CREBBP,CRKL,EFNA5,EFNB2,EPHA5,EPHB4,FYN,GNA11,GNA14,GNAI1,GNAI2,GNAS,GNB1,GNB1L,GNG12,GNG2,HRAS,ITGA1,ITGA5,ITGA6,ITGA9,ITGAV,ITGB4,ITGB5,KRAS,LIMK2,MAP2K1,MAP2K2,MRAS,NCK1,NRAS,PAK2,PAK4,PTPN13,PXN,RALB,RAP1A,RAP2B,RAPGEF1,RGS3,ROCK1,ROCK2,SDC2,STAT3,VEGFA,WASL,WIPF1
Melanocytes	Axonal Guidance Signaling	4.6	0.262	#NUM!	ABL1,ACTR2,ACTR3,ADAM10,ADAM12,ADAM15,ADAM17,ADAM23,ADAM33,ADAMTS10,ADAMTS12,ADAMTS17,ADAMTS3,AKT2,AKT3,ARHGEF6,ARHGEF7,ARPC1A,ARPC1B,ARPC4,BAIAP2,BMP7,CDC42,CHMP1A,CHP1,CRKL,DPYSL2,EFNA5,EFNB2,EIF3H,EPHA5,EPHB4,ERAP2,FARP2,FYN,FZD3,GIT1,GLI3,GNA11,GNA14,GNAI1,GNAI2,GNAS,GNB1,GNB1L,GNG12,GNG2,HRAS,ITGA1,ITGA5,ITGA6,ITGA9,ITGAV,ITGB4,ITGB5,KRAS,L1CAM,LIMK2,LNPEP,LRRC4C,MAP2K1,MAP2K2,MKNK1,MMP14,MM…
Melanocytes	Prolactin Signaling	4.58	0.368	0.898	ABCB8,CREBBP,EP300,FYN,HRAS,IRS1,JUN,KRAS,MAP2K1,MAP2K2,MRAS,NR3C1,NRAS,PDPK1,PIK3C2B,PIK3C3,PIK3CA,PIK3CD,PIK3R3,PIK3R4,PLCG1,PLCG2,PRKCB,PRKCH,PRKCI,PRKCZ,RALB,RAP1A,RAP2B,SOCS6,SP1,STAT1,STAT3,STAT5A,STAT5B
Melanocytes	Pulmonary Fibrosis Idiopathic Signaling Pathway	4.46	0.28	0.318	ACTB,ACVR1,ACVR1B,ACVR2A,ADAM10,AKT2,AKT3,ATF2,BAX,BBC3,BMPR2,BRAF,CDH1,COL12A1,COL15A1,COL16A1,COL1A1,COL1A2,COL21A1,COL23A1,COL3A1,COL4A1,COL4A2,COL5A1,COL6A2,COL6A3,COL7A1,CREBBP,CTNNB1,EFNB2,EGFR,EIF4EBP2,EP300,EPHB4,EZH1,FN1,FZD3,HRAS,ITGAV,JAG1,JARID2,JUN,KRAS,LATS1,MAP2K1,MAP2K4,MAPK10,MAPK14,MAPK9,MMP14,MMP16,MMP17,MRAS,MRTFA,MTOR,NFKB1,NOTCH2,NRAS,PEX13,PIK3C2B,PIK3C3,PIK3CA,PIK3CD,PIK3R…
Melanocytes	PPARα/RXRα Activation	4.42	0.311	0	ABCA1,ACVR1,ACVR1B,ACVR2A,ADIPOR2,BMPR2,CD36,CKAP5,CPT1B,CREBBP,ELP1,EP300,GHR,GK,GNA11,GNA14,GNAS,GPD2,HRAS,HSP90AA1,HSP90AB1,IL1RAPL1,IRS1,ITGB5,JUN,KRAS,LPL,MAP2K1,MAP2K2,MAP2K4,MAPK14,MED12,MED23,MRAS,NCOR2,NFKB1,NFKBIA,NR2C2,NRAS,PDIA3,PLCB1,PLCE1,PLCG1,PLCG2,PLCL2,PRKAA1,PRKAB2,PRKAG2,PRKAR2A,PRKCB,RALB,RAP1A,RAP2B,SMAD2,STAT5B,TGFBR1,TGFBR3
Melanocytes	Apelin Endothelial Signaling Pathway	4.4	0.331	1.406	AKT2,AKT3,ARNT,CALM1 (includes others),GNA11,GNA14,GNAI1,GNAI2,GNAS,GNB1,GNB1L,GNG12,GNG2,HDAC5,HRAS,JUN,KRAS,MAP2K1,MAP2K2,MAP2K4,MAPK10,MAPK9,MRAS,MTOR,NFKB1,NRAS,PIK3C2B,PIK3C3,PIK3CA,PIK3CD,PIK3R3,PIK3R4,PLCB1,PRKAA1,PRKAB2,PRKAG2,PRKCB,PRKCH,PRKCI,PRKCZ,RALB,RAP1A,RAP2B,RPS6KB1,RPS6KB2,SP1
Melanocytes	JAK/STAT Signaling	4.37	0.378	0.898	AKT2,AKT3,HRAS,JAK1,JUN,KRAS,MAP2K1,MAP2K2,MRAS,MTOR,NFKB1,NRAS,PIAS1,PIAS4,PIK3C2B,PIK3C3,PIK3CA,PIK3CD,PIK3R3,PIK3R4,PTPN1,RALB,RAP1A,RAP2B,SOCS6,STAT1,STAT2,STAT3,STAT5A,STAT5B,STAT6
Melanocytes	Melanocyte Development and Pigmentation Signaling	4.25	0.357	0.557	ATF2,ATF4,CREB3L2,CREB5,CREBBP,DCT,EP300,GNAS,HRAS,KRAS,MAP2K1,MAP2K2,MC1R,MRAS,NRAS,PAX3,PIK3C2B,PIK3C3,PIK3CA,PIK3CD,PIK3R3,PIK3R4,PLCG1,PLCG2,PRKAG2,PRKAR2A,RALB,RAP1A,RAP2B,RPS6KA5,RPS6KB1,RPS6KB2,SOX10,TYR,TYRP1
Melanocytes	PI3K/AKT Signaling	4.23	0.303	-0.438	AKT2,AKT3,CDC37,CTNNB1,ELP1,GHR,GYS1,HRAS,HSP90AA1,HSP90AB1,IL17RC,IL4R,INPP5B,INPP5D,INPP5K,ITGA1,ITGA5,ITGA6,ITGA9,ITGAV,ITGB4,ITGB5,JAK1,KRAS,LIMS1,MAP2K1,MAP2K2,MAP3K5,MDM2,MRAS,MTOR,NFKB1,NFKBIA,NRAS,PDPK1,PIK3CA,PIK3CD,PIK3R3,PPM1L,PPP2CA,PPP2R2B,PPP2R2D,PPP2R3A,PPP2R5B,PPP2R5C,PPP2R5E,PTPA,RALB,RAP1A,RAP2B,RPS6KB1,RPS6KB2,SYNJ2,THEM4,TSC1,TSC2,YWHAB,YWHAE,YWHAG,YWHAQ
Melanocytes	PDGF Signaling	4.22	0.368	1.414	ABL1,CRKL,CSNK2B,HRAS,INPP5B,INPP5D,INPP5K,JAK1,JUN,KRAS,MAP2K1,MAP2K2,MAP2K4,MAP3K1,MRAS,NRAS,PIK3C2B,PIK3C3,PIK3CA,PIK3CD,PIK3R3,PIK3R4,PLCG1,PLCG2,PRKCB,RALB,RAP1A,RAP2B,SPHK1,STAT1,STAT3,SYNJ2
Melanocytes	Paxillin Signaling	4.21	0.349	1.616	ACTB,ACTN4,ARF1,ARFIP2,ARHGEF6,ARHGEF7,CDC42,HRAS,ITGA1,ITGA5,ITGA6,ITGA9,ITGAV,ITGB4,ITGB5,KRAS,MAP2K4,MAPK10,MAPK14,MAPK9,MRAS,NCK1,NRAS,PAK2,PAK4,PARVA,PIK3C2B,PIK3C3,PIK3CA,PIK3CD,PIK3R3,PIK3R4,PTK2B,PXN,RALB,RAP1A,RAP2B
Melanocytes	Reelin Signaling in Neurons	4.15	0.326	0.632	ACTR2,ACTR3,AKT2,AKT3,APP,ARHGEF10,ARHGEF17,ARHGEF26,ARHGEF37,ARHGEF4,ARHGEF40,ARHGEF6,ARHGEF7,ARPC1A,ARPC1B,ARPC4,CAMK2A,CDC42,CRKL,DAB1,FYN,ITGA5,MAP1B,MAP2K1,MAP2K2,MAP2K4,MAP3K11,MAPK10,MAPK8IP3,MAPK9,MAPT,MTOR,NECTIN3,PDK3,PIK3C2B,PIK3C3,PIK3CA,PIK3CD,PIK3R3,PIK3R4,RAP1A,RAPGEF1,RELN,WASL,YES1
Melanocytes	Sirtuin Signaling Pathway	4.11	0.281	0.911	ABCA1,ACLY,ADAM10,APEX1,APP,ATG13,ATG16L2,ATG2B,ATG4B,ATG7,ATG9A,ATP5F1A,ATP5F1B,ATP5PB,BAX,BECN1,CDH1,CPS1,CPT1B,CRTC2,DOT1L,GABPB2,GADD45A,GLUD1,HSF1,JUN,KAT2A,LDHB,MT-ATP6,MT-ND3,MTOR,NAMPT,NDRG1,NDUFA12,NDUFA9,NDUFAB1,NDUFB1,NDUFB10,NDUFB8,NDUFS1,NDUFS4,NDUFS6,NDUFS7,NDUFV1,NDUFV2,NFE2L2,NFKB1,NR1H2,PAM16,PDHA1,PFKFB3,PFKM,POLR2F,PRKAA1,RARB,RPTOR,SDHB,SDHD,SF3A2,SIRT1,SIRT2,SIRT3,SIRT5,SIRT7…
Melanocytes	Polyamine Regulation in Colon Cancer	4.11	0.407	0.816	AKT2,AKT3,AZIN1,BRAF,CSNK2B,CTNNB1,DHPS,GNB1L,JUN,KRAS,MAP2K1,MAP2K2,MAP2K4,MLST8,MTA1,MTOR,MXD1,OAZ1,RPTOR,SAT1,SLC3A2,SMS,STIM1,TCF4
Melanocytes	Neuregulin Signaling	4.09	0.339	0.928	ADAM17,AKT2,AKT3,CRKL,DCN,EGFR,ERBB3,HRAS,HSP90AA1,HSP90AB1,ITGA1,ITGA5,ITGA6,ITGA9,ITGAV,ITGB4,ITGB5,KRAS,MAP2K1,MAP2K2,MRAS,MTOR,NRAS,NRG1,PDPK1,PIK3R3,PLCG1,PLCG2,PRKCB,PRKCH,PRKCI,PRKCZ,RALB,RAP1A,RAP2B,RPS6KB1,RPS6KB2,STAT5A,STAT5B
Melanocytes	Endocannabinoid Developing Neuron Pathway	4.07	0.331	0.973	AKT2,AKT3,ATF2,ATF4,BRAF,BRCA1,CREB3L2,CREB5,CREBBP,CTNNB1,GNAI1,GNAI2,GNB1,GNB1L,GNG12,GNG2,HRAS,KRAS,MAP2K1,MAP2K2,MAP2K4,MAPK10,MAPK14,MAPK9,MLST8,MRAS,MTOR,NRAS,PIK3C2B,PIK3C3,PIK3CA,PIK3CD,PIK3R3,PIK3R4,PRKAG2,PRKAR2A,RALB,RAP1A,RAP1GAP,RAP2B,RPTOR,STAT3
Melanocytes	Ferroptosis Signaling Pathway	4.07	0.331	0.617	ABCA1,ARF1,ATF4,BAP1,BECN1,BRAF,CTH,CTSB,EIF2AK3,FDFT1,G3BP1,GPX4,HMGCR,HRAS,IREB2,KRAS,MAP2K1,MAP2K2,MRAS,NFE2L2,NRAS,PHKG2,PRKAA1,PRKAB2,PRKAG2,RALB,RAP1A,RAP2B,RB1,RBL1,RBL2,SAT1,SLC11A2,SLC3A2,SP1,SQSTM1,SREBF2,STAT3,USP7,VDAC2,WWTR1,YAP1
Melanocytes	EGF Signaling	4.04	0.411	1.043	AKT2,AKT3,CSNK2B,EGFR,HRAS,ITPR3,JAK1,JUN,MAP2K1,MAP2K4,MAP3K1,MAPK14,MTOR,PIK3C2B,PIK3C3,PIK3CA,PIK3CD,PIK3R3,PIK3R4,PLCG1,RPS6KB1,STAT1,STAT3
Melanocytes	Role Of Osteoclasts In Rheumatoid Arthritis Signaling Pathway	3.96	0.277	0.346	ADAM10,ADAM12,ADAM15,ADAM17,ADAM23,ADAM33,AKT2,AKT3,ATF2,ATF4,BRAF,CALM1 (includes others),CBL,CDC42,CDH1,CHP1,COL12A1,COL15A1,COL16A1,COL1A1,COL1A2,COL21A1,COL23A1,COL3A1,COL4A1,COL4A2,COL5A1,COL6A2,COL6A3,COL7A1,CREB3L2,CREB5,CREBBP,CTNNA2,CTNNA3,CTNNB1,ELP1,FNBP1,GSN,HRAS,IL1RAPL1,ITGA5,JUN,KRAS,MAP2K1,MAP2K2,MAP2K4,MAP3K5,MAPK10,MAPK14,MAPK9,MMP14,MMP16,MMP17,MRAS,NAIP,NFATC1,NFKB1,NFKBIA,NRA…
Melanocytes	UVA-Induced MAPK Signaling	3.96	0.351	0.626	EGFR,HRAS,JUN,KRAS,MAP2K4,MAPK10,MAPK14,MAPK9,MRAS,MTOR,NRAS,PARP11,PARP2,PARP8,PDIA3,PIK3C2B,PIK3C3,PIK3CA,PIK3CD,PIK3R3,PIK3R4,PLCB1,PLCE1,PLCG1,PLCG2,PLCL2,RALB,RAP1A,RAP2B,RPS6KA5,RPS6KB1,RPS6KB2,STAT1,TNKS2
Melanocytes	Semaphorin Neuronal Repulsive Signaling Pathway	3.9	0.317	-1.769	AKT2,AKT3,BCAN,CSPG4,DPYSL2,FARP1,FARP2,FYN,GUCY1A2,ITGA1,ITGA5,ITGA6,ITGA9,ITGAV,ITGB4,ITGB5,LIMK2,MAP2K1,MAP2K2,MAP2K4,MAPT,MPRIP,PAK2,PAK4,PIK3C2B,PIK3C3,PIK3CA,PIK3CD,PIK3R3,PIK3R4,PIP5K1C,PLCG1,PLCG2,PLXNA1,PLXNB1,PPP1R12B,PRKAG2,PRKAR2A,PRKG1,PRKG2,ROCK1,ROCK2,SEMA5A,SMC3,STK11,VCAN
Melanocytes	Melanoma Signaling	3.9	0.42	0.894	AKT2,AKT3,BRAF,CDH1,HRAS,KRAS,MAP2K1,MAP2K2,MDM2,MRAS,NRAS,PIK3C2B,PIK3C3,PIK3CA,PIK3CD,PIK3R3,PIK3R4,RALB,RAP1A,RAP2B,RB1
Melanocytes	Acute Myeloid Leukemia Signaling	3.9	0.356	0.928	AKT2,AKT3,BRAF,HRAS,IDH1,KRAS,MAP2K1,MAP2K2,MAP2K4,MRAS,MTOR,NFKB1,NRAS,PIK3C2B,PIK3C3,PIK3CA,PIK3CD,PIK3R3,PIK3R4,RALB,RAP1A,RAP2B,RARA,RPS6KB1,RPS6KB2,RUNX1,STAT3,STAT5A,STAT5B,TCF3,TCF4,TCF7L1
Melanocytes	HIF1α Signaling	3.83	0.294	1.033	AKT2,AKT3,APEX1,ARNT,BRAF,CAMK1D,CAMK2A,CHP1,CREBBP,EGLN2,EP300,GPI,HK1,HRAS,HSP90AA1,HSPA4,JUN,KDM1A,KRAS,LDHB,MAP2K1,MAP2K2,MAP2K4,MDM2,MKNK1,MMP14,MMP16,MMP17,MRAS,MTOR,NAA10,NCOA1,NRAS,PIK3C2B,PIK3C3,PIK3CA,PIK3CD,PIK3R3,PIK3R4,PKM,PLCG1,PLCG2,PPP3CB,PPP3R1,PRKCB,PRKCH,PRKCI,PRKCZ,RACK1,RALB,RAP1A,RAP2B,RBX1,RPS6KB1,RPS6KB2,SAT1,SLC2A8,STAT3,STUB1,VEGFA
Melanocytes	Xenobiotic Metabolism General Signaling Pathway	3.82	0.319	2.287	ABCA2,AHR,AKT2,AKT3,ARNT,CREBBP,CUL3,EIF2AK3,EP300,GSTP1,HRAS,KRAS,MAF,MAP2K1,MAP2K2,MAP2K4,MAP3K1,MAP3K11,MAP3K13,MAP3K2,MAP3K5,MAP3K6,MAPK14,MAPK9,MGST2,MRAS,NFE2L2,NR1H2,NRAS,PIK3C2B,PIK3C3,PIK3CA,PIK3CD,PIK3R3,PIK3R4,PRKCB,PRKCH,PRKCI,PRKCZ,RALB,RAP1A,RAP2B,RBX1,UGT2B7
Melanocytes	ILK Signaling	3.8	0.296	-0.7	ACTB,ACTN4,AKT2,AKT3,ARHGEF6,ATF2,ATF4,CDC42,CDH1,CREB3L2,CREB5,CREBBP,CTNNB1,FERMT2,FLNB,FN1,FNBP1,ILKAP,IRS1,IRS2,ITGB4,ITGB5,JUN,LIMS1,LIMS2,MAP2K4,MAPK10,MAPK9,MTOR,MYO10,MYO18A,NACA,NFKB1,PARVA,PARVB,PDPK1,PIK3C2B,PIK3C3,PIK3CA,PIK3CD,PIK3R3,PIK3R4,PPM1L,PPP2CA,PPP2R2B,PPP2R2D,PPP2R3A,PPP2R5B,PPP2R5C,PPP2R5E,PTPA,PXN,RHOQ,RHOT1,RND3,RPS6KA5,SNAI2,VEGFA
Melanocytes	Ceramide Signaling	3.8	0.352	0.365	AKT2,AKT3,CERK,HRAS,JUN,KRAS,MAP2K1,MAP2K4,MAP3K1,MRAS,NFKB1,NRAS,PIK3C2B,PIK3C3,PIK3CA,PIK3CD,PIK3R3,PIK3R4,PPM1L,PPP2CA,PPP2R2B,PPP2R2D,PPP2R3A,PPP2R5B,PPP2R5C,PPP2R5E,PRKCZ,PTPA,RALB,RAP1A,RAP2B,SPHK1
Melanocytes	DNA Methylation and Transcriptional Repression Signaling	3.74	0.333	-0.539	CDK10,CDK11A,CDK11B,CDK12,CDK15,CDK19,CDK6,CDK7,CDK8,CHD3,CHD4,DNMT3A,E2F3,E2F4,GADD45A,GATAD2A,HOXB3,MBD2,MBD3,MBD4,MECP2,MTA1,RB1,RBBP7,RBL1,RBL2,SP1,SUDS3,TCF12,TCF20,TCF3,TCF4,TEAD1,TET1,TET2,TET3,TFAM
Melanocytes	Inhibition of ARE-Mediated mRNA Degradation Pathway	3.7	0.306	0.507	AGO4,AKT2,AKT3,CNOT1,CNOT3,CNOT8,CNOT9,DDX6,DIS3,EDC4,EXOSC2,EXOSC3,MAPK14,MAPKAPK2,PARN,PPM1L,PPP2CA,PPP2R2B,PPP2R2D,PPP2R3A,PPP2R5B,PPP2R5C,PPP2R5E,PRKAG2,PRKAR2A,PSMA1,PSMA7,PSMB1,PSMB4,PSMC1,PSMC4,PSMC5,PSMD1,PSMD13,PSMD14,PSMD4,PSMD7,PSMD9,PSME4,PSMF1,PTPA,TIA1,TNFSF12,XRN1,YWHAB,YWHAE,YWHAG,YWHAQ,ZFP36L2
Melanocytes	Thyroid Cancer Signaling	3.68	0.364	1.512	AKT2,AKT3,ALK,BRAF,CDH1,CTNNB1,HRAS,IRS1,IRS2,JUN,KRAS,MAP2K1,MAP2K2,MRAS,MTOR,NRAS,PIK3C2B,PIK3C3,PIK3CA,PIK3CD,PIK3R3,PIK3R4,RALB,RAP1A,RAP2B,TCF3,TCF4,TCF7L1
Melanocytes	ERBB4 Signaling	3.66	0.379	1.225	ADAM17,HRAS,KRAS,MAP2K1,MAP2K2,MRAS,NRAS,NRG1,PDPK1,PIK3C2B,PIK3C3,PIK3CA,PIK3CD,PIK3R3,PIK3R4,PLCG1,PLCG2,PRKCB,PRKCH,PRKCI,PRKCZ,RALB,RAP1A,RAP2B,YAP1
Melanocytes	P2Y Purigenic Receptor Signaling Pathway	3.65	0.318	1.441	AKT2,AKT3,ATF2,ATF4,CREB3L2,CREB5,CREBBP,GNAI1,GNAI2,GNB1,GNB1L,GNG12,GNG2,HRAS,JUN,KRAS,MAP2K1,MAP2K2,MRAS,NFKB1,NRAS,PDIA3,PIK3C2B,PIK3C3,PIK3CA,PIK3CD,PIK3R3,PIK3R4,PLCB1,PLCE1,PLCG1,PLCG2,PLCL2,PRKAG2,PRKAR2A,PRKCB,PRKCH,PRKCI,PRKCZ,RALB,RAP1A,RAP2B
Melanocytes	LPS-stimulated MAPK Signaling	3.63	0.353	1.512	ATF2,CDC42,ELP1,HRAS,JUN,KRAS,MAP2K1,MAP2K2,MAP2K4,MAP3K5,MAPK10,MAPK14,MAPK9,MRAS,NFKB1,NFKBIA,NRAS,PIK3C2B,PIK3C3,PIK3CA,PIK3CD,PIK3R3,PIK3R4,PRKCB,PRKCH,PRKCI,PRKCZ,RALB,RAP1A,RAP2B
Melanocytes	GM-CSF Signaling	3.63	0.371	1.225	AKT2,AKT3,CAMK2A,HRAS,KRAS,MAP2K1,MAP2K2,MRAS,NRAS,PIK3C2B,PIK3C3,PIK3CA,PIK3CD,PIK3R3,PIK3R4,PPP3CB,PPP3R1,PRKCB,RACK1,RALB,RAP1A,RAP2B,RUNX1,STAT1,STAT3,STAT5B
Melanocytes	Germ Cell-Sertoli Cell Junction Signaling	3.57	0.301	#NUM!	ACTB,ACTN4,CDC42,CDH1,CTNNA2,CTNNB1,EPN2,FNBP1,GSN,HRAS,ITGA6,KRAS,LAMC3,LIMK2,MAP2K1,MAP2K2,MAP2K4,MAP3K1,MAP3K11,MAP3K13,MAP3K2,MAP3K5,MAP3K6,MAPK10,MAPK14,MAPK9,MRAS,NECTIN3,NRAS,PAK2,PAK4,PDPK1,PIK3C2B,PIK3C3,PIK3CA,PIK3CD,PIK3R3,PIK3R4,PXN,RALB,RAP1A,RAP2B,RHOQ,RHOT1,RND3,TGFBR1,TJP1,TUBA1A,WASL,ZYX
Melanocytes	CNTF Signaling	3.55	0.393	0.426	HRAS,JAK1,KRAS,MAP2K1,MAP2K2,MRAS,MTOR,NRAS,PIK3C2B,PIK3C3,PIK3CA,PIK3CD,PIK3R3,PIK3R4,RALB,RAP1A,RAP2B,RPS6KA5,RPS6KB1,RPS6KB2,STAT1,STAT3
Melanocytes	GNRH Signaling	3.5	0.293	1.313	ATF2,ATF4,CACNA1B,CACNA1C,CACNA1D,CACNA2D3,CALM1 (includes others),CAMK2A,CDC42,CREB3L2,CREB5,CREBBP,EGFR,GNA11,GNA14,GNAI1,GNAI2,GNAS,GNB1,GNB1L,GNG12,GNG2,HRAS,ITPR3,JUN,KRAS,MAP2K1,MAP2K2,MAP2K4,MAP3K1,MAP3K11,MAP3K13,MAP3K2,MAP3K5,MAP3K6,MAPK10,MAPK14,MAPK9,MRAS,NFKB1,NRAS,PAK2,PAK4,PLCB1,PRKAG2,PRKAR2A,PRKCB,PRKCH,PRKCI,PRKCZ,PTK2B,PXN,RALB,RAP1A,RAP2B
Melanocytes	RHOGDI Signaling	3.5	0.284	-0.745	ACTB,ACTR2,ACTR3,ARHGAP12,ARHGAP35,ARHGAP4,ARHGAP5,ARHGAP8/PRR5-ARHGAP8,ARHGEF10,ARHGEF17,ARHGEF4,ARHGEF6,ARHGEF7,ARPC1A,ARPC1B,ARPC4,CDC42,CDH1,CDH19,CDH3,CREBBP,EP300,ESR1,EZR,FNBP1,GNA11,GNA14,GNAI1,GNAI2,GNAS,GNB1,GNB1L,GNG12,GNG2,GRIP1,ITGA1,ITGA5,ITGA6,ITGA9,ITGAV,ITGB4,ITGB5,LIMK2,MRAS,MSN,MYO10,MYO18A,PAK2,PAK4,PI4KA,PIP4K2A,PIP5K1A,PIP5K1C,PPP1R12B,RDX,RHOQ,RHOT1,RND3,ROCK1,ROCK2,WASF2,W…
Melanocytes	PTEN Signaling	3.45	0.305	-0.164	AKT2,AKT3,BMPR1A,BMPR2,CBL,CDC42,CSNK2B,EGFR,ELP1,GHR,HRAS,IGF1R,INPP5B,INPP5D,INPP5K,ITGA1,ITGA5,ITGA6,ITGA9,ITGAV,ITGB4,ITGB5,KRAS,MAGI1,MAGI3,MAP2K1,MAP2K2,MAST2,MCRS1,MRAS,NFKB1,NRAS,PDPK1,PIK3CA,PIK3CD,PIK3R3,PREX2,PRKCZ,RALB,RAP1A,RAP2B,RPS6KB1,RPS6KB2,SYNJ2,TGFBR1,TGFBR3
Melanocytes	Leukocyte Extravasation Signaling	3.44	0.291	0.42	ABL1,ACTB,ACTN4,ARHGAP12,ARHGAP35,ARHGAP4,ARHGAP5,ARHGAP8/PRR5-ARHGAP8,CD99,CDC42,CLDN15,CRKL,CTNNA2,CTNNA3,CTNNB1,CTTN,EDIL3,EZR,GNAI1,GNAI2,JAM3,MAP2K2,MAP2K4,MAPK10,MAPK14,MAPK9,MMP14,MMP16,MMP17,MSN,PECAM1,PIK3C2B,PIK3C3,PIK3CA,PIK3CD,PIK3R3,PIK3R4,PLCG1,PLCG2,PRKCB,PRKCH,PRKCI,PRKCZ,PTK2B,PXN,RAP1A,RAP1GAP,RAPGEF4,RDX,ROCK1,ROCK2,TIMP2,TIMP3,WASL,WIPF1
Melanocytes	Agrin Interactions at Neuromuscular Junction	3.43	0.368	0.626	ACTB,ARHGEF6,ARHGEF7,CDC42,CTTN,DAG1,DVL1,EGFR,ERBB3,HRAS,JUN,KRAS,LAMA2,MAP2K4,MAPK10,MAPK9,MRAS,NRAS,NRG1,PAK2,PAK4,PXN,RALB,RAP1A,RAP2B
Melanocytes	Cardiac Hypertrophy Signaling	3.42	0.276	1.75	ATF2,CACNA1B,CACNA1C,CACNA1D,CACNA2D3,CALM1 (includes others),CDC42,CHP1,CREBBP,EIF2B1,EIF2B5,EP300,FNBP1,GNA11,GNA14,GNAI1,GNAI2,GNAS,GNB1,GNB1L,GNG12,GNG2,HRAS,IGF1R,IRS1,JUN,KRAS,MAP2K1,MAP2K2,MAP2K4,MAP3K1,MAP3K11,MAP3K13,MAP3K2,MAP3K5,MAP3K6,MAPK10,MAPK14,MAPK9,MAPKAPK2,MRAS,MTOR,NRAS,PDIA3,PIK3C2B,PIK3C3,PIK3CA,PIK3CD,PIK3R3,PIK3R4,PLCB1,PLCE1,PLCG1,PLCG2,PLCL2,PPP3CB,PPP3R1,PRKAG2,PRKAR2A,…
Melanocytes	Actin Nucleation by ARP-WASP Complex	3.42	0.341	0.209	ACTR2,ACTR3,ARPC1A,ARPC1B,ARPC4,BAIAP2,CDC42,FNBP1,HRAS,ITGA1,ITGA5,ITGA6,ITGA9,ITGAV,ITGB4,ITGB5,KRAS,MRAS,NCK1,NRAS,PPP1R12B,RALB,RAP1A,RAP2B,RHOQ,RHOT1,RND3,ROCK1,ROCK2,WASL,WIPF1
Melanocytes	GDNF Family Ligand-Receptor Interactions	3.38	0.355	1.8	CDC42,HRAS,IRS1,IRS2,ITPR3,JUN,KRAS,MAP2K1,MAP2K2,MAP2K4,MAPK10,MAPK9,MRAS,NCK1,NRAS,PDLIM7,PIK3C2B,PIK3C3,PIK3CA,PIK3CD,PIK3R3,PIK3R4,PLCG1,PLCG2,RALB,RAP1A,RAP2B
Melanocytes	Macropinocytosis Signaling	3.38	0.355	1.706	ABI1,ACTN4,CDC42,HRAS,ITGA5,ITGB4,ITGB5,KRAS,MRAS,NRAS,PIK3C2B,PIK3C3,PIK3CA,PIK3CD,PIK3R3,PIK3R4,PLCG1,PLCG2,PRKCB,PRKCH,PRKCI,PRKCZ,RAB5A,RALB,RAP1A,RAP2B,USP6NL
Melanocytes	Estrogen-Dependent Breast Cancer Signaling	3.36	0.35	0.962	AKT2,AKT3,ATF2,ATF4,CREB3L2,CREB5,CREBBP,EGFR,ESR1,HRAS,IGF1R,JUN,KRAS,MRAS,NFKB1,NRAS,PIK3C2B,PIK3C3,PIK3CA,PIK3CD,PIK3R3,PIK3R4,RALB,RAP1A,RAP2B,SP1,STAT5A,STAT5B
Melanocytes	PEDF Signaling	3.34	0.345	1.512	AKT2,AKT3,CASP8,DOCK3,FAS,HRAS,KRAS,MAPK14,MRAS,NFKB1,NFKBIA,NRAS,PIK3C2B,PIK3C3,PIK3CA,PIK3CD,PIK3R3,PIK3R4,PNPLA2,RALB,RAP1A,RAP2B,ROCK1,ROCK2,SERPINF1,TCF12,TCF4,TCF7L1,WASF2
Melanocytes	Hepatic Fibrosis Signaling Pathway	3.33	0.254	1.572	ACVR1,ACVR1B,ACVR2A,AKT2,AKT3,ATF2,ATF4,BMPR2,BRAF,CACNA1B,CACNA1C,CACNA1D,CACNA2D3,CALM1 (includes others),CCDC88A,CDC42,COL1A1,COL1A2,COL3A1,CREB3L2,CREB5,CREBBP,CSNK1D,CSNK1E,CSNK1G3,CTNNB1,DVL1,DVL3,FNBP1,FZD3,GLI3,GNAI1,GNAI2,HRAS,IL1RAPL1,IL33,IRAK4,IRS2,ITGA1,ITGA5,ITGA6,ITGA9,ITGAV,ITGB4,ITGB5,JAK1,JUN,KRAS,LEPR,MAP2K1,MAP2K2,MAP2K4,MAPK10,MAPK14,MAPK9,MRAS,MTOR,NFKB1,NFKBIA,NRAS,PDCD4,PI…
Melanocytes	Synaptic Long Term Potentiation	3.33	0.312	-0.324	ATF2,ATF4,CACNA1C,CALM1 (includes others),CAMK2A,CHP1,CREB3L2,CREB5,CREBBP,EP300,GNA11,GNA14,GRM5,HRAS,ITPR3,KRAS,MAP2K1,MAP2K2,MRAS,NRAS,PDIA3,PLCB1,PLCE1,PLCG1,PLCG2,PLCL2,PPP1CA,PPP1CC,PPP1R11,PPP3CB,PPP3R1,PRKAG2,PRKAR2A,PRKCB,PRKCH,PRKCI,PRKCZ,RALB,RAP1A,RAP2B
Melanocytes	UVC-Induced MAPK Signaling	3.27	0.392	1.789	BRAF,EGFR,HRAS,JUN,KRAS,MAP2K1,MAP2K2,MAP2K4,MAPK10,MAPK14,MAPK9,MRAS,NRAS,PRKCB,PRKCH,PRKCI,PRKCZ,RALB,RAP1A,RAP2B
Melanocytes	IL-2 Signaling	3.27	0.371	1.528	AKT2,AKT3,CSNK2B,HRAS,JAK1,JUN,KRAS,MAP2K1,MAP2K2,MRAS,NRAS,PIK3C2B,PIK3C3,PIK3CA,PIK3CD,PIK3R3,PIK3R4,PTK2B,RALB,RAP1A,RAP2B,STAT5A,STAT5B
Melanocytes	BEX2 Signaling Pathway	3.26	0.346	-0.192	AKT2,AKT3,BBC3,CTNNB1,JUN,MAP2,MAP2K4,MAPK10,MAPK9,MTOR,NFKB1,NFKBIA,PPM1L,PPP2CA,PPP2R2B,PPP2R2D,PPP2R3A,PPP2R5B,PPP2R5C,PPP2R5E,PTPA,STAT3,TCF3,TCF4,TCF7L1,TSC1,TSC2,VEGFA
Melanocytes	Unfolded protein response	3.24	0.337	1.698	ATF4,ATF6,CD82,CEBPZ,DNAJA2,DNAJB12,DNAJB2,DNAJC1,DNAJC11,DNAJC15,DNAJC21,DNAJC3,DNAJC4,DNAJC5,DNAJC6,DNAJC7,DNAJC9,EDEM1,EIF2AK3,HSPA4,HSPH1,MAP3K5,MBTPS2,NFE2L2,PDIA6,SEL1L,SREBF1,SREBF2,SYVN1,UBXN4
Melanocytes	VEGF Signaling	3.23	0.33	0.962	ACTB,ACTN4,AKT2,AKT3,ARNT,EIF2B1,EIF2B5,EIF2S2,HRAS,KRAS,MAP2K1,MAP2K2,MRAS,NRAS,PIK3C2B,PIK3C3,PIK3CA,PIK3CD,PIK3R3,PIK3R4,PLCG1,PLCG2,PRKCB,PTK2B,PXN,RALB,RAP1A,RAP2B,ROCK1,ROCK2,VEGFA,YWHAE
Melanocytes	Xenobiotic Metabolism Signaling	3.18	0.268	#NUM!	ABCB1,AHR,ALDH16A1,ALDH1A2,ALDH3A2,ALDH6A1,ALDH7A1,ALDH9A1,ANKRA2,ARNT,CAMK1D,CAMK2A,CAT,CREBBP,CUL3,DNAJC7,EIF2AK3,EP300,FMO4,GRIP1,GSTP1,HDAC5,HRAS,HSP90AA1,HSP90AB1,KRAS,MAF,MAP2K1,MAP2K2,MAP2K4,MAP3K1,MAP3K11,MAP3K13,MAP3K2,MAP3K5,MAP3K6,MAPK14,MAPK9,MGST2,MRAS,NCOA1,NCOR2,NFE2L2,NFKB1,NRAS,NRIP1,PIK3C2B,PIK3C3,PIK3CA,PIK3CD,PIK3R3,PIK3R4,PPM1L,PPP2CA,PPP2R2B,PPP2R2D,PPP2R3A,PPP2R5B,PPP2R5C,P…
Melanocytes	NF-κB Activation by Viruses	3.17	0.346	1.347	AKT2,AKT3,ELP1,HRAS,ITGA6,ITGAV,KRAS,MAP3K1,MRAS,NFKB1,NFKBIA,NRAS,PIK3C2B,PIK3C3,PIK3CA,PIK3CD,PIK3R3,PIK3R4,PRKCB,PRKCH,PRKCI,PRKCZ,RALB,RAP1A,RAP2B,RIPK1,TNFRSF14
Melanocytes	Renal Cell Carcinoma Signaling	3.17	0.346	0.853	AKT2,AKT3,ARNT,CDC42,CREBBP,EP300,HRAS,JUN,KRAS,MAP2K1,MAP2K2,MRAS,NRAS,PAK2,PAK4,PIK3C2B,PIK3C3,PIK3CA,PIK3CD,PIK3R3,PIK3R4,RALB,RAP1A,RAP2B,RAPGEF1,RBX1,VEGFA
Melanocytes	Neurotrophin/TRK Signaling	3.17	0.346	1	ATF2,ATF4,CDC42,CREB3L2,CREB5,CREBBP,HRAS,JUN,KRAS,MAP2K1,MAP2K2,MAP2K4,MAP3K5,MRAS,NRAS,PDPK1,PIK3C2B,PIK3C3,PIK3CA,PIK3CD,PIK3R3,PIK3R4,PLCG1,RALB,RAP1A,RAP2B,SORCS1
Melanocytes	UVB-Induced MAPK Signaling	3.14	0.385	2.236	EGFR,JUN,MAP2K1,MAP2K4,MAPK10,MAPK14,MAPK9,MTOR,PIK3C2B,PIK3C3,PIK3CA,PIK3CD,PIK3R3,PIK3R4,PRKCB,PRKCH,PRKCI,PRKCZ,RPS6KA5,RPS6KB1
Melanocytes	p53 Signaling	3.14	0.327	-0.577	AKT2,AKT3,BAX,BBC3,BRCA1,COQ8A,CSNK1D,CTNNB1,EP300,FAS,GADD45A,GNL3,JUN,KAT2B,MAPK14,MDM2,MDM4,PIAS1,PIDD1,PIK3C2B,PIK3C3,PIK3CA,PIK3CD,PIK3R3,PIK3R4,RB1,SERPINE2,SIRT1,SNAI2,STAG1,TIGAR,TP53I3
Melanocytes	Thrombin Signaling	3.14	0.277	1.021	AKT2,AKT3,ARHGEF10,ARHGEF17,ARHGEF26,ARHGEF37,ARHGEF4,ARHGEF40,ARHGEF6,ARHGEF7,CAMK1D,CAMK2A,CDC42,EGFR,FNBP1,GNA11,GNA14,GNAI1,GNAI2,GNAS,GNB1,GNB1L,GNG12,GNG2,HRAS,ITPR3,KRAS,MAP2K1,MAP2K2,MAPK14,MPRIP,MRAS,NFKB1,NRAS,PDIA3,PDPK1,PIK3C2B,PIK3C3,PIK3CA,PIK3CD,PIK3R3,PIK3R4,PLCB1,PLCE1,PLCG1,PLCG2,PLCL2,PPP1R12B,PRKCB,PRKCH,PRKCI,PRKCZ,RALB,RAP1A,RAP2B,RHOQ,RHOT1,RND3,ROCK1,ROCK2,RPS6KB1
Melanocytes	Synaptogenesis Signaling Pathway	3.12	0.262	0.57	ACTR2,ACTR3,AKT2,AKT3,AP2A1,AP2B1,ARHGEF7,ARPC1A,ARPC1B,ARPC4,ATF2,ATF4,BRAF,CACNA1B,CALM1 (includes others),CAMK2A,CDC42,CDH1,CDH19,CDH3,CHN1,CLASP2,CNTNAP1,CREB3L2,CREB5,CREBBP,CRKL,CTNNB1,DAB1,DNAJC5,EFNA5,EFNB2,EIF4EBP2,EPHA5,EPHB4,FARP1,FYN,GOSR1,GRM5,HRAS,KRAS,MAP1B,MAPK14,MAPT,MARCKS,MRAS,MTOR,NAP1L1,NAPB,NAPG,NECTIN3,NLGN1,NLGN2,NRAS,NRXN1,NRXN3,PIK3C2B,PIK3C3,PIK3CA,PIK3CD,PIK3R3,PIK3R4,…
Melanocytes	Ovarian Cancer Signaling	3.11	0.295	1.177	ABL1,AKT2,AKT3,BRAF,BRCA1,CTNNB1,DVL1,E2F3,E2F4,EGFR,FZD3,HDAC3,HDAC5,HDAC6,HRAS,KRAS,MAP2K1,MAP2K2,MRAS,MTOR,NRAS,PA2G4,PIK3C2B,PIK3C3,PIK3CA,PIK3CD,PIK3R3,PIK3R4,PMS2,PRKAG2,PRKAR2A,RALB,RAP1A,RAP2B,RB1,RBL1,RBL2,RPS6KB1,RPS6KB2,SMO,TCF3,TCF4,TCF7L1,TFDP1,VEGFA,WNT5B
Melanocytes	GP6 Signaling Pathway	3.09	0.309	0.667	ADAM10,AKT2,AKT3,CALM1 (includes others),COL12A1,COL15A1,COL16A1,COL1A1,COL1A2,COL21A1,COL23A1,COL3A1,COL4A1,COL4A2,COL5A1,COL6A2,COL6A3,COL7A1,FYN,LAMA2,LAMA3,LAMA4,LAMB2,LAMC3,NCK1,PDPK1,PIK3C2B,PIK3C3,PIK3CA,PIK3CD,PIK3R3,PIK3R4,PLCG1,PLCG2,PRKCB,PRKCH,PRKCI,PRKCZ
Melanocytes	Mouse Embryonic Stem Cell Pluripotency	3.06	0.32	1.219	AKT2,AKT3,BMPR1A,BMPR2,CREBBP,CTNNB1,DVL1,DVL3,FZD3,HRAS,JAK1,KRAS,MAP2K1,MAP2K2,MAPK14,MRAS,NRAS,PIK3C2B,PIK3C3,PIK3CA,PIK3CD,PIK3R3,PIK3R4,RALB,RAP1A,RAP2B,SMO,STAT3,TAB1,TCF3,TCF4,TCF7L1,XIAP
Melanocytes	ERB2-ERBB3 Signaling	3.04	0.359	0.853	ERBB3,HRAS,JUN,KRAS,MAP2K1,MAP2K2,MRAS,NRAS,NRG1,PDPK1,PIK3C2B,PIK3C3,PIK3CA,PIK3CD,PIK3R3,PIK3R4,RALB,RAP1A,RAP2B,SP1,STAT3,STAT5A,STAT5B
Melanocytes	WNT/β-catenin Signaling	2.97	0.287	-0.16	ACVR1,ACVR1B,ACVR2A,AKT2,AKT3,APPL1,APPL2,AXIN2,BMPR2,BTRC,CDH1,CDH3,CREBBP,CSNK1D,CSNK1E,CSNK1G3,CSNK2B,CTNNB1,DKK2,DVL1,DVL3,EP300,FZD3,JUN,KREMEN1,MDM2,PPM1L,PPP2CA,PPP2R2B,PPP2R2D,PPP2R3A,PPP2R5B,PPP2R5C,PPP2R5E,PTPA,RARA,RARB,SMO,SOX10,SOX13,TAB1,TCF3,TCF4,TCF7L1,TGFBR1,TGFBR3,TLE1,TLE3,WNT5B
Melanocytes	TGF-β Signaling	2.97	0.323	0.2	ACVR1,ACVR1B,ACVR2A,BMP7,BMPR1A,BMPR2,CDC42,CREBBP,EP300,HOXC9,HRAS,JUN,KRAS,MAP2K1,MAP2K2,MAP2K4,MAPK14,MAPK9,MRAS,NRAS,PIAS4,RALB,RAP1A,RAP2B,RNF111,SMAD2,SMURF1,TAB1,TGFBR1,TGIF1,ZFYVE9
Melanocytes	Clathrin-mediated Endocytosis Signaling	2.95	0.277	#NUM!	AAK1,ACTB,ACTR2,ACTR3,AMPH,AP1G2,AP1M1,AP1S2,AP2A1,AP2B1,AP4B1,AP4M1,AP5Z1,ARPC1A,ARPC1B,ARPC4,CBL,CD2AP,CDC42,CHP1,CLTA,CLTB,CLTC,CSNK2B,CTTN,DNM1L,DNM2,DNM3,EPS15,FGF13,GAK,HIP1,HIP1R,ITGA5,ITGB4,ITGB5,MDM2,MYO1E,MYO6,PICALM,PIK3C2B,PIK3C3,PIK3CA,PIK3CD,PIK3R3,PIK3R4,PIP5K1C,PPP3CB,PPP3R1,RAB11B,RAB5A,SH3KBP1,SNX9,STAM,USP9X,VEGFA,WASL
Melanocytes	IL-8 Signaling	2.95	0.277	2.309	AKT2,AKT3,BAX,BRAF,CDC42,CDH1,EGFR,ELP1,FNBP1,GNA11,GNA14,GNAI1,GNAI2,GNAS,GNB1,GNB1L,GNG12,GNG2,HRAS,IRAK4,ITGAV,JUN,KRAS,LIMK2,MAP2K1,MAP2K2,MAP2K4,MAPK10,MAPK9,MRAS,MTOR,NFKB1,NFKBIA,NRAS,PAK2,PIK3C2B,PIK3C3,PIK3CA,PIK3CD,PIK3R3,PIK3R4,PLD3,PRKCB,PRKCH,PRKCI,PRKCZ,PTK2B,RALB,RAP1A,RAP2B,RHOQ,RHOT1,RND3,ROCK1,ROCK2,RPS6KB1,VEGFA
Melanocytes	Renin-Angiotensin Signaling	2.93	0.306	1.183	ATF2,HRAS,ITPR3,JUN,KRAS,MAP2K1,MAP2K2,MAP2K4,MAP3K1,MAPK10,MAPK14,MAPK9,MRAS,NFKB1,NRAS,PAK2,PAK4,PIK3C2B,PIK3C3,PIK3CA,PIK3CD,PIK3R3,PIK3R4,PLCG1,PLCG2,PRKAG2,PRKAR2A,PRKCB,PRKCH,PRKCI,PRKCZ,PTK2B,RALB,RAP1A,RAP2B,STAT1,STAT3
Melanocytes	PAK Signaling	2.92	0.308	1.826	ARHGEF6,ARHGEF7,CDC42,GIT1,HRAS,ITGA1,ITGA5,ITGA6,ITGA9,ITGAV,ITGB4,ITGB5,KRAS,LIMK2,MAP2K1,MAP2K2,MAP2K4,MAPK10,MAPK9,MRAS,NCK1,NRAS,PAK2,PAK4,PIK3C2B,PIK3C3,PIK3CA,PIK3CD,PIK3R3,PIK3R4,PTK2B,PXN,RALB,RAP1A,RAP2B,WASL
Melanocytes	BAG2 Signaling Pathway	2.89	0.333	2.138	CTSB,HSP90AA1,HSPA4,MAPK14,MAPKAPK2,MAPT,MDM2,NFKB1,PRKN,PSMA1,PSMA7,PSMB1,PSMB4,PSMC1,PSMC4,PSMC5,PSMD1,PSMD13,PSMD14,PSMD4,PSMD7,PSMD9,PSME4,PSMF1,SIRT3,SP1,STUB1
Melanocytes	BMP signaling pathway	2.89	0.326	0	ACVR1,ACVR2A,ATF2,BMP7,BMPR1A,BMPR2,CHRD,CREBBP,HOXC9,HRAS,JUN,KRAS,MAP2K1,MAP2K2,MAP2K4,MAPK10,MAPK14,MAPK9,MRAS,NFKB1,NRAS,PRKAG2,PRKAR2A,RALB,RAP1A,RAP2B,SMURF1,TAB1,XIAP
Melanocytes	CCR3 Signaling in Eosinophils	2.88	0.3	1.633	CALM1 (includes others),GNA11,GNA14,GNAI1,GNAI2,GNAS,GNB1,GNB1L,GNG12,GNG2,HRAS,ITPR3,KRAS,LIMK2,MAP2K1,MAP2K2,MAPK14,MPRIP,MRAS,NRAS,PAK2,PAK4,PIK3C2B,PIK3C3,PIK3CA,PIK3CD,PIK3R3,PIK3R4,PLCB1,PPP1R12B,PRKCB,PRKCH,PRKCI,PRKCZ,RALB,RAP1A,RAP2B,ROCK1,ROCK2
Melanocytes	Gαq Signaling	2.88	0.287	0.469	AKT2,AKT3,CALM1 (includes others),CDC42,CHP1,FNBP1,GNA11,GNA14,GNAI1,GNAI2,GNAS,GNB1,GNB1L,GNG12,GNG2,GRM5,GYS1,ITPR3,MAP2K1,MAP2K2,MRAS,NFATC1,NFATC3,NFKB1,NFKBIA,PIK3C2B,PIK3C3,PIK3CA,PIK3CD,PIK3R3,PIK3R4,PLCB1,PLCG1,PLCG2,PLD3,PPP3CB,PPP3R1,PRKCB,PRKCH,PRKCI,PRKCZ,PTK2B,RHOQ,RHOT1,RND3,ROCK1,ROCK2
Melanocytes	CXCR4 Signaling	2.76	0.283	1.406	AKT2,AKT3,CDC42,ELMO2,FNBP1,GNA11,GNA14,GNAI1,GNAI2,GNAS,GNB1,GNB1L,GNG12,GNG2,HRAS,ITPR3,JUN,KRAS,MAP2K1,MAP2K2,MAP2K4,MAPK10,MAPK9,MRAS,NRAS,PAK2,PAK4,PIK3C2B,PIK3C3,PIK3CA,PIK3CD,PIK3R3,PIK3R4,PLCB1,PRKCB,PRKCH,PRKCI,PRKCZ,PXN,RALB,RAP1A,RAP2B,RHOQ,RHOT1,RND3,ROCK1,ROCK2
Melanocytes	Production of Nitric Oxide and Reactive Oxygen Species in Macrophages	2.74	0.277	0.866	AKT2,AKT3,CAT,CDC42,CREBBP,ELP1,FNBP1,IFNGR2,JAK1,JUN,MAP2K1,MAP2K4,MAP3K1,MAP3K11,MAP3K13,MAP3K2,MAP3K5,MAP3K6,MAPK10,MAPK14,MAPK9,NFKB1,NFKBIA,PIK3C2B,PIK3C3,PIK3CA,PIK3CD,PIK3R3,PIK3R4,PLCG1,PLCG2,PPM1L,PPP1CA,PPP1CC,PPP1R11,PPP2CA,PPP2R2B,PPP2R3A,PPP2R5B,PPP2R5C,PPP2R5E,PRKCB,PRKCH,PRKCI,PRKCZ,PTPA,RAP1A,RHOQ,RHOT1,RND3,SIRPA,STAT1
Melanocytes	Role of JAK1 and JAK3 in γc Cytokine Signaling	2.74	0.343	#NUM!	HRAS,IL4R,IRS1,IRS2,JAK1,KRAS,MRAS,NRAS,PIK3C2B,PIK3C3,PIK3CA,PIK3CD,PIK3R3,PIK3R4,PTK2B,RALB,RAP1A,RAP2B,STAT1,STAT3,STAT5A,STAT5B,STAT6
Melanocytes	Growth Hormone Signaling	2.73	0.338	0.209	GHR,IGF1R,IRS1,PDPK1,PIK3C2B,PIK3C3,PIK3CA,PIK3CD,PIK3R3,PIK3R4,PLCG1,PLCG2,PRKCB,PRKCH,PRKCI,PRKCZ,RPS6KA5,RPS6KB1,RPS6KB2,SOCS6,STAT1,STAT3,STAT5A,STAT5B
Melanocytes	Pancreatic Adenocarcinoma Signaling	2.72	0.298	1.4	ABL1,AKT2,AKT3,CDC42,E2F3,E2F4,EGFR,HDAC3,HDAC5,HDAC6,JAK1,KRAS,MAP2K1,MAP2K2,MAP2K4,MAPK10,MAPK9,MDM2,NFKB1,PA2G4,PIK3C2B,PIK3C3,PIK3CA,PIK3CD,PIK3R3,PIK3R4,PLD3,RALBP1,RB1,RBL1,RBL2,SMAD2,STAT1,STAT3,TFDP1,TGFBR1,VEGFA
Melanocytes	Adipogenesis pathway	2.7	0.292	0	ACVR1,ACVR2A,ATG7,BMP7,BMPR1A,BMPR2,CCNH,CDK7,CTBP1,CTBP2,CTNNB1,DGKD,FZD3,GTF2H3,HDAC3,HDAC5,HDAC6,KAT2A,KAT2B,KAT6A,KAT6B,KDM1A,KLF3,KLF5,KMT2B,LPL,MNAT1,NR2F2,PPIP5K1,RB1,RBBP7,RPS6KB1,SETDB1,SIN3B,SIRT1,SIRT2,SMO,SREBF1,STAT5B,TXNIP
Melanocytes	Endometrial Cancer Signaling	2.66	0.35	0.655	AKT2,AKT3,CDH1,CTNNA2,CTNNB1,HRAS,KRAS,MAP2K1,MAP2K2,MRAS,NRAS,PDPK1,PIK3C2B,PIK3C3,PIK3CA,PIK3CD,PIK3R3,PIK3R4,RALB,RAP1A,RAP2B
Melanocytes	IL-22 Signaling	2.65	0.458	0.302	AKT2,AKT3,JAK1,MAP2K4,MAPK10,MAPK14,MAPK9,STAT1,STAT3,STAT5A,STAT5B
Melanocytes	Aldosterone Signaling in Epithelial Cells	2.64	0.28	0.192	ABCB8,DNAJB12,DNAJB2,DNAJC1,DNAJC11,DNAJC15,DNAJC21,DNAJC24,DNAJC3,DNAJC4,DNAJC5,DNAJC6,DNAJC7,DNAJC9,HSP90AA1,HSP90AB1,HSPA4,HSPD1,HSPH1,ITPR3,KRAS,MAP2K1,MAP2K2,NR3C2,PDIA3,PDPK1,PI4KA,PIK3C2B,PIK3C3,PIK3CA,PIK3CD,PIK3R3,PIK3R4,PIP4K2A,PIP5K1A,PIP5K1C,PLCB1,PLCE1,PLCG1,PLCG2,PLCL2,PRKCB,PRKCH,PRKCI,PRKCZ,SLC9A1,SMO
Melanocytes	Glioblastoma Multiforme Signaling	2.64	0.28	0.152	AKT2,AKT3,CDC42,CDK6,CTNNB1,E2F3,E2F4,EGFR,FNBP1,FZD3,HRAS,IGF1R,ITPR3,KRAS,MAP2K1,MAP2K2,MDM2,MRAS,MTOR,NF1,NF2,NRAS,PDIA3,PIK3C2B,PIK3C3,PIK3CA,PIK3CD,PIK3R3,PIK3R4,PLCB1,PLCE1,PLCG1,PLCG2,PLCL2,RALB,RAP1A,RAP2B,RB1,RHOQ,RHOT1,RND3,RPS6KB1,SMO,TCF3,TSC1,TSC2,WNT5B
Melanocytes	Actin Cytoskeleton Signaling	2.58	0.263	0.412	ACTB,ACTN4,ACTR2,ACTR3,ARHGAP35,ARHGEF4,ARHGEF6,ARHGEF7,ARPC1A,ARPC1B,ARPC4,BAIAP2,CDC42,CRKL,CYFIP1,DIAPH2,EZR,FGF13,FN1,GIT1,GNG12,GSN,HRAS,ITGA1,ITGA5,ITGA6,ITGA9,ITGAV,ITGB4,ITGB5,KRAS,LIMK2,MAP2K1,MAP2K2,MPRIP,MRAS,MSN,MYO10,MYO18A,NRAS,PAK2,PAK4,PIK3C2B,PIK3C3,PIK3CA,PIK3CD,PIK3R3,PIK3R4,PIP5K1A,PIP5K1C,PPP1R12B,PXN,RALB,RAP1A,RAP2B,RDX,ROCK1,ROCK2,SLC9A1,SSH1,TIAM2,WASF2,WASL
Melanocytes	ID1 Signaling Pathway	2.57	0.27	0.816	ABI1,ACVR1,ACVR1B,ACVR2A,AKT2,AKT3,APP,ATF6,BAX,BHLHE40,BMPR1A,BMPR2,BRAF,CREBBP,CTNNB1,CUL3,EGFR,EP300,FN1,FYN,GSPT1,HRAS,IGF1R,KRAS,MAPK14,MCAM,MDM2,MRAS,NFKB1,NRAS,PIK3C2B,PIK3C3,PIK3CA,PIK3CD,PIK3R3,PIK3R4,PLXNB1,PLXNB2,PTK7,RALB,RAP1A,RAP1GAP,RAP2B,REST,SEMA4C,SMAD2,STAT3,TFAP2A,TGFBR1,TGFBR3,USP1,VEGFA,YES1,ZNF148
Melanocytes	RHOA Signaling	2.57	0.295	-1.521	ACTB,ACTR2,ACTR3,ARHGAP12,ARHGAP35,ARHGAP4,ARHGAP5,ARHGAP8/PRR5-ARHGAP8,ARPC1A,ARPC1B,ARPC4,BAIAP2,CDC42EP3,CDC42EP5,EZR,IGF1R,KTN1,LIMK2,LPAR6,MPRIP,MSN,PI4KA,PIP4K2A,PIP5K1A,PIP5K1C,PLXNA1,PPP1R12B,PTK2B,RDX,RND3,ROCK1,ROCK2,SEPTIN10,SEPTIN2,SEPTIN4,SEPTIN7
Melanocytes	WNT/Ca+ pathway	2.55	0.338	-0.218	ATF2,ATF4,CAMK2A,CREB3L2,CREB5,CREBBP,DVL1,DVL3,FZD3,NFAT5,NFATC1,NFATC3,NFKB1,PDE6D,PDIA3,PLCB1,PLCE1,PLCG1,PLCG2,PLCL2,SMO,WNT5B
Melanocytes	Chemokine Signaling	2.54	0.325	1	CALM1 (includes others),CAMK1D,CAMK2A,GNAI1,GNAI2,HRAS,JUN,KRAS,LIMK2,MAP2K1,MAP2K2,MAPK14,MPRIP,MRAS,NRAS,PLCB1,PLCG1,PLCG2,PPP1R12B,PRKCB,PTK2B,RALB,RAP1A,RAP2B,ROCK2
Melanocytes	IL-9 Signaling	2.54	0.4	1.069	IRS1,IRS2,JAK1,NFKB1,PIK3C2B,PIK3C3,PIK3CA,PIK3CD,PIK3R3,PIK3R4,STAT1,STAT3,STAT5A,STAT5B
Melanocytes	α-Adrenergic Signaling	2.52	0.302	-0.209	CALM1 (includes others),GNA11,GNA14,GNAI1,GNAI2,GNAS,GNB1,GNB1L,GNG12,GNG2,GYS1,HRAS,ITPR3,KRAS,MAP2K1,MAP2K2,MRAS,NRAS,PHKA2,PHKB,PHKG2,PLCG1,PLCG2,PRKAG2,PRKAR2A,PRKCB,PRKCH,PRKCI,PRKCZ,RALB,RAP1A,RAP2B
Melanocytes	Oxytocin Signaling Pathway	2.48	0.255	1.324	ABCB8,AKT2,AKT3,ATF2,ATF4,CACNA1B,CACNA1C,CACNA1D,CACNA2D3,CALM1 (includes others),CAMKK1,CD36,CHP1,CREB3L2,CREB5,CREBBP,CTH,EGFR,GNA11,GNAI1,GNAI2,GNB1,GNB1L,GNG12,GNG2,GUCY1A2,HRAS,ITPR3,KRAS,LPL,MAP2K4,MAPK10,MAPK14,MAPK9,MFN2,MPRIP,MRAS,MYO10,MYO18A,NFATC1,NFE2L2,NFKB1,NRAS,PIK3C2B,PIK3C3,PIK3CA,PIK3CD,PIK3R3,PIK3R4,PLCB1,PNPLA2,PPP1R12B,PPP3CB,PPP3R1,PRKAA1,PRKAB2,PRKAG2,PRKAR2A,PRKCB,PRKCH,…
Melanocytes	Cancer Drug Resistance By Drug Efflux	2.48	0.345	0.894	ABCB1,ABCC1,AKT2,AKT3,BRAF,HRAS,KRAS,MAP2K1,MAP2K2,MDM2,MRAS,NFKB1,NRAS,PIK3CA,PIK3CD,PIK3R3,RALB,RAP1A,RAP2B,YBX1
Melanocytes	Role of Tissue Factor in Cancer	2.47	0.296	#NUM!	AKT2,AKT3,CDC42,EGFR,FYN,GNA11,GNA14,HRAS,ITGA6,ITGAV,KRAS,LIMK2,MAPK14,MRAS,MTOR,NRAS,PDIA6,PIK3C2B,PIK3C3,PIK3CA,PIK3CD,PIK3R3,PIK3R4,PLCB1,PTK2B,RALB,RAP1A,RAP2B,RPS6KA5,RPS6KB1,STAT5A,STAT5B,VEGFA,YES1
Melanocytes	Role of NFAT in Cardiac Hypertrophy	2.47	0.264	1.511	AKT2,AKT3,CACNA1B,CACNA1C,CACNA1D,CACNA2D3,CALM1 (includes others),CAMK1D,CAMK2A,CHP1,EP300,GNAI1,GNAI2,GNAS,GNB1,GNB1L,GNG12,GNG2,HDAC3,HDAC5,HDAC6,HRAS,IGF1R,ITPR3,KRAS,MAP2K1,MAP2K2,MAP2K4,MAP3K1,MAPK10,MAPK14,MAPK9,MRAS,NRAS,PDIA3,PIK3C2B,PIK3C3,PIK3CA,PIK3CD,PIK3R3,PIK3R4,PLCB1,PLCE1,PLCG1,PLCG2,PLCL2,PPP3CB,PPP3R1,PRKAG2,PRKAR2A,PRKCB,PRKCH,PRKCI,PRKCZ,RALB,RAP1A,RAP2B,TGFBR1
Melanocytes	Dopamine-DARPP32 Feedback in cAMP Signaling	2.47	0.272	0.152	ATF2,ATF4,CACNA1B,CACNA1C,CACNA1D,CACNA2D3,CALM1 (includes others),CAMKK1,CHP1,CREB3L2,CREB5,CREBBP,CREM,CSNK1D,CSNK1E,CSNK1G3,GNAI1,GNAI2,GNAS,GUCY1A2,ITPR3,PDIA3,PLCB1,PLCE1,PLCG1,PLCG2,PLCL2,PPM1L,PPP1CA,PPP1CC,PPP1R11,PPP2CA,PPP2R2B,PPP2R2D,PPP2R3A,PPP2R5B,PPP2R5C,PPP2R5E,PPP3CB,PPP3R1,PRKAG2,PRKAR2A,PRKCB,PRKCH,PRKCI,PRKCZ,PRKG1,PRKG2,PTPA
Melanocytes	Inhibition of Angiogenesis by TSP1	2.47	0.406	0.302	AKT2,AKT3,CD36,FYN,GUCY1A2,JUN,MAP2K4,MAPK10,MAPK14,MAPK9,SDC2,TGFBR1,VEGFA
Melanocytes	Androgen Signaling	2.46	0.275	0.447	CACNA1B,CACNA1C,CACNA1D,CACNA2D3,CALM1 (includes others),CCNH,CDK7,CREBBP,EP300,GNA11,GNA14,GNAI1,GNAI2,GNAS,GNB1,GNB1L,GNG12,GNG2,GTF2A1,GTF2B,GTF2E2,GTF2F2,GTF2H3,HSP90AA1,HSPA4,ITPR3,JUN,KAT2B,MNAT1,MRAS,NCOA1,NCOA2,NFKB1,POLR2F,PRKAG2,PRKAR2A,PRKCB,PRKCH,PRKCI,PRKCZ,TAF1,TAF13,TAF15,TAF2,TAF4,TAF4B
Melanocytes	Oncostatin M Signaling	2.45	0.372	0.5	HRAS,JAK1,KRAS,MAP2K1,MAP2K2,MRAS,NRAS,OSMR,RALB,RAP1A,RAP2B,STAT1,STAT3,STAT5A,STAT5B,TIMP3
Melanocytes	Gap Junction Signaling	2.43	0.268	#NUM!	ACTB,AKT2,AKT3,CSNK1D,CSNK1E,CSNK1G3,CTH,CTNNB1,EGFR,GNAI1,GNAI2,GNAS,GRIK2,GUCY1A2,HRAS,ITPR3,KRAS,MAP2K1,MAP2K2,MAP3K2,MRAS,NRAS,PDIA3,PIK3C2B,PIK3C3,PIK3CA,PIK3CD,PIK3R3,PIK3R4,PLCB1,PLCE1,PLCG1,PLCG2,PLCL2,PPP3CB,PPP3R1,PRKAG2,PRKAR2A,PRKCB,PRKCH,PRKCI,PRKCZ,PRKG1,PRKG2,RALB,RAP1A,RAP2B,SMARCC2,SP1,TJP1,TJP2,TUBA1A
Melanocytes	HOTAIR Regulatory Pathway	2.42	0.277	0.457	AGO4,AKT2,AKT3,ATG7,CDH1,COL1A1,COL1A2,COL3A1,CREBBP,CTNNB1,EP300,ESR1,HSF1,JARID2,KDM1A,KMT2A,LAMTOR5,MDM2,MMP14,MMP16,MMP17,MRTFA,NFKB1,NFKBIA,PIK3C2B,PIK3C3,PIK3CA,PIK3CD,PIK3R3,PIK3R4,RBBP7,REST,ROCK1,ROCK2,SETDB1,SNAI2,SNUPN,STAT3,STK38,TCF3,TCF4,TCF7L1,WNT5B,XIAP
Melanocytes	CSDE1 Signaling Pathway	2.39	0.345	0	AGO4,AKT2,AKT3,CDK11A,CDK11B,CSDE1,CTNNB1,CTTN,DDX6,EDC4,FN1,FUS,HNRNPD,LSM14A,PABPC4,PTBP1,PUM1,SNAI2,TNC
Melanocytes	BER (Base Excision Repair) Pathway	2.34	0.364	1.5	APEX1,ARL6IP5,HMGB1,LIG1,MAP2K1,MAP2K2,MAP2K4,MBD4,NF1,POLB,POLE,POLG,RFC3,RPA1,SP1,XRCC1
Melanocytes	Apelin Muscle Signaling Pathway	2.32	0.354	1	AKT2,AKT3,GNA11,GNA14,GNAI1,GNAI2,GNAS,GNB1,GNB1L,GNG12,GNG2,MRAS,NRF1,PRKAA1,PRKAB2,PRKAG2,TFAM
Melanocytes	Hereditary Breast Cancer Signaling	2.32	0.281	#NUM!	ACTB,AKT2,AKT3,ARID1A,BRCA1,CDK6,CREBBP,DDB2,EP300,FAAP100,FANCC,FANCL,GADD45A,HDAC3,HDAC5,HDAC6,HLTF,HRAS,KRAS,MRAS,NRAS,PIK3C2B,PIK3C3,PIK3CA,PIK3CD,PIK3R3,PIK3R4,PMS2,POLR2F,RALB,RAP1A,RAP2B,RB1,RFC3,RPA1,SMARCA2,SMARCC1,SMARCC2,SMARCE1
Melanocytes	Cyclins and Cell Cycle Regulation	2.31	0.31	-1.604	ABL1,BTRC,CCNH,CDK6,CDK7,E2F3,E2F4,FBXL5,HDAC3,HDAC5,HDAC6,PA2G4,PPM1L,PPP2CA,PPP2R2B,PPP2R2D,PPP2R3A,PPP2R5B,PPP2R5C,PPP2R5E,PTPA,RB1,RBL1,RBL2,SKP1,TFDP1
Melanocytes	Angiopoietin Signaling	2.29	0.316	0.471	AKT2,AKT3,ELP1,HRAS,KRAS,MRAS,NCK1,NFKB1,NFKBIA,NRAS,PAK2,PAK4,PIK3C2B,PIK3C3,PIK3CA,PIK3CD,PIK3R3,PIK3R4,RALB,RAP1A,RAP2B,STAT5A,STAT5B,TIE1
Melanocytes	Mitotic Roles of Polo-Like Kinase	2.28	0.328	0.378	ANAPC1,ANAPC10,ANAPC5,CAPN1,CDC16,CDC23,CDC27,HSP90AA1,HSP90AB1,PLK5,PPM1L,PPP2CA,PPP2R2B,PPP2R2D,PPP2R3A,PPP2R5B,PPP2R5C,PPP2R5E,PTPA,SMC3,STAG2
Melanocytes	CDK5 Signaling	2.26	0.289	0.378	ABL1,CAPN1,GNAS,HRAS,ITGA6,KRAS,LAMA2,LAMA3,MAP2K1,MAP2K2,MAPK10,MAPK14,MAPK9,MAPT,MRAS,NRAS,PPM1L,PPP1CA,PPP1CC,PPP1R11,PPP2CA,PPP2R2B,PPP2R2D,PPP2R3A,PPP2R5B,PPP2R5C,PPP2R5E,PRKAG2,PRKAR2A,PTPA,RALB,RAP1A,RAP2B
Melanocytes	Adrenomedullin signaling pathway	2.26	0.264	1.857	AKT2,AKT3,ARNT,BAX,BRAF,CALCRL,CALM1 (includes others),CRCP,CTH,GNA11,GNA14,GNAS,GUCY1A2,HRAS,IL33,ITPR3,KCNN2,KRAS,MAP2K1,MAP2K2,MAP2K4,MAPK10,MAPK14,MAPK9,MRAS,NFKB1,NRAS,PDIA3,PIK3C2B,PIK3C3,PIK3CA,PIK3CD,PIK3R3,PIK3R4,PLCB1,PLCE1,PLCG1,PLCG2,PLCL2,PRKAG2,PRKAR2A,PRKG1,PRKG2,PTK2B,RALB,RAP1A,RAP2B,RXRB,RXRG,SMARCC2,TFAP2A
Melanocytes	Sertoli Cell-Sertoli Cell Junction Signaling	2.26	0.262	#NUM!	ACTB,ACTN4,AKT2,AKT3,ATF2,CDC42,CDH1,CLDN15,CTNNA2,CTNNB1,EPB41,EPN2,GUCY1A2,HRAS,ITGA1,ITGA5,ITGA6,ITGA9,ITGAV,ITGB4,ITGB5,JAM3,JUN,KRAS,MAP2K1,MAP2K2,MAP2K4,MAP3K1,MAP3K11,MAP3K13,MAP3K2,MAP3K20,MAP3K5,MAP3K6,MAPK10,MAPK14,MAPK9,MRAS,NECTIN3,NRAS,PRKAG2,PRKAR2A,PRKG1,PRKG2,RALB,RAP1A,RAP2B,SPTAN1,SYMPK,TGFBR3,TJP1,TJP2,TUBA1A
Melanocytes	Opioid Signaling Pathway	2.26	0.251	-0.391	AKT2,AKT3,AP2A1,AP2B1,ATF2,ATF4,BRAF,CACNA1B,CACNA1C,CACNA1D,CACNA2D3,CALM1 (includes others),CAMK1D,CAMK2A,CDC42,CLTA,CLTB,CLTC,CREB3L2,CREB5,CREBBP,CTNNB1,EP300,FYN,GNA11,GNA14,GNAI1,GNAI2,GNAS,GNB1,GNB1L,GNG12,GNG2,HRAS,ITPR3,KRAS,MAP2K1,MAP2K2,MAP2K4,MRAS,NFKB1,NFKBIA,NRAS,OGFR,PLCB1,PPP3CB,PPP3R1,PRKAG2,PRKAR2A,PRKCB,PRKCH,PRKCI,PRKCZ,RALB,RAP1A,RAP2B,RGS12,RGS20,RGS3,RGS6,RPS6KA5,RPS6KB1,RP…
Melanocytes	Fcγ Receptor-mediated Phagocytosis in Macrophages and Monocytes	2.26	0.301	0.756	ACTB,ACTR2,ACTR3,AKT2,AKT3,ARPC1A,ARPC1B,ARPC4,CBL,CDC42,EZR,FYN,INPP5D,NCK1,PIK3R3,PIP5K1A,PLCG1,PLD3,PRKCB,PRKCH,PRKCI,PRKCZ,PTK2B,PXN,RAB11B,RPS6KB1,RPS6KB2,YES1
Melanocytes	nNOS Signaling in Neurons	2.23	0.356	-0.447	CALM1 (includes others),CAMK2A,CAPN1,CAPN10,CAPN2,CAPN3,CAPN7,CHP1,DLG2,PFKM,PPP3CB,PPP3R1,PRKCB,PRKCH,PRKCI,PRKCZ
Melanocytes	Apelin Pancreas Signaling Pathway	2.23	0.356	1.5	EIF2AK3,MAP2K4,MAPK10,MAPK9,NFKB1,PDE3B,PIK3C2B,PIK3C3,PIK3CA,PIK3CD,PIK3R3,PIK3R4,PRKAA1,PRKAB2,PRKAG2,PRKAR2A
Melanocytes	Apoptosis Signaling	2.22	0.294	-0.186	ACIN1,BAX,CAPN1,CAPN10,CAPN2,CAPN3,CAPN7,CASP8,ELP1,FAS,HRAS,KRAS,LMNA,MAP2K1,MAP2K2,MAP2K4,MAP3K5,MRAS,NAIP,NFKB1,NFKBIA,NRAS,PLCG1,PLCG2,RALB,RAP1A,RAP2B,ROCK1,SPTAN1,XIAP
Melanocytes	NER (Nucleotide Excision Repair, Enhanced Pathway)	2.22	0.294	0.6	CCNH,CDK7,COPS2,COPS8,CUL4A,DDB2,EP300,ERCC1,ERCC8,GPS1,GTF2H3,HMGN1,LIG1,MNAT1,POLA1,POLD3,POLE,POLR2F,RAD23B,RBX1,RFC3,RNF111,RPA1,TCEA1,TOP2B,UBE2N,USP7,UVSSA,XPA,XRCC1
Melanocytes	Pyridoxal 5'-phosphate Salvage Pathway	2.2	0.323	1.091	ACVR2A,AKT2,BRAF,CDK6,CDK7,CDK8,CSNK1D,DAPK1,DYRK1A,HIPK1,LIMK2,MAP2K1,MAP2K2,MAP2K4,MAP3K6,MAPK9,PAK2,PDXK,PRKAA1,PRKCH,PRPF4B
Melanocytes	SPINK1 General Cancer Pathway	2.2	0.328	1.342	AKT2,AKT3,EGFR,HRAS,JAK1,KRAS,MAP2K1,MAP2K2,MRAS,NRAS,PIK3C2B,PIK3C3,PIK3CA,PIK3CD,PIK3R3,PIK3R4,RALB,RAP1A,RAP2B,STAT3
Melanocytes	Small Cell Lung Cancer Signaling	2.19	0.298	-0.277	ABL1,AKT2,AKT3,CDK6,E2F3,E2F4,FHIT,HDAC3,HDAC5,HDAC6,NFKB1,NFKBIA,PA2G4,PIK3C2B,PIK3C3,PIK3CA,PIK3CD,PIK3R3,PIK3R4,RARB,RB1,RBL1,RBL2,RXRB,RXRG,TFDP1,TRAF4,TRAF5
Melanocytes	Synaptic Long Term Depression	2.15	0.262	-0.149	ABHD3,CACNA1B,CACNA1C,CACNA1D,CACNA2D3,CTH,GNA11,GNA14,GNAI1,GNAI2,GNAS,GRID1,GRM5,GUCY1A2,HRAS,IGF1R,ITPR3,KRAS,MAP2K1,MAP2K2,MRAS,NRAS,PDIA3,PLA2R1,PLCB1,PLCE1,PLCG1,PLCG2,PLCL2,PNPLA2,PPM1L,PPP2CA,PPP2R2B,PPP2R2D,PPP2R3A,PPP2R5B,PPP2R5C,PPP2R5E,PRKCB,PRKCH,PRKCI,PRKCZ,PRKG1,PRKG2,PTPA,RALB,RAP1A,RAP2B,RYR3,SMARCC2
Melanocytes	G Beta Gamma Signaling	2.14	0.279	0	AKT2,AKT3,ARHGEF6,CACNA1B,CACNA1C,CACNA1D,CACNA2D3,CDC42,DNM2,EGFR,GNA11,GNA14,GNAI1,GNAI2,GNAS,GNB1,GNB1L,GNG12,GNG2,HRAS,ITPR3,KRAS,MRAS,NRAS,PDPK1,PLCG1,PLCG2,PRKAG2,PRKAR2A,PRKCB,PRKCH,PRKCI,PRKCZ,RALB,RAP1A,RAP2B
Melanocytes	RAN Signaling	2.13	0.471	0	CSE1L,KPNA2,KPNA5,KPNA6,RANBP2,RANGAP1,TNPO1,XPO1
Melanocytes	Antiproliferative Role of Somatostatin Receptor 2	2.13	0.311	1.886	BRAF,CTH,GNB1,GNB1L,GNG12,GNG2,GUCY1A2,HRAS,KRAS,MAP2K1,MAP2K2,MRAS,NRAS,PIK3C2B,PIK3C3,PIK3CA,PIK3CD,PIK3R3,PIK3R4,RALB,RAP1A,RAP2B,SMARCC2
Melanocytes	ERK5 Signaling	2.13	0.311	0	ATF2,ATF4,CREB3L2,CREB5,CREBBP,EGFR,ELK4,HRAS,KRAS,MAP3K2,MRAS,NRAS,RALB,RAP1A,RAP2B,RPS6KA5,RPS6KB1,RPS6KB2,WNK1,YWHAB,YWHAE,YWHAG,YWHAQ
Melanocytes	Hypoxia Signaling in the Cardiovascular System	2.13	0.311	-0.333	ARNT,ATF2,ATF4,CREB3L2,CREB5,CREBBP,CSNK1D,EP300,HSP90AA1,HSP90AB1,JUN,MDM2,NFKBIA,SUMO1,UBE2D3,UBE2E1,UBE2H,UBE2J2,UBE2K,UBE2N,UBE2O,UBE2Z,VEGFA
Melanocytes	Amyloid Processing	2.11	0.34	0	AKT2,AKT3,APP,BACE1,BACE2,CAPN1,CAPN10,CAPN2,CAPN3,CAPN7,CSNK1D,CSNK1E,CSNK2B,MAPK14,MAPT,PRKAG2,PRKAR2A
Melanocytes	Cell Cycle: G2/M DNA Damage Checkpoint Regulation	2.11	0.34	0.258	ABL1,BRCA1,BTRC,CDK7,EP300,FBXL5,GADD45A,KAT2B,MDM2,MDM4,SKP1,TOP2B,TRIP12,YWHAB,YWHAE,YWHAG,YWHAQ
Melanocytes	FAT10 Signaling Pathway	2.11	0.333	-1	HTT,PSMA1,PSMA7,PSMB1,PSMB4,PSMC1,PSMC4,PSMC5,PSMD1,PSMD13,PSMD14,PSMD4,PSMD7,PSMD9,PSME4,PSMF1,SQSTM1,UBE2Z
Melanocytes	Cholecystokinin/Gastrin-mediated Signaling	2.08	0.282	1.768	ATF2,CDC42,CREM,EGFR,FNBP1,HRAS,IL33,ITPR3,JUN,KRAS,MAP2K1,MAP2K2,MAP2K4,MAPK10,MAPK14,MAPK9,MRAS,NRAS,PLCB1,PRKCB,PRKCH,PRKCI,PRKCZ,PTK2B,PXN,RALB,RAP1A,RAP2B,RHOQ,RHOT1,RND3,ROCK1,ROCK2
Melanocytes	Caveolar-mediated Endocytosis Signaling	2.05	0.307	#NUM!	ABL1,ACTB,COPA,COPB1,COPB2,COPG1,DNM2,EGFR,FLNB,FLOT1,FYN,HLA-A,HLA-E,ITGA1,ITGA5,ITGA6,ITGA9,ITGAV,ITGB4,ITGB5,MAP3K2,PTPN1,RAB5A
Melanocytes	Role of Macrophages, Fibroblasts and Endothelial Cells in Rheumatoid Arthritis	2.05	0.242	#NUM!	AKT2,AKT3,ATF2,ATF4,CALM1 (includes others),CAMK2A,CEBPZ,CHP1,CREB3L2,CREB5,CREBBP,CSNK1D,CSNK1E,CSNK1G3,CTNNB1,DAAM1,DKK2,DVL1,ELP1,FN1,FZD3,HRAS,IL17RC,IL1RAPL1,IL33,IRAK4,JUN,KRAS,LTBR,MAP2K1,MAP2K2,MAP2K4,MAPK14,MAPK9,MAPKAPK2,MRAS,NFAT5,NFATC1,NFATC3,NFKB1,NFKBIA,NRAS,PDIA3,PIK3C2B,PIK3C3,PIK3CA,PIK3CD,PIK3R3,PIK3R4,PLCB1,PLCE1,PLCG1,PLCG2,PLCL2,PPP3CB,PPP3R1,PRKCB,PRKCH,PRKCI,PRKCZ,RALB,RAP…
Melanocytes	Fc Epsilon RI Signaling	2.02	0.28	1.219	AKT2,AKT3,FYN,HRAS,INPP5B,INPP5D,INPP5K,KRAS,MAP2K1,MAP2K2,MAP2K4,MAPK10,MAPK14,MAPK9,MRAS,NRAS,PDPK1,PIK3C2B,PIK3C3,PIK3CA,PIK3CD,PIK3R3,PIK3R4,PLCG1,PLCG2,PRKCB,PRKCH,PRKCI,PRKCZ,RALB,RAP1A,RAP2B,SYNJ2
Melanocytes	Regulation of Cellular Mechanics by Calpain Protease	2.02	0.295	1	ACTN4,CAPN1,CAPN10,CAPN2,CAPN3,CAPN7,CAST,CDK6,EGFR,EZR,HRAS,ITGA1,ITGA5,ITGA6,ITGA9,ITGAV,ITGB4,ITGB5,KRAS,MRAS,NRAS,PXN,RALB,RAP1A,RAP2B,RB1
Melanocytes	Cardiac Hypertrophy Signaling (Enhanced)	2.01	0.229	1.257	ACVR1,ACVR1B,ACVR2A,AKAP13,AKT2,AKT3,APEX1,ATF2,ATF6,BMPR2,CACNA1B,CACNA1C,CACNA1D,CACNA2D3,CALM1 (includes others),CAMK2A,CHP1,CTNNB1,DIAPH2,DVL1,DVL3,EDA,EIF2B1,EIF2B5,EP300,FGF13,FZD3,GHR,GNA11,GNA14,GNAI1,GNAI2,GNAS,GNB1,GNB1L,GNG12,GNG2,HDAC3,HDAC5,HDAC6,HRAS,IGF1R,IL17RC,IL33,IL4R,ITGA1,ITGA5,ITGA6,ITGA9,ITGAV,ITGB4,ITGB5,ITPR3,JUN,KRAS,MAP2K1,MAP2K2,MAP2K4,MAP3K1,MAP3K11,MAP3K13,MAP3K2,MAP…
Melanocytes	Coronavirus Pathogenesis Pathway	2.01	0.258	0	ABL1,ADAM17,ATF4,BAX,CASP8,E2F3,E2F4,EEF1A1,EIF2AK3,EP300,HDAC3,HDAC5,HDAC6,IFNAR2,JAK1,JUN,MAP2K4,MAPK10,MAPK14,MAPK9,MAVS,NFKB1,NFKBIA,NPC1,PA2G4,PIK3C3,PTGES2,RB1,RBL1,RBL2,RIPK1,RIPK3,RPS11,RPS12,RPS24,RPS27L,RPS3,RPS3A,RPS4X,RPS7,RPSA,STAT1,STAT2,STAT3,TBK1,TFDP1,TGFBR1,TNPO1,TNPO2,TOMM70
Melanocytes	NAD Signaling Pathway	1.99	0.269	2.596	ACADM,AKT2,AKT3,EIF2AK3,HSPD1,LDHB,NADK,NADSYN1,NAMPT,NAPRT,NFKB1,NMRK1,PARP11,PARP2,PARP8,PIK3C2B,PIK3C3,PIK3CA,PIK3CD,PIK3R3,PIK3R4,POLR2F,PRKAA1,PRKAB2,PRKAG2,RYR3,SIRT1,SIRT2,SIRT3,SIRT5,SIRT7,SLC29A1,SLC36A4,SLC7A5,SREBF1,TNKS2,TPCN1,TPCN2,VEGFA
Melanocytes	Role of Osteoblasts, Osteoclasts and Chondrocytes in Rheumatoid Arthritis	1.99	0.252	#NUM!	ACVR1,ACVR2A,ADAM17,AKT2,AKT3,BMP7,BMPR1A,BMPR2,CALM1 (includes others),CBL,CHP1,COL1A1,CSNK1D,CSNK1E,CSNK1G3,CTNNB1,DKK2,DVL1,ELP1,FZD3,GSN,IL1RAPL1,IL33,ITGA5,JUN,MAP2K4,MAP3K5,MAPK10,MAPK14,MAPK9,MMP14,NAIP,NFAT5,NFATC1,NFATC3,NFKB1,NFKBIA,PIK3C2B,PIK3C3,PIK3CA,PIK3CD,PIK3R3,PIK3R4,PPP3CB,PPP3R1,PTK2B,SMO,SMURF1,TAB2,TCF3,TCF4,TCF7L1,TRADD,TRAF5,WNT5B,XIAP
Melanocytes	Regulation of Actin-based Motility by Rho	1.98	0.282	-0.408	ACTB,ACTR2,ACTR3,ARPC1A,ARPC1B,ARPC4,BAIAP2,CDC42,FNBP1,GSN,ITGA1,ITGA5,ITGA6,ITGA9,ITGAV,ITGB4,ITGB5,MPRIP,PAK2,PAK4,PI4KA,PIP4K2A,PIP5K1A,PIP5K1C,PPP1R12B,RHOQ,RHOT1,RND3,ROCK1,WASL,WIPF1
Melanocytes	Ephrin B Signaling	1.97	0.306	-1.213	ABI1,CAP1,CBL,CDC42,CTNNB1,EFNB2,EPHB4,GNA11,GNA14,GNAI1,GNAI2,GNAS,GNB1,GNB1L,GNG12,GNG2,HRAS,MRAS,PXN,RGS3,ROCK1,ROCK2
Melanocytes	Oxidative Phosphorylation	1.96	0.283	1.826	ATP5F1A,ATP5F1B,ATP5PB,ATPAF2,COX11,COX4I1,COX7A2L,CYB5A,MT-ATP6,MT-CO2,MT-CO3,MT-ND3,NDUFA12,NDUFA9,NDUFAB1,NDUFB1,NDUFB10,NDUFB8,NDUFS1,NDUFS4,NDUFS6,NDUFS7,NDUFV1,NDUFV2,SDHB,SDHD,UQCRC1,UQCRC2,UQCRH,VPS9D1
Melanocytes	Endocannabinoid Cancer Inhibition Pathway	1.94	0.267	0.324	AKT2,AKT3,ATF2,ATF4,CASP4,CASP8,CDH1,CREB3L2,CREB5,CREBBP,CTNNB1,GNAI1,GNAI2,GNB1L,MAP2K1,MAP2K2,MAP2K4,MAPK14,MLST8,MTOR,PIK3C2B,PIK3C3,PIK3CA,PIK3CD,PIK3R3,PIK3R4,PRKAA1,PRKAB2,PRKAG2,PRKAR2A,ROCK1,ROCK2,RPTOR,SNAI2,TCF3,TCF4,TCF7L1,TRPV1,VEGFA
Melanocytes	PFKFB4 Signaling Pathway	1.93	0.333	-0.535	ATF2,ATF4,CREB3L2,CREB5,CREBBP,GNAS,GPI,HK1,MAP2K1,MAP2K2,MAP2K4,PFKM,PRKAG2,PRKAR2A,RPS6KA5,TKT
Melanocytes	Gα12/13 Signaling	1.92	0.271	0.343	AKT2,AKT3,CDC42,CDH1,CDH19,CDH3,CTNNB1,ELP1,HRAS,JUN,KRAS,LPAR6,MAP2K1,MAP2K2,MAP2K4,MAP3K1,MAP3K5,MAPK10,MAPK9,MRAS,NFKB1,NFKBIA,NRAS,PIK3C2B,PIK3C3,PIK3CA,PIK3CD,PIK3R3,PIK3R4,PTK2B,PXN,RALB,RAP1A,RAP2B,ROCK1,ROCK2
Melanocytes	Apelin Cardiomyocyte Signaling Pathway	1.92	0.286	0.756	AKT2,AKT3,ARNT,CAT,GNA11,GNAI1,GNAI2,MAPK10,MAPK14,MAPK9,PDIA3,PIK3C2B,PIK3C3,PIK3CA,PIK3CD,PIK3R3,PIK3R4,PLCB1,PLCE1,PLCG1,PLCG2,PLCL2,PRKCB,PRKCH,PRKCI,PRKCZ,SLC9A1,SLC9A8
Melanocytes	Tight Junction Signaling	1.92	0.258	#NUM!	ACTB,AKT2,AKT3,CASK,CDC42,CLDN15,CPSF1,CPSF2,CPSF6,CTNNB1,EPB41,GOSR1,HSF1,JAM3,JUN,MPDZ,MYO10,MYO18A,NAPB,NAPG,NECTIN3,NFKB1,PALS1,PPM1L,PPP2CA,PPP2R2B,PPP2R2D,PPP2R3A,PPP2R5B,PPP2R5C,PPP2R5E,PRKAG2,PRKAR2A,PRKCI,PRKCZ,PTPA,SMURF1,SPTAN1,STX16,STX4,SYMPK,TGFBR1,TJP1,TJP2,VAPA,YKT6
Melanocytes	Aryl Hydrocarbon Receptor Signaling	1.89	0.265	-0.557	AHR,ALDH16A1,ALDH1A2,ALDH3A2,ALDH6A1,ALDH7A1,ALDH9A1,ARNT,BAX,CDK6,DCT,EP300,ESR1,FAS,GSTP1,HSP90AA1,HSP90AB1,JUN,MCM7,MDM2,MGST2,NCOA2,NCOA7,NCOR2,NFE2L2,NFIA,NFKB1,NRIP1,POLA1,RARA,RARB,RB1,RBL1,RBL2,RXRB,RXRG,SP1,TFDP1,TYR
Melanocytes	Melatonin Signaling	1.88	0.304	0	BRAF,CALM1 (includes others),CAMK2A,GNAI1,GNAI2,MAP2K1,MAP2K2,MAP2K4,PDIA3,PLCB1,PLCE1,PLCG1,PLCG2,PLCL2,PRKAG2,PRKAR2A,PRKCB,PRKCH,PRKCI,PRKCZ,RORA
Melanocytes	Natural Killer Cell Signaling	1.86	0.254	1.286	AKT2,AKT3,CDC42,COL1A1,COL1A2,COL3A1,FYN,HLA-A,HLA-E,HRAS,HSPA4,IRAK4,KRAS,LIMK2,MAP2K1,MAP2K2,MAP3K1,MAP3K11,MAP3K13,MAP3K2,MAP3K5,MAP3K6,MAPK14,MRAS,MTOR,NCK1,NFAT5,NFATC1,NFATC3,NFKB1,NRAS,PAK2,PAK4,PIK3C2B,PIK3C3,PIK3CA,PIK3CD,PIK3R3,PIK3R4,PLCG1,PLCG2,PTK2B,PXN,RALB,RAP1A,RAP2B,ROCK1,WASL,WIPF1
Melanocytes	Spliceosomal Cycle	1.84	0.327	2	AQR,CDC5L,DDX23,DDX39B,DHX15,DHX38,DHX8,EFTUD2,PPIE,PRPF19,SF1,SF3A2,SF3B2,SF3B3,SLU7,U2AF2
Melanocytes	Oxytocin In Brain Signaling Pathway	1.82	0.253	0.438	ABHD3,AKT2,AKT3,ATF2,ATF4,CACNA1B,CACNA1C,CACNA1D,CACNA2D3,CALM1 (includes others),CAMKK1,CREB3L2,CREB5,CREBBP,EGFR,GNA11,GNAI1,GNAI2,GNB1,GNB1L,GNG12,GNG2,HRAS,ITPR3,KRAS,MAP2K1,MAP2K2,MRAS,MTOR,NFKB1,NLRP1,NRAS,PIK3C2B,PIK3C3,PIK3CA,PIK3CD,PIK3R3,PIK3R4,PLA2R1,PNPLA2,PRKCB,PRKCH,PRKCI,PRKCZ,PTPN1,RALB,RAP1A,RAP2B,TRPV1
Melanocytes	Factors Promoting Cardiogenesis in Vertebrates	1.8	0.262	0	ACVR1,ACVR1B,ACVR2A,ATF2,ATF4,BMP7,BMPR1A,BMPR2,CAMK2A,CREB3L2,CREB5,CREBBP,CTNNB1,DVL1,FZD3,MAP2K4,MAPK10,MAPK14,MAPK9,PDIA3,PLCB1,PLCE1,PLCG1,PLCG2,PLCL2,PRKCB,PRKCH,PRKCI,PRKCZ,ROCK1,ROCK2,SMAD2,SMO,TCF3,TCF4,TCF7L1,TGFBR1,TGFBR3,WNT5B
Melanocytes	CD40 Signaling	1.79	0.303	1.789	ELP1,JUN,MAP2K1,MAP2K2,MAP2K4,MAPK10,MAPK14,MAPK9,MAPKAPK2,NFKB1,NFKBIA,PIK3C2B,PIK3C3,PIK3CA,PIK3CD,PIK3R3,PIK3R4,STAT3,TANK,TRAF5
Melanocytes	Role of CHK Proteins in Cell Cycle Checkpoint Control	1.77	0.31	-0.577	BRCA1,E2F3,E2F4,MDC1,PPM1L,PPP2CA,PPP2R2B,PPP2R2D,PPP2R3A,PPP2R5B,PPP2R5C,PPP2R5E,PTPA,RAD17,RAD9A,RFC3,RPA1,TLK2
Melanocytes	4-1BB Signaling in T Lymphocytes	1.77	0.353	0.905	ATF2,ELP1,JUN,MAP2K1,MAP2K2,MAP2K4,MAP3K5,MAPK10,MAPK14,MAPK9,NFKB1,NFKBIA
Melanocytes	Lymphotoxin β Receptor Signaling	1.76	0.315	0.775	AKT2,AKT3,CREBBP,ELP1,EP300,LTBR,NFKB1,NFKBIA,PDPK1,PIK3C2B,PIK3C3,PIK3CA,PIK3CD,PIK3R3,PIK3R4,TRAF4,TRAF5
Melanocytes	Docosahexaenoic Acid (DHA) Signaling	1.75	0.342	#NUM!	AKT2,AKT3,APP,BAX,PDPK1,PIK3C2B,PIK3C3,PIK3CA,PIK3CD,PIK3R3,PIK3R4,PNPLA2,SERPINF1
Melanocytes	Cell Cycle Regulation by BTG Family Proteins	1.75	0.342	#NUM!	E2F3,E2F4,PPM1L,PPP2CA,PPP2R2B,PPP2R2D,PPP2R3A,PPP2R5B,PPP2R5C,PPP2R5E,PRMT1,PTPA,RB1
Melanocytes	Glioma Invasiveness Signaling	1.74	0.296	0.894	CDC42,FNBP1,HRAS,ITGAV,KRAS,MRAS,NRAS,PIK3C2B,PIK3C3,PIK3CA,PIK3CD,PIK3R3,PIK3R4,RALB,RAP1A,RAP2B,RHOQ,RHOT1,RND3,TIMP2,TIMP3
Melanocytes	Role of MAPK Signaling in Promoting the Pathogenesis of Influenza	1.74	0.273	0.186	ABHD3,ATF2,ATP6V0A1,ATP6V0A2,ATP6V1B2,ATP6V1C1,ATP6V1D,BAX,BECN1,BRAF,HRAS,JUN,KRAS,MAP2K1,MAP2K2,MAP2K4,MAP3K5,MAPK10,MAPK14,MAPK9,MRAS,NFKB1,NFKBIA,NRAS,PLA2R1,PNPLA2,RALB,RAP1A,RAP2B,TCIRG1
Melanocytes	TR/RXR Activation	1.72	0.286	#NUM!	AKT2,AKT3,COL6A3,DIO2,EP300,GPS2,HDAC3,MDM2,MTOR,NCOA1,NCOA2,NCOR2,PDE3B,PFKP,PIK3C2B,PIK3C3,PIK3CA,PIK3CD,PIK3R3,PIK3R4,RXRB,RXRG,SREBF1,SREBF2
Melanocytes	VEGF Family Ligand-Receptor Interactions	1.72	0.286	1.633	AKT2,AKT3,HRAS,KRAS,MAP2K1,MAP2K2,MRAS,NRAS,PIK3C2B,PIK3C3,PIK3CA,PIK3CD,PIK3R3,PIK3R4,PLCG1,PLCG2,PRKCB,PRKCH,PRKCI,PRKCZ,RALB,RAP1A,RAP2B,VEGFA
Melanocytes	Role of BRCA1 in DNA Damage Response	1.71	0.287	1.155	ACTB,ARID1A,BABAM1,BRCA1,E2F3,E2F4,FAAP100,FANCC,FANCL,GADD45A,HLTF,MDC1,POU2F1,RB1,RBL1,RBL2,RFC3,RPA1,SMARCA2,SMARCC1,SMARCC2,SMARCE1,STAT1
Melanocytes	Relaxin Signaling	1.7	0.258	1.877	AKT2,AKT3,APEX1,BRAF,CTH,GNA11,GNA14,GNAI1,GNAI2,GNAS,GNB1,GNB1L,GNG12,GNG2,GUCY1A2,JUN,MAP2K1,MRAS,NFKB1,NFKBIA,PDE10A,PDE11A,PDE3B,PDE6D,PDE7A,PDE7B,PIK3C2B,PIK3C3,PIK3CA,PIK3CD,PIK3R3,PIK3R4,PRKAG2,PRKAR2A,PRKCZ,RAP1A,SMARCC2,TDP2,VEGFA
Melanocytes	Pulmonary Healing Signaling Pathway	1.7	0.249	-0.143	BMPR1A,BMPR2,BRAF,CDC42,CDH1,CTNNB1,EGFR,EP300,FYN,FZD3,HRAS,JAG1,KRAS,MAP2K4,MAPK10,MAPK14,MAPK9,MMP14,MMP16,MMP17,MRAS,NFATC1,NFKB1,NFKBIA,NOTCH2,NRAS,PECAM1,PRKAA1,PRKAB2,PRKAG2,PRKCB,PRKCH,PRKCI,PRKCZ,RALB,RAP1A,RAP2B,SMO,STAT3,STAT5A,STAT5B,TCF3,TCF4,TCF7L1,VEGFA,WNT5B,WWTR1,YAP1,YES1
Melanocytes	CD27 Signaling in Lymphocytes	1.68	0.309	0.258	CASP8,ELP1,JUN,MAP2K1,MAP2K2,MAP2K4,MAP3K1,MAP3K11,MAP3K13,MAP3K2,MAP3K5,MAP3K6,MAPK10,MAPK9,NFKB1,NFKBIA,TRAF5
Melanocytes	IL-6 Signaling	1.68	0.264	1.567	ABCB1,AKT2,AKT3,COL1A1,CSNK2B,ELP1,HRAS,IL1RAPL1,IL33,JUN,KRAS,MAP2K1,MAP2K2,MAP2K4,MAPK10,MAPK14,MAPK9,MAPKAPK2,MRAS,NFKB1,NFKBIA,NRAS,PIK3C2B,PIK3C3,PIK3CA,PIK3CD,PIK3R3,PIK3R4,RALB,RAP1A,RAP2B,STAT3,TAB1,VEGFA
Melanocytes	Pyrimidine Ribonucleotides De Novo Biosynthesis	1.66	0.333	-1	AK9,CANT1,CTPS1,CTPS2,DHODH,DHX29,DHX9,ENTPD1,ENTPD5,ENTPD6,NME4,NTPCR,SLC25A42
Melanocytes	Ethanol Degradation IV	1.65	0.4	-0.707	ACSS1,ACSS3,ALDH1A2,ALDH3A2,ALDH7A1,ALDH9A1,CAT,TYRP1
Melanocytes	2-ketoglutarate Dehydrogenase Complex	1.64	0.75	#NUM!	DHTKD1,DLST,OGDH
Melanocytes	FGF Signaling	1.6	0.279	0.626	AKT2,AKT3,ATF2,ATF4,CREB3L2,CREB5,CREBBP,CRKL,FGF13,HRAS,MAP2K1,MAP3K1,MAP3K5,MAPK14,MAPKAPK2,PIK3C2B,PIK3C3,PIK3CA,PIK3CD,PIK3R3,PIK3R4,PLCG1,RPS6KA5,STAT3
Melanocytes	Dolichyl-diphosphooligosaccharide Biosynthesis	1.6	0.5	1.342	ALG13,ALG5,ALG6,ALG8,DPM1
Melanocytes	Nitric Oxide Signaling in the Cardiovascular System	1.58	0.265	1.89	AKT2,AKT3,CACNA1B,CACNA1C,CACNA1D,CACNA2D3,CALM1 (includes others),GUCY1A2,HSP90AA1,HSP90AB1,ITPR3,MAP2K1,MAP2K2,PDE3B,PIK3C2B,PIK3C3,PIK3CA,PIK3CD,PIK3R3,PIK3R4,PRKAA1,PRKAG2,PRKAR2A,PRKCB,PRKCH,PRKCI,PRKCZ,PRKG1,PRKG2,VEGFA
Melanocytes	Glycogen Biosynthesis II (from UDP-D-Glucose)	1.57	0.571	-2	GYG1,GYG2,GYS1,UGP2
Melanocytes	Pyrimidine Ribonucleotides Interconversion	1.57	0.333	-1	AK9,CANT1,CTPS1,CTPS2,DHX29,DHX9,ENTPD1,ENTPD5,ENTPD6,NME4,NTPCR,SLC25A42
Melanocytes	Iron homeostasis signaling pathway	1.54	0.258	#NUM!	ACO2,ARNT,ATP6V0A1,ATP6V0A2,ATP6V1B2,ATP6V1C1,ATP6V1D,BMP7,BMPR1A,BMPR2,BTRC,CIAO1,CIAO2B,CIAO3,CYBRD1,EGFR,FBXL5,FXN,HIF3A,HMOX2,IREB2,ISCU,JAK1,LYRM4,MCOLN1,MMS19,PCBP1,SKP1,SLC11A2,SMAD2,STAT3,STAT5A,STAT5B,TCIRG1
Melanocytes	Role of IL-17A in Arthritis	1.53	0.298	#NUM!	ATF2,IL17RC,MAP2K1,MAP2K2,MAP2K4,MAPK10,MAPK14,MAPK9,MAPKAPK2,NFKB1,NFKBIA,PIK3C2B,PIK3C3,PIK3CA,PIK3CD,PIK3R3,PIK3R4
Melanocytes	Bladder Cancer Signaling	1.53	0.263	-0.302	ABL1,CDH1,DAPK1,E2F3,E2F4,EGFR,FGF13,HDAC3,HDAC5,HDAC6,HRAS,KRAS,MAP2K1,MAP2K2,MDM2,MMP14,MMP16,MMP17,MRAS,NRAS,PA2G4,RALB,RAP1A,RAP2B,RB1,RBL1,RBL2,RPS6KA5,TFDP1,VEGFA
Melanocytes	Type II Diabetes Mellitus Signaling	1.51	0.252	-0.73	ACSBG1,ADIPOR2,AKT2,AKT3,CACNA1B,CACNA1C,CACNA1D,CACNA2D3,CD36,IRS1,IRS2,ITPR3,MAP2K4,MAP3K1,MAP3K5,MAPK10,MAPK9,MTOR,NFKB1,NFKBIA,PDPK1,PIK3C2B,PIK3C3,PIK3CA,PIK3CD,PIK3R3,PIK3R4,PKM,PRKAA1,PRKAB2,PRKAG2,PRKCB,PRKCH,PRKCI,PRKCZ,SLC27A3,SOCS6,TRADD
Melanocytes	Remodeling of Epithelial Adherens Junctions	1.5	0.288	0	ACTB,ACTN4,ACTR2,ACTR3,ARPC1A,ARPC1B,ARPC4,CDH1,CLIP1,CTNNA2,CTNNB1,DNM1L,DNM2,DNM3,EXOC2,MAPRE3,RAB5A,TUBA1A,ZYX
Melanocytes	Colorectal Cancer Metastasis Signaling	1.5	0.235	1.387	AKT2,AKT3,APPL1,BAX,BRAF,CDC42,CDH1,CTNNB1,DVL1,E2F4,EGFR,FNBP1,FZD3,GNA11,GNA14,GNAI1,GNAI2,GNAS,GNB1,GNB1L,GNG12,GNG2,HRAS,JAK1,JUN,KRAS,MAP2K1,MAP2K2,MAP2K4,MAPK10,MAPK9,MMP14,MMP16,MMP17,MRAS,MSH3,NFKB1,NRAS,PIK3C2B,PIK3C3,PIK3CA,PIK3CD,PIK3R3,PIK3R4,PRKAG2,PRKAR2A,RALB,RAP1A,RAP2B,RHOQ,RHOT1,RND3,SMAD2,SMO,STAT1,STAT3,TCF3,TCF4,TCF7L1,TGFBR1,VEGFA,WNT5B
Melanocytes	Role of OCT4 in Mammalian Embryonic Stem Cell Pluripotency	1.49	0.311	#NUM!	AQR,BMI1,BRCA1,JARID2,NR2F2,NR2F6,PHC1,RARA,RB1,REST,RXRB,TASOR,TDRD7,WWP2
Melanocytes	Glucocorticoid Receptor Signaling	1.48	0.22	#NUM!	ACTB,AKT2,AKT3,ARID1A,ATP5F1A,ATP5F1B,ATP5PB,BRCA1,CCNH,CDK7,CHP1,CREBBP,CREBZF,DCAF6,EGFR,ELP1,EP300,ESR1,GABPB2,GHR,GTF2A1,GTF2B,GTF2E2,GTF2F2,GTF2H3,HLA-A,HLA-E,HLTF,HMGB1,HRAS,HSP90AA1,HSP90AB1,HSPA4,IL17RC,IL4R,JAK1,JUN,KAT2B,KRAS,MAP2K1,MAP2K2,MAP2K4,MAP3K1,MAPK10,MAPK14,MAPK9,MED14,MNAT1,MRAS,MT-ATP6,MT-ND3,NCOA1,NCOA2,NCOR2,NDUFA12,NDUFA9,NDUFAB1,NDUFB1,NDUFB10,NDUFB8,NDUFS1,NDUFS4,NDUFS6…
Melanocytes	Corticotropin Releasing Hormone Signaling	1.48	0.252	-0.928	ATF2,ATF4,BRAF,CACNA1B,CACNA1C,CACNA1D,CACNA2D3,CALM1 (includes others),CREB3L2,CREB5,CREBBP,CTH,GLI3,GNAI1,GNAI2,GNAS,GUCY1A2,ITPR3,JUN,MAP2K1,MAP2K2,MAPK14,NR4A1,PLCG1,PLCG2,PRKAG2,PRKAR2A,PRKCB,PRKCH,PRKCI,PRKCZ,PTCH1,PTCH2,RAP1A,SMARCC2,SMO,VEGFA
Melanocytes	Leptin Signaling in Obesity	1.48	0.28	0.832	AKT2,AKT3,LEPR,MAP2K1,MAP2K2,PDE3B,PDIA3,PIK3C2B,PIK3C3,PIK3CA,PIK3CD,PIK3R3,PIK3R4,PLCB1,PLCE1,PLCG1,PLCG2,PLCL2,PRKAG2,PRKAR2A,STAT3
Melanocytes	Role of p14/p19ARF in Tumor Suppression	1.48	0.345	-0.333	MDM2,PIK3C2B,PIK3C3,PIK3CA,PIK3CD,PIK3R3,PIK3R4,RB1,SF3A2,UBTF
Melanocytes	L-dopachrome Biosynthesis	1.45	1	#NUM!	TYR,TYRP1
Melanocytes	β-alanine Degradation I	1.45	1	#NUM!	ABAT,ALDH6A1
Melanocytes	Spermine Biosynthesis	1.45	1	#NUM!	AMD1,SMS
Melanocytes	IL-17A Signaling in Airway Cells	1.44	0.284	1.606	AKT2,AKT3,IL17RC,JAK1,MAP2K1,MAP2K2,MAP2K4,MAPK10,MAPK14,MAPK9,NFKB1,NFKBIA,PIK3C2B,PIK3C3,PIK3CA,PIK3CD,PIK3R3,PIK3R4,STAT3
Melanocytes	Cell Cycle: G1/S Checkpoint Regulation	1.44	0.284	2.138	ABL1,BMI1,BTRC,CDK6,E2F3,E2F4,FBXL5,GNL3,HDAC3,HDAC5,HDAC6,MDM2,NRG1,PA2G4,RB1,RBL1,RBL2,SKP1,TFDP1
Melanocytes	Necroptosis Signaling Pathway	1.42	0.248	-0.649	CAMK2A,CAPN1,CAPN10,CAPN2,CAPN3,CAPN7,CASP8,CHP1,DAPK1,DNM1L,FAS,GLUD1,JAK1,MDM2,PAM16,PPP3CB,PPP3R1,RB1,RBCK1,RBL1,RBL2,RIPK1,RIPK3,RNF31,SLC25A13,SLC25A4,STAT1,STAT2,TAB1,TAB2,TIMM17A,TIMM9,TOMM6,TOMM70,TRADD,TRPM7,VDAC2,VDAC3
Melanocytes	April Mediated Signaling	1.4	0.31	0.577	ELP1,JUN,MAP2K4,MAP3K1,MAPK10,MAPK14,MAPK9,NFAT5,NFATC1,NFATC3,NFKB1,NFKBIA,TRAF5
Melanocytes	Superpathway of Inositol Phosphate Compounds	1.4	0.236	0.926	DOT1L,DUSP4,EPHX2,IGBP1,ILKAP,INPP5A,INPP5B,INPP5D,INPP5K,ITPK1,PI4KA,PIK3C2B,PIK3C3,PIK3CA,PIK3CD,PIK3R3,PIK3R4,PIP4K2A,PIP5K1A,PIP5K1C,PLCB1,PLCE1,PLCG1,PLCG2,PLPPR4,PPFIA2,PPIP5K1,PPM1K,PPM1L,PPP1CA,PPP1CC,PPP1R11,PPP1R12B,PPP2CA,PPP2R2B,PPP2R3A,PPP2R5B,PPP2R5C,PPP2R5E,PPP3CB,PPP3R1,PTPA,PTPN1,PTPN13,PTPN2,PTPN23,PTPRJ,SACM1L,SIRPA,SSH1,STYXL1,SYNJ2,TNS3,TPTE
Melanocytes	Cardiac β-adrenergic Signaling	1.4	0.243	0.2	AKAP1,AKAP11,AKAP12,AKAP13,AKAP7,APEX1,CACNA1B,CACNA1C,CACNA1D,CACNA2D3,GNA11,GNA14,GNAI1,GNAI2,GNAS,GNB1,GNB1L,GNG12,GNG2,MRAS,PALM2AKAP2,PDE10A,PDE11A,PDE3B,PDE6D,PDE7A,PDE7B,PKIB,PPM1L,PPP1CA,PPP1CC,PPP1R11,PPP2CA,PPP2R2B,PPP2R2D,PPP2R3A,PPP2R5B,PPP2R5C,PPP2R5E,PRKAG2,PRKAR2A,PTPA,TDP2
Melanocytes	HMGB1 Signaling	1.37	0.245	1.333	AKT2,AKT3,CDC42,EDA,FNBP1,HMGB1,HRAS,IFNGR2,IL33,JUN,KAT2A,KAT2B,KAT6A,KAT6B,KRAS,MAP2K1,MAP2K2,MAP2K4,MAPK10,MAPK14,MAPK9,MRAS,NFKB1,NRAS,PIK3C2B,PIK3C3,PIK3CA,PIK3CD,PIK3R3,PIK3R4,RALB,RAP1A,RAP2B,RBBP7,RHOQ,RHOT1,RND3,SP1,TNFSF12
Melanocytes	PPAR Signaling	1.36	0.26	0	CREBBP,ELP1,EP300,HRAS,HSP90AA1,HSP90AB1,IL1RAPL1,IL33,JUN,KRAS,MAP2K1,MAP2K2,MRAS,NCOA1,NCOR2,NFKB1,NFKBIA,NRAS,NRIP1,RALB,RAP1A,RAP2B,SNW1,SRA1,STAT5A,STAT5B,TAB1
Melanocytes	Telomere Extension by Telomerase	1.33	0.4	#NUM!	HNRNPA1,PINX1,POT1,TERF1,TERF2IP,TNKS2
Melanocytes	Dermatan Sulfate Degradation (Metazoa)	1.33	0.4	0.816	CEMIP2,HEXB,HEXD,IDS,IDUA,OGA
Melanocytes	White Adipose Tissue Browning Pathway	1.32	0.248	0.539	ATF2,ATF4,BMP7,CACNA1B,CACNA1C,CACNA1D,CACNA2D3,CREB3L2,CREB5,CREBBP,CTBP1,CTBP2,DIO2,GNAS,GUCY1A2,HOXC9,ITPR3,LDHB,MAPK14,NRF1,PRKAA1,PRKAB2,PRKAG2,PRKAR2A,PRKG1,PRKG2,RARA,RARB,RXRB,RXRG,SIRT1,SLC16A1,TRPV1,VEGFA
Melanocytes	B Cell Activating Factor Signaling	1.32	0.302	0.577	ELP1,JUN,MAP2K4,MAP3K1,MAPK10,MAPK14,MAPK9,NFAT5,NFATC1,NFATC3,NFKB1,NFKBIA,TRAF5
Melanocytes	Cell Cycle Control of Chromosomal Replication	1.31	0.286	-0.5	CDK10,CDK11A,CDK11B,CDK12,CDK15,CDK19,CDK6,CDK7,CDK8,LIG1,MCM7,ORC5,POLA1,POLE,RPA1,TOP2B
Melanocytes	Tetrahydrofolate Salvage from 5,10-methenyltetrahydrofolate	1.31	0.6	#NUM!	GART,MTHFD1L,MTHFD2L
Melanocytes	Glycerol Degradation I	1.31	0.6	#NUM!	GK,GK5,GPD2
Melanocytes	IL-1 Signaling	1.31	0.26	-0.5	ECSIT,ELP1,GNA11,GNA14,GNAI1,GNAI2,GNAS,GNB1,GNB1L,GNG12,GNG2,IRAK4,JUN,MAP2K4,MAP3K1,MAPK10,MAPK14,MAPK9,MRAS,NFKB1,NFKBIA,PRKAG2,PRKAR2A,TAB1,TAB2
Melanocytes	Xenobiotic Metabolism AHR Signaling Pathway	1.26	0.266	-0.218	AHR,ALDH16A1,ALDH1A2,ALDH3A2,ALDH6A1,ALDH7A1,ALDH9A1,ANKRA2,ARNT,CREBBP,EP300,GSTP1,HDAC5,HSP90AA1,HSP90AB1,MGST2,NCOA1,NCOA2,NFKB1,NRIP1,SUMO1
Melanocytes	3-phosphoinositide Biosynthesis	1.23	0.234	1.029	DOT1L,DUSP4,EPHX2,IGBP1,ILKAP,INPP5B,INPP5D,ITPK1,PI4KA,PIK3C2B,PIK3C3,PIK3CA,PIK3CD,PIK3R3,PIK3R4,PIP4K2A,PIP5K1A,PIP5K1C,PLPPR4,PPFIA2,PPIP5K1,PPM1K,PPM1L,PPP1CA,PPP1CC,PPP1R11,PPP1R12B,PPP2CA,PPP2R2B,PPP2R3A,PPP2R5B,PPP2R5C,PPP2R5E,PPP3CB,PPP3R1,PTPA,PTPN1,PTPN13,PTPN2,PTPN23,PTPRJ,SACM1L,SIRPA,SSH1,STYXL1,TNS3,TPTE
Melanocytes	Regulation Of The Epithelial Mesenchymal Transition By Growth Factors Pathway	1.21	0.234	0	AKT2,AKT3,BRAF,CDC42,CDH1,DOCK10,EGFR,FGF13,HRAS,HSF1,JAK1,JUN,KRAS,LATS1,MAP2K1,MAP2K2,MAP2K4,MAP3K1,MAPK10,MAPK14,MAPK9,MRAS,MTOR,NFKB1,NRAS,PARD6G,PIK3C2B,PIK3C3,PIK3CA,PIK3CD,PIK3R3,PIK3R4,RALB,RAP1A,RAP2B,SMAD2,SMURF1,SNAI2,STAT3,TAB1,TCF3,TGFBR1,TNFSF12,WWTR1,YAP1
Melanocytes	D-myo-inositol (1,4,5)-trisphosphate Degradation	1.2	0.375	0	INPP1,INPP5A,INPP5B,INPP5D,INPP5K,SYNJ2
Melanocytes	Role of NANOG in Mammalian Embryonic Stem Cell Pluripotency	1.18	0.246	0.894	ACVR1,ACVR2A,AKT2,AKT3,BMP7,BMPR1A,BMPR2,CTNNB1,DVL1,FZD3,HRAS,JAK1,KRAS,MAP2K1,MAP2K2,MRAS,NRAS,PIK3C2B,PIK3C3,PIK3CA,PIK3CD,PIK3R3,PIK3R4,RALB,RAP1A,RAP2B,SMO,STAT3,TCF7L1,WNT5B
Melanocytes	Role of MAPK Signaling in the Pathogenesis of Influenza	1.16	0.259	#NUM!	ABHD3,AKT2,AKT3,ATF2,BAX,HRAS,KRAS,MAP2K1,MAP2K2,MAP2K4,MAP3K5,MAPK10,MAPK14,MAPK9,MRAS,NRAS,PLA2R1,PNPLA2,RALB,RAP1A,RAP2B
Melanocytes	Induction of Apoptosis by HIV1	1.15	0.27	-0.243	BAX,BBC3,CASP8,ELP1,FAS,MAP2K4,MAP3K5,MAPK10,MAPK9,NAIP,NFKB1,NFKBIA,RIPK1,SLC25A13,SLC25A4,TRADD,XIAP
Melanocytes	Leucine Degradation I	1.15	0.444	0	ACADM,BCAT2,IVD,MCCC1
Melanocytes	IL-10 Signaling	1.15	0.238	-1	AHR,AKT2,AKT3,ATF2,ATF4,BHLHE40,CREB3L2,CREB5,CREBBP,ELP1,HLA-A,HLA-E,IFNGR2,IL1RAPL1,IL33,IL4R,INPP5D,JAK1,JUN,MAF,MAP2K4,MAPK14,MTOR,NFKB1,NFKBIA,PKM,PRKAA1,PRKAB2,PRKAG2,SIRT1,SP1,STAT1,STAT3,STAT5A,STAT5B,TAB1
Melanocytes	TNFR1 Signaling	1.14	0.28	-1.069	CASP8,CDC42,JUN,MAP2K4,MAP3K1,NAIP,NFKB1,NFKBIA,PAK2,PAK4,RIPK1,TANK,TRADD,XIAP
Melanocytes	Assembly of RNA Polymerase II Complex	1.14	0.28	-0.535	CCNH,CDK7,GTF2A1,GTF2B,GTF2E2,GTF2H3,MNAT1,POLR2F,TAF1,TAF13,TAF15,TAF2,TAF4,TAF4B
Melanocytes	FAT10 Cancer Signaling Pathway	1.14	0.28	-1.604	ACVR1,ACVR1B,ACVR2A,AKT2,AKT3,BMPR2,CTNNB1,EEF1A1,NFKB1,NFKBIA,SMAD2,STAT3,TGFBR1,TGFBR3
Melanocytes	IL-23 Signaling Pathway	1.11	0.283	1.387	AKT2,AKT3,NFKB1,NFKBIA,PIK3C2B,PIK3C3,PIK3CA,PIK3CD,PIK3R3,PIK3R4,RORA,RUNX1,STAT3
Melanocytes	Histamine Degradation	1.1	0.385	-1.342	ALDH1A2,ALDH3A2,ALDH7A1,ALDH9A1,HNMT
Melanocytes	Xenobiotic Metabolism CAR Signaling Pathway	1.09	0.233	0.16	ABCB1,ABCC1,ALDH16A1,ALDH1A2,ALDH3A2,ALDH6A1,ALDH7A1,ALDH9A1,CREBBP,DNAJC7,EGFR,EP300,FMO4,GRIP1,GSTP1,HSP90AA1,HSP90AB1,MAP2K1,MAP2K2,MAP2K4,MGST2,NCOA1,NRIP1,PPM1L,PPP2CA,PPP2R2B,PPP2R2D,PPP2R3A,PPP2R5B,PPP2R5C,PPP2R5E,PRKCB,PRKCH,PRKCI,PRKCZ,PTPA,RACK1,SNW1,SRA1,UGT2B7
Melanocytes	1D-myo-inositol Hexakisphosphate Biosynthesis II (Mammalian)	1.08	0.353	0	INPP5A,INPP5B,INPP5D,INPP5K,ITPK1,SYNJ2
Melanocytes	Endoplasmic Reticulum Stress Pathway	1.08	0.333	2.449	ATF4,ATF6,DNAJC3,EIF2AK3,MAP3K5,MBTPS2,TAOK3
Melanocytes	Pentose Phosphate Pathway (Non-oxidative Branch)	1.07	0.5	#NUM!	RPE,RPIA,TKT
Melanocytes	GDP-mannose Biosynthesis	1.07	0.5	#NUM!	GPI,PMM1,PMM2
Melanocytes	PCP (Planar Cell Polarity) Pathway	1.07	0.267	-0.535	ATF2,CELSR1,DAAM1,DVL1,DVL3,FZD3,JUN,LGR4,MAP2K4,MAPK10,MAPK9,ROCK1,ROCK2,SMO,VANGL1,WNT5B
Melanocytes	Erythropoietin Signaling Pathway	1.06	0.232	0.801	AKT2,AKT3,ARNT,CTNNB1,EDA,HRAS,IL33,IRS2,ITPR3,JUN,KRAS,MAP2K1,MAP2K2,MDM2,MRAS,MTOR,NFKB1,NFKBIA,NRAS,PDPK1,PIK3C2B,PIK3C3,PIK3CA,PIK3CD,PIK3R3,PIK3R4,PLCG1,PRKCB,PRKCH,PRKCI,PRKCZ,RALB,RAP1A,RAP2B,RPS6KB1,STAT5A,STAT5B,TNFSF12,XIAP
Melanocytes	Human Embryonic Stem Cell Pluripotency	1.06	0.228	1.043	ACVR1,ACVR2A,AKT2,AKT3,BMP7,BMPR1A,BMPR2,BRAF,CTNNB1,DVL1,ESRRB,FZD3,HRAS,HSP90AA1,HSP90AB1,JAK1,KRAS,MAP2K1,MAP2K2,MAP2K4,MRAS,NFYB,NRAS,PDPK1,PIK3C2B,PIK3C3,PIK3CA,PIK3CD,PIK3R3,PIK3R4,PRKCB,PRKCH,PRKCI,PRKCZ,RALB,RAP1A,RAP2B,REST,SMAD2,SMO,SPHK1,STAT3,TCF3,TGFBR1,WNT5B
Melanocytes	Ephrin A Signaling	1.05	0.277	#NUM!	ADAM10,CDC42,EFNA5,EPHA5,FYN,PIK3C2B,PIK3C3,PIK3CA,PIK3CD,PIK3R3,PIK3R4,ROCK1,ROCK2
Melanocytes	Macrophage Alternative Activation Signaling Pathway	1.04	0.228	1.206	ABCA1,ACADM,ACLY,AKT2,ATF2,ATF4,CD36,CIITA,CREB3L2,CREB5,CREBBP,GNB1L,IL33,IL4R,IRF4,IRS1,IRS2,JAK1,JUN,KDM6B,LPL,MAF,MAPK14,MLST8,MTOR,NFKB1,NFKBIA,NR1H2,NR3C1,PIK3C2B,PIK3C3,PIK3CA,PIK3CD,PIK3R3,PIK3R4,RPS6KA5,RPS6KB1,RPTOR,RXRB,RXRG,SREBF1,STAT1,STAT3,STAT6
Melanocytes	1,25-dihydroxyvitamin D3 Biosynthesis	1.03	0.667	#NUM!	CYP2R1,POR
Melanocytes	Wound Healing Signaling Pathway	1.01	0.223	-0.687	ACVR1,ACVR1B,ACVR2A,BMPR2,COL12A1,COL15A1,COL16A1,COL1A1,COL1A2,COL21A1,COL23A1,COL3A1,COL4A1,COL4A2,COL5A1,COL6A2,COL6A3,COL7A1,EDA,EGFR,FN1,HRAS,IFNGR2,IL1RAPL1,IL33,ITGA6,ITGB4,JAK1,JUN,KRAS,LAMA2,LAMA3,MAP2K1,MAP2K2,MAP2K4,MAPK10,MAPK9,MRAS,MST1,NFKB1,NFKBIA,NRAS,RALB,RAP1A,RAP2B,SNAI2,STAT1,TGFBR1,TGFBR3,TNFSF12,TRADD,TRPV1,VEGFA
Melanocytes	IL-17A Signaling in Gastric Cells	1.01	0.308	1.89	EGFR,IL17RC,JUN,MAP2K4,MAPK10,MAPK14,MAPK9,NFKB1
Melanocytes	Role of JAK1, JAK2 and TYK2 in Interferon Signaling	1.01	0.308	-0.447	IFNAR2,IFNGR2,JAK1,NFKB1,PTPN2,STAT1,STAT2,STAT3
Melanocytes	D-myo-inositol (1,4,5)-Trisphosphate Biosynthesis	1.01	0.308	-0.707	PI4KA,PIP4K2A,PIP5K1A,PIP5K1C,PLCB1,PLCE1,PLCG1,PLCG2
Melanocytes	Apelin Liver Signaling Pathway	1.01	0.308	1.414	COL1A1,COL1A2,COL3A1,FAS,IRS1,MAP2K4,MAPK10,MAPK9
Melanocytes	Pentose Phosphate Pathway	1	0.4	1	PGLS,RPE,RPIA,TKT
Melanocytes	TCA Cycle II (Eukaryotic)	0.991	0.318	0.378	ACO2,CS,DLST,IDH3A,OGDH,SDHB,SDHD
Melanocytes	Death Receptor Signaling	0.991	0.245	1.091	ACIN1,ACTB,CASP8,ELP1,FAS,LMNA,MAP2K4,MAP3K5,NAIP,NFKB1,NFKBIA,PARP11,PARP2,PARP8,RIPK1,ROCK1,SPTAN1,TANK,TBK1,TNFSF12,TNKS2,TRADD,XIAP
Melanocytes	Role of PKR in Interferon Induction and Antiviral Response	0.987	0.235	0.577	ATF2,BAX,CASP8,DNAJC3,ELP1,FANCC,FAS,HMGB1,HSP90AA1,HSP90AB1,HSPA4,IFIH1,IFNAR2,IFNGR2,JAK1,JUN,MAP2K4,MAPK10,MAPK14,MAPK9,MAVS,METAP2,MSR1,NFKB1,NFKBIA,NLRP1,SP1,STAT1,STAT2,STAT3,TAB2
Melanocytes	Granzyme A Signaling	0.979	0.254	0	ANP32A,APEX1,FN1,HMGB2,MBP,MT-ND3,NDUFA12,NDUFA9,NDUFAB1,NDUFB1,NDUFB10,NDUFB8,NDUFS1,NDUFS4,NDUFS6,NDUFS7,NDUFV1,NDUFV2
Melanocytes	DNA Double-Strand Break Repair by Homologous Recombination	0.979	0.357	#NUM!	ABL1,BRCA1,LIG1,POLA1,RPA1
Melanocytes	Chondroitin Sulfate Degradation (Metazoa)	0.979	0.357	-0.447	ARSB,CEMIP2,HEXB,HEXD,OGA
Melanocytes	Colanic Acid Building Blocks Biosynthesis	0.979	0.357	-0.447	GMDS,GPI,PMM1,PMM2,UGP2
Melanocytes	Nucleotide Excision Repair Pathway	0.975	0.286	#NUM!	CCNH,CDK7,ERCC1,ERCC8,GTF2H3,MNAT1,POLR2F,RAD23B,RPA1,XPA
Melanocytes	Sperm Motility	0.959	0.22	0.408	ABHD3,ABL1,ALK,CALM1 (includes others),CLK1,CLK3,CLK4,DDR1,DYRK1A,EGFR,EPHA5,EPHB4,ERBB3,FYN,GNA11,GNA14,GNAI1,GNAI2,GNAS,GNB1,GNB1L,GNG12,GNG2,GUCY1A2,IGF1R,ITPR3,JAK1,LMTK2,MAP2K1,MAP2K4,MAP3K11,MRAS,PDIA3,PLA2R1,PLCB1,PLCE1,PLCG1,PLCG2,PLCL2,PNPLA2,PRKAG2,PRKAR2A,PRKCB,PRKCH,PRKCI,PRKCZ,PRKG1,PRKG2,PTK2B,PTK7,RYK,TIE1,TNK2,YES1
Melanocytes	TNFR2 Signaling	0.951	0.29	-0.333	JUN,MAP2K4,MAP3K1,NAIP,NFKB1,NFKBIA,TANK,TBK1,XIAP
Melanocytes	Phagosome Maturation	0.936	0.23	#NUM!	ATP6V0A1,ATP6V0A2,ATP6V1B2,ATP6V1C1,ATP6V1D,CTSB,CTSZ,DCTN4,DYNC1I1,DYNC1I2,DYNC1LI1,DYNC2H1,EEA1,GOSR1,HLA-A,HLA-E,LAMP1,LAMP2,NAPB,NAPG,PIK3C3,PRDX1,RAB5A,STX16,TCIRG1,TUBA1A,TUBE1,TUBG2,VPS11,VPS33B,VPS37A,VPS37B,VPS39,YKT6
Melanocytes	Netrin Signaling	0.932	0.25	0.243	CACNA1B,CACNA1C,CACNA1D,CACNA2D3,CHP1,ITPR3,NCK1,NFAT5,NFATC1,NFATC3,NTN1,PPP3CB,PPP3R1,PRKAG2,PRKAR2A,PRKG1,RYR3,UNC5C
Melanocytes	Neutrophil Extracellular Trap Signaling Pathway	0.924	0.212	1.091	ABHD3,AKT2,AKT3,ATP5F1A,ATP5F1B,ATP5PB,CASP4,CASP8,CHP1,COL12A1,COL15A1,COL16A1,COL1A1,COL1A2,COL21A1,COL23A1,COL3A1,COL4A1,COL4A2,COL5A1,COL6A2,COL6A3,COL7A1,FYN,GSDMD,HMGB1,ITPR3,MAP2K1,MAP2K2,MAP2K4,MAPK10,MAPK14,MAPK9,MT-ATP6,MT-ND3,MTOR,NDUFA12,NDUFA9,NDUFAB1,NDUFB1,NDUFB10,NDUFB8,NDUFS1,NDUFS4,NDUFS6,NDUFS7,NDUFV1,NDUFV2,NFKB1,PAM16,PDIA3,PIK3C2B,PIK3C3,PIK3CA,PIK3CD,PIK3R3,PIK3R4,PLA2R1,PL…
Melanocytes	Activation of IRF by Cytosolic Pattern Recognition Receptors	0.921	0.254	0.5	ATF2,CREBBP,ELP1,IFIH1,JUN,MAP2K4,MAPK10,MAPK9,MAVS,NFKB1,NFKBIA,RIPK1,STAT1,STAT2,TANK,TBK1
Melanocytes	Salvage Pathways of Pyrimidine Ribonucleotides	0.914	0.24	0.209	ACVR2A,AK9,AKT2,BRAF,CDK6,CDK7,CDK8,CSNK1D,DAPK1,DYRK1A,HIPK1,LIMK2,MAP2K1,MAP2K2,MAP2K4,MAP3K6,MAPK9,NME4,PAK2,PRKAA1,PRKCH,PRPF4B,UPP1
Melanocytes	Interferon Signaling	0.91	0.278	-0.333	BAX,IFNAR2,IFNGR2,JAK1,MED14,MX1,PIAS1,PTPN2,STAT1,STAT2
Melanocytes	IL-15 Production	0.907	0.233	1.89	ABL1,ALK,CLK1,CLK3,CLK4,DDR1,DYRK1A,EGFR,EPHA5,EPHB4,ERBB3,FYN,IGF1R,JAK1,LMTK2,MAP2K1,MAP2K4,MAP3K11,NFKB1,PRKCI,PRKCZ,PTK2B,PTK7,RYK,STAT1,TIE1,TNK2,YES1
Melanocytes	Endothelin-1 Signaling	0.907	0.223	0.949	ABHD3,BRAF,CASP4,CASP8,ECE1,GNA11,GNA14,GNAI1,GNAI2,GNAS,GUCY1A2,HRAS,ITPR3,JUN,KRAS,MAPK10,MAPK14,MAPK9,MRAS,NRAS,PDIA3,PIK3C2B,PIK3C3,PIK3CA,PIK3CD,PIK3R3,PIK3R4,PLA2R1,PLCB1,PLCE1,PLCG1,PLCG2,PLCL2,PLD3,PNPLA2,PRKCB,PRKCH,PRKCI,PRKCZ,RALB,RAP1A,RAP2B
Melanocytes	Regulation of the Epithelial-Mesenchymal Transition Pathway	0.907	0.223	#NUM!	ADAM17,AKT2,AKT3,BRAF,CDH1,CTNNB1,DVL1,DVL3,EGFR,FGF13,FZD3,HRAS,JAG1,JAK1,KRAS,MAML1,MAP2K1,MAP2K2,MAP2K4,MRAS,NFKB1,NOTCH2,NRAS,PARD6G,PIK3C2B,PIK3C3,PIK3CA,PIK3CD,PIK3R3,PIK3R4,RALB,RAP1A,RAP2B,SMAD2,SMO,SMURF1,SNAI2,STAT3,TCF3,TCF4,TCF7L1,TGFBR1,WNT5B
Melanocytes	IL-7 Signaling Pathway	0.889	0.247	0.471	AKT2,AKT3,BAX,FYN,JAK1,JUN,MAPK14,NFATC1,PDPK1,PIK3C2B,PIK3C3,PIK3CA,PIK3CD,PIK3R3,PIK3R4,STAT1,STAT5A,STAT5B
Melanocytes	MSP-RON Signaling In Macrophages Pathway	0.883	0.233	0.784	ATF2,ATF4,CIITA,CREB3L2,CREB5,CREBBP,HRAS,IFNGR2,JUN,KRAS,MRAS,MST1,NFKB1,NRAS,PIK3C2B,PIK3C3,PIK3CA,PIK3CD,PIK3R3,PIK3R4,PRKCZ,RALB,RAP1A,RAP2B,SBNO2,STAT1,STAT3
Melanocytes	Ethanol Degradation II	0.854	0.286	-1.414	ACSS1,ACSS3,ADH5,ADHFE1,ALDH1A2,ALDH3A2,ALDH7A1,ALDH9A1
Melanocytes	D-myo-inositol-5-phosphate Metabolism	0.83	0.22	0.557	DOT1L,DUSP4,EPHX2,IGBP1,ILKAP,INPP5B,INPP5D,ITPK1,PIP4K2A,PLCB1,PLCE1,PLCG1,PLCG2,PLPPR4,PPFIA2,PPIP5K1,PPM1K,PPM1L,PPP1CA,PPP1CC,PPP1R11,PPP1R12B,PPP2CA,PPP2R2B,PPP2R3A,PPP2R5B,PPP2R5C,PPP2R5E,PPP3CB,PPP3R1,PTPA,PTPN1,PTPN13,PTPN2,PTPN23,PTPRJ,SACM1L,SIRPA,SSH1,STYXL1,TNS3,TPTE
Melanocytes	3-phosphoinositide Degradation	0.807	0.219	0.928	DOT1L,DUSP4,EPHX2,IGBP1,ILKAP,INPP4A,INPP5B,INPP5D,INPP5K,ITPK1,MTMR1,PLPPR4,PPFIA2,PPIP5K1,PPM1K,PPM1L,PPP1CA,PPP1CC,PPP1R11,PPP1R12B,PPP2CA,PPP2R2B,PPP2R3A,PPP2R5B,PPP2R5C,PPP2R5E,PPP3CB,PPP3R1,PTPA,PTPN1,PTPN13,PTPN2,PTPN23,PTPRJ,SACM1L,SIRPA,SSH1,STYXL1,SYNJ2,TNS3,TPTE
Melanocytes	Inflammasome pathway	0.801	0.3	1.633	CASP8,CTSB,NAIP,NFKB1,NLRP1,PANX1
Melanocytes	Osteoarthritis Pathway	0.801	0.216	-0.493	ANXA5,ATF2,ATF4,BMPR1A,BMPR2,CASP4,CASP8,CREB3L2,CREB5,CREBBP,CTNNA2,CTNNB1,DCN,FN1,FZD3,GLI3,HDAC3,HMGB1,HTRA1,IL1RAPL1,ITGA1,ITGA5,ITGA6,ITGA9,ITGAV,ITGB4,ITGB5,JAG1,MTOR,MYBBP1A,NAMPT,NFKB1,PRKAA1,PRKAB2,PRKAG2,PTCH1,PTCH2,PTH1R,RARRES2,SIRT1,SMAD2,SMO,SP1,SPHK1,TCF3,TCF4,TCF7L1,TGFBR1,TIMP3,VEGFA
Melanocytes	eNOS Signaling	0.796	0.223	1.134	AKT2,AKT3,CALM1 (includes others),CASP8,DNM2,ESR1,GNAS,GUCY1A2,HSP90AA1,HSP90AB1,HSPA4,ITPR3,LPAR6,PDPK1,PIK3C2B,PIK3C3,PIK3CA,PIK3CD,PIK3R3,PIK3R4,PLCG1,PLCG2,PRKAA1,PRKAB2,PRKAG2,PRKAR2A,PRKCB,PRKCH,PRKCI,PRKCZ,PRKG1,STUB1,VEGFA
Melanocytes	Amyotrophic Lateral Sclerosis Signaling	0.79	0.228	0.655	AKT3,ALS2,BAX,CACNA1B,CACNA1C,CACNA1D,CACNA2D3,CAPN1,CAPN10,CAPN2,CAPN3,CAPN7,CAT,GRID1,GRIK2,NAIP,PIK3C2B,PIK3C3,PIK3CA,PIK3CD,PIK3R3,PIK3R4,RAB5A,RNF19A,VEGFA,XIAP
Melanocytes	Heme Biosynthesis from Uroporphyrinogen-III I	0.79	0.5	#NUM!	CPOX,PPOX
Melanocytes	Eumelanin Biosynthesis	0.79	0.5	#NUM!	DCT,TYR
Melanocytes	tRNA Charging	0.79	0.263	0	CARS2,EPRS1,FARSB,HARS2,IARS1,NARS2,SARS1,TARS1,WARS1,YARS1
Melanocytes	Trans, trans-farnesyl Diphosphate Biosynthesis	0.79	0.5	#NUM!	FDPS,IDI1
Melanocytes	N-acetylglucosamine Degradation II	0.79	0.5	#NUM!	AMDHD2,NAGK
Melanocytes	Regulation Of The Epithelial Mesenchymal Transition In Development Pathway	0.79	0.235	-0.728	ADAM17,AXIN2,BRCA1,CDH1,CTNNB1,DVL1,DVL3,FZD3,GLI3,JAG1,MAML1,NFKB1,PTCH1,PTCH2,SMO,SNAI2,TCF3,TCF4,TCF7L1,WNT5B
Melanocytes	Gαs Signaling	0.783	0.226	0.655	ADD1,ADD3,ATF2,ATF4,BRAF,CREB3L2,CREB5,CREBBP,GNA11,GNA14,GNAI1,GNAI2,GNAS,GNB1,GNB1L,GNG12,GNG2,HRH2,MAP2K1,MAP2K2,MC1R,MRAS,PRKAG2,PRKAR2A,PTH1R,RAP1A,RAPGEF4,RYR3
Melanocytes	Neuropathic Pain Signaling In Dorsal Horn Neurons	0.772	0.23	1.46	CAMK1D,CAMK2A,GRM5,ITPR3,KCNN2,PDIA3,PIK3C2B,PIK3C3,PIK3CA,PIK3CD,PIK3R3,PIK3R4,PLCB1,PLCE1,PLCG1,PLCG2,PLCL2,PRKAG2,PRKAR2A,PRKCB,PRKCH,PRKCI,PRKCZ
Melanocytes	Acute Phase Response Signaling	0.762	0.217	-0.169	AKT2,AKT3,ECSIT,ELP1,FN1,HMOX2,HRAS,IL33,ITIH4,JUN,KRAS,MAP2K1,MAP2K2,MAP2K4,MAP3K1,MAP3K5,MAPK14,MAPK9,MRAS,MTOR,NFKB1,NFKBIA,NR3C1,NRAS,OSMR,PDPK1,PIK3CA,PIK3CD,PIK3R3,RALB,RAP1A,RAP2B,RIPK1,SERPINF1,SOCS6,STAT3,TAB1,TCF3,TCF4,TRADD
Melanocytes	Cleavage and Polyadenylation of Pre-mRNA	0.759	0.333	#NUM!	CPSF1,CPSF2,CPSF6,WDR33
Melanocytes	Phosphatidylethanolamine Biosynthesis II	0.752	0.375	#NUM!	CEPT1,CHKA,ETNK1
Melanocytes	Role Of Chondrocytes In Rheumatoid Arthritis Signaling Pathway	0.747	0.221	0.898	CAPN2,CASP8,CEBPZ,CHP1,FN1,GNB1L,IL17RC,IL1RAPL1,IL33,IRAK4,ITGA5,JUN,MAP2K4,MAPK14,MAPK9,MLST8,MMP14,MMP16,MMP17,MTOR,NFKB1,PPP3CB,PPP3R1,PRKAA1,PRKAB2,PRKAG2,RIPK1,RIPK3,RPTOR,STAT3,VEGFA
Melanocytes	Role of JAK2 in Hormone-like Cytokine Signaling	0.726	0.241	1.155	GHR,HLTF,IRS1,IRS2,JAK1,LEPR,PTPN1,SH2B1,SIRPA,STAT1,STAT3,STAT5A,STAT5B,VEGFA
Melanocytes	Acetyl-CoA Biosynthesis III (from Citrate)	0.726	1	#NUM!	ACLY
Melanocytes	Thiamin Salvage III	0.726	1	#NUM!	TPK1
Melanocytes	Sorbitol Degradation I	0.726	1	#NUM!	SORD
Melanocytes	L-cysteine Degradation II	0.726	1	#NUM!	CTH
Melanocytes	Phosphatidylethanolamine Biosynthesis III	0.726	1	#NUM!	PTDSS2
Melanocytes	Lanosterol Biosynthesis	0.726	1	#NUM!	LSS
Melanocytes	Oxidative Ethanol Degradation III	0.726	0.267	-1.633	ACSS1,ACSS3,ALDH1A2,ALDH3A2,ALDH7A1,ALDH9A1,CYP2R1,CYP2U1
Melanocytes	Role of PI3K/AKT Signaling in the Pathogenesis of Influenza	0.717	0.238	0.535	AKT2,AKT3,CRKL,GNAI1,GNAI2,MAP2K1,MAP2K2,NFKB1,NFKBIA,PIK3C2B,PIK3C3,PIK3CA,PIK3CD,PIK3R3,PIK3R4
Melanocytes	Sphingosine-1-phosphate Signaling	0.701	0.222	0.816	AKT2,AKT3,ASAH1,CASP4,CASP8,CDC42,FNBP1,GNAI1,GNAI2,PDIA3,PIK3C2B,PIK3C3,PIK3CA,PIK3CD,PIK3R3,PIK3R4,PLCB1,PLCE1,PLCG1,PLCG2,PLCL2,PTK2B,RHOQ,RHOT1,RND3,SPHK1
Melanocytes	D-myo-inositol (1,3,4)-trisphosphate Biosynthesis	0.695	0.294	0.447	INPP5A,INPP5B,INPP5D,INPP5K,SYNJ2
Melanocytes	Putrescine Degradation III	0.695	0.294	-0.447	ALDH1A2,ALDH3A2,ALDH7A1,ALDH9A1,SAT1
Melanocytes	Semaphorin Signaling in Neurons	0.686	0.237	#NUM!	CDC42,DPYSL2,FNBP1,FYN,LIMK2,PAK2,PAK4,PLXNA1,PLXNB1,RHOQ,RHOT1,RND3,ROCK1,ROCK2
Melanocytes	iNOS Signaling	0.674	0.244	0	CALM1 (includes others),CREBBP,IFNGR2,IRAK4,JAK1,JUN,MAPK14,NFKB1,NFKBIA,STAT1,TAB1
Melanocytes	Tumor Microenvironment Pathway	0.67	0.213	0.822	AKT2,AKT3,BRAF,COL1A1,COL1A2,COL3A1,CSPG4,FAS,FGF13,FN1,HLA-A,HLA-E,HRAS,ITGA5,JUN,KRAS,LEPR,MAP2K1,MAP2K2,MMP14,MMP16,MMP17,MRAS,NFKB1,NRAS,PIK3C2B,PIK3C3,PIK3CA,PIK3CD,PIK3R3,PIK3R4,RALB,RAP1A,RAP2B,SLC16A1,STAT3,TNC,VEGFA
Melanocytes	Assembly of RNA Polymerase III Complex	0.666	0.308	#NUM!	GTF3C1,GTF3C3,GTF3C5,SF3A2
Melanocytes	Glycogen Degradation III	0.666	0.308	1	GAA,MTAP,PGM2L1,PGM3
Melanocytes	Superpathway of D-myo-inositol (1,4,5)-trisphosphate Metabolism	0.658	0.273	0	INPP1,INPP5A,INPP5B,INPP5D,INPP5K,SYNJ2
Melanocytes	TWEAK Signaling	0.652	0.25	-0.333	BAG4,CASP8,NAIP,NFKB1,NFKBIA,RIPK1,TNFSF12,TRADD,XIAP
Melanocytes	Folate Transformations I	0.638	0.333	#NUM!	MTHFD1L,MTHFD2L,MTR
Melanocytes	D-myo-inositol (1,4,5,6)-Tetrakisphosphate Biosynthesis	0.625	0.211	0.816	DOT1L,DUSP4,EPHX2,IGBP1,ILKAP,INPP5B,INPP5D,ITPK1,PLPPR4,PPFIA2,PPIP5K1,PPM1K,PPM1L,PPP1CA,PPP1CC,PPP1R11,PPP1R12B,PPP2CA,PPP2R2B,PPP2R3A,PPP2R5B,PPP2R5C,PPP2R5E,PPP3CB,PPP3R1,PTPA,PTPN1,PTPN13,PTPN2,PTPN23,PTPRJ,SACM1L,SIRPA,SSH1,STYXL1,TNS3,TPTE
Melanocytes	D-myo-inositol (3,4,5,6)-tetrakisphosphate Biosynthesis	0.625	0.211	0.816	DOT1L,DUSP4,EPHX2,IGBP1,ILKAP,INPP5B,INPP5D,ITPK1,PLPPR4,PPFIA2,PPIP5K1,PPM1K,PPM1L,PPP1CA,PPP1CC,PPP1R11,PPP1R12B,PPP2CA,PPP2R2B,PPP2R3A,PPP2R5B,PPP2R5C,PPP2R5E,PPP3CB,PPP3R1,PTPA,PTPN1,PTPN13,PTPN2,PTPN23,PTPRJ,SACM1L,SIRPA,SSH1,STYXL1,TNS3,TPTE
Melanocytes	Lysine Degradation II	0.623	0.4	#NUM!	AASS,ALDH7A1
Melanocytes	Glutathione Redox Reactions II	0.623	0.4	#NUM!	GSR,PDIA3
Melanocytes	Folate Polyglutamylation	0.623	0.4	#NUM!	FPGS,MTHFD1L
Melanocytes	Acetate Conversion to Acetyl-CoA	0.623	0.4	#NUM!	ACSS1,ACSS3
Melanocytes	IL-13 Signaling Pathway	0.622	0.217	1.4	AKT2,AKT3,CD36,CTNNB1,FAM120A,FYN,IL17RC,IL33,IL4R,JAK1,JUN,MAPK14,MTOR,PIK3C2B,PIK3C3,PIK3CA,PIK3CD,PIK3R3,PIK3R4,ROCK1,ROCK2,STAT1,STAT3,STAT6,YES1
Melanocytes	Mismatch Repair in Eukaryotes	0.622	0.278	-0.447	LIG1,MSH3,PMS2,RFC3,RPA1
Melanocytes	Oxytocin In Spinal Neurons Signaling Pathway	0.616	0.25	0	CAMKK1,CTH,GNA11,GUCY1A2,PRKG1,PRKG2,SMARCC2,TRPV1
Melanocytes	Apelin Cardiac Fibroblast Signaling Pathway	0.597	0.261	0.816	AKT2,AKT3,PRKAA1,PRKAB2,PRKAG2,SPHK1
Melanocytes	Triacylglycerol Biosynthesis	0.583	0.231	0.632	AGPAT3,AGPAT5,DGAT1,ELOVL1,LCLAT1,LPCAT4,LPIN2,LPIN3,PLPP1,PLPPR4,SIRT1,SIRT2
Melanocytes	GPCR-Mediated Nutrient Sensing in Enteroendocrine Cells	0.57	0.214	1	CACNA1B,CACNA1C,CACNA1D,CACNA2D3,GNA11,GNA14,GNAI1,GNAI2,GNAS,GNG12,GNG2,ITPR3,PDIA3,PLCB1,PLCE1,PLCG1,PLCG2,PLCL2,PRKAG2,PRKAR2A,PRKCB,PRKCH,PRKCI,PRKCZ,RAPGEF4
Melanocytes	Kinetochore Metaphase Signaling Pathway	0.569	0.215	-0.853	ANAPC1,ANAPC10,ANAPC5,ARPP19,CDC16,CDC23,CDC27,CENPC,CENPQ,KNTC1,MAD1L1,MASTL,PMF1/PMF1-BGLAP,PPP1CA,PPP1CC,PPP1R11,PPP2R5B,PPP2R5C,PPP2R5E,SMC3,STAG1,STAG2,ZW10
Melanocytes	Inhibition of Matrix Metalloproteases	0.559	0.237	1.414	ADAM10,ADAM12,ADAM17,MMP14,MMP16,MMP17,SDC2,TIMP2,TIMP3
Melanocytes	Oleate Biosynthesis II (Animals)	0.544	0.3	#NUM!	ALDH6A1,CYB5A,SCD
Melanocytes	GDP-glucose Biosynthesis	0.544	0.3	#NUM!	HK1,PGM2L1,PGM3
Melanocytes	Role of RIG1-like Receptors in Antiviral Innate Immunity	0.514	0.227	-0.378	CASP8,CREBBP,EP300,IFIH1,MAVS,NFKB1,NFKBIA,RIPK1,TANK,TBK1
Melanocytes	Immunogenic Cell Death Signaling Pathway	0.513	0.214	0.471	ATF4,BAX,BECN1,CASP8,DAPK1,EIF2AK3,HMGB1,HSP90AA1,HSP90AB1,HSPA4,IFNAR2,IFNGR2,NFKB1,PANX1,PDIA3,RIPK1,RIPK3,ROCK1
Melanocytes	GADD45 Signaling	0.511	0.22	-0.277	ACVR1,ACVR1B,ACVR2A,BRCA1,GADD45A,MAP2K4,MAPK10,MAPK14,MAPK9,NFKB1,POU2F1,SMAD2,TGFBR1
Melanocytes	STAT3 Pathway	0.507	0.207	0.962	BMPR1A,BMPR2,EGFR,GHR,HRAS,IGF1R,IL17RC,IL4R,KRAS,MAP2K1,MAP2K2,MAP2K4,MAP3K11,MAP3K20,MAPK10,MAPK14,MAPK9,MRAS,NRAS,PTPN2,RALB,RAP1A,RAP2B,SOCS6,STAT3,TGFBR1,TGFBR3,VEGFA
Melanocytes	Arginine Biosynthesis IV	0.502	0.333	#NUM!	GLUD1,OAT
Melanocytes	Acetyl-CoA Biosynthesis I (Pyruvate Dehydrogenase Complex)	0.502	0.333	#NUM!	DLAT,PDHA1
Melanocytes	Cysteine Biosynthesis III (mammalia)	0.489	0.24	-0.816	AHCYL1,CTH,EEF1AKMT2,EHMT1,MAT2A,PRMT1
Melanocytes	IL-33 Signaling Pathway	0.488	0.203	1	AKT2,AKT3,ATF2,ATF4,CASP4,CASP8,CREB3L2,CREB5,CREBBP,ELP1,IL33,IRAK4,JUN,MAP2K1,MAP2K2,MAP2K4,MAPK10,MAPK14,MAPK9,MAPKAPK2,MTOR,NFATC1,NFKB1,NFKBIA,PIK3C2B,PIK3C3,PIK3CA,PIK3CD,PIK3R3,PIK3R4,PLCG2,PRKAG2,PRKAR2A,RPS6KB1,STAT3,TBK1
Melanocytes	Dolichol and Dolichyl Phosphate Biosynthesis	0.469	0.5	#NUM!	DHDDS
Melanocytes	Epoxysqualene Biosynthesis	0.469	0.5	#NUM!	FDFT1
Melanocytes	All-trans-decaprenyl Diphosphate Biosynthesis	0.469	0.5	#NUM!	PDSS2
Melanocytes	S-methyl-5'-thioadenosine Degradation II	0.469	0.5	#NUM!	MTAP
Melanocytes	Choline Degradation I	0.469	0.5	#NUM!	ALDH7A1
Melanocytes	S-methyl-5-thio-α-D-ribose 1-phosphate Degradation	0.469	0.5	#NUM!	MRI1
Melanocytes	GDP-L-fucose Biosynthesis II (from L-fucose)	0.469	0.5	#NUM!	FPGT
Melanocytes	Spermidine Biosynthesis I	0.469	0.5	#NUM!	AMD1
Melanocytes	Sulfate Activation for Sulfonation	0.469	0.5	#NUM!	PAPSS1
Melanocytes	Glycerol-3-phosphate Shuttle	0.469	0.5	#NUM!	GPD2
Melanocytes	Cysteine Biosynthesis/Homocysteine Degradation	0.469	0.5	#NUM!	CTH
Melanocytes	GDP-L-fucose Biosynthesis I (from GDP-D-mannose)	0.469	0.5	#NUM!	GMDS
Melanocytes	Formaldehyde Oxidation II (Glutathione-dependent)	0.469	0.5	#NUM!	ADH5
Melanocytes	Glutamate Biosynthesis II	0.469	0.5	#NUM!	GLUD1
Melanocytes	Glutamate Degradation X	0.469	0.5	#NUM!	GLUD1
Melanocytes	Assembly of RNA Polymerase I Complex	0.466	0.273	#NUM!	POLR2F,TAF1B,UBTF
Melanocytes	Glucose and Glucose-1-phosphate Degradation	0.466	0.273	#NUM!	HK1,PGM2L1,PGM3
Melanocytes	Glycogen Degradation II	0.466	0.273	#NUM!	MTAP,PGM2L1,PGM3
Melanocytes	Purine Nucleotides De Novo Biosynthesis II	0.466	0.273	#NUM!	ADSL,GART,IMPDH2
Melanocytes	Role of MAPK Signaling in Inhibiting the Pathogenesis of Influenza	0.457	0.211	0.775	ABHD3,ATF2,BAX,BRAF,JUN,MAP2K1,MAP2K2,MAP2K4,MAP3K5,MAPK10,MAPK14,MAPK9,NFKB1,NFKBIA,PLA2R1,PNPLA2
Melanocytes	Fatty Acid α-oxidation	0.452	0.25	-1	ALDH1A2,ALDH3A2,ALDH7A1,ALDH9A1
Melanocytes	Valine Degradation I	0.446	0.238	0.447	ABAT,ALDH6A1,BCAT2,EHHADH,HIBADH
Melanocytes	Role of IL-17F in Allergic Inflammatory Airway Diseases	0.445	0.217	-1.414	ATF2,ATF4,CREB3L2,CREB5,CREBBP,IL17RC,MAP2K1,MAP2K2,NFKB1,RPS6KA5
Melanocytes	nNOS Signaling in Skeletal Muscle Cells	0.445	0.217	#NUM!	CACNA1B,CACNA1C,CACNA1D,CACNA2D3,CALM1 (includes others),CAPN3,DAG1,ITPR3,RYR3,SNTB1
Melanocytes	Mechanisms of Viral Exit from Host Cells	0.444	0.22	#NUM!	ACTB,CHMP4B,PDCD6IP,PRKCB,PRKCH,PRKCI,PRKCZ,VPS4A,XPO1
Melanocytes	Cardiomyocyte Differentiation via BMP Receptors	0.442	0.231	#NUM!	ACVR1,ACVR2A,ATF2,BMP7,BMPR1A,BMPR2
Melanocytes	Estrogen-mediated S-phase Entry	0.442	0.231	0.447	E2F3,E2F4,ESR1,RB1,RBL1,TFDP1
Melanocytes	Sonic Hedgehog Signaling	0.442	0.226	1.89	DYRK1A,GLI3,PRKAG2,PRKAR2A,PTCH1,PTCH2,SMO
Melanocytes	VDR/RXR Activation	0.432	0.208	0.302	CCNC,EP300,GADD45A,GTF2B,MXD1,NCOA1,NCOA2,NCOR2,PRKCB,PRKCH,PRKCI,PRKCZ,PSMC5,RXRB,RXRG,SP1
Melanocytes	Role of JAK family kinases in IL-6-type Cytokine Signaling	0.432	0.208	1	ADAM10,ADAM17,HSP90AA1,HSP90AB1,JAK1,MAP2K4,MAPK10,MAPK14,MAPK9,OSMR,PIAS1,STAT1,STAT3,STAT5A,STAT5B,VEGFA
Melanocytes	Phosphatidylcholine Biosynthesis I	0.41	0.286	#NUM!	CEPT1,CHKA
Melanocytes	Glycoaminoglycan-protein Linkage Region Biosynthesis	0.41	0.286	#NUM!	B3GAT3,XYLT1
Melanocytes	UDP-N-acetyl-D-galactosamine Biosynthesis II	0.4	0.25	#NUM!	GPI,HK1,PGM3
Melanocytes	p38 MAPK Signaling	0.396	0.2	-0.229	ATF2,ATF4,CREB3L2,CREB5,CREBBP,FAS,HMGN1,IL1RAPL1,IL33,IRAK4,MAP2K4,MAP3K5,MAPK14,MAPKAPK2,MAPT,MKNK1,RPS6KA5,RPS6KB1,RPS6KB2,STAT1,TAB1,TAB2,TGFBR1,TRADD
Melanocytes	Superpathway of Methionine Degradation	0.374	0.211	-0.707	AHCYL1,CTH,EEF1AKMT2,EHMT1,MAT2A,MTR,PCCA,PRMT1
Melanocytes	Phospholipases	0.371	0.203	0	ABHD3,LIPC,LPL,PDIA3,PLA2G15,PLA2R1,PLCB1,PLCE1,PLCG1,PLCG2,PLCL2,PLD3,PNPLA2
Melanocytes	Glutamate Receptor Signaling	0.371	0.203	#NUM!	CALM1 (includes others),GNB1,GNB1L,GNG12,GNG2,GRID1,GRIK2,GRIP1,GRM5,HOMER2,HOMER3,SLC17A8,SLC1A7
Melanocytes	Endocannabinoid Neuronal Synapse Pathway	0.365	0.196	0	CACNA1B,CACNA1C,CACNA1D,CACNA2D3,CHP1,GNA11,GNA14,GNAI1,GNAI2,GNB1,GNB1L,GNG12,GNG2,GRM5,ITPR3,MAPK10,MAPK14,MAPK9,PDIA3,PLCB1,PLCE1,PLCG1,PLCG2,PLCL2,PPP3CB,PPP3R1,PRKAG2,PRKAR2A,TRPV1
Melanocytes	Superpathway of Cholesterol Biosynthesis	0.363	0.214	0	CYP51A1,FDFT1,FDPS,HMGCR,IDI1,LSS
Melanocytes	Methionine Degradation I (to Homocysteine)	0.358	0.217	-0.447	AHCYL1,EEF1AKMT2,EHMT1,MAT2A,PRMT1
Melanocytes	Th2 Pathway	0.352	0.195	1.279	ACVR1,ACVR1B,ACVR2A,BHLHE41,BMPR2,CHD4,HLA-A,IL33,IL4R,JAG1,JAK1,JUN,MAF,NFKB1,NOTCH2,PIK3C2B,PIK3C3,PIK3CA,PIK3CD,PIK3R3,PIK3R4,STAT5A,STAT5B,STAT6,TGFBR1,TGFBR3
Melanocytes	Role Of Osteoblasts In Rheumatoid Arthritis Signaling Pathway	0.35	0.193	0.156	ACVR1,ACVR2A,AKT2,AKT3,BMP7,BMPR1A,BMPR2,COL1A1,CSNK1D,CSNK1E,CSNK1G3,CTNNB1,CTSB,CTSZ,DKK2,DVL1,EDA,FZD3,IGF1R,IL33,JAK1,MMP14,MMP16,MMP17,PIK3C2B,PIK3C3,PIK3CA,PIK3CD,PIK3R3,PIK3R4,SMO,SMURF1,STAT1,STAT2,STAT3,STAT5A,STAT5B,STAT6,TCF3,TCF4,TCF7L1,TNFSF12,VEGFA,WNT5B
Melanocytes	Cholesterol Biosynthesis I	0.344	0.231	#NUM!	CYP51A1,FDFT1,LSS
Melanocytes	Cholesterol Biosynthesis II (via 24,25-dihydrolanosterol)	0.344	0.231	#NUM!	CYP51A1,FDFT1,LSS
Melanocytes	Cholesterol Biosynthesis III (via Desmosterol)	0.344	0.231	#NUM!	CYP51A1,FDFT1,LSS
Melanocytes	Histidine Degradation III	0.337	0.25	#NUM!	MTHFD1L,MTHFD2L
Melanocytes	Superoxide Radicals Degradation	0.337	0.25	#NUM!	CAT,TYRP1
Melanocytes	L-carnitine Biosynthesis	0.333	0.333	#NUM!	ALDH9A1
Melanocytes	Uracil Degradation II (Reductive)	0.333	0.333	#NUM!	DPYD
Melanocytes	Serine Biosynthesis	0.333	0.333	#NUM!	UBAC2
Melanocytes	5-aminoimidazole Ribonucleotide Biosynthesis I	0.333	0.333	#NUM!	GART
Melanocytes	Thyronamine and Iodothyronamine Metabolism	0.333	0.333	#NUM!	DIO2
Melanocytes	Palmitate Biosynthesis I (Animals)	0.333	0.333	#NUM!	CBR4
Melanocytes	D-glucuronate Degradation I	0.333	0.333	#NUM!	CRYL1
Melanocytes	Methionine Salvage II (Mammalian)	0.333	0.333	#NUM!	MTR
Melanocytes	Inosine-5'-phosphate Biosynthesis II	0.333	0.333	#NUM!	ADSL
Melanocytes	Uridine-5'-phosphate Biosynthesis	0.333	0.333	#NUM!	DHODH
Melanocytes	Hypusine Biosynthesis	0.333	0.333	#NUM!	DHPS
Melanocytes	Thymine Degradation	0.333	0.333	#NUM!	DPYD
Melanocytes	Biotin-carboxyl Carrier Protein Assembly	0.333	0.333	#NUM!	HLCS
Melanocytes	Thyroid Hormone Metabolism I (via Deiodination)	0.333	0.333	#NUM!	DIO2
Melanocytes	1D-myo-inositol Hexakisphosphate Biosynthesis V (from Ins(1,3,4)P3)	0.333	0.333	#NUM!	ITPK1
Melanocytes	S-adenosyl-L-methionine Biosynthesis	0.333	0.333	#NUM!	MAT2A
Melanocytes	4-aminobutyrate Degradation I	0.333	0.333	#NUM!	ABAT
Melanocytes	Fatty Acid β-oxidation III (Unsaturated, Odd Number)	0.333	0.333	#NUM!	EHHADH
Melanocytes	N-acetylglucosamine Degradation I	0.333	0.333	#NUM!	AMDHD2
Melanocytes	MYC Mediated Apoptosis Signaling	0.329	0.2	0	BAX,BBC3,CASP8,CREBBP,FAS,MDM2,NFKB1,PRKAG2,PRKAR2A,TRADD
Melanocytes	tRNA Splicing	0.322	0.2	1	APEX1,PDE10A,PDE11A,PDE3B,PDE6D,PDE7A,PDE7B,TDP2,TRPT1
Melanocytes	Glutathione Redox Reactions I	0.32	0.208	1.342	CLIC2,GPX4,GSR,GSTP1,MGST2
Melanocytes	Glycolysis I	0.32	0.208	-2.236	ENO2,GPI,PFKM,PFKP,PKM
Melanocytes	Antioxidant Action of Vitamin C	0.312	0.193	0.243	ABHD3,MAP2K4,MAPK10,MAPK14,MAPK9,NFKB1,NFKBIA,PDIA3,PLA2R1,PLCB1,PLCE1,PLCG1,PLCG2,PLCL2,PLD3,PNPLA2,SLC23A2,SLC2A8,STAT5A,STAT5B,TXNRD2
Melanocytes	γ-linolenate Biosynthesis II (Animals)	0.309	0.211	2	ACSBG1,CYB5A,CYB5R3,SLC27A3
Melanocytes	Tryptophan Degradation X (Mammalian, via Tryptamine)	0.309	0.211	-1	ALDH1A2,ALDH3A2,ALDH7A1,ALDH9A1
Melanocytes	PD-1, PD-L1 cancer immunotherapy pathway	0.307	0.192	-2.065	AKT2,AKT3,CSNK2B,FBXO38,HLA-A,HLA-E,IFNGR2,JAK1,LATS1,PDCD4,PIK3C2B,PIK3C3,PIK3CA,PIK3CD,PIK3R3,PIK3R4,PLCG1,STAT5A,STAT5B,YAP1
Melanocytes	DNA Double-Strand Break Repair by Non-Homologous End Joining	0.297	0.214	#NUM!	DCLRE1C,XRCC1,XRCC4
Melanocytes	Stearate Biosynthesis I (Animals)	0.297	0.194	1.633	ACSBG1,CBR1,ELOVL1,LPCAT4,PTGR1,PTGR2,SIRT1,SIRT2,SLC27A3,SRD5A3,TECR,THEM4
Melanocytes	Noradrenaline and Adrenaline Degradation	0.297	0.2	-0.816	ADH5,ADHFE1,ALDH1A2,ALDH3A2,ALDH7A1,ALDH9A1
Melanocytes	DNA damage-induced 14-3-3σ Signaling	0.297	0.196	0.333	AKT2,AKT3,BRCA1,CASP4,CASP8,COP1,MDM2,RAD17,RAD9A
Melanocytes	CDP-diacylglycerol Biosynthesis I	0.286	0.2	-0.447	AGPAT3,AGPAT5,CDS2,LCLAT1,LPCAT4
Melanocytes	Heme Biosynthesis II	0.279	0.222	#NUM!	CPOX,PPOX
Melanocytes	Dopamine Receptor Signaling	0.278	0.19	#NUM!	NCS1,PPM1L,PPP1CA,PPP1CC,PPP1R11,PPP2CA,PPP2R2B,PPP2R2D,PPP2R3A,PPP2R5B,PPP2R5C,PPP2R5E,PRKAG2,PRKAR2A,PTPA
Melanocytes	Role of WNT/GSK-3β Signaling in the Pathogenesis of Influenza	0.272	0.189	-0.816	CSNK1D,CSNK1E,CSNK1G3,CTNNB1,DVL1,DVL3,FZD3,NCOA1,NCOA2,SMO,TCF3,TCF4,TCF7L1,WNT5B
Melanocytes	GPCR-Mediated Integration of Enteroendocrine Signaling Exemplified by an L Cell	0.272	0.189	0	GNA11,GNA14,GNAI1,GNAI2,GNAS,ITPR3,PDIA3,PLCB1,PLCE1,PLCG1,PLCG2,PLCL2,PRKAG2,PRKAR2A
Melanocytes	Notch Signaling	0.253	0.189	#NUM!	ADAM17,DTX3,DTX4,JAG1,MAML1,MAML3,NOTCH2
Melanocytes	Pentose Phosphate Pathway (Oxidative Branch)	0.248	0.25	#NUM!	PGLS
Melanocytes	Heme Degradation	0.248	0.25	#NUM!	HMOX2
Melanocytes	Spermine and Spermidine Degradation I	0.248	0.25	#NUM!	SAT1
Melanocytes	Phenylethylamine Degradation I	0.248	0.25	#NUM!	ALDH3A2
Melanocytes	Methylmalonyl Pathway	0.248	0.25	#NUM!	PCCA
Melanocytes	Arginine Degradation I (Arginase Pathway)	0.248	0.25	#NUM!	OAT
Melanocytes	Oxidized GTP and dGTP Detoxification	0.248	0.25	#NUM!	DDX6
Melanocytes	NAD Biosynthesis III	0.248	0.25	#NUM!	NAMPT
Melanocytes	Prostanoid Biosynthesis	0.232	0.2	#NUM!	PTGDS,PTGES2
Melanocytes	Calcium Transport I	0.232	0.2	#NUM!	ANXA5,ATP2C1
Melanocytes	NAD Phosphorylation and Dephosphorylation	0.232	0.2	#NUM!	NADK,NNT
Melanocytes	NAD Biosynthesis from 2-amino-3-carboxymuconate Semialdehyde	0.189	0.2	#NUM!	NADSYN1
Melanocytes	Proline Biosynthesis II (from Arginine)	0.189	0.2	#NUM!	OAT
Melanocytes	Pyruvate Fermentation to Lactate	0.189	0.2	#NUM!	LDHB
Melanocytes	Superpathway of Serine and Glycine Biosynthesis I	0.189	0.2	#NUM!	UBAC2
Melanocytes	Serotonin and Melatonin Biosynthesis	0.189	0.2	#NUM!	TPH1
Melanocytes	CMP-N-acetylneuraminate Biosynthesis I (Eukaryotes)	0.189	0.2	#NUM!	NAGK
Melanocytes	NAD Salvage Pathway III	0.189	0.2	#NUM!	NMRK1
Melanocytes	Lysine Degradation V	0.189	0.2	#NUM!	ALDH7A1
Melanocytes	2-oxobutanoate Degradation I	0.189	0.2	#NUM!	PCCA
Melanocytes	Rapoport-Luebering Glycolytic Shunt	0.189	0.2	#NUM!	TIGAR
Melanocytes	Galactose Degradation I (Leloir Pathway)	0.189	0.2	#NUM!	GALM
Melanocytes	Tyrosine Degradation I	0.189	0.2	#NUM!	FAH
Melanocytes	Glutamate Degradation III (via 4-aminobutyrate)	0.189	0.2	#NUM!	ABAT
Melanocytes	Dilated Cardiomyopathy Signaling Pathway	0	0.16	-0.243	ACTB,AKT2,AKT3,BAX,CACNA1B,CACNA1C,CACNA1D,CACNA2D3,CAMK1D,CAMK2A,DAG1,GNAS,ITPR3,KDM1A,KDM5A,LAMA4,LMNA,MAPK14,MTOR,MYO10,MYO18A,PRKAG2,PRKAR2A,TPM1
Melanocytes	Neurovascular Coupling Signaling Pathway	0	0.151	0.354	ABHD3,APP,CACNA1B,CACNA1C,CACNA1D,CACNA2D3,CALM1 (includes others),CTH,ENTPD1,ENTPD5,ENTPD6,GABRB3,GRM5,GUCY1A2,ITPR3,KCNN2,MAPT,MPRIP,PLA2R1,PLCB1,PNPLA2,PPP1R12B,PRKAG2,PRKAR2A,PRKG1,PRKG2,PTGR2,ROCK1,ROCK2,RYR3,SLC16A1,SMARCC2,STIM1
Melanocytes	Pyroptosis Signaling Pathway	0	0.178	1.5	BAX,CASP4,CASP8,DHX9,GSDMD,HMGB1,KCNQ1OT1,MAPK14,NAIP,NFKB1,NLRP1,NOL3,PANX1,PRKAG2,PRKAR2A,TXNIP
Melanocytes	SNARE Signaling Pathway	0	0.144	-0.688	CACNA1B,CALM1 (includes others),CAMK2A,DNAJC5,GOSR1,MYO10,MYO18A,NAPB,NAPG,PRKAG2,PRKAR2A,RAB1A,RAB22A,RAB6A,STX16,STXBP1,STXBP4,SYT17,YKT6
Melanocytes	CDX Gastrointestinal Cancer Signaling Pathway	0	0.159	-0.539	AKT2,AKT3,AXIN2,BMI1,BMP7,BRAF,CTNNB1,EDA,EGFR,FZD3,IL33,JAK1,JUN,KLF5,MAP2K1,MAP2K2,MAPK14,NFKB1,PIK3C2B,PIK3C3,PIK3CA,PIK3CD,PIK3R3,PIK3R4,SMO,STAT3,TCF3,TCF4,TCF7L1,TNFSF12,WNT5B
Melanocytes	Macrophage Classical Activation Signaling Pathway	0	0.144	0.853	ACO2,CIITA,DLAT,EDA,IFNAR2,IFNGR2,IL33,IRAK4,JAK1,JARID2,MAF,NDUFS1,NFKB1,NFKBIA,PDHA1,PKM,RBBP7,SDHB,SDHD,STAT1,STAT2,STAT3,STAT6,STK38,TNFSF12,UQCRC2
Melanocytes	Multiple Sclerosis Signaling Pathway	0	0.148	2.335	BAX,BRAF,CAPN1,CAPN10,CAPN2,CAPN3,CAPN7,CASP8,CTNNA3,EDA,FAS,HLA-A,HLA-E,IFNGR2,IL17RC,IL33,IRF4,JARID2,MAPK14,MBP,NFKB1,NLRP1,PARP11,PARP2,PARP8,RBBP7,RNF213,STAT1,STK38,TNFSF12,TNKS2
Melanocytes	Pathogen Induced Cytokine Storm Signaling Pathway	0	0.138	0.438	BHLHE40,CASP8,CCL28,CDH1,CIITA,COL12A1,COL15A1,COL16A1,COL1A1,COL1A2,COL21A1,COL23A1,COL3A1,COL4A1,COL4A2,COL5A1,COL6A2,COL6A3,COL7A1,EDA,GSDMD,HMGCR,IFIH1,IFNAR2,IFNGR2,IL1RAPL1,IL33,JAK1,JUN,LYST,MAPK10,MAPK14,MAPK9,NFKB1,NLRC5,RIPK1,RIPK3,RYR3,SLC2A8,STAT1,STAT3,STAT5A,STAT5B,TBK1,TNFSF12,TRADD,VEGFA
Melanocytes	S100 Family Signaling Pathway	0	0.139	0.392	ABCB1,ABCC1,ADAM10,ADGRA2,ADGRB3,ADGRD1,ADGRF5,ADGRG1,ADGRL1,AKT2,AKT3,APP,ARNT,ATF2,ATF4,ATP5F1A,ATP5F1B,BRAF,BSG,CACNA1B,CACNA1C,CACNA1D,CACNA2D3,CALCRL,CALM1 (includes others),CAMK2A,CD36,CDH1,CELSR1,CREB3L2,CREB5,CREBBP,CTNNB1,EGFR,ESR1,EZR,FZD3,GNA11,GPR107,GPR143,GPR153,GPR173,GPR180,GPR89A/GPR89B,GRM5,HRH2,IRAK4,ITPR3,JAK1,JUN,LGR4,LPAR6,LTB4R,MAP2K1,MAP2K2,MAP2K4,MAPK10,MAPK14,MAPK9,MC1R,…
Melanocytes	Chaperone Mediated Autophagy Signaling Pathway	0	0.159	1.324	APP,ARHGAP8/PRR5-ARHGAP8,ATP6V0A1,ATP6V0A2,ATP6V1B2,ATP6V1C1,ATP6V1D,BBC3,CHP1,CREBBP,EEF1A1,EIF2AK3,EIF4A1,EP300,EPS8,GPX4,HDAC6,HMGB1,HSP90AA1,HSP90AB1,HSPA4,HTT,IDH1,IGF1R,IL17RC,KAT2B,LAMP2,LRRK2,MAP2K4,MAPK14,MAPKAP1,MAPT,MARCHF5,MDM2,MLST8,MMP14,MMP16,MMP17,MST1,MTOR,MTRNR2L12,NCOR2,NFE2L2,NFKB1,NFKBIA,PDPK1,PIK3C2B,PIK3C3,PIK3CA,PIK3CD,PIK3R3,PIK3R4,PPP3CB,PPP3R1,PRKAA1,PRKAB2,PRKAG2,PSMA1…
Melanocytes	NOD1/2 Signaling Pathway	0	0.153	1.961	ARHGEF7,EDA,ELP1,HSP90AA1,HSP90AB1,HSPA4,IFNAR2,IL33,JUN,MAP2K1,MAP2K2,MAP2K4,MAPK10,MAPK14,MAPK9,MAPKAPK2,MAVS,NFKB1,NFKBIA,RBCK1,RNF31,SUGT1,TAB2,TAB3,TBK1,TNFSF12,XIAP
Melanocytes	LPS/IL-1 Mediated Inhibition of RXR Function	0	0.149	-1	ABCA1,ABCB1,ABCC4,ACOX3,ACSBG1,ALDH16A1,ALDH1A2,ALDH3A2,ALDH6A1,ALDH7A1,ALDH9A1,CAT,CPT1B,CYP2R1,CYP2U1,ECSIT,FMO4,GSTP1,IL1RAPL1,IL33,JUN,LIPC,MAP2K4,MAP3K1,MAPK9,MGST2,NCOA1,NR1H2,PPARGC1B,RARA,SLC27A3,SREBF1,XPO1
Melanocytes	Hepatic Cholestasis	0	0.162	#NUM!	ABCB1,ABCC1,ATP8B1,CYP27A1,CYP7B1,EDA,ELP1,ESR1,IL1RAPL1,IL33,IRAK4,JUN,MAP2K4,MAPK10,MAPK9,NFKB1,NFKBIA,NR1H2,PRKAG2,PRKAR2A,PRKCB,PRKCH,PRKCI,PRKCZ,RARA,SLC4A2,SLCO3A1,SREBF1,TJP2,TNFSF12
Melanocytes	LXR/RXR Activation	0	0.154	-0.302	ABCA1,CD36,CYP51A1,FDFT1,HMGCR,IL1RAPL1,IL33,ITIH4,LPL,MSR1,NCOR2,NFKB1,NR1H2,PON3,RXRB,RXRG,SCD,SERPINF1,SREBF1
Melanocytes	Hepatic Fibrosis / Hepatic Stellate Cell Activation	0	0.174	#NUM!	BAX,COL12A1,COL15A1,COL16A1,COL1A1,COL1A2,COL21A1,COL23A1,COL3A1,COL4A1,COL4A2,COL5A1,COL6A2,COL6A3,COL7A1,ECE1,EGFR,FAS,FN1,IFNAR2,IFNGR2,IGF1R,IL1RAPL1,IL4R,LEPR,MYO10,MYO18A,NFKB1,SMAD2,STAT1,TGFBR1,TIMP2,VEGFA
Melanocytes	FXR/RXR Activation	0	0.128	#NUM!	AKT2,AKT3,CREBBP,CYP27A1,IL33,ITIH4,LIPC,LPL,MAP2K4,MAPK10,MAPK9,PON3,RARA,SERPINF1,SLC4A2,SREBF1
Melanocytes	PXR/RXR Activation	0	0.143	-1	ABCB1,AKT2,AKT3,ALDH3A2,NCOA1,NR3C1,PRKAG2,PRKAR2A,SCD
Melanocytes	IL-12 Signaling and Production in Macrophages	0	0.175	0.316	AKT2,AKT3,CALM1 (includes others),COL1A1,COL1A2,COL3A1,ELP1,EP300,HDAC3,IFIH1,JUN,MAF,MAP2K1,MAP2K2,MAPK14,MST1,MTOR,NCOA1,NFAT5,NFATC1,NFATC3,NFKB1,PIK3C2B,PIK3C3,PIK3CA,PIK3CD,PIK3R3,PIK3R4,POU2F1,PRKAA1,PRKAB2,PRKAG2,PRKCB,PRKCH,PRKCI,PRKCZ,SIRT1,STAT1,STAT3,STAT6
Melanocytes	Role of Pattern Recognition Receptors in Recognition of Bacteria and Viruses	0	0.137	1.213	EDA,IFIH1,IL33,MAP2K4,MAPK10,MAPK9,MAVS,NFKB1,PIK3C2B,PIK3C3,PIK3CA,PIK3CD,PIK3R3,PIK3R4,PLCG2,PRKCB,PRKCH,PRKCI,PRKCZ,TNFSF12
Melanocytes	TREM1 Signaling	0	0.153	0.302	AKT2,AKT3,CIITA,ITGA5,NFKB1,NLRC5,PLCG1,PLCG2,STAT3,STAT5A,STAT5B
Melanocytes	MIF Regulation of Innate Immunity	0	0.136	0	JUN,MAP2K4,MAPK10,MAPK9,NFKB1,NFKBIA
Melanocytes	Role of NFAT in Regulation of the Immune Response	0	0.0912	0.156	AKT2,AKT3,ATF2,CALM1 (includes others),CHP1,CSNK1D,CSNK1E,CSNK1G3,ELP1,FYN,GNA11,GNA14,GNAI1,GNAI2,GNAS,GNB1,GNB1L,GNG12,GNG2,HLA-A,HRAS,ITPR3,JUN,KPNA2,KPNA5,KPNA6,KRAS,MAP2K1,MAP2K2,MRAS,NFAT5,NFATC1,NFATC3,NFKB1,NFKBIA,NRAS,PIK3C2B,PIK3C3,PIK3CA,PIK3CD,PIK3R3,PIK3R4,PLCB1,PLCG1,PLCG2,PPP3CB,PPP3R1,RALB,RAP1A,RAP2B,TNPO1,XPO1
Melanocytes	FcγRIIB Signaling in B Lymphocytes	0	0.0882	1.147	CACNA1B,CACNA1C,CACNA1D,CACNA2D3,HRAS,INPP5D,ITPR3,KRAS,MAP2K4,MAPK10,MAPK9,MRAS,NRAS,PDPK1,PIK3C2B,PIK3C3,PIK3CA,PIK3CD,PIK3R3,PIK3R4,PLCG2,RALB,RAP1A,RAP2B
Melanocytes	CCR5 Signaling in Macrophages	0	0.098	0.243	CACNA1B,CACNA1C,CACNA1D,CACNA2D3,CALM1 (includes others),FAS,GNA11,GNA14,GNAI1,GNAI2,GNAS,GNB1,GNB1L,GNG12,GNG2,ITPR3,JUN,MAP2K4,MAPK10,MAPK14,MAPK9,MRAS,PLCG1,PLCG2,PRKCB,PRKCH,PRKCI,PRKCZ,PTK2B
Melanocytes	Calcium-induced T Lymphocyte Apoptosis	0	0.0553	-0.277	CALM1 (includes others),CAPN2,CHP1,EP300,HLA-A,ITPR3,NR4A1,PLCG1,PPP3CB,PPP3R1,PRKCB,PRKCH,PRKCI,PRKCZ
Melanocytes	Cytotoxic T Lymphocyte-mediated Apoptosis of Target Cells	0	0.0179	#NUM!	CASP8,FAS,HLA-A,HLA-E
Melanocytes	IL-17 Signaling	0	0.184	2.263	AKT2,AKT3,ATF2,EDA,HRAS,HSP90AA1,HSP90AB1,IL17RC,IL33,JAK1,JUN,KRAS,MAP2K4,MAPK10,MAPK14,MAPK9,MRAS,NFKB1,NRAS,PIK3C2B,PIK3C3,PIK3CA,PIK3CD,PIK3R3,PIK3R4,RALB,RAP1A,RAP2B,SRSF1,TAB2,TNFSF12,TRAF5,VEGFA
Melanocytes	Airway Pathology in Chronic Obstructive Pulmonary Disease	0	0.0442	#NUM!	EDA,FGF13,IL33,PTGDS,TNFSF12
Melanocytes	CTLA4 Signaling in Cytotoxic T Lymphocytes	0	0.14	-1.697	AHR,AKT2,AKT3,AP1G2,AP1M1,AP1S2,AP2A1,AP2B1,ARF1,CD8B,CLTA,CLTB,CLTC,FYN,HLA-A,HLA-E,HRAS,JUN,KRAS,MAP2K4,MAPK10,MAPK14,MAPK9,MRAS,NCK1,NFAT5,NFATC1,NFATC3,NFKB1,NRAS,PIK3C2B,PIK3C3,PIK3CA,PIK3CD,PIK3R3,PIK3R4,PLCG1,PLCG2,PLD3,PPM1L,PPP2CA,PPP2R2B,PPP2R2D,PPP2R3A,PPP2R5B,PPP2R5C,PPP2R5E,PTPA,RALB,RAP1A,RAP2B,YES1
Melanocytes	Airway Inflammation in Asthma	0	0.0606	#NUM!	IFNGR2,IL33
Melanocytes	T Helper Cell Differentiation	0	0.0262	#NUM!	HLA-A,IFNGR2,IL4R,STAT1,STAT3,STAT6,TGFBR1
Melanocytes	CD28 Signaling in T Helper Cells	0	0.116	-0.522	ACTR2,ACTR3,AKT2,AKT3,ARPC1A,ARPC1B,ARPC4,CALM1 (includes others),CDC42,CHP1,ELP1,FYN,HLA-A,ITPR3,JUN,MAP2K1,MAP2K2,MAP2K4,MAP3K1,MAPK10,MAPK9,NFAT5,NFATC1,NFATC3,NFKB1,NFKBIA,PDPK1,PIK3C2B,PIK3C3,PIK3CA,PIK3CD,PIK3R3,PIK3R4,PLCG1,PPP3CB,PPP3R1
Melanocytes	IL-15 Signaling	0	0.113	1.461	AKT2,AKT3,GNB1L,HRAS,JAK1,KRAS,MAP2K1,MAP2K2,MAPK14,MLST8,MRAS,MTOR,NFKB1,NRAS,PIK3C2B,PIK3C3,PIK3CA,PIK3CD,PIK3R3,PIK3R4,RALB,RAP1A,RAP2B,RPS6KB1,RPS6KB2,RPTOR,STAT3,STAT5A,STAT5B,STAT6
Melanocytes	Role of Cytokines in Mediating Communication between Immune Cells	0	0.0192	#NUM!	IL33
Melanocytes	Dendritic Cell Maturation	0	0.0987	1.48	AKT2,AKT3,ATF2,ATF4,COL1A1,COL1A2,COL3A1,CREB3L2,CREB5,CREBBP,ELP1,FSCN1,HLA-A,HLA-E,IL33,LEPR,LTBR,MAP2K4,MAPK10,MAPK14,MAPK9,NFKB1,NFKBIA,PDIA3,PIK3C2B,PIK3C3,PIK3CA,PIK3CD,PIK3R3,PIK3R4,PLCB1,PLCE1,PLCG1,PLCG2,PLCL2,STAT1,STAT2,TAB1
Melanocytes	Cellular Effects of Sildenafil (Viagra)	0	0.182	#NUM!	ACTB,CACNA1B,CACNA1C,CACNA1D,CACNA2D3,CALM1 (includes others),GNAS,GUCY1A2,ITPR3,KCNN2,MPRIP,MYO10,MYO18A,PABPC4,PDE3B,PDIA3,PLCB1,PLCE1,PLCG1,PLCG2,PLCL2,PPP1R12B,PRKAG2,PRKAR2A,PRKG1,PRKG2
Melanocytes	ICOS-ICOSL Signaling in T Helper Cells	0	0.0764	1.091	AKT2,AKT3,CALM1 (includes others),CAMK2A,CHP1,HLA-A,INPP5D,ITPR3,NFAT5,NFATC1,NFATC3,NFKB1,NFKBIA,PDPK1,PIK3C2B,PIK3C3,PIK3CA,PIK3CD,PIK3R3,PIK3R4,PLCG1,PPP3CB,PPP3R1
Melanocytes	Lipid Antigen Presentation by CD1	0	0.0142	#NUM!	AP2A1,AP2B1,PDIA3
Melanocytes	Maturity Onset Diabetes of Young (MODY) Signaling	0	0.143	#NUM!	APOL2,APOO,APPL1,CACNA1B,CACNA1C,CACNA1D,CACNA2D3,CREBBP,EP300,NFKB1,OGDH
Melanocytes	CREB Signaling in Neurons	0	0.145	0.918	ADGRA2,ADGRB3,ADGRD1,ADGRF5,ADGRG1,ADGRL1,AKT2,AKT3,ATF2,ATF4,BMPR1A,BMPR2,CACNA1B,CACNA1C,CACNA1D,CACNA2D3,CALCRL,CALM1 (includes others),CAMK2A,CELSR1,CREB3L2,CREB5,CREBBP,EGFR,EP300,FZD3,GHR,GNA11,GNA14,GNAI1,GNAI2,GNAS,GNB1,GNB1L,GNG12,GNG2,GPR107,GPR143,GPR153,GPR173,GPR180,GPR89A/GPR89B,GRID1,GRIK2,GRM5,GTF2B,HRAS,HRH2,IGF1R,ITPR3,KRAS,LGR4,LPAR6,LTB4R,MAP2K1,MAP2K2,MC1R,MRAS,NRAS,PDIA3,PIK…
Melanocytes	Type I Diabetes Mellitus Signaling	0	0.0625	-0.5	CASP8,FAS,HLA-A,HLA-E,HSPD1,IFNGR2,JAK1,MAP2K4,MAP3K5,MAPK10,MAPK14,MAPK9,NFKB1,NFKBIA,PIAS1,RIPK1,SOCS6,STAT1,TRADD
Melanocytes	Basal Cell Carcinoma Signaling	0	0.186	-0.632	BMP7,CTNNB1,DVL1,DVL3,FZD3,GLI3,PTCH1,PTCH2,SMO,TCF3,TCF4,TCF7L1,WNT5B
Melanocytes	Primary Immunodeficiency Signaling	0	0.0392	#NUM!	CIITA,DCLRE1C
Melanocytes	Allograft Rejection Signaling	0	0.012	#NUM!	FAS,HLA-A,HLA-E
Melanocytes	Autoimmune Thyroid Disease Signaling	0	0.012	#NUM!	FAS,HLA-A,HLA-E
Melanocytes	Graft-versus-Host Disease Signaling	0	0.0165	#NUM!	FAS,HLA-A,HLA-E,IL33
Melanocytes	p70S6K Signaling	0	0.157	1.206	AKT2,AKT3,EGFR,GNAI1,GNAI2,HRAS,IL4R,IRS1,JAK1,KRAS,MAP2K1,MAP2K2,MAPT,MRAS,MTOR,NRAS,PDIA3,PDPK1,PIK3C2B,PIK3C3,PIK3CA,PIK3CD,PIK3R3,PIK3R4,PLCB1,PLCE1,PLCG1,PLCG2,PLCL2,PPM1L,PPP2CA,PPP2R2B,PPP2R2D,PPP2R3A,PPP2R5B,PPP2R5C,PPP2R5E,PRKCB,PRKCH,PRKCI,PRKCZ,PTPA,RALB,RAP1A,RAP2B,RPS6KB1,YWHAB,YWHAE,YWHAG,YWHAQ
Melanocytes	G Protein Signaling Mediated by Tubby	0	0.0639	0	ABL1,GNA11,GNA14,GNAI1,GNAI2,GNAS,GNB1,GNB1L,GNG12,GNG2,IFT122,MRAS,NAMPT,NCK1,PLCB1,PLCG1,PLCG2
Melanocytes	Communication between Innate and Adaptive Immune Cells	0	0.00862	#NUM!	CD8B,HLA-A,HLA-E,IL33
Melanocytes	Crosstalk between Dendritic Cells and Natural Killer Cells	0	0.0879	1.342	ACTB,CAMK2A,FAS,FSCN1,HLA-A,HLA-E,LTBR,NFKB1
Melanocytes	Systemic Lupus Erythematosus Signaling	0	0.0677	#NUM!	AKT2,AKT3,CBL,CREM,EFTUD2,HLA-A,HLA-E,HRAS,IL33,INPP5D,JUN,KRAS,LSM12,LSM14A,LSM7,MRAS,MTOR,NFAT5,NFATC1,NFATC3,NRAS,PIK3C2B,PIK3C3,PIK3CA,PIK3CD,PIK3R3,PIK3R4,PLCG1,PLCG2,PRPF19,PRPF3,PRPF39,PRPF4B,PRPF6,PRPF8,RALB,RAP1A,RAP2B,RNPC3,SNRNP40
Melanocytes	CDC42 Signaling	0	0.127	0	ACTR2,ACTR3,ARHGEF6,ARPC1A,ARPC1B,ARPC4,ATF2,BAIAP2,CDC42,CDC42EP5,CLIP1,EXOC2,EXOC3,EXOC4,EXOC5,EXOC7,FNBP1L,HLA-A,HLA-E,ITGA1,ITGA5,ITGA6,ITGA9,ITGAV,ITGB4,ITGB5,JUN,LIMK2,MAP2K4,MAP3K11,MAPK10,MAPK14,MAPK9,MPRIP,PAK2,PAK4,PARD3,PPP1R12B,PRKCI,PRKCZ,TNK2,WASL,WIPF1
Melanocytes	FAK Signaling	0	0.139	1.958	ACTR2,ACTR3,ACVR1,ACVR1B,ACVR2A,ADGRA2,ADGRB3,ADGRD1,ADGRF5,ADGRG1,ADGRL1,AKT2,AKT3,ARHGAP35,ARHGEF6,ARHGEF7,ARPC1A,ARPC1B,ARPC4,ASAP1,BMPR2,CALCRL,CAPN1,CAPN10,CAPN2,CAPN3,CAPN7,CDH1,CELSR1,COL1A1,COL1A2,COL3A1,CRKL,CTNNB1,ECM1,EFNA5,EFNB2,EGFR,ELF1,ELF2,ELF4,ELK3,FYN,FZD3,GHR,GIT1,GPR107,GPR143,GPR153,GPR173,GPR180,GPR89A/GPR89B,GRM5,HRAS,HRH2,IGF1R,IL17RC,IL33,IL4R,ITGA1,ITGA5,ITGA6,ITGA9,ITGA…
Melanocytes	Retinoic acid Mediated Apoptosis Signaling	0	0.175	0.707	CASP8,DAP3,PARP11,PARP2,PARP8,RARA,RARB,RXRB,RXRG,TNKS2
Melanocytes	Phospholipase C Signaling	0	0.0957	0.429	ARHGEF10,ARHGEF17,ARHGEF4,ARHGEF6,ARHGEF7,ATF2,ATF4,CALM1 (includes others),CDC42,CHP1,CREB3L2,CREB5,CREBBP,EP300,FNBP1,FYN,GNAS,GNB1,GNB1L,GNG12,GNG2,HDAC3,HDAC5,HDAC6,HRAS,ITGA1,ITGA5,ITGA6,ITGA9,ITGAV,ITGB4,ITGB5,ITPR3,KRAS,MAP2K1,MAP2K2,MARCKS,MPRIP,MRAS,NFAT5,NFATC1,NFATC3,NFKB1,NRAS,PLCB1,PLCE1,PLCG1,PLCG2,PLD3,PPP1R12B,PPP3CB,PPP3R1,PRKCB,PRKCH,PRKCI,PRKCZ,RALB,RAP1A,RAP2B,RHOQ,RHOT1,RND3
Melanocytes	Altered T Cell and B Cell Signaling in Rheumatoid Arthritis	0	0.00847	#NUM!	FAS,HLA-A,IL33,NFKB1
Melanocytes	Atherosclerosis Signaling	0	0.102	#NUM!	ABHD3,CD36,COL1A1,COL1A2,COL3A1,IL33,LPL,MSR1,NFKB1,PLA2R1,PNPLA2,TNFRSF14,TNFSF12
Melanocytes	Granzyme B Signaling	0	0.0625	#NUM!	CASP8
Melanocytes	B Cell Development	0	0.00452	#NUM!	HLA-A
Melanocytes	Breast Cancer Regulation by Stathmin1	0	0.147	1.866	ADGRA2,ADGRB3,ADGRD1,ADGRF5,ADGRG1,ADGRL1,ANKHD1/ANKHD1-EIF4EBP3,ARHGEF10,ARHGEF17,ARHGEF4,ARHGEF6,ARHGEF7,ATF2,ATF4,CALCRL,CAMK1D,CAMK2A,CDK6,CELSR1,CREB3L2,CREB5,CREBBP,E2F3,E2F4,FZD3,GNB1,GNB1L,GNG12,GNG2,GPR107,GPR143,GPR153,GPR173,GPR180,GPR89A/GPR89B,GRM5,HRAS,HRH2,JUN,KRAS,LGR4,LPAR6,LTB4R,MAP2K1,MAP2K2,MC1R,MRAS,MTOR,NFKB1,NRAS,PIK3C2B,PIK3C3,PIK3CA,PIK3CD,PIK3R3,PIK3R4,PLCB1,PPM1L,PPP1CA…
Melanocytes	Neuroprotective Role of THOP1 in Alzheimer's Disease	0	0.116	1.89	APP,ECE1,HLA-A,HLA-E,HTRA1,IDE,MAPT,PREP,PRKAG2,PRKAR2A,PRSS23,TPP1,YWHAE
Melanocytes	Regulation of IL-2 Expression in Activated and Anergic T Lymphocytes	0	0.115	0	CALM1 (includes others),CHP1,ELP1,FYN,HRAS,JUN,KRAS,MAP2K1,MAP2K2,MAP2K4,MAP3K1,MAPK10,MAPK9,MRAS,NFAT5,NFATC1,NFATC3,NFKB1,NFKBIA,NRAS,PABPC4,PLCG1,PLCG2,PPP3CB,PPP3R1,RALB,RAP1A,RAP2B,SMAD2,TGFBR1
Melanocytes	NUR77 Signaling in T Lymphocytes	0	0.0616	-0.258	CALM1 (includes others),CHP1,EP300,HLA-A,HLA-E,MAP2K1,MAP2K2,MAP3K2,NFATC1,NR4A1,PPP3CB,PPP3R1,PRKCB,PRKCH,PRKCI,PRKCZ,SIN3B
Melanocytes	PKCθ Signaling in T Lymphocytes	0	0.113	1.372	CACNA1B,CACNA1C,CACNA1D,CACNA2D3,CAMK2A,CHP1,FYN,HLA-A,HRAS,ITPR3,JUN,KRAS,MAP2K4,MAP3K1,MAP3K11,MAP3K13,MAP3K2,MAP3K5,MAP3K6,MRAS,NFAT5,NFATC1,NFATC3,NFKB1,NFKBIA,NRAS,PIK3C2B,PIK3C3,PIK3CA,PIK3CD,PIK3R3,PIK3R4,PLCG1,PLCG2,POU2F1,PPP3CB,PPP3R1,RALB,RAP1A,RAP2B
Melanocytes	Role of Lipids/Lipid Rafts in the Pathogenesis of Influenza	0	0.05	#NUM!	FDPS
Melanocytes	Role of Hypercytokinemia/hyperchemokinemia in the Pathogenesis of Influenza	0	0.0875	0.378	IFNAR2,IL33,JAK1,MX1,NFKB1,STAT1,STAT2
Melanocytes	Antiproliferative Role of TOB in T Cell Signaling	0	0.0267	0.816	DPP7,PABPC4,RB1,SKP1,SMAD2,TGFBR1
Melanocytes	MSP-RON Signaling Pathway	0	0.155	#NUM!	ACTB,MST1,PIK3C2B,PIK3C3,PIK3CA,PIK3CD,PIK3R3,PIK3R4,PRKCZ
Melanocytes	OX40 Signaling Pathway	0	0.0369	0.378	HLA-A,HLA-E,JUN,MAP2K4,MAPK10,MAPK9,NFKB1,NFKBIA,TRAF5
Melanocytes	PI3K Signaling in B Lymphocytes	0	0.142	0.603	ABL1,AKT2,AKT3,ATF2,ATF4,ATF6,ATF6B,CALM1 (includes others),CAMK2A,CBL,CHP1,FYN,HRAS,IL4R,INPP5D,IRS1,IRS2,ITPR3,JUN,KRAS,MAP2K1,MAP2K2,MRAS,NFAT5,NFATC1,NFATC3,NFKB1,NFKBIA,NRAS,PDIA3,PDPK1,PIK3CA,PIK3CD,PLCB1,PLCE1,PLCG1,PLCG2,PLCL2,PPP3CB,PPP3R1,PRKCB,PRKCI,PRKCZ,RALB,RAP1A,RAP2B
Melanocytes	MIF-mediated Glucocorticoid Regulation	0	0.0833	#NUM!	NFKB1,NFKBIA,NR3C1
Melanocytes	Tumoricidal Function of Hepatic Natural Killer Cells	0	0.125	#NUM!	BAX,CASP8,FAS
Melanocytes	Intrinsic Prothrombin Activation Pathway	0	0.0732	#NUM!	COL1A1,COL1A2,COL3A1
Melanocytes	IL-17A Signaling in Fibroblasts	0	0.132	#NUM!	IL17RC,JUN,MAPK14,NFKB1,NFKBIA
Melanocytes	Role of IL-17A in Psoriasis	0	0.0714	#NUM!	IL17RC
Melanocytes	Embryonic Stem Cell Differentiation into Cardiac Lineages	0	0.1	#NUM!	HOXB5
Melanocytes	Hematopoiesis from Pluripotent Stem Cells	0	0.00424	#NUM!	CD8B
Melanocytes	Transcriptional Regulatory Network in Embryonic Stem Cells	0	0.13	#NUM!	KAT6A,L1CAM,REST,STAT3,TCF7L1,TRIM24,ZFHX3
Melanocytes	Heparan Sulfate Biosynthesis	0	0.0735	-0.447	B3GAT3,EXT1,EXTL2,EXTL3,XYLT1
Melanocytes	Fatty Acid Activation	0	0.133	#NUM!	ACSBG1,SLC27A3
Melanocytes	Bupropion Degradation	0	0.125	#NUM!	CYP2U1,CYP51A1,POR
Melanocytes	Sphingosine and Sphingosine-1-phosphate Metabolism	0	0.111	#NUM!	ASAH1
Melanocytes	Retinoate Biosynthesis I	0	0.0606	#NUM!	ALDH1A2,RDH11
Melanocytes	Thyroid Hormone Metabolism II (via Conjugation and/or Degradation)	0	0.121	-1	B3GAT3,DIO2,LARGE1,UGT2B7
Melanocytes	NAD biosynthesis II (from tryptophan)	0	0.0909	#NUM!	NADSYN1
Melanocytes	Nicotine Degradation III	0	0.12	-0.816	B3GAT3,CYP2U1,CYP51A1,LARGE1,POR,UGT2B7
Melanocytes	Dopamine Degradation	0	0.167	-1	ALDH1A2,ALDH3A2,ALDH7A1,ALDH9A1
Melanocytes	Heparan Sulfate Biosynthesis (Late Stages)	0	0.0492	#NUM!	EXT1,EXTL2,EXTL3
Melanocytes	Glutaryl-CoA Degradation	0	0.105	#NUM!	EHHADH,HACD1
Melanocytes	Isoleucine Degradation I	0	0.111	#NUM!	BCAT2,EHHADH
Melanocytes	Androgen Biosynthesis	0	0.0667	#NUM!	SRD5A3
Melanocytes	Trehalose Degradation II (Trehalase)	0	0.167	#NUM!	HK1
Melanocytes	Ubiquinol-10 Biosynthesis (Eukaryotic)	0	0.0476	#NUM!	CYP7B1
Melanocytes	Superpathway of Citrulline Metabolism	0	0.133	#NUM!	CPS1,OAT
Melanocytes	Acyl-CoA Hydrolysis	0	0.0769	#NUM!	THEM4
Melanocytes	Urea Cycle	0	0.167	#NUM!	CPS1
Melanocytes	The Visual Cycle	0	0.0476	#NUM!	RDH11
Melanocytes	Chondroitin and Dermatan Biosynthesis	0	0.167	#NUM!	CHPF2
Melanocytes	Sucrose Degradation V (Mammalian)	0	0.125	#NUM!	GALM
Melanocytes	Melatonin Degradation I	0	0.111	-0.816	B3GAT3,CYP2U1,CYP51A1,LARGE1,POR,UGT2B7
Melanocytes	Ceramide Biosynthesis	0	0.143	#NUM!	KDSR
Melanocytes	NAD Salvage Pathway II	0	0.0909	#NUM!	NMRK1,NT5C2
Melanocytes	Pyrimidine Deoxyribonucleotides De Novo Biosynthesis I	0	0.13	#NUM!	AK9,DUT,NME4
Melanocytes	Triacylglycerol Degradation	0	0.114	2.236	ABHD2,DAGLB,LIPC,LPL,PNPLA2
Melanocytes	Choline Biosynthesis III	0	0.143	#NUM!	CEPT1,PLD3
Melanocytes	Estrogen Biosynthesis	0	0.0714	#NUM!	CYP2U1,CYP51A1,POR
Melanocytes	Arginine Degradation VI (Arginase 2 Pathway)	0	0.167	#NUM!	OAT
Melanocytes	Leukotriene Biosynthesis	0	0.133	#NUM!	GGT7,MGST2
Melanocytes	Thioredoxin Pathway	0	0.143	#NUM!	TXNRD2
Melanocytes	Chondroitin Sulfate Biosynthesis	0	0.0755	0	B3GAT3,CHPF2,CHST9,XYLT1
Melanocytes	Dermatan Sulfate Biosynthesis	0	0.0727	1	B3GAT3,CHPF2,DSE,XYLT1
Melanocytes	Glutathione-mediated Detoxification	0	0.0741	#NUM!	GSTP1,MGST2
Melanocytes	Urate Biosynthesis/Inosine 5'-phosphate Degradation	0	0.143	#NUM!	IMPDH2,NT5C2
Melanocytes	Dermatan Sulfate Biosynthesis (Late Stages)	0	0.0238	#NUM!	DSE
Melanocytes	Phosphatidylglycerol Biosynthesis II (Non-plastidic)	0	0.185	-0.447	AGPAT3,AGPAT5,CDS2,LCLAT1,LPCAT4
Melanocytes	Glycine Cleavage Complex	0	0.167	#NUM!	AMT
Melanocytes	Nicotine Degradation II	0	0.127	-1.134	B3GAT3,CYP2U1,CYP51A1,FMO4,LARGE1,POR,UGT2B7
Melanocytes	Citrulline Biosynthesis	0	0.111	#NUM!	OAT
Melanocytes	Selenocysteine Biosynthesis II (Archaea and Eukaryotes)	0	0.167	#NUM!	SARS1
Melanocytes	Inositol Pyrophosphates Biosynthesis	0	0.143	#NUM!	PPIP5K1
Melanocytes	Mevalonate Pathway I	0	0.154	#NUM!	HMGCR,IDI1
Melanocytes	Purine Nucleotides Degradation II (Aerobic)	0	0.105	#NUM!	IMPDH2,NT5C2
Melanocytes	Mitochondrial L-carnitine Shuttle Pathway	0	0.158	#NUM!	ACSBG1,CPT1B,SLC27A3
Melanocytes	Serotonin Degradation	0	0.158	-1	ADH5,ADHFE1,ALDH1A2,ALDH3A2,ALDH7A1,ALDH9A1,B3GAT3,LARGE1,UGT2B7
Melanocytes	Phenylalanine Degradation IV (Mammalian, via Side Chain)	0	0.143	#NUM!	ALDH3A2,SLC27A3
Melanocytes	UDP-N-acetyl-D-glucosamine Biosynthesis II	0	0.167	#NUM!	PGM3
Melanocytes	Bile Acid Biosynthesis, Neutral Pathway	0	0.0769	#NUM!	CYP27A1
Melanocytes	Retinol Biosynthesis	0	0.119	2	DAGLB,LIPC,LPL,PNPLA2,RDH11
Melanocytes	γ-glutamyl Cycle	0	0.154	#NUM!	GGCT,GGT7
Melanocytes	Purine Ribonucleosides Degradation to Ribose-1-phosphate	0	0.125	#NUM!	PGM2L1
Melanocytes	Tryptophan Degradation III (Eukaryotic)	0	0.0769	#NUM!	EHHADH,HACD1
Melanocytes	Ketolysis	0	0.125	#NUM!	OXCT1
Melanocytes	Ceramide Degradation	0	0.143	#NUM!	ASAH1
Melanocytes	Gluconeogenesis I	0	0.12	#NUM!	ENO2,GPI,ME2
Melanocytes	Methylglyoxal Degradation III	0	0.158	#NUM!	CBR1,PTGR1,PTGR2
Melanocytes	Chondroitin Sulfate Biosynthesis (Late Stages)	0	0.0222	#NUM!	CHST9
Melanocytes	Guanosine Nucleotides Degradation III	0	0.0769	#NUM!	NT5C2
Melanocytes	Zymosterol Biosynthesis	0	0.167	#NUM!	CYP51A1
Melanocytes	Salvage Pathways of Pyrimidine Deoxyribonucleotides	0	0.111	#NUM!	UPP1
Melanocytes	Adenosine Nucleotides Degradation II	0	0.0625	#NUM!	NT5C2
Melanocytes	Superpathway of Melatonin Degradation	0	0.102	-0.816	B3GAT3,CYP2U1,CYP51A1,LARGE1,POR,UGT2B7
Melanocytes	Histidine Degradation VI	0	0.0556	#NUM!	CYP7B1
Melanocytes	Pregnenolone Biosynthesis	0	0.118	#NUM!	CYP27A1,CYP7B1
Melanocytes	Acetone Degradation I (to Methylglyoxal)	0	0.171	#NUM!	CBR1,CYP2U1,CYP51A1,POR,PTGR1,PTGR2
Melanocytes	Sphingomyelin Metabolism	0	0.125	#NUM!	SGMS1
Melanocytes	Glycine Betaine Degradation	0	0.1	#NUM!	DMGDH
Melanocytes	Fatty Acid β-oxidation I	0	0.152	-0.447	ACADM,ACSBG1,EHHADH,IVD,SLC27A3
Melanocytes	Superpathway of Geranylgeranyldiphosphate Biosynthesis I (via Mevalonate)	0	0.176	#NUM!	FDPS,HMGCR,IDI1
Melanocytes	Gαi Signaling	0	0.157	-0.471	GNA11,GNA14,GNAI1,GNAI2,GNAS,GNB1,GNB1L,GNG12,GNG2,HRAS,KRAS,LTB4R,MRAS,NRAS,PRKAG2,PRKAR2A,RALB,RAP1A,RAP1GAP,RAP2B,RGS12,STAT3
Melanocytes	Agranulocyte Adhesion and Diapedesis	0	0.104	#NUM!	ACTB,CCL28,CD34,CD99,CLDN15,EZR,FN1,GNAI1,GNAI2,IL33,ITGA5,JAM3,MMP14,MMP16,MMP17,MSN,MYO10,MYO18A,PECAM1,RDX
Melanocytes	Granulocyte Adhesion and Diapedesis	0	0.0977	#NUM!	CCL28,CD99,CLDN15,EZR,GNAI1,GNAI2,HRH2,IL1RAPL1,IL33,JAM3,MMP14,MMP16,MMP17,MSN,PECAM1,RDX,SDC2
Melanocytes	TEC Kinase Signaling	0	0.144	0.973	ACTB,CDC42,FAS,FNBP1,FYN,GNA11,GNA14,GNAI1,GNAI2,GNAS,GNB1,GNB1L,GNG12,GNG2,GTF2I,ITGA1,ITGA5,ITGA6,ITGA9,ITGAV,ITGB4,ITGB5,JAK1,MAP2K4,MAPK10,MAPK9,MRAS,NFKB1,PAK2,PAK4,PIK3C2B,PIK3C3,PIK3CA,PIK3CD,PIK3R3,PIK3R4,PLCG1,PLCG2,PRKCB,PRKCH,PRKCI,PRKCZ,PTK2B,RHOQ,RHOT1,RND3,STAT1,STAT2,STAT3,STAT5A,STAT5B,STAT6,TNFSF12,YES1
Melanocytes	Vitamin-C Transport	0	0.13	#NUM!	LRRC8C,SLC23A2,TXNRD2
Melanocytes	Parkinson's Signaling	0	0.125	#NUM!	MAPK14,PRKN
Melanocytes	Toll-like Receptor Signaling	0	0.156	1	ECSIT,IL33,IRAK4,JUN,MAP2K4,MAP3K1,MAPK14,NFKB1,NFKBIA,TAB1,TAB2,TRAF4
Melanocytes	SAPK/JNK Signaling	0	0.136	1.298	ATF2,CDC42,CRKL,DUSP4,GADD45A,GNB1,GNB1L,GNG12,GNG2,HRAS,IRS1,JUN,KRAS,MAP2K4,MAP3K1,MAP3K11,MAP3K13,MAP3K2,MAP3K20,MAP3K5,MAP4K5,MAPK10,MAPK8IP3,MAPK9,MINK1,MRAS,NFATC1,NFATC3,NRAS,PIK3C2B,PIK3C3,PIK3CA,PIK3CD,PIK3R3,PIK3R4,RALB,RAP1A,RAP2B,RIPK1,TAB1,TRADD
Melanocytes	GABA Receptor Signaling	0	0.169	#NUM!	ABAT,ALDH9A1,AP2A1,AP2B1,CACNA1B,CACNA1C,CACNA1D,CACNA2D3,GABRB3,GNA11,GNA14,GNAI1,GNAI2,GNAS,GNB1,GNB1L,GNG12,GNG2,ITPR3,KCNN2,MRAS,UBQLN1
Melanocytes	IL-4 Signaling	0	0.154	0.662	AKT2,AKT3,ARHGAP8/PRR5-ARHGAP8,ATF2,ATF4,COL12A1,COL15A1,COL16A1,COL1A1,COL1A2,COL21A1,COL23A1,COL3A1,COL4A1,COL4A2,COL5A1,COL6A2,COL6A3,COL7A1,CREB3L2,CREB5,CREBBP,FAS,GNAI1,GNAI2,GNB1L,HRAS,IL4R,IRF4,IRS1,IRS2,JAK1,KRAS,MAF,MAPK14,MAPKAP1,MLST8,MRAS,MTOR,NFKB1,NR3C1,NRAS,PIK3C2B,PIK3C3,PIK3CA,PIK3CD,PIK3R3,PIK3R4,RALB,RAP1A,RAP2B,RPS6KB1,RPS6KB2,RPTOR,STAT3,STAT6,TIMP3
Melanocytes	Antigen Presentation Pathway	0	0.158	#NUM!	CIITA,HLA-A,HLA-E,NLRC5,PDIA3,TAPBP
Melanocytes	B Cell Receptor Signaling	0	0.155	0.816	ABL1,AKT2,AKT3,ATF2,ATF4,CALM1 (includes others),CAMK2A,CDC42,CREB3L2,CREB5,CREBBP,ELP1,HRAS,INPP5B,INPP5D,INPP5K,JUN,KRAS,MAP2K1,MAP2K2,MAP2K4,MAP3K1,MAP3K11,MAP3K13,MAP3K2,MAP3K5,MAP3K6,MAPK14,MAPK9,MRAS,MTOR,NFAT5,NFATC1,NFATC3,NFKB1,NFKBIA,NRAS,PAG1,PDPK1,PIK3C2B,PIK3C3,PIK3CA,PIK3CD,PIK3R3,PIK3R4,PLCG2,PPP3CB,PPP3R1,PRKCB,PTK2B,RALB,RAP1A,RAP2B,RPS6KB1,RPS6KB2,SYNJ2,TCF3
Melanocytes	Serotonin Receptor Signaling	0	0.0227	#NUM!	TPH1
Melanocytes	Phototransduction Pathway	0	0.0943	#NUM!	GNB1,GUCY1A2,PDE6D,PRKAG2,PRKAR2A
Melanocytes	cAMP-mediated signaling	0	0.186	0	AKAP1,AKAP11,AKAP12,AKAP13,AKAP7,APEX1,ATF2,ATF4,BRAF,CALM1 (includes others),CAMK1D,CAMK2A,CREB3L2,CREB5,CREBBP,CREM,DUSP4,GNAI1,GNAI2,GNAS,HRH2,LTB4R,MAP2K1,MAP2K2,MC1R,PALM2AKAP2,PDE10A,PDE11A,PDE3B,PDE6D,PDE7A,PDE7B,PKIB,PPP3CB,PPP3R1,PRKAR2A,PTH1R,RAP1A,RAP1GAP,RAPGEF4,RGS12,STAT3,TDP2
Melanocytes	NF-κB Signaling	0	0.13	0.885	AKT2,AKT3,AZI2,BMPR1A,BMPR2,BRAF,BTRC,CASP8,CREBBP,CSNK2B,EGFR,EP300,GHR,HRAS,IGF1R,IL33,IRAK4,KRAS,LTBR,MAP3K1,MRAS,NFKB1,NFKBIA,NRAS,PIK3C2B,PIK3C3,PIK3CA,PIK3CD,PIK3R3,PIK3R4,PLCG2,PRKCB,PRKCZ,RALB,RAP1A,RAP2B,RIPK1,TAB1,TAB2,TAB3,TANK,TBK1,TDP2,TGFBR1,TGFBR3,TRADD,TRAF5,UBE2N
Melanocytes	T Cell Receptor Signaling	0	0.132	1.732	AKT2,AKT3,ATF2,CALM1 (includes others),CBL,CD8B,CHP1,CTNNB1,ELP1,FYN,GNB1L,HLA-A,HLA-E,HRAS,JUN,KRAS,MAP2K1,MAP2K2,MAP2K4,MAP3K1,MAPK14,MLST8,MRAS,MTOR,NCK1,NFAT5,NFATC1,NFATC3,NFKB1,NFKBIA,NRAS,PAG1,PIK3C2B,PIK3C3,PIK3CA,PIK3CD,PIK3R3,PIK3R4,PLCG1,PLCG2,PPP3CB,PPP3R1,PTK2B,RALB,RAP1A,RAP2B,RPTOR,TCF3,TCF4,TCF7L1
Melanocytes	G-Protein Coupled Receptor Signaling	0	0.171	0.277	ADGRA2,ADGRB3,ADGRD1,ADGRF5,ADGRG1,ADGRL1,AKT2,AKT3,APEX1,ATF2,ATF4,BRAF,CALCRL,CALM1 (includes others),CAMK2A,CDC42,CELSR1,CHP1,CREB3L2,CREB5,CREBBP,CTNNB1,DUSP4,ELP1,FYN,FZD3,GNA11,GNA14,GNAI1,GNAI2,GNAS,GNB1,GNB1L,GNG12,GNG2,GPR107,GPR143,GPR153,GPR173,GPR180,GPR89A/GPR89B,GRM5,HCN1,HRAS,HRH2,JUN,KCNN2,KRAS,LATS1,LGR4,LPAR6,LTB4R,MAP2K1,MAP2K2,MAP2K4,MAP3K1,MAP3K11,MAP3K13,MAP3K2,MAP3K5,MAP3K6…
Melanocytes	Gustation Pathway	0	0.11	1.706	CACNA1B,CACNA1C,CACNA1D,CACNA2D3,CD36,DAGLB,GABRB3,ITPR3,KCNN2,LIPA,LIPC,LPAR6,LPL,LRRC8C,PANX1,PDE3B,PRKAG2,PRKAR2A,SCN7A,SCN9A,STIM1,TRPM4
Melanocytes	Phagosome Formation	0	0.149	0.905	ABHD3,ACTR2,ACTR3,ADGRA2,ADGRB3,ADGRD1,ADGRF5,ADGRG1,ADGRL1,AKT2,AKT3,AP1G2,AP1M1,AP1S2,ARFIP2,ARPC1A,ARPC1B,ARPC4,CALCRL,CD36,CDC42,CELSR1,CLIP1,CRKL,ELMO2,FN1,FYN,FZD3,GPR107,GPR143,GPR153,GPR173,GPR180,GPR89A/GPR89B,GRM5,HRAS,HRH2,ITGA1,ITGA5,ITGA6,ITGA9,ITGAV,ITGB4,ITGB5,ITPR3,KRAS,LGR4,LIMK2,LPAR6,LTB4R,MAP2K1,MAP2K2,MAP2K4,MARCKS,MC1R,MRAS,MRC2,MSR1,MTOR,MYO10,MYO18A,NRAS,PAK2,PAK4,PI4KA,PI…
Melanocytes	Th1 and Th2 Activation Pathway	0	0.186	#NUM!	ACVR1,ACVR1B,ACVR2A,BHLHE41,BMPR2,CHD4,HLA-A,IFNGR2,IL33,IL4R,JAG1,JAK1,JUN,MAF,NFATC1,NFATC3,NFKB1,NOTCH2,PIK3C2B,PIK3C3,PIK3CA,PIK3CD,PIK3R3,PIK3R4,STAT1,STAT3,STAT5A,STAT5B,STAT6,TGFBR1,TGFBR3
Melanocytes	Th1 Pathway	0	0.128	0.277	HLA-A,IFNGR2,JAK1,NFATC1,NFATC3,NFKB1,NOTCH2,PIK3C2B,PIK3C3,PIK3CA,PIK3CD,PIK3R3,PIK3R4,STAT1,STAT3
Melanocytes	Neuroinflammation Signaling Pathway	0	0.182	1	ACVR1,ACVR1B,ACVR2A,AKT2,AKT3,APP,ATF2,ATF4,BACE1,BACE2,BMPR2,CASP8,CHP1,CREB3L2,CREB5,CREBBP,CTNNB1,ELP1,FAS,GABRB3,HLA-A,HLA-E,HMGB1,IDE,IFNGR2,IRAK4,JAK1,JUN,MAP2K4,MAPK10,MAPK14,MAPK9,MAPT,MFGE8,NAIP,NFAT5,NFATC1,NFATC3,NFE2L2,NFKB1,PIK3C2B,PIK3C3,PIK3CA,PIK3CD,PIK3R3,PIK3R4,PLCG1,PLCG2,PPP3CB,PPP3R1,RIPK1,STAT1,TBK1,TGFBR1,TGFBR3,XIAP
Melanocytes	Th17 Activation Pathway	0	0.0498	-0.277	AHR,HSP90AA1,HSP90AB1,IRAK4,IRF4,JAK1,MTOR,NFAT5,NFATC1,NFATC3,NFKB1,RORA,RUNX1,STAT3
Melanocytes	SPINK1 Pancreatic Cancer Pathway	0	0.0909	-0.447	CPD,CPQ,CTSB,SMAD2,TGFBR1
Melanocytes	Apelin Adipocyte Signaling Pathway	0	0.174	1.291	CAT,CLIC2,GNA11,GNAI1,GNAI2,GPX4,GSTP1,MAPK10,MAPK14,MAPK9,MGST2,PRKAA1,PRKAB2,PRKAG2,PRKAR2A
Melanocytes	T Cell Exhaustion Signaling Pathway	0	0.141	-1	ACVR1,ACVR1B,ACVR2A,AKT2,AKT3,BMPR2,HLA-A,HLA-E,HRAS,IFNAR2,IRF4,JAK1,JUN,KRAS,MAP2K4,MAPK10,MAPK9,MRAS,MTOR,NFAT5,NFATC1,NFATC3,NRAS,PIK3C2B,PIK3C3,PIK3CA,PIK3CD,PIK3R3,PIK3R4,PLCG1,PLCG2,PPM1L,PPP2CA,PPP2R2B,PPP2R2D,PPP2R3A,PPP2R5B,PPP2R5C,PPP2R5E,PTPA,RALB,RAP1A,RAP2B,SMAD2,STAT1,STAT2,STAT3,TGFBR1,TGFBR3,TNFRSF14,VEGFA
Melanocytes	Systemic Lupus Erythematosus In T Cell Signaling Pathway	0	0.174	1.455	AKT2,AKT3,ATF2,ATF4,CASP4,CASP8,CBL,CDC42,CHP1,CREB3L2,CREB5,CREBBP,CREM,ELF1,ESR1,EZR,FAS,FNBP1,GADD45A,GNAI1,GNAI2,GNB1L,HLA-A,HLA-E,HRAS,IRF4,JUN,KRAS,LEPR,MAP2K1,MAP2K2,MAP2K4,MLST8,MRAS,MSN,MTOR,NRAS,PIK3C2B,PIK3C3,PIK3CA,PIK3CD,PIK3R3,PIK3R4,PLCG1,PPM1L,PPP2CA,PPP2R2B,PPP2R2D,PPP2R3A,PPP2R5B,PPP2R5C,PPP2R5E,PPP3CB,PPP3R1,PTPA,RALB,RAP1A,RAP2B,RDX,RHOQ,RHOT1,RND3,ROCK1,ROCK2,RPS6KB1,RPS6KB2,…
Melanocytes	Systemic Lupus Erythematosus In B Cell Signaling Pathway	0	0.126	0.132	AKT2,AKT3,CALM1 (includes others),CBL,CHP1,CTNNB1,EDA,FYN,HRAS,IFIH1,IFNAR2,IFNGR2,IL33,INPP5B,INPP5D,INPP5K,IRAK4,JAK1,JUN,KRAS,MAP2K1,MAP2K2,MAVS,MRAS,MTOR,NFAT5,NFATC1,NFATC3,NFKB1,NRAS,PAG1,PDPK1,PIK3C2B,PIK3C3,PIK3CA,PIK3CD,PIK3R3,PIK3R4,PLCG2,PPP3CB,PPP3R1,PRKCB,PRKCH,PRKCI,PRKCZ,RALB,RAP1A,RAP2B,STAT1,STAT2,STAT3,SYNJ2,TBK1,TNFSF12,TRAF4,TRAF5,YES1
Melanocytes	Xenobiotic Metabolism PXR Signaling Pathway	0	0.182	0.354	ABCB1,ALDH16A1,ALDH1A2,ALDH3A2,ALDH6A1,ALDH7A1,ALDH9A1,CAMK2A,CAT,CREBBP,DNAJC7,EP300,GRIP1,GSTP1,HSP90AA1,HSP90AB1,MGST2,NCOA1,NCOR2,NRIP1,PPP1CA,PPP1CC,PPP1R11,PRKAG2,PRKAR2A,PRKCB,PRKCH,PRKCI,PRKCZ,SNW1,SRA1,UGT2B7
Melanocytes	Coronavirus Replication Pathway	0	0.143	-0.816	COPA,COPB1,COPB2,COPG1,HNRNPA1,TUBA1A
Melanocytes	Calcium Signaling	0	0.175	0.6	ATF2,ATF4,ATP2C1,CACNA1B,CACNA1C,CACNA1D,CACNA2D3,CALM1 (includes others),CAMK1D,CAMK2A,CAMKK1,CHP1,CREB3L2,CREB5,CREBBP,EP300,HDAC3,HDAC5,HDAC6,ITPR3,LETM1,MCU,MYO10,MYO18A,NFAT5,NFATC1,NFATC3,PPP3CB,PPP3R1,PRKAG2,PRKAR2A,RAP1A,RAP2B,RYR3,TPM1,TPM2,TPM3
Melanocytes	Complement System	0	0.0278	#NUM!	CD59
Melanocytes	Eicosanoid Signaling	0	0.0896	#NUM!	ABHD3,LTB4R,PLA2R1,PNPLA2,PTGDS,PTGES2
Fibroblast	Calcium Signaling	2.57	0.0616	-2.309	ATP2A2,CACNA1C,CACNA2D3,CACNB4,CAMK1D,GRIA4,GRIK1,MEF2A,MEF2C,PRKAG2,RYR2,RYR3,TRPC6
Fibroblast	Neuroprotective Role of THOP1 in Alzheimer's Disease	0.821	0.0446	-2	DPP4,ECE1,FAP,PRKAG2,PRSS23
Fibroblast	3-phosphoinositide Degradation	0.719	0.0374	-2	ENPP1,PPFIA2,PPP1R12B,PPP1R13B,SGPP1,SSH2,SYNJ2
Fibroblast	Opioid Signaling Pathway	1.06	0.04	-1.897	ADCY4,CACNA1C,CACNA2D3,CACNB4,CAMK1D,GRK4,PDE1A,PRKAG2,RYR2,RYR3,SCN7A
Fibroblast	Netrin Signaling	2.66	0.0972	-1.89	CACNA1C,CACNA2D3,CACNB4,PRKAG2,PRKG1,RYR2,RYR3
Fibroblast	HOTAIR Regulatory Pathway	0.975	0.044	-1.89	ESR1,MMP16,PIK3C2B,PIK3R1,PIK3R3,WNT5B,WNT9A
Fibroblast	White Adipose Tissue Browning Pathway	2.11	0.0657	-1.667	ADCY4,CACNA1C,CACNA2D3,CACNB4,PRKAG2,PRKG1,RARA,RUNX1T1,VEGFA
Fibroblast	Superpathway of Inositol Phosphate Compounds	1.88	0.0524	-1.667	ENPP1,PIK3C2B,PIK3R1,PIK3R3,PLCG1,PLCG2,PPFIA2,PPP1R12B,PPP1R13B,SGPP1,SSH2,SYNJ2
Fibroblast	Oxytocin In Brain Signaling Pathway	1.25	0.0464	-1.667	CACNA1C,CACNA2D3,CACNB4,EGFR,MEF2A,MEF2C,PIK3C2B,PIK3R1,PIK3R3
Fibroblast	3-phosphoinositide Biosynthesis	1.17	0.0448	-1.633	ENPP1,PIK3C2B,PIK3R1,PIK3R3,PPFIA2,PPP1R12B,PPP1R13B,SGPP1,SSH2
Fibroblast	Senescence Pathway	0.686	0.034	-1.633	BHLHE40,CACNA1C,CACNA2D3,CACNB4,CCND3,FOXO3,PIK3C2B,PIK3R1,PIK3R3,TGFBR1
Fibroblast	Phospholipase C Signaling	0	0.0123	-1.633	ADCY4,ARHGEF3,ITGA11,MEF2A,MEF2C,PLCG1,PLCG2,PPP1R12B
Fibroblast	S100 Family Signaling Pathway	2.88	0.0441	-1.567	ABCB1,ADGRL4,ADRA1B,AGTR1,ATP2A2,BCL3,CACNA1C,CACNA2D3,CACNB4,CMKLR1,EGFR,ESR1,GABBR1,GRM7,IRAK3,JAK1,LGR4,MMP16,NOX4,P2RY14,PIK3C2B,PIK3R1,PIK3R3,PLCG1,PLCG2,PLCL1,PRKAG2,PTGFR,RYR2,VDR,VEGFA,WNT5B,WNT9A
Fibroblast	Role of NFAT in Cardiac Hypertrophy	3.83	0.0727	-1.5	ADCY4,CACNA1C,CACNA2D3,CACNB4,CAMK1D,IGF1R,MEF2A,MEF2C,PIK3C2B,PIK3R1,PIK3R3,PLCG1,PLCG2,PLCL1,PRKAG2,TGFBR1
Fibroblast	Amyotrophic Lateral Sclerosis Signaling	4.53	0.105	-1.414	CACNA1C,CACNA2D3,CACNB4,GLUL,GRIA4,GRID2,GRIK1,GRIK2,PIK3C2B,PIK3R1,PIK3R3,VEGFA
Fibroblast	Pulmonary Healing Signaling Pathway	0.907	0.0406	-1.414	BMPR1B,EGFR,MMP16,PECAM1,PRKAG2,VEGFA,WNT5B,WNT9A
Fibroblast	Regulation Of The Epithelial Mesenchymal Transition In Development Pathway	1.2	0.0588	-1.342	GLI1,PTCH1,PTCH2,WNT5B,WNT9A
Fibroblast	D-myo-inositol-5-phosphate Metabolism	0.963	0.0419	-1.342	ENPP1,PLCG1,PLCG2,PPFIA2,PPP1R12B,PPP1R13B,SGPP1,SSH2
Fibroblast	IL-6 Signaling	0.65	0.0388	-1.342	ABCB1,PIK3C2B,PIK3R1,PIK3R3,VEGFA
Fibroblast	Role of Pattern Recognition Receptors in Recognition of Bacteria and Viruses	0.517	0.0342	-1.342	C3,PIK3C2B,PIK3R1,PIK3R3,PLCG2
Fibroblast	Acute Phase Response Signaling	0.5	0.0326	-1.342	C3,CP,OSMR,PIK3R1,PIK3R3,VWF
Fibroblast	HIF1α Signaling	1.47	0.049	-1.265	ADRA1B,CAMK1D,MMP16,NOX4,PIK3C2B,PIK3R1,PIK3R3,PLCG1,PLCG2,VEGFA
Fibroblast	Chronic Myeloid Leukemia Signaling	3.3	0.063	-1.213	ABCB1,CCND3,FOXO3,GLI1,HES1,MECOM,PIK3C2B,PIK3R1,PIK3R3,PLCG1,PLCG2,PLCL1,PRKAG2,PTCH1,TGFBR1,WNT5B,WNT9A
Fibroblast	Signaling by Rho Family GTPases	1.77	0.0491	-1.155	ARHGEF3,CDH11,CDH13,CDH19,ITGA11,NOX4,PAK3,PIK3C2B,PIK3R1,PIK3R3,PPP1R12B,SEPTIN11,WASF1
Fibroblast	Oxytocin Signaling Pathway	1.35	0.0438	-1.155	CACNA1C,CACNA2D3,CACNB4,EGFR,MEF2C,PIK3C2B,PIK3R1,PIK3R3,PPP1R12B,PRKAG2,PRKG1,PTGFR
Fibroblast	PTEN Signaling	2.31	0.0662	-1.134	BMPR1B,EGFR,FOXO3,IGF1R,ITGA11,MAGI1,PIK3R1,PIK3R3,SYNJ2,TGFBR1
Fibroblast	WNT/β-catenin Signaling	1.17	0.0468	-1.134	LRP1,RARA,SOX13,SOX5,TGFBR1,TLE1,WNT5B,WNT9A
Fibroblast	Role of NFAT in Regulation of the Immune Response	0	0.0123	-1.134	MEF2A,MEF2C,PIK3C2B,PIK3R1,PIK3R3,PLCG1,PLCG2
Fibroblast	Cardiac Hypertrophy Signaling (Enhanced)	4.11	0.0548	-1	ADCY4,ADRA1B,AGTR1,ATP2A2,CACNA1C,CACNA2D3,CACNB4,DIAPH1,ENPP1,FGF13,IGF1R,ITGA11,MEF2A,MEF2C,PDE1A,PDE3A,PIK3C2B,PIK3R1,PIK3R3,PLCG1,PLCG2,PLCL1,PRKAG2,PRKG1,RYR2,RYR3,TGFBR1,WNT5B,WNT9A
Fibroblast	Factors Promoting Cardiogenesis in Vertebrates	2.35	0.0671	-1	BMPR1B,LRP1,MEF2C,NOX4,PLCG1,PLCG2,PLCL1,TGFBR1,WNT5B,WNT9A
Fibroblast	Insulin Receptor Signaling	2.13	0.0662	-1	ASIC2,FOXO3,GRB10,JAK1,PIK3C2B,PIK3R1,PIK3R3,PRKAG2,SYNJ2
Fibroblast	Neutrophil Extracellular Trap Signaling Pathway	1.37	0.0404	-1	COL12A1,COL21A1,COL24A1,COL26A1,COL4A1,COL4A2,COL6A3,COL6A6,NOX4,PIK3C2B,PIK3R1,PIK3R3,PLCG1,PLCG2,PLCL1,STIM1
Fibroblast	Endometrial Cancer Signaling	1.2	0.0667	-1	FOXO3,PIK3C2B,PIK3R1,PIK3R3
Fibroblast	Type II Diabetes Mellitus Signaling	1.06	0.0464	-1	CACNA1C,CACNA2D3,CACNB4,PIK3C2B,PIK3R1,PIK3R3,PRKAG2
Fibroblast	GM-CSF Signaling	1	0.0571	-1	PIK3C2B,PIK3R1,PIK3R3,RUNX1
Fibroblast	ERK5 Signaling	0.939	0.0541	-1	EGFR,FOXO3,MEF2A,MEF2C
Fibroblast	Chemokine Signaling	0.893	0.0519	-1	CAMK1D,PLCG1,PLCG2,PPP1R12B
Fibroblast	p38 MAPK Signaling	0.45	0.0333	-1	IRAK3,MEF2A,MEF2C,TGFBR1
Fibroblast	Gαs Signaling	0.423	0.0323	-1	ADCY4,PRKAG2,RYR2,RYR3
Fibroblast	Ferroptosis Signaling Pathway	0.403	0.0315	-1	DPP4,NOX4,PRKAG2,SREBF2
Fibroblast	fMLP Signaling in Neutrophils	0.391	0.031	-1	NOX4,PIK3C2B,PIK3R1,PIK3R3
Fibroblast	mTOR Signaling	0.388	0.0293	-1	ARHGAP8/PRR5-ARHGAP8,PIK3C2B,PIK3R1,PIK3R3,PRKAG2,VEGFA
Fibroblast	FcγRIIB Signaling in B Lymphocytes	0.279	0.0257	-1	CACNA1C,CACNA2D3,CACNB4,PIK3C2B,PIK3R1,PIK3R3,PLCG2
Fibroblast	ILK Signaling	0.261	0.0255	-1	LIMS1,PIK3C2B,PIK3R1,PIK3R3,VEGFA
Fibroblast	Androgen Signaling	0	0.024	-1	CACNA1C,CACNA2D3,CACNB4,PRKAG2
Fibroblast	CREB Signaling in Neurons	3.26	0.0487	-0.928	ADCY4,ADGRL4,ADRA1B,AGTR1,BMPR1B,CACNA1C,CACNA2D3,CACNB4,CMKLR1,EGFR,GABBR1,GRIA4,GRID2,GRIK1,GRIK2,GRM7,IGF1R,LGR4,P2RY14,PIK3C2B,PIK3R1,PIK3R3,PLCG1,PLCG2,PLCL1,PRKAG2,PTGFR,TGFBR1,VEGFA
Fibroblast	Colorectal Cancer Metastasis Signaling	1.79	0.0492	-0.905	ADCY4,EGFR,JAK1,LRP1,MMP16,PIK3C2B,PIK3R1,PIK3R3,PRKAG2,TGFBR1,VEGFA,WNT5B,WNT9A
Fibroblast	Glutamate Receptor Signaling	2.97	0.109	-0.816	GLUL,GRIA4,GRID2,GRIK1,GRIK2,GRM7,SLC1A7
Fibroblast	Cardiac β-adrenergic Signaling	2.28	0.0621	-0.816	ADCY4,ATP2A2,CACNA1C,CACNA2D3,CACNB4,ENPP1,PALM2AKAP2,PDE1A,PDE3A,PRKAG2,RYR2
Fibroblast	VEGF Signaling	1.95	0.0722	-0.816	FOXO3,PIK3C2B,PIK3R1,PIK3R3,PLCG1,PLCG2,VEGFA
Fibroblast	GDNF Family Ligand-Receptor Interactions	1.92	0.0789	-0.816	DOK6,PIK3C2B,PIK3R1,PIK3R3,PLCG1,PLCG2
Fibroblast	Dilated Cardiomyopathy Signaling Pathway	1.87	0.06	-0.816	ADCY4,ATP2A2,CACNA1C,CACNA2D3,CACNB4,CAMK1D,PDE3A,PRKAG2,RYR2
Fibroblast	Relaxin Signaling	1.85	0.0596	-0.816	ADCY4,ENPP1,PDE1A,PDE3A,PIK3C2B,PIK3R1,PIK3R3,PRKAG2,VEGFA
Fibroblast	VEGF Family Ligand-Receptor Interactions	1.72	0.0714	-0.816	PIK3C2B,PIK3R1,PIK3R3,PLCG1,PLCG2,VEGFA
Fibroblast	Xenobiotic Metabolism CAR Signaling Pathway	0.578	0.0349	-0.816	ABCB1,EGFR,FMO1,FMO2,FMO3,HS6ST3
Fibroblast	T Cell Receptor Signaling	0	0.0185	-0.816	FOXO3,PAG1,PIK3C2B,PIK3R1,PIK3R3,PLCG1,PLCG2
Fibroblast	G-Protein Coupled Receptor Signaling	1.81	0.0392	-0.784	ADCY4,ADGRL4,ADRA1B,AGTR1,CMKLR1,ENPP1,FOXO3,GABBR1,GRK4,GRM7,KCNQ3,LGR4,MEF2A,MEF2C,MEGF6,P2RY14,PAK3,PDE1A,PDE3A,PIK3C2B,PIK3R1,PIK3R3,PLCG1,PLCG2,PREX1,PRKAG2,PTGFR
Fibroblast	GPCR-Mediated Nutrient Sensing in Enteroendocrine Cells	2.03	0.0684	-0.707	ADCY4,CACNA1C,CACNA2D3,CACNB4,PLCG1,PLCG2,PLCL1,PRKAG2
Fibroblast	Gα12/13 Signaling	1.72	0.0602	-0.707	CDH11,CDH13,CDH19,MEF2A,MEF2C,PIK3C2B,PIK3R1,PIK3R3
Fibroblast	Integrin Signaling	1.46	0.0488	-0.707	ITGA11,LIMS1,PAK3,PIK3C2B,PIK3R1,PIK3R3,PLCG1,PLCG2,PPP1R12B,TSPAN5
Fibroblast	Hepatic Fibrosis Signaling Pathway	4.3	0.0605	-0.655	AGTR1,CACNA1C,CACNA2D3,CACNB4,GLI1,IRAK3,ITGA11,JAK1,KLF9,LEPR,LRP1,NOX4,PDGFD,PIK3C2B,PIK3R1,PIK3R3,PLCG1,PLCG2,PRKAG2,PTCH1,PTCH2,TGFBR1,VEGFA,WNT5B,WNT9A
Fibroblast	Phagosome Formation	0.752	0.0313	-0.655	ADGRL4,ADRA1B,AGTR1,C3,CMKLR1,DIAPH1,GABBR1,GRM7,ITGA11,LGR4,MRC2,MSR1,P2RY14,PAK3,PIK3C2B,PIK3R1,PIK3R3,PLCG1,PLCG2,PTGFR,WASF1
Fibroblast	eNOS Signaling	2.89	0.0743	-0.632	ADCY4,ESR1,NOSTRIN,PIK3C2B,PIK3R1,PIK3R3,PLCG1,PLCG2,PRKAG2,PRKG1,VEGFA
Fibroblast	NAD Signaling Pathway	2.44	0.069	-0.632	BMAL1,PARP8,PIK3C2B,PIK3R1,PIK3R3,PRKAG2,RYR2,RYR3,TPCN1,VEGFA
Fibroblast	Tumor Microenvironment Pathway	1.84	0.0562	-0.632	FGF13,FOXO3,LEPR,MMP16,PDGFD,PIK3C2B,PIK3R1,PIK3R3,TNC,VEGFA
Fibroblast	Leukocyte Extravasation Signaling	1.67	0.0529	-0.632	ARHGAP6,ARHGAP8/PRR5-ARHGAP8,MMP16,PECAM1,PIK3C2B,PIK3R1,PIK3R3,PLCG1,PLCG2,TIMP3
Fibroblast	T Cell Exhaustion Signaling Pathway	0.377	0.0277	-0.632	BCL6,IFNAR2,JAK1,PIK3C2B,PIK3R1,PIK3R3,PLCG1,PLCG2,TGFBR1,VEGFA
Fibroblast	Systemic Lupus Erythematosus In B Cell Signaling Pathway	0	0.0222	-0.632	CCND3,FOXO3,IFNAR2,JAK1,PAG1,PIK3C2B,PIK3R1,PIK3R3,PLCG2,SYNJ2
Fibroblast	Protein Kinase A Signaling	1.66	0.0431	-0.577	ADCY4,ENPP1,PALM2AKAP2,PDE1A,PDE3A,PLCG1,PLCG2,PLCL1,PRKAG2,PTCH1,PTCH2,PTPRG,RYR2,RYR3,TGFBR1,TNS2,UBASH3B
Fibroblast	Cardiac Hypertrophy Signaling	3.14	0.063	-0.535	ADCY4,ADRA1B,CACNA1C,CACNA2D3,CACNB4,IGF1R,MEF2A,MEF2C,PIK3C2B,PIK3R1,PIK3R3,PLCG1,PLCG2,PLCL1,PRKAG2,TGFBR1
Fibroblast	Pathogen Induced Cytokine Storm Signaling Pathway	1.91	0.0471	-0.5	BHLHE40,C3,COL12A1,COL21A1,COL24A1,COL26A1,COL4A1,COL4A2,COL6A3,COL6A6,CXCL14,IFNAR2,JAK1,RYR2,RYR3,VEGFA
Fibroblast	Breast Cancer Regulation by Stathmin1	0.524	0.0291	-0.5	ADGRL4,ADRA1B,AGTR1,ARHGEF3,CAMK1D,CCND3,CMKLR1,GABBR1,GRM7,LGR4,P2RY14,PIK3C2B,PIK3R1,PIK3R3,PRKAG2,PTGFR,VEGFA
Fibroblast	IL-23 Signaling Pathway	2.24	0.109	-0.447	PIK3C2B,PIK3R1,PIK3R3,RORA,RUNX1
Fibroblast	Growth Hormone Signaling	2.06	0.0845	-0.447	IGF1R,PIK3C2B,PIK3R1,PIK3R3,PLCG1,PLCG2
Fibroblast	Macropinocytosis Signaling	1.92	0.0789	-0.447	PDGFD,PIK3C2B,PIK3R1,PIK3R3,PLCG1,PLCG2
Fibroblast	Thrombopoietin Signaling	1.68	0.0794	-0.447	PIK3C2B,PIK3R1,PIK3R3,PLCG1,PLCG2
Fibroblast	ERBB4 Signaling	1.6	0.0758	-0.447	PIK3C2B,PIK3R1,PIK3R3,PLCG1,PLCG2
Fibroblast	GPCR-Mediated Integration of Enteroendocrine Signaling Exemplified by an L Cell	1.42	0.0676	-0.447	ADCY4,PLCG1,PLCG2,PLCL1,PRKAG2
Fibroblast	Neurotrophin/TRK Signaling	1.33	0.0641	-0.447	PIK3C2B,PIK3R1,PIK3R3,PLCG1,SPRY2
Fibroblast	PPARα/RXRα Activation	1.04	0.0437	-0.447	ADCY4,BCL3,MEF2C,PLCG1,PLCG2,PLCL1,PRKAG2,TGFBR1
Fibroblast	Prolactin Signaling	1.04	0.0526	-0.447	PIK3C2B,PIK3R1,PIK3R3,PLCG1,PLCG2
Fibroblast	HGF Signaling	0.951	0.0458	-0.447	ITGA11,PIK3C2B,PIK3R1,PIK3R3,PLCG1,PLCG2
Fibroblast	MSP-RON Signaling In Cancer Cells Pathway	0.569	0.036	-0.447	EGFR,PIK3C2B,PIK3R1,PIK3R3,VEGFA
Fibroblast	Erythropoietin Signaling Pathway	0.383	0.0298	-0.447	FOXO3,PIK3C2B,PIK3R1,PIK3R3,PLCG1
Fibroblast	IL-33 Signaling Pathway	0.339	0.0282	-0.447	PIK3C2B,PIK3R1,PIK3R3,PLCG2,PRKAG2
Fibroblast	IL-17 Signaling	0.33	0.0279	-0.447	JAK1,PIK3C2B,PIK3R1,PIK3R3,VEGFA
Fibroblast	PKCθ Signaling in T Lymphocytes	0	0.0227	-0.447	CACNA1C,CACNA2D3,CACNB4,PIK3C2B,PIK3R1,PIK3R3,PLCG1,PLCG2
Fibroblast	Apelin Cardiomyocyte Signaling Pathway	1.93	0.0714	-0.378	ATP2A2,PIK3C2B,PIK3R1,PIK3R3,PLCG1,PLCG2,PLCL1
Fibroblast	G Beta Gamma Signaling	1.36	0.0543	-0.378	CACNA1C,CACNA2D3,CACNB4,EGFR,PLCG1,PLCG2,PRKAG2
Fibroblast	Apelin Endothelial Signaling Pathway	1.21	0.0504	-0.378	ADCY4,MEF2A,MEF2C,PIK3C2B,PIK3R1,PIK3R3,PRKAG2
Fibroblast	Aldosterone Signaling in Epithelial Cells	0.883	0.0417	-0.378	ASIC2,PIK3C2B,PIK3R1,PIK3R3,PLCG1,PLCG2,PLCL1
Fibroblast	MicroRNA Biogenesis Signaling Pathway	0.752	0.0383	-0.378	DDX17,EGFR,ESR1,PIK3C2B,PIK3R1,PIK3R3,VEGFA
Fibroblast	Nitric Oxide Signaling in the Cardiovascular System	4.57	0.106	-0.333	ATP2A2,CACNA1C,CACNA2D3,CACNB4,PDE1A,PIK3C2B,PIK3R1,PIK3R3,PRKAG2,PRKG1,RYR2,VEGFA
Fibroblast	Endocannabinoid Neuronal Synapse Pathway	1.9	0.0608	-0.333	ADCY4,CACNA1C,CACNA2D3,CACNB4,GRIA4,PLCG1,PLCG2,PLCL1,PRKAG2
Fibroblast	Epithelial Adherens Junction Signaling	1.77	0.0577	-0.333	DIAPH1,EGFR,FRMD6,IGF1R,MAGI1,PAK3,PRKAG2,TGFBR1,WASF1
Fibroblast	Actin Cytoskeleton Signaling	1.73	0.05	-0.333	DIAPH1,FGF13,ITGA11,PAK3,PDGFD,PIK3C2B,PIK3R1,PIK3R3,PPP1R12B,SSH2,TRIO,WASF1
Fibroblast	Neuroinflammation Signaling Pathway	0.821	0.0358	-0.333	GABBR1,GLUL,IRAK3,JAK1,NOX4,PIK3C2B,PIK3R1,PIK3R3,PLCG1,PLCG2,TGFBR1
Fibroblast	NF-κB Signaling	0	0.0245	-0.333	BMPR1B,EGFR,IGF1R,IRAK3,PIK3C2B,PIK3R1,PIK3R3,PLCG2,TGFBR1
Fibroblast	Synaptic Long Term Depression	2.95	0.0681	-0.277	CACNA1C,CACNA2D3,CACNB4,GRIA4,GRID2,GRM7,IGF1R,PLCG1,PLCG2,PLCL1,PRKG1,RYR2,RYR3
Fibroblast	Insulin Secretion Signaling Pathway	2.91	0.0599	-0.277	ADCY4,ASIC2,CACNA1C,CACNA2D3,CACNB4,JAK1,PIK3C2B,PIK3R1,PIK3R3,PLCG1,PLCG2,PLCL1,PRKAG2,RYR2,RYR3,STX16
Fibroblast	Synaptogenesis Signaling Pathway	5.42	0.0744	-0.218	ADCY4,CACNB4,CDH11,CDH13,CDH19,CNTNAP2,COMP,EPHB2,GRIA4,GRM7,LRP1,MAP1B,NLGN1,PIK3C2B,PIK3R1,PIK3R3,PLCG1,PLCG2,PRKAG2,STX16,THBS2,THBS4,WASF1
Fibroblast	Pulmonary Fibrosis Idiopathic Signaling Pathway	4.63	0.0683	0	COL12A1,COL21A1,COL24A1,COL26A1,COL4A1,COL4A2,COL6A3,COL6A6,EGFR,EZH1,FOXO3,GLI1,HES1,MMP16,NOX4,PDGFD,PIK3C2B,PIK3R1,PIK3R3,TGFBR1,WNT5B,WNT9A
Fibroblast	Corticotropin Releasing Hormone Signaling	4.06	0.0884	0	ADCY4,CACNA1C,CACNA2D3,CACNB4,GLI1,MEF2A,MEF2C,PLCG1,PLCG2,PRKAG2,PTCH1,PTCH2,VEGFA
Fibroblast	IL-7 Signaling Pathway	3.32	0.11	0	BCL6,CCND3,FOXO3,IL7,JAK1,PIK3C2B,PIK3R1,PIK3R3
Fibroblast	Melanocyte Development and Pigmentation Signaling	3.1	0.0918	0	ADCY4,KITLG,PAX3,PIK3C2B,PIK3R1,PIK3R3,PLCG1,PLCG2,PRKAG2
Fibroblast	Role Of Osteoclasts In Rheumatoid Arthritis Signaling Pathway	2.92	0.0582	0	ADAM33,COL12A1,COL21A1,COL24A1,COL26A1,COL4A1,COL4A2,COL6A3,COL6A6,FOXO3,IL7,MMP16,PIK3C2B,PIK3R1,PIK3R3,PLCG1,PLCG2
Fibroblast	PDGF Signaling	2.82	0.092	0	JAK1,PDGFD,PIK3C2B,PIK3R1,PIK3R3,PLCG1,PLCG2,SYNJ2
Fibroblast	ID1 Signaling Pathway	2.32	0.06	0	BCL3,BHLHE40,BMPR1B,EGFR,FOXO3,IGF1R,LIFR,PIK3C2B,PIK3R1,PIK3R3,TGFBR1,VEGFA
Fibroblast	Gustation Pathway	2.32	0.06	0	ADCY4,ASIC2,CACNA1C,CACNA2D3,CACNB4,KCNQ3,LIPA,P2RY14,PDE3A,PRKAG2,SCN7A,STIM1
Fibroblast	Osteoarthritis Pathway	2.22	0.056	0	DCN,FOXO3,GLI1,HES1,ITGA11,LRP1,MEF2C,PRKAG2,PTCH1,PTCH2,TGFBR1,TIMP3,VEGFA
Fibroblast	Non-Small Cell Lung Cancer Signaling	2.05	0.0753	0	CCND3,EGFR,FOXO3,PIK3C2B,PIK3R1,PIK3R3,PLCG1
Fibroblast	Estrogen-Dependent Breast Cancer Signaling	1.82	0.075	0	EGFR,ESR1,IGF1R,PIK3C2B,PIK3R1,PIK3R3
Fibroblast	P2Y Purigenic Receptor Signaling Pathway	1.74	0.0606	0	ADCY4,PIK3C2B,PIK3R1,PIK3R3,PLCG1,PLCG2,PLCL1,PRKAG2
Fibroblast	Thrombin Signaling	1.63	0.05	0	ADCY4,ARHGEF3,CAMK1D,EGFR,PIK3C2B,PIK3R1,PIK3R3,PLCG1,PLCG2,PLCL1,PPP1R12B
Fibroblast	Acute Myeloid Leukemia Signaling	1.59	0.0667	0	KITLG,PIK3C2B,PIK3R1,PIK3R3,RARA,RUNX1
Fibroblast	Apelin Pancreas Signaling Pathway	1.59	0.0889	0	PIK3C2B,PIK3R1,PIK3R3,PRKAG2
Fibroblast	Human Embryonic Stem Cell Pluripotency	1.56	0.0508	0	BMPR1B,JAK1,LIFR,PDGFD,PIK3C2B,PIK3R1,PIK3R3,TGFBR1,WNT5B,WNT9A
Fibroblast	Pancreatic Adenocarcinoma Signaling	1.43	0.0565	0	EGFR,JAK1,PIK3C2B,PIK3R1,PIK3R3,TGFBR1,VEGFA
Fibroblast	UVB-Induced MAPK Signaling	1.39	0.0769	0	EGFR,PIK3C2B,PIK3R1,PIK3R3
Fibroblast	Ovarian Cancer Signaling	1.36	0.0513	0	EGFR,PIK3C2B,PIK3R1,PIK3R3,PRKAG2,VEGFA,WNT5B,WNT9A
Fibroblast	Renal Cell Carcinoma Signaling	1.33	0.0641	0	PAK3,PIK3C2B,PIK3R1,PIK3R3,VEGFA
Fibroblast	PD-1, PD-L1 cancer immunotherapy pathway	1.33	0.0577	0	CBLB,JAK1,PIK3C2B,PIK3R1,PIK3R3,PLCG1
Fibroblast	RAC Signaling	1.24	0.0511	0	ITGA11,NOX4,PAK3,PIK3C2B,PIK3R1,PIK3R3,WASF1
Fibroblast	Cancer Drug Resistance By Drug Efflux	1.24	0.069	0	ABCB1,FOXO3,PIK3R1,PIK3R3
Fibroblast	IL-2 Signaling	1.15	0.0645	0	JAK1,PIK3C2B,PIK3R1,PIK3R3
Fibroblast	Fc Epsilon RI Signaling	1.11	0.0508	0	PIK3C2B,PIK3R1,PIK3R3,PLCG1,PLCG2,SYNJ2
Fibroblast	NGF Signaling	1.1	0.0504	0	PIK3C2B,PIK3R1,PIK3R3,PLCG1,PLCG2,TRIO
Fibroblast	WNT/Ca+ pathway	1.1	0.0615	0	PLCG1,PLCG2,PLCL1,WNT5B
Fibroblast	RHOA Signaling	1.06	0.0492	0	ARHGAP6,ARHGAP8/PRR5-ARHGAP8,IGF1R,PPP1R12B,SEPTIN11,WASF1
Fibroblast	IL-17A Signaling in Airway Cells	1.06	0.0597	0	JAK1,PIK3C2B,PIK3R1,PIK3R3
Fibroblast	ERK/MAPK Signaling	1.03	0.0419	0	ESR1,ITGA11,PAK3,PIK3C2B,PIK3R1,PIK3R3,PLCG1,PLCG2,PRKAG2
Fibroblast	14-3-3-mediated Signaling	1.01	0.0476	0	PIK3C2B,PIK3R1,PIK3R3,PLCG1,PLCG2,PLCL1
Fibroblast	Glioma Invasiveness Signaling	0.987	0.0563	0	PIK3C2B,PIK3R1,PIK3R3,TIMP3
Fibroblast	Telomerase Signaling	0.907	0.0476	0	EGFR,PIK3C2B,PIK3R1,PIK3R3,TERF2IP
Fibroblast	Role of JAK family kinases in IL-6-type Cytokine Signaling	0.893	0.0519	0	JAK1,LIFR,OSMR,VEGFA
Fibroblast	Paxillin Signaling	0.893	0.0472	0	ITGA11,PAK3,PIK3C2B,PIK3R1,PIK3R3
Fibroblast	Adipogenesis pathway	0.883	0.0438	0	BMAL1,BMPR1B,KAT6B,NR2F2,RUNX1T1,ZNF423
Fibroblast	Reelin Signaling in Neurons	0.873	0.0435	0	ARHGEF3,MAP1B,PIK3C2B,PIK3R1,PIK3R3,WASF1
Fibroblast	IL-3 Signaling	0.863	0.0506	0	JAK1,PIK3C2B,PIK3R1,PIK3R3
Fibroblast	IL-8 Signaling	0.83	0.0388	0	CCND3,EGFR,IRAK3,NOX4,PIK3C2B,PIK3R1,PIK3R3,VEGFA
Fibroblast	JAK/STAT Signaling	0.821	0.0488	0	JAK1,PIK3C2B,PIK3R1,PIK3R3
Fibroblast	CCR3 Signaling in Eosinophils	0.642	0.0385	0	PAK3,PIK3C2B,PIK3R1,PIK3R3,PPP1R12B
Fibroblast	AMPK Signaling	0.585	0.0332	0	ADRA1B,CPT1A,FOXO3,PIK3C2B,PIK3R1,PIK3R3,PRKAG2,STIM1
Fibroblast	IL-13 Signaling Pathway	0.485	0.0348	0	JAK1,PIK3C2B,PIK3R1,PIK3R3
Fibroblast	Th1 Pathway	0.471	0.0342	0	JAK1,PIK3C2B,PIK3R1,PIK3R3
Fibroblast	Natural Killer Cell Signaling	0.449	0.0311	0	PAK3,PIK3C2B,PIK3R1,PIK3R3,PLCG1,PLCG2
Fibroblast	SNARE Signaling Pathway	0.374	0.0303	0	ADCY4,CACNB4,PRKAG2,STX16
Fibroblast	HMGB1 Signaling	0.246	0.0252	0	KAT6B,PIK3C2B,PIK3R1,PIK3R3
Fibroblast	CD28 Signaling in T Helper Cells	0	0.0129	0	PIK3C2B,PIK3R1,PIK3R3,PLCG1
Fibroblast	IL-15 Signaling	0	0.0151	0	JAK1,PIK3C2B,PIK3R1,PIK3R3
Fibroblast	ICOS-ICOSL Signaling in T Helper Cells	0	0.0133	0	PIK3C2B,PIK3R1,PIK3R3,PLCG1
Fibroblast	B Cell Receptor Signaling	0	0.0217	0	BCL6,MEF2C,PAG1,PIK3C2B,PIK3R1,PIK3R3,PLCG2,SYNJ2
Fibroblast	Coronavirus Pathogenesis Pathway	0	0.0206	0	AGTR1,IFNAR2,JAK1,TGFBR1
Fibroblast	Estrogen Receptor Signaling	2.89	0.0524	0.229	ADCY4,CACNA1C,CACNA2D3,CACNB4,EGFR,ESR1,FOXO3,HES1,IGF1R,JAK1,LEPR,MMP16,PIK3C2B,PIK3R1,PIK3R3,PLCG1,PLCG2,PLCL1,PPP1R12B,PRKAG2,VEGFA
Fibroblast	FAK Signaling	0	0.023	0.229	ADGRL4,ADRA1B,AGTR1,CMKLR1,EGFR,GABBR1,GRM7,IGF1R,ITGA11,LGR4,P2RY14,PAK3,PIK3C2B,PIK3R1,PIK3R3,PLCG1,PLCG2,PTGFR,TGFBR1
Fibroblast	Glioblastoma Multiforme Signaling	2.95	0.0714	0.302	CCND3,EGFR,IGF1R,PDGFD,PIK3C2B,PIK3R1,PIK3R3,PLCG1,PLCG2,PLCL1,WNT5B,WNT9A
Fibroblast	Glioma Signaling	2.99	0.082	0.333	CAMK1D,CCND3,EGFR,IGF1R,PDGFD,PIK3C2B,PIK3R1,PIK3R3,PLCG1,PLCG2
Fibroblast	IGF-1 Signaling	3.51	0.0952	0.378	FOXO3,GRB10,IGF1R,IGFBP4,IGFBP7,JAK1,PIK3C2B,PIK3R1,PIK3R3,PRKAG2
Fibroblast	UVA-Induced MAPK Signaling	2.52	0.0825	0.378	EGFR,PARP8,PIK3C2B,PIK3R1,PIK3R3,PLCG1,PLCG2,PLCL1
Fibroblast	ERBB Signaling	2.05	0.0753	0.378	EGFR,PAK3,PIK3C2B,PIK3R1,PIK3R3,PLCG1,PLCG2
Fibroblast	Dopamine-DARPP32 Feedback in cAMP Signaling	1.8	0.0556	0.378	ADCY4,ATP2A2,CACNA1C,CACNA2D3,CACNB4,PLCG1,PLCG2,PLCL1,PRKAG2,PRKG1
Fibroblast	Endothelin-1 Signaling	0.991	0.0426	0.378	ADCY4,ECE1,PIK3C2B,PIK3R1,PIK3R3,PLCG1,PLCG2,PLCL1
Fibroblast	Regulation Of The Epithelial Mesenchymal Transition By Growth Factors Pathway	0.955	0.0417	0.378	EGFR,FGF13,JAK1,PDGFD,PIK3C2B,PIK3R1,PIK3R3,TGFBR1
Fibroblast	Gαq Signaling	0.924	0.0427	0.378	ADRA1B,AGTR1,PIK3C2B,PIK3R1,PIK3R3,PLCG1,PLCG2
Fibroblast	Production of Nitric Oxide and Reactive Oxygen Species in Macrophages	0.712	0.0372	0.378	APOD,JAK1,PIK3C2B,PIK3R1,PIK3R3,PLCG1,PLCG2
Fibroblast	IL-12 Signaling and Production in Macrophages	0.453	0.0306	0.378	APOD,C3,PIK3C2B,PIK3R1,PIK3R3,PRKAG2,VDR
Fibroblast	CLEAR Signaling Pathway	0	0.0249	0.378	BMPR1B,EGFR,IGF1R,PLCG1,PRKAG2,TGFBR1,VEGFA
Fibroblast	Dendritic Cell Maturation	0	0.0182	0.378	LEPR,PIK3C2B,PIK3R1,PIK3R3,PLCG1,PLCG2,PLCL1
Fibroblast	TEC Kinase Signaling	0	0.0213	0.378	ITGA11,JAK1,PAK3,PIK3C2B,PIK3R1,PIK3R3,PLCG1,PLCG2
Fibroblast	Leptin Signaling in Obesity	4.76	0.133	0.447	ADCY4,LEPR,PDE3A,PIK3C2B,PIK3R1,PIK3R3,PLCG1,PLCG2,PLCL1,PRKAG2
Fibroblast	IL-9 Signaling	2.77	0.143	0.447	BCL3,JAK1,PIK3C2B,PIK3R1,PIK3R3
Fibroblast	Role of NANOG in Mammalian Embryonic Stem Cell Pluripotency	1.92	0.0656	0.447	BMPR1B,JAK1,LIFR,PIK3C2B,PIK3R1,PIK3R3,WNT5B,WNT9A
Fibroblast	CNTF Signaling	1.89	0.0893	0.447	JAK1,LIFR,PIK3C2B,PIK3R1,PIK3R3
Fibroblast	SPINK1 General Cancer Pathway	1.74	0.082	0.447	EGFR,JAK1,PIK3C2B,PIK3R1,PIK3R3
Fibroblast	PAK Signaling	1.55	0.0598	0.447	ARHGAP10,ITGA11,PAK3,PDGFD,PIK3C2B,PIK3R1,PIK3R3
Fibroblast	FGF Signaling	1.19	0.0581	0.447	FGF13,PIK3C2B,PIK3R1,PIK3R3,PLCG1
Fibroblast	Endocannabinoid Developing Neuron Pathway	0.996	0.0472	0.447	ADCY4,PIK3C2B,PIK3R1,PIK3R3,PRKAG2,STMN2
Fibroblast	Mouse Embryonic Stem Cell Pluripotency	0.932	0.0485	0.447	JAK1,LIFR,PIK3C2B,PIK3R1,PIK3R3
Fibroblast	Th2 Pathway	0.928	0.0451	0.447	CHD4,JAK1,PIK3C2B,PIK3R1,PIK3R3,TGFBR1
Fibroblast	STAT3 Pathway	0.6	0.037	0.447	BMPR1B,EGFR,IGF1R,TGFBR1,VEGFA
Fibroblast	Role Of Chondrocytes In Rheumatoid Arthritis Signaling Pathway	0.561	0.0357	0.447	FOXO3,LRP1,MMP16,PRKAG2,VEGFA
Fibroblast	Aryl Hydrocarbon Receptor Signaling	0.51	0.034	0.447	AHRR,CCND3,ESR1,NFIB,RARA
Fibroblast	CXCR4 Signaling	0.394	0.0301	0.447	ADCY4,PAK3,PIK3C2B,PIK3R1,PIK3R3
Fibroblast	EIF2 Signaling	0.356	0.0283	0.447	IGF1R,NOX4,PIK3C2B,PIK3R1,PIK3R3,VEGFA
Fibroblast	Macrophage Alternative Activation Signaling Pathway	0.272	0.0259	0.447	JAK1,PIK3C2B,PIK3R1,PIK3R3,TSC22D3
Fibroblast	Huntington's Disease Signaling	0	0.0216	0.447	EGFR,IGF1R,PIK3C2B,PIK3R1,PIK3R3,STX16
Fibroblast	CTLA4 Signaling in Cytotoxic T Lymphocytes	0	0.0161	0.447	CBLB,PIK3C2B,PIK3R1,PIK3R3,PLCG1,PLCG2
Fibroblast	PI3K Signaling in B Lymphocytes	0	0.0185	0.447	C3,FOXO3,PIK3R1,PLCG1,PLCG2,PLCL1
Fibroblast	Wound Healing Signaling Pathway	3.45	0.0672	0.5	COL12A1,COL21A1,COL24A1,COL26A1,COL4A1,COL4A2,COL6A3,COL6A6,EGFR,JAK1,LAMA2,LAMB1,LAMC1,PDGFD,TGFBR1,VEGFA
Fibroblast	Semaphorin Neuronal Repulsive Signaling Pathway	5.42	0.103	0.535	DPYSL3,ITGA11,PAK3,PIK3C2B,PIK3R1,PIK3R3,PLCG1,PLCG2,PLXNA2,PPP1R12B,PRKAG2,PRKG1,SEMA3A,SEMA5A,VCAN
Fibroblast	IL-4 Signaling	1.07	0.0378	0.535	ARHGAP8/PRR5-ARHGAP8,COL12A1,COL21A1,COL24A1,COL26A1,COL4A1,COL4A2,COL6A3,COL6A6,JAK1,PIK3C2B,PIK3R1,PIK3R3,TIMP3
Fibroblast	RHOGDI Signaling	1.65	0.0505	0.632	ARHGAP6,ARHGAP8/PRR5-ARHGAP8,ARHGEF3,CDH11,CDH13,CDH19,ESR1,ITGA11,PAK3,PPP1R12B,WASF1
Fibroblast	Renin-Angiotensin Signaling	2.46	0.0744	0.707	ADCY4,AGTR1,PAK3,PIK3C2B,PIK3R1,PIK3R3,PLCG1,PLCG2,PRKAG2
Fibroblast	Sphingosine-1-phosphate Signaling	2.03	0.0684	0.707	ADCY4,PDGFD,PIK3C2B,PIK3R1,PIK3R3,PLCG1,PLCG2,PLCL1
Fibroblast	cAMP-mediated signaling	1.49	0.0476	0.707	ADCY4,AGTR1,CAMK1D,ENPP1,GABBR1,GRK4,GRM7,P2RY14,PALM2AKAP2,PDE1A,PDE3A
Fibroblast	Ribonucleotide Reductase Signaling Pathway	1.2	0.0473	0.707	EGFR,ESR1,FOXO3,PARP8,PIK3C2B,PIK3R1,PIK3R3,VEGFA
Fibroblast	HER-2 Signaling in Breast Cancer	0.701	0.0359	0.707	EGFR,FOXO3,MT-CO2,MT-CO3,PIK3C2B,PIK3R1,PIK3R3,PLCG1
Fibroblast	Systemic Lupus Erythematosus In T Cell Signaling Pathway	0	0.0197	0.707	BCL6,ESR1,LEPR,PIK3C2B,PIK3R1,PIK3R3,PLCG1,STIM1
Fibroblast	EGF Signaling	2.57	0.107	0.816	EGFR,JAK1,PIK3C2B,PIK3R1,PIK3R3,PLCG1
Fibroblast	Sperm Motility	1.04	0.0408	0.816	EGFR,EPHB2,IGF1R,JAK1,PDE1A,PLCG1,PLCG2,PLCL1,PRKAG2,PRKG1
Fibroblast	Neuropathic Pain Signaling In Dorsal Horn Neurons	4.38	0.11	0.905	CAMK1D,GRIA4,GRM7,KCNQ3,PIK3C2B,PIK3R1,PIK3R3,PLCG1,PLCG2,PLCL1,PRKAG2
Fibroblast	Adrenomedullin signaling pathway	2.01	0.057	0.905	ADCY4,C3,KCNQ3,PIK3C2B,PIK3R1,PIK3R3,PLCG1,PLCG2,PLCL1,PRKAG2,PRKG1
Fibroblast	Role Of Osteoblasts In Rheumatoid Arthritis Signaling Pathway	1.53	0.0482	0.905	BMPR1B,IGF1R,JAK1,LRP1,MMP16,PIK3C2B,PIK3R1,PIK3R3,VEGFA,WNT5B,WNT9A
Fibroblast	Sonic Hedgehog Signaling	2.14	0.129	1	GLI1,PRKAG2,PTCH1,PTCH2
Fibroblast	Nicotine Degradation III	1.44	0.08	1	AOX1,CSGALNACT1,CYP4B1,CYP4X1
Fibroblast	CDK5 Signaling	0.799	0.0439	1	ADCY4,LAMA2,LAMB1,LAMC1,PRKAG2
Fibroblast	GNRH Signaling	0.712	0.0372	1	ADCY4,CACNA1C,CACNA2D3,CACNB4,EGFR,PAK3,PRKAG2
Fibroblast	Fcγ Receptor-mediated Phagocytosis in Macrophages and Monocytes	0.688	0.043	1	DGKB,PIK3R1,PIK3R3,PLCG1
Fibroblast	PI3K/AKT Signaling	0.638	0.0354	1	FOXO3,ITGA11,JAK1,LIMS1,PIK3R1,PIK3R3,SYNJ2
Fibroblast	IL-15 Production	0.45	0.0333	1	EGFR,EPHB2,IGF1R,JAK1
Fibroblast	p70S6K Signaling	0.389	0.0282	1	AGTR1,EGFR,JAK1,PIK3C2B,PIK3R1,PIK3R3,PLCG1,PLCG2,PLCL1
Fibroblast	Mitochondrial Dysfunction	0.35	0.0273	1	CACNA1C,CACNA2D3,CACNB4,MT-CO2,MT-CO3,PIK3C2B,PIK3R1,PIK3R3,PRKAG2
Fibroblast	Nicotine Degradation II	3.37	0.127	1.134	AOX1,CSGALNACT1,CYP4B1,CYP4X1,FMO1,FMO2,FMO3
Fibroblast	Neuregulin Signaling	2.07	0.0696	1.134	DCN,EGFR,ITGA11,PIK3R1,PIK3R3,PLCG1,PLCG2,TMEFF2
Fibroblast	Endocannabinoid Cancer Inhibition Pathway	1.12	0.0479	1.134	ADCY4,CCND3,PIK3C2B,PIK3R1,PIK3R3,PRKAG2,VEGFA
Fibroblast	Myelination Signaling Pathway	3.3	0.0594	1.147	ARHGAP6,ARHGAP8/PRR5-ARHGAP8,BMPR1B,EGFR,GLI1,IGF1R,LAMA2,LAMB1,LAMC1,PDGFD,PIK3C2B,PIK3R1,PIK3R3,PLCG1,PLCG2,PRKAG2,SREBF2,WNT5B,WNT9A
Fibroblast	GP6 Signaling Pathway	7.11	0.13	1.291	COL12A1,COL21A1,COL24A1,COL26A1,COL4A1,COL4A2,COL6A3,COL6A6,LAMA2,LAMB1,LAMC1,PIK3C2B,PIK3R1,PIK3R3,PLCG1,PLCG2
Fibroblast	Melatonin Signaling	1.53	0.0725	1.342	PLCG1,PLCG2,PLCL1,PRKAG2,RORA
Fibroblast	IL-10 Signaling	0.483	0.0331	1.342	BCL3,BHLHE40,JAK1,PBX1,PRKAG2
Fibroblast	CDX Gastrointestinal Cancer Signaling Pathway	0.924	0.041	1.414	EGFR,JAK1,NOX4,PIK3C2B,PIK3R1,PIK3R3,WNT5B,WNT9A
Fibroblast	Chaperone Mediated Autophagy Signaling Pathway	0.277	0.0253	1.508	ARHGAP8/PRR5-ARHGAP8,BMAL1,IGF1R,MEF2A,MMP16,MTRNR2L12,PIK3C2B,PIK3R1,PIK3R3,PRKAG2,RARA
Fibroblast	Synaptic Long Term Potentiation	1.37	0.0547	1.633	CACNA1C,GRIA4,GRM7,PLCG1,PLCG2,PLCL1,PRKAG2
Fibroblast	Gαi Signaling	0.851	0.0429	1.633	ADCY4,AGTR1,GABBR1,GRM7,P2RY14,PRKAG2
Fibroblast	Autophagy	0.352	0.0282	1.633	FOXO3,PIK3C2B,PIK3R1,PIK3R3,PRKAG2,VEGFA
Fibroblast	Neurovascular Coupling Signaling Pathway	2.02	0.0548	1.732	CACNA1C,CACNA2D3,CACNB4,ENTPD1,GABBR1,GRIA4,PPP1R12B,PRKAG2,PRKG1,RYR2,RYR3,STIM1
Fibroblast	Hepatic Fibrosis / Hepatic Stellate Cell Activation	5.82	0.0947	#NUM!	AGTR1,COL12A1,COL21A1,COL24A1,COL26A1,COL4A1,COL4A2,COL6A3,COL6A6,ECE1,EGFR,IFNAR2,IGF1R,IGFBP4,LEPR,PDGFD,TGFBR1,VEGFA
Fibroblast	Circadian Rhythm Signaling	4.92	0.076	#NUM!	ADCY4,BHLHE40,BMAL1,CACNA1C,CACNA2D3,CACNB4,CIRBP,GRIA4,PER1,PER3,PLCG1,PLCG2,PLCL1,PRKAG2,PRKG1,PTGDS,RORA,RYR2,RYR3,TRPC6
Fibroblast	Axonal Guidance Signaling	4.27	0.0569	#NUM!	ADAM33,ADAMTS17,ADAMTS2,EPHB2,GLI1,ITGA11,MMP16,NTN4,PAK3,PDGFD,PIK3C2B,PIK3R1,PIK3R3,PLCG1,PLCG2,PLCL1,PLXNA2,PRKAG2,PTCH1,PTCH2,SEMA3A,SEMA3C,SEMA5A,SLIT2,SLIT3,VEGFA,WNT5B,WNT9A
Fibroblast	Cellular Effects of Sildenafil (Viagra)	4.18	0.0909	#NUM!	ADCY4,CACNA1C,CACNA2D3,CACNB4,KCNQ3,PDE1A,PDE3A,PLCG1,PLCG2,PLCL1,PPP1R12B,PRKAG2,PRKG1
Fibroblast	Gap Junction Signaling	2.89	0.067	#NUM!	ADCY4,EGFR,GRIA4,GRIK1,GRIK2,PIK3C2B,PIK3R1,PIK3R3,PLCG1,PLCG2,PLCL1,PRKAG2,PRKG1
Fibroblast	TR/RXR Activation	2.29	0.0833	#NUM!	BCL3,COL6A3,KLF9,PIK3C2B,PIK3R1,PIK3R3,SREBF2
Fibroblast	nNOS Signaling in Skeletal Muscle Cells	2.24	0.109	#NUM!	CACNA1C,CACNA2D3,CACNB4,RYR2,RYR3
Fibroblast	Inhibition of Matrix Metalloproteases	1.83	0.105	#NUM!	LRP1,MMP16,THBS2,TIMP3
Fibroblast	Molecular Mechanisms of Cancer	1.77	0.0429	#NUM!	ADCY4,ARHGEF3,BMPR1B,CCND3,CDK17,GLI1,ITGA11,JAK1,LRP1,PAK3,PIK3C2B,PIK3R1,PIK3R3,PRKAG2,PTCH1,PTCH2,TGFBR1,WNT5B,WNT9A
Fibroblast	Regulation of the Epithelial-Mesenchymal Transition Pathway	1.62	0.0518	#NUM!	EGFR,FGF13,JAK1,PDGFD,PIK3C2B,PIK3R1,PIK3R3,TGFBR1,WNT5B,WNT9A
Fibroblast	Glutamine Biosynthesis I	1.6	1	#NUM!	GLUL
Fibroblast	Lanosterol Biosynthesis	1.6	1	#NUM!	LSS
Fibroblast	Role of JAK1 and JAK3 in γc Cytokine Signaling	1.58	0.0746	#NUM!	IL7,JAK1,PIK3C2B,PIK3R1,PIK3R3
Fibroblast	Agrin Interactions at Neuromuscular Junction	1.55	0.0735	#NUM!	EGFR,LAMA2,LAMB1,LAMC1,PAK3
Fibroblast	Basal Cell Carcinoma Signaling	1.51	0.0714	#NUM!	GLI1,PTCH1,PTCH2,WNT5B,WNT9A
Fibroblast	Hematopoiesis from Multipotent Stem Cells	1.45	0.167	#NUM!	IL7,KITLG
Fibroblast	Role of p14/p19ARF in Tumor Suppression	1.45	0.103	#NUM!	PIK3C2B,PIK3R1,PIK3R3
Fibroblast	Role of JAK2 in Hormone-like Cytokine Signaling	1.24	0.069	#NUM!	CCND3,JAK1,LEPR,VEGFA
Fibroblast	Role of Macrophages, Fibroblasts and Endothelial Cells in Rheumatoid Arthritis	1.23	0.0409	#NUM!	IL7,IRAK3,LRP1,PDGFD,PIK3C2B,PIK3R1,PIK3R3,PLCG1,PLCG2,PLCL1,VEGFA,WNT5B,WNT9A
Fibroblast	RAR Activation	1.23	0.0459	#NUM!	ADCY4,ADH1B,NR2F2,PIK3R1,PIK3R3,PRKAG2,RARA,VEGFA,ZBTB16
Fibroblast	Semaphorin Signaling in Neurons	1.22	0.0678	#NUM!	DPYSL3,PAK3,PLXNA2,SEMA3A
Fibroblast	Notch Signaling	1.19	0.0811	#NUM!	CNTN1,HES1,MAML2
Fibroblast	Pregnenolone Biosynthesis	1.18	0.118	#NUM!	CYP4X1,CYP7B1
Fibroblast	Docosahexaenoic Acid (DHA) Signaling	1.16	0.0789	#NUM!	PIK3C2B,PIK3R1,PIK3R3
Fibroblast	Histidine Degradation VI	1.13	0.111	#NUM!	CYP4X1,CYP7B1
Fibroblast	Clathrin-mediated Endocytosis Signaling	1.12	0.0437	#NUM!	APOD,EPHB2,FGF13,MYO1E,PDGFD,PIK3C2B,PIK3R1,PIK3R3,VEGFA
Fibroblast	Oncostatin M Signaling	1.03	0.0698	#NUM!	JAK1,OSMR,TIMP3
Fibroblast	Ubiquinol-10 Biosynthesis (Eukaryotic)	1.02	0.0952	#NUM!	CYP4X1,CYP7B1
Fibroblast	Role of OCT4 in Mammalian Embryonic Stem Cell Pluripotency	0.987	0.0667	#NUM!	MEF2A,NR2F2,RARA
Fibroblast	tRNA Splicing	0.987	0.0667	#NUM!	ENPP1,PDE1A,PDE3A
Fibroblast	GABA Receptor Signaling	0.963	0.0462	#NUM!	ADCY4,CACNA1C,CACNA2D3,CACNB4,GABBR1,KCNQ3
Fibroblast	Apelin Cardiac Fibroblast Signaling Pathway	0.951	0.087	#NUM!	AGTR1,PRKAG2
Fibroblast	Ephrin A Signaling	0.943	0.0638	#NUM!	PIK3C2B,PIK3R1,PIK3R3
Fibroblast	Iron homeostasis signaling pathway	0.939	0.0455	#NUM!	BMPR1B,CP,EGFR,HIF3A,JAK1,LRP1
Fibroblast	Bupropion Degradation	0.917	0.0833	#NUM!	CYP4B1,CYP4X1
Fibroblast	Angiopoietin Signaling	0.907	0.0526	#NUM!	PAK3,PIK3C2B,PIK3R1,PIK3R3
Fibroblast	Maturity Onset Diabetes of Young (MODY) Signaling	0.893	0.0519	#NUM!	APOD,CACNA1C,CACNA2D3,CACNB4
Fibroblast	Melanoma Signaling	0.886	0.06	#NUM!	PIK3C2B,PIK3R1,PIK3R3
Fibroblast	Cardiomyocyte Differentiation via BMP Receptors	0.86	0.0769	#NUM!	BMPR1B,MEF2C
Fibroblast	Role of JAK1, JAK2 and TYK2 in Interferon Signaling	0.86	0.0769	#NUM!	IFNAR2,JAK1
Fibroblast	D-myo-inositol (1,4,5)-Trisphosphate Biosynthesis	0.86	0.0769	#NUM!	PLCG1,PLCG2
Fibroblast	Chondroitin and Dermatan Biosynthesis	0.851	0.167	#NUM!	CSGALNACT1
Fibroblast	UDP-N-acetyl-D-glucosamine Biosynthesis II	0.851	0.167	#NUM!	FMO3
Fibroblast	Xenobiotic Metabolism Signaling	0.83	0.0368	#NUM!	ABCB1,AHRR,CAMK1D,FMO1,FMO2,FMO3,HS6ST3,PIK3C2B,PIK3R1,PIK3R3
Fibroblast	Lymphotoxin β Receptor Signaling	0.815	0.0556	#NUM!	PIK3C2B,PIK3R1,PIK3R3
Fibroblast	Melatonin Degradation I	0.815	0.0556	#NUM!	CSGALNACT1,CYP4B1,CYP4X1
Fibroblast	CSDE1 Signaling Pathway	0.799	0.0545	#NUM!	CCND3,TNC,TRIO
Fibroblast	Role of Tissue Factor in Cancer	0.788	0.0435	#NUM!	EGFR,PIK3C2B,PIK3R1,PIK3R3,VEGFA
Fibroblast	Virus Entry via Endocytic Pathways	0.767	0.0427	#NUM!	PIK3C2B,PIK3R1,PIK3R3,PLCG1,PLCG2
Fibroblast	Role of IL-17A in Arthritis	0.764	0.0526	#NUM!	PIK3C2B,PIK3R1,PIK3R3
Fibroblast	MSP-RON Signaling Pathway	0.75	0.0517	#NUM!	PIK3C2B,PIK3R1,PIK3R3
Fibroblast	Hepatic Cholestasis	0.735	0.0378	#NUM!	ABCB1,ADCY4,CYP7B1,ESR1,IRAK3,PRKAG2,RARA
Fibroblast	GADD45 Signaling	0.735	0.0508	#NUM!	CCND3,FOXO3,TGFBR1
Fibroblast	Superpathway of Melatonin Degradation	0.735	0.0508	#NUM!	CSGALNACT1,CYP4B1,CYP4X1
Fibroblast	Inhibition of Angiogenesis by TSP1	0.719	0.0625	#NUM!	TGFBR1,VEGFA
Fibroblast	PCP (Planar Cell Polarity) Pathway	0.719	0.05	#NUM!	LGR4,WNT5B,WNT9A
Fibroblast	Role of Osteoblasts, Osteoclasts and Chondrocytes in Rheumatoid Arthritis	0.708	0.036	#NUM!	BMPR1B,IL7,LRP1,PIK3C2B,PIK3R1,PIK3R3,WNT5B,WNT9A
Fibroblast	Sphingosine and Sphingosine-1-phosphate Metabolism	0.69	0.111	#NUM!	SGPP1
Fibroblast	PXR/RXR Activation	0.678	0.0476	#NUM!	ABCB1,CPT1A,PRKAG2
Fibroblast	Small Cell Lung Cancer Signaling	0.678	0.0426	#NUM!	CCND3,PIK3C2B,PIK3R1,PIK3R3
Fibroblast	Role of PI3K/AKT Signaling in the Pathogenesis of Influenza	0.678	0.0476	#NUM!	PIK3C2B,PIK3R1,PIK3R3
Fibroblast	ERB2-ERBB3 Signaling	0.664	0.0469	#NUM!	PIK3C2B,PIK3R1,PIK3R3
Fibroblast	Phospholipases	0.664	0.0469	#NUM!	PLCG1,PLCG2,PLCL1
Fibroblast	Coagulation System	0.66	0.0571	#NUM!	TFPI,VWF
Fibroblast	Acetone Degradation I (to Methylglyoxal)	0.66	0.0571	#NUM!	CYP4B1,CYP4X1
Fibroblast	TGF-β Signaling	0.656	0.0417	#NUM!	BMPR1B,TGFBR1,VDR,ZNF423
Fibroblast	Prostanoid Biosynthesis	0.65	0.1	#NUM!	PTGDS
Fibroblast	Calcium Transport I	0.65	0.1	#NUM!	ATP2A2
Fibroblast	Interferon Signaling	0.642	0.0556	#NUM!	IFNAR2,JAK1
Fibroblast	CD40 Signaling	0.638	0.0455	#NUM!	PIK3C2B,PIK3R1,PIK3R3
Fibroblast	p53 Signaling	0.635	0.0408	#NUM!	PIK3C2B,PIK3R1,PIK3R3,PPP1R13B
Fibroblast	Th1 and Th2 Activation Pathway	0.614	0.0359	#NUM!	CHD4,JAK1,PIK3C2B,PIK3R1,PIK3R3,TGFBR1
Fibroblast	α-Adrenergic Signaling	0.559	0.0377	#NUM!	ADCY4,PLCG1,PLCG2,PRKAG2
Fibroblast	D-myo-inositol (1,4,5,6)-Tetrakisphosphate Biosynthesis	0.558	0.0343	#NUM!	ENPP1,PPFIA2,PPP1R12B,PPP1R13B,SGPP1,SSH2
Fibroblast	D-myo-inositol (3,4,5,6)-tetrakisphosphate Biosynthesis	0.558	0.0343	#NUM!	ENPP1,PPFIA2,PPP1R12B,PPP1R13B,SGPP1,SSH2
Fibroblast	Cholesterol Biosynthesis I	0.551	0.0769	#NUM!	LSS
Fibroblast	Cholesterol Biosynthesis II (via 24,25-dihydrolanosterol)	0.551	0.0769	#NUM!	LSS
Fibroblast	Cholesterol Biosynthesis III (via Desmosterol)	0.551	0.0769	#NUM!	LSS
Fibroblast	Antiproliferative Role of Somatostatin Receptor 2	0.547	0.0405	#NUM!	PIK3C2B,PIK3R1,PIK3R3
Fibroblast	Estrogen Biosynthesis	0.547	0.0476	#NUM!	CYP4B1,CYP4X1
Fibroblast	Regulation of Actin-based Motility by Rho	0.526	0.0364	#NUM!	ITGA11,PAK3,PPP1R12B,WASF1
Fibroblast	Thyroid Cancer Signaling	0.517	0.039	#NUM!	PIK3C2B,PIK3R1,PIK3R3
Fibroblast	NF-κB Activation by Viruses	0.507	0.0385	#NUM!	PIK3C2B,PIK3R1,PIK3R3
Fibroblast	iNOS Signaling	0.506	0.0444	#NUM!	IRAK3,JAK1
Fibroblast	Chondroitin Sulfate Biosynthesis (Late Stages)	0.506	0.0444	#NUM!	CSGALNACT1,HS6ST3
Fibroblast	Telomere Extension by Telomerase	0.499	0.0667	#NUM!	TERF2IP
Fibroblast	LPS/IL-1 Mediated Inhibition of RXR Function	0.496	0.0317	#NUM!	ABCB1,CPT1A,FMO1,FMO2,FMO3,HS6ST3,RARA
Fibroblast	Bladder Cancer Signaling	0.493	0.0351	#NUM!	EGFR,FGF13,MMP16,VEGFA
Fibroblast	FLT3 Signaling in Hematopoietic Progenitor Cells	0.479	0.037	#NUM!	PIK3C2B,PIK3R1,PIK3R3
Fibroblast	Extrinsic Prothrombin Activation Pathway	0.476	0.0625	#NUM!	TFPI
Fibroblast	D-myo-inositol (1,4,5)-trisphosphate Degradation	0.476	0.0625	#NUM!	SYNJ2
Fibroblast	1D-myo-inositol Hexakisphosphate Biosynthesis II (Mammalian)	0.455	0.0588	#NUM!	SYNJ2
Fibroblast	D-myo-inositol (1,3,4)-trisphosphate Biosynthesis	0.455	0.0588	#NUM!	SYNJ2
Fibroblast	PEDF Signaling	0.452	0.0357	#NUM!	PIK3C2B,PIK3R1,PIK3R3
Fibroblast	Amyloid Processing	0.446	0.04	#NUM!	MARK1,PRKAG2
Fibroblast	LPS-stimulated MAPK Signaling	0.444	0.0353	#NUM!	PIK3C2B,PIK3R1,PIK3R3
Fibroblast	Apelin Adipocyte Signaling Pathway	0.437	0.0349	#NUM!	ADCY4,NOX4,PRKAG2
Fibroblast	RANK Signaling in Osteoclasts	0.42	0.0341	#NUM!	PIK3C2B,PIK3R1,PIK3R3
Fibroblast	Regulation of Cellular Mechanics by Calpain Protease	0.42	0.0341	#NUM!	CCND3,EGFR,ITGA11
Fibroblast	Mitochondrial L-carnitine Shuttle Pathway	0.417	0.0526	#NUM!	CPT1A
Fibroblast	Chondroitin Sulfate Biosynthesis	0.415	0.0377	#NUM!	CSGALNACT1,HS6ST3
Fibroblast	BMP signaling pathway	0.412	0.0337	#NUM!	BMPR1B,PRKAG2,ZNF423
Fibroblast	Pyroptosis Signaling Pathway	0.405	0.0333	#NUM!	FOXO3,KCNQ1OT1,PRKAG2
Fibroblast	Ceramide Signaling	0.398	0.033	#NUM!	PIK3C2B,PIK3R1,PIK3R3
Fibroblast	Actin Nucleation by ARP-WASP Complex	0.398	0.033	#NUM!	ITGA11,PPP1R12B,WASF1
Fibroblast	Dermatan Sulfate Biosynthesis	0.395	0.0364	#NUM!	CSGALNACT1,HS6ST3
Fibroblast	Germ Cell-Sertoli Cell Junction Signaling	0.394	0.0301	#NUM!	PAK3,PIK3C2B,PIK3R1,PIK3R3,TGFBR1
Fibroblast	Retinoic acid Mediated Apoptosis Signaling	0.377	0.0351	#NUM!	PARP8,RARA
Fibroblast	Serotonin Degradation	0.377	0.0351	#NUM!	ADH1B,CSGALNACT1
Fibroblast	Role of PKR in Interferon Induction and Antiviral Response	0.374	0.0303	#NUM!	IFNAR2,JAK1,MSR1,PDGFD
Fibroblast	Superpathway of D-myo-inositol (1,4,5)-trisphosphate Metabolism	0.369	0.0455	#NUM!	SYNJ2
Fibroblast	IL-1 Signaling	0.363	0.0312	#NUM!	ADCY4,IRAK3,PRKAG2
Fibroblast	NRF2-mediated Oxidative Stress Response	0.361	0.0284	#NUM!	AOX1,FKBP5,FMO1,PIK3C2B,PIK3R1,PIK3R3
Fibroblast	Heparan Sulfate Biosynthesis (Late Stages)	0.342	0.0328	#NUM!	EXT1,HS6ST3
Fibroblast	IL-22 Signaling	0.34	0.0417	#NUM!	JAK1
Fibroblast	Hereditary Breast Cancer Signaling	0.335	0.0288	#NUM!	CCND3,PIK3C2B,PIK3R1,PIK3R3
Fibroblast	CDP-diacylglycerol Biosynthesis I	0.328	0.04	#NUM!	TAFAZZIN
Fibroblast	Apoptosis Signaling	0.325	0.0294	#NUM!	PLCG1,PLCG2,SPTAN1
Fibroblast	IL-17A Signaling in Gastric Cells	0.315	0.0385	#NUM!	EGFR
Fibroblast	Estrogen-mediated S-phase Entry	0.315	0.0385	#NUM!	ESR1
Fibroblast	Pyridoxal 5'-phosphate Salvage Pathway	0.312	0.0308	#NUM!	GRK4,PAK3
Fibroblast	Phosphatidylglycerol Biosynthesis II (Non-plastidic)	0.304	0.037	#NUM!	TAFAZZIN
Fibroblast	Eicosanoid Signaling	0.298	0.0299	#NUM!	PTGDS,PTGFR
Fibroblast	Ethanol Degradation II	0.293	0.0357	#NUM!	ADH1B
Fibroblast	Superpathway of Cholesterol Biosynthesis	0.293	0.0357	#NUM!	LSS
Fibroblast	Phagosome Maturation	0.292	0.027	#NUM!	DYNC1I1,EEA1,NOX4,STX16
Fibroblast	Heparan Sulfate Biosynthesis	0.291	0.0294	#NUM!	EXT1,HS6ST3
Fibroblast	Antioxidant Action of Vitamin C	0.287	0.0275	#NUM!	PLCG1,PLCG2,PLCL1
Fibroblast	DNA Methylation and Transcriptional Repression Signaling	0.276	0.027	#NUM!	CDK17,CHD4,GLI1
Fibroblast	Prostate Cancer Signaling	0.276	0.027	#NUM!	PIK3C2B,PIK3R1,PIK3R3
Fibroblast	Noradrenaline and Adrenaline Degradation	0.272	0.0333	#NUM!	ADH1B
Fibroblast	TREM1 Signaling	0.266	0.0278	#NUM!	PLCG1,PLCG2
Fibroblast	Airway Pathology in Chronic Obstructive Pulmonary Disease	0.266	0.0265	#NUM!	APOD,FGF13,PTGDS
Fibroblast	Oxytocin In Spinal Neurons Signaling Pathway	0.254	0.0312	#NUM!	PRKG1
Fibroblast	Role of WNT/GSK-3β Signaling in the Pathogenesis of Influenza	0.254	0.027	#NUM!	WNT5B,WNT9A
Fibroblast	MSP-RON Signaling In Macrophages Pathway	0.252	0.0259	#NUM!	PIK3C2B,PIK3R1,PIK3R3
Fibroblast	Caveolar-mediated Endocytosis Signaling	0.248	0.0267	#NUM!	EGFR,ITGA11
Fibroblast	Cholecystokinin/Gastrin-mediated Signaling	0.248	0.0256	#NUM!	EGFR,MEF2A,MEF2C
Fibroblast	Retinoate Biosynthesis I	0.246	0.0303	#NUM!	ADH1B
Fibroblast	Thyroid Hormone Metabolism II (via Conjugation and/or Degradation)	0.246	0.0303	#NUM!	CSGALNACT1
Fibroblast	VDR/RXR Activation	0.237	0.026	#NUM!	HES1,VDR
Fibroblast	Dopamine Receptor Signaling	0.227	0.0253	#NUM!	ADCY4,PRKAG2
Fibroblast	Pyrimidine Ribonucleotides Interconversion	0.222	0.0278	#NUM!	ENTPD1
Fibroblast	Complement System	0.222	0.0278	#NUM!	C3
Fibroblast	Pyrimidine Ribonucleotides De Novo Biosynthesis	0.201	0.0256	#NUM!	ENTPD1
Fibroblast	Immunogenic Cell Death Signaling Pathway	0	0.0238	#NUM!	IFNAR2,LRP1
Fibroblast	Macrophage Classical Activation Signaling Pathway	0	0.0111	#NUM!	IFNAR2,JAK1
Fibroblast	Multiple Sclerosis Signaling Pathway	0	0.00952	#NUM!	C3,PARP8
Fibroblast	Glucocorticoid Receptor Signaling	0	0.024	#NUM!	EGFR,ESR1,FKBP5,FOXO3,GABPB2,JAK1,PIK3C2B,PIK3R1,PIK3R3,PRKAG2,RARA,TGFBR1,TSC22D3
Fibroblast	NOD1/2 Signaling Pathway	0	0.00568	#NUM!	IFNAR2
Fibroblast	LXR/RXR Activation	0	0.0244	#NUM!	APOD,C3,MSR1
Fibroblast	FXR/RXR Activation	0	0.024	#NUM!	APOD,C3,RARA
Fibroblast	Tight Junction Signaling	0	0.0225	#NUM!	PRKAG2,SPTAN1,STX16,TGFBR1
Fibroblast	CCR5 Signaling in Macrophages	0	0.0169	#NUM!	CACNA1C,CACNA2D3,CACNB4,PLCG1,PLCG2
Fibroblast	Calcium-induced T Lymphocyte Apoptosis	0	0.00791	#NUM!	ATP2A2,PLCG1
Fibroblast	T Helper Cell Differentiation	0	0.00749	#NUM!	BCL6,TGFBR1
Fibroblast	Mitotic Roles of Polo-Like Kinase	0	0.0156	#NUM!	PLK5
Fibroblast	Polyamine Regulation in Colon Cancer	0	0.0169	#NUM!	STIM1
Fibroblast	Type I Diabetes Mellitus Signaling	0	0.00329	#NUM!	JAK1
Fibroblast	MYC Mediated Apoptosis Signaling	0	0.02	#NUM!	PRKAG2
Fibroblast	G Protein Signaling Mediated by Tubby	0	0.00752	#NUM!	PLCG1,PLCG2
Fibroblast	Systemic Lupus Erythematosus Signaling	0	0.00846	#NUM!	PIK3C2B,PIK3R1,PIK3R3,PLCG1,PLCG2
Fibroblast	CDC42 Signaling	0	0.0118	#NUM!	DIAPH1,ITGA11,PAK3,PPP1R12B
Fibroblast	Atherosclerosis Signaling	0	0.0234	#NUM!	APOD,MSR1,PDGFD
Fibroblast	Regulation of eIF4 and p70S6K Signaling	0	0.0227	#NUM!	ITGA11,PIK3C2B,PIK3R1,PIK3R3
Fibroblast	B Cell Development	0	0.00452	#NUM!	IL7
Fibroblast	Regulation of IL-2 Expression in Activated and Anergic T Lymphocytes	0	0.0115	#NUM!	PLCG1,PLCG2,TGFBR1
Fibroblast	TNFR1 Signaling	0	0.02	#NUM!	PAK3
Fibroblast	Role of Hypercytokinemia/hyperchemokinemia in the Pathogenesis of Influenza	0	0.025	#NUM!	IFNAR2,JAK1
Fibroblast	Antiproliferative Role of TOB in T Cell Signaling	0	0.00444	#NUM!	TGFBR1
Fibroblast	Cyclins and Cell Cycle Regulation	0	0.0119	#NUM!	CCND3
Fibroblast	Cell Cycle Control of Chromosomal Replication	0	0.0179	#NUM!	CDK17
Fibroblast	Sertoli Cell-Sertoli Cell Junction Signaling	0	0.0248	#NUM!	ITGA11,PRKAG2,PRKG1,SPTAN1,SPTBN1
Fibroblast	Hematopoiesis from Pluripotent Stem Cells	0	0.00847	#NUM!	IL7,KITLG
Fibroblast	Transcriptional Regulatory Network in Embryonic Stem Cells	0	0.0185	#NUM!	SKIL
Fibroblast	nNOS Signaling in Neurons	0	0.0222	#NUM!	DLG2
Fibroblast	Ephrin B Signaling	0	0.0139	#NUM!	EPHB2
Fibroblast	Dermatan Sulfate Biosynthesis (Late Stages)	0	0.0238	#NUM!	HS6ST3
Fibroblast	Triacylglycerol Biosynthesis	0	0.0192	#NUM!	TAFAZZIN
Fibroblast	Salvage Pathways of Pyrimidine Ribonucleotides	0	0.0208	#NUM!	GRK4,PAK3
Fibroblast	Agranulocyte Adhesion and Diapedesis	0	0.0155	#NUM!	CXCL14,MMP16,PECAM1
Fibroblast	Granulocyte Adhesion and Diapedesis	0	0.0172	#NUM!	CXCL14,MMP16,PECAM1
Fibroblast	UVC-Induced MAPK Signaling	0	0.0196	#NUM!	EGFR
Fibroblast	Oxidative Phosphorylation	0	0.0189	#NUM!	MT-CO2,MT-CO3
Fibroblast	HIPPO signaling	0	0.0235	#NUM!	DLG2,FRMD6
Fibroblast	Unfolded protein response	0	0.0112	#NUM!	SREBF2
Fibroblast	Toll-like Receptor Signaling	0	0.013	#NUM!	IRAK3
Fibroblast	Cell Cycle: G1/S Checkpoint Regulation	0	0.0149	#NUM!	CCND3
Fibroblast	SAPK/JNK Signaling	0	0.00997	#NUM!	PIK3C2B,PIK3R1,PIK3R3
Fibroblast	Protein Ubiquitination Pathway	0	0.0112	#NUM!	UBE3B,USP49,USP53
Fibroblast	Serotonin Receptor Signaling	0	0.0227	#NUM!	ADCY4
Fibroblast	Phototransduction Pathway	0	0.0189	#NUM!	PRKAG2
Fibroblast	Death Receptor Signaling	0	0.0213	#NUM!	PARP8,SPTAN1
Fibroblast	PPAR Signaling	0	0.00962	#NUM!	PDGFD
Fibroblast	Hypoxia Signaling in the Cardiovascular System	0	0.0135	#NUM!	VEGFA
Fibroblast	Sirtuin Signaling Pathway	0	0.014	#NUM!	BMAL1,CPT1A,FOXO3,GABPB2
Fibroblast	Th17 Activation Pathway	0	0.0142	#NUM!	IRAK3,JAK1,RORA,RUNX1
Fibroblast	SPINK1 Pancreatic Cancer Pathway	0	0.0182	#NUM!	TGFBR1
Fibroblast	Apelin Muscle Signaling Pathway	0	0.0208	#NUM!	PRKAG2
Fibroblast	FAT10 Cancer Signaling Pathway	0	0.02	#NUM!	TGFBR1
Fibroblast	PFKFB4 Signaling Pathway	0	0.0208	#NUM!	PRKAG2
Fibroblast	Inhibition of ARE-Mediated mRNA Degradation Pathway	0	0.00625	#NUM!	PRKAG2
Fibroblast	BEX2 Signaling Pathway	0	0.0247	#NUM!	MAP2,VEGFA
Fibroblast	Necroptosis Signaling Pathway	0	0.0131	#NUM!	GLUL,JAK1
Fibroblast	Xenobiotic Metabolism General Signaling Pathway	0	0.0217	#NUM!	PIK3C2B,PIK3R1,PIK3R3
Fibroblast	Xenobiotic Metabolism AHR Signaling Pathway	0	0.0127	#NUM!	AHRR
Fibroblast	Xenobiotic Metabolism PXR Signaling Pathway	0	0.017	#NUM!	ABCB1,HS6ST3,PRKAG2
Fibroblast	Ephrin Receptor Signaling	0	0.0249	#NUM!	EPHB2,ITGA11,PAK3,PDGFD,VEGFA
Epithelial cells	Pulmonary Fibrosis Idiopathic Signaling Pathway	7.85	0.242	3.305	ACTB,ACVR1B,ACVR2A,AKT1,BCL2,CAV1,CERT1,COL16A1,COL17A1,COL18A1,COL1A1,COL1A2,COL21A1,COL23A1,COL27A1,COL3A1,COL4A5,COL5A3,COL6A1,COL6A2,COL6A3,COL7A1,CTNNB1,EDNRA,EFNB2,EIF4EBP2,EPHB3,FGFR1,FGFR3,FZD4,GLI2,GRB2,GSK3B,HRAS,IL11RA,JAG1,JARID2,JUN,LATS2,MAP3K7,MAPK10,MAPK13,MAPK14,NFKB1,NOTCH4,PDGFA,PDGFC,PIK3C2B,PIK3C2G,PIK3C3,PIK3CA,PRKN,PTEN,RAF1,RBBP4,REL,ROCK2,RPS6KA3,RPS6KA4,RPS6KA5,RPS6KB2,R…
Epithelial cells	Epithelial Adherens Junction Signaling	7.08	0.288	-0.447	ACTR3,ACVR1B,ACVR2A,AFDN,AKT1,ARHGEF17,ARPC2,ARPC3,ARPC5,CTNNA1,CTNNB1,DLL1,FGFR1,FRMD6,FYN,HRAS,LATS2,MAGI1,MET,MST1,NECTIN2,NOTCH4,PAK2,PAK3,PPM1L,PPP2CA,PPP2CB,PPP2R3B,PPP2R5A,PPP2R5D,PRKAG1,PTEN,RAPGEF1,ROCK2,TCF7L1,TCF7L2,TGFBR3,VAV2,VCL,WWC1,YAP1,YWHAB,YWHAE,YWHAQ,YWHAZ
Epithelial cells	Myelination Signaling Pathway	6.61	0.231	0.697	ACVR2A,ADAM17,AKT1,APC,ARHGAP8/PRR5-ARHGAP8,BACE1,BMP1,BMPR1A,CALM1 (includes others),CHD8,CHP1,CREB3L2,CREB5,CTNNB1,CYTH1,ERBB2,ERBB3,FASN,FGFR1,FGFR3,FKBP1A,FRK,FYN,FZD4,GLI2,GRB2,GSK3B,HDAC4,HDAC5,HDAC9,HRAS,IGF2R,JUN,LAMA3,LAMA5,LAMB2,LAMB3,LAMC1,LAMC2,LAMC3,LGI4,MAP2K2,MBP,NFATC1,NFKB1,NTRK2,PDGFA,PDGFC,PIK3C2B,PIK3C2G,PIK3C3,PIK3CA,PPP3CA,PPP3R1,PRKAG1,PRKAR2A,PTEN,RAF1,RAPGEF2,RAPGEF3,RHEB…
Epithelial cells	Autophagy	5.93	0.249	-0.98	AKT1,AMBRA1,ARNT,ATG2A,ATG5,BCL2,BECN1,CALM1 (includes others),CHP1,CREB3L2,CREB5,DAPK2,DAPK3,GNAI3,GSK3B,INSR,JUN,LAMP2,MAP2K2,MAPK10,MYD88,NFKB1,OPTN,PIK3C2B,PIK3C2G,PIK3C3,PIK3CA,PLEKHM1,PPM1L,PPP2CA,PPP2CB,PPP2R3B,PPP2R5A,PPP2R5D,PPP3CA,PPP3R1,PRKAG1,PRKAR2A,PTEN,RAB7A,RAB7B,RAF1,RB1CC1,RPTOR,SESN1,SLC3A2,STX17,TGFB1,TP53,TSC2,VEGFA,VPS33B,VPS41
Epithelial cells	HIPPO signaling	5.9	0.329	0.894	CSNK1D,DLG2,FRMD6,ITCH,LATS2,MST1,PARD3,PPM1L,PPP1CB,PPP1R12A,PPP1R14C,PPP2CA,PPP2CB,PPP2R3B,PPP2R5A,PPP2R5D,RASSF6,SKP1,SMAD3,TEAD1,TEAD3,WWC1,WWTR1,YAP1,YWHAB,YWHAE,YWHAQ,YWHAZ
Epithelial cells	MSP-RON Signaling In Cancer Cells Pathway	5.89	0.281	2.795	AKT1,ARNT,CREB3L2,CREB5,CTNNB1,ELF1,ELF2,ELF4,FLNA,GRB2,GSK3B,HRAS,IL3RA,JUN,KLK11,KLK7,MAP2K2,MET,MST1,MST1R,NFKB1,PDGFC,PIK3C2B,PIK3C2G,PIK3C3,PIK3CA,RAF1,REL,RPS6KA3,SP1,STAT3,TCF7L1,TCF7L2,VEGFA,VIM,YWHAB,YWHAE,YWHAQ,YWHAZ
Epithelial cells	HER-2 Signaling in Breast Cancer	5.64	0.242	0.949	AAAS,AHCTF1,AKT1,ARF1,COPS6,ELF1,ELF2,ELF4,ERBB2,ERBB3,FRK,FYN,GLE1,GRB2,GSK3B,HRAS,JUN,KPNB1,MAP2K2,MT-CO1,MT-CO2,MT-CO3,NFKB1,NUP133,NUP153,NUP155,NUP160,NUP214,NUP58,NUP93,NUP98,PARD3,PARD6G,PIK3C2B,PIK3C2G,PIK3C3,PIK3CA,POM121/POM121C,PRKCI,PRKD1,PTEN,RAE1,RAF1,RBL2,REL,RHEB,RPS6KB2,RPTOR,SMAD3,SP1,STAT3,TP53,TPR,TSC2
Epithelial cells	GP6 Signaling Pathway	5.51	0.285	1.715	AKT1,CALM1 (includes others),CERT1,COL16A1,COL17A1,COL18A1,COL1A1,COL1A2,COL21A1,COL23A1,COL27A1,COL3A1,COL4A5,COL5A3,COL6A1,COL6A2,COL6A3,COL7A1,FYN,GRB2,GSK3B,LAMA3,LAMA5,LAMB2,LAMB3,LAMC1,LAMC2,LAMC3,PIK3C2B,PIK3C2G,PIK3C3,PIK3CA,PRKCI,PRKD1,VAV2
Epithelial cells	MicroRNA Biogenesis Signaling Pathway	5.36	0.251	0	AAAS,AGO3,AGO4,AHCTF1,AKT1,BRCA1,DDX17,DDX5,DICER1,EWSR1,EXOSC3,EXOSC7,EXOSC8,GLE1,HNRNPA1,HNRNPA2B1,HRAS,HSP90AB1,MAPK13,MAPK14,NUP133,NUP153,NUP155,NUP160,NUP214,NUP58,NUP93,NUP98,PIK3C2B,PIK3C2G,PIK3C3,PIK3CA,PNPT1,POLR2F,POM121/POM121C,RAE1,SMAD3,SRSF1,SRSF3,TGFB1,TP53,TPR,TSNAX,TUT4,VEGFA,YAP1
Epithelial cells	Protein Kinase A Signaling	5.28	0.208	1.364	ADCY4,ADCY7,ADCY9,ADD3,AKAP13,AKAP17A,ANAPC10,ANAPC4,APEX1,CALM1 (includes others),CAMK2D,CDC16,CHP1,CREB3L2,CREB5,CREM,CTNNB1,DUSP18,DUSP7,EPM2A,EYA3,FLNA,FLNB,GNAI1,GNAI3,GNAS,GNB1,GNB2,GNB4,GNG7,GSK3B,GYS1,ITPR2,ITPR3,MAP2K2,MPPE1,MYL9,NFAT5,NFATC1,NFKB1,PDE5A,PDE8A,PLCB3,PLCH2,PPP1CB,PPP1R12A,PPP1R14C,PPP2CA,PPP3CA,PPP3R1,PRKAG1,PRKAR2A,PRKCI,PRKD1,PTCH2,PTEN,PTPN13,PTPN2,PTPN3,PTPN4,PTPRB,PT…
Epithelial cells	Insulin Receptor Signaling	5.28	0.272	0.343	AKT1,CBL,EIF2B5,EPM2A,FYN,GRB10,GRB2,GSK3B,GYS1,HRAS,INPP5B,INPP5F,INSR,JAK1,MAP2K2,OCRL,PIK3C2B,PIK3C2G,PIK3C3,PIK3CA,PPP1CB,PPP1R12A,PPP1R14C,PRKAG1,PRKAR2A,PRKCI,PTEN,PTPRF,RAF1,RAPGEF1,RPS6KB2,RPTOR,SCNN1A,SGK1,STXBP4,TRIP10,TSC2
Epithelial cells	PI3K/AKT Signaling	5.1	0.242	1.567	AKT1,BCL2,CTNNB1,EPM2A,GAB2,GHR,GRB2,GSK3B,GYS1,HRAS,HSP90AB1,IFNLR1,IL11RA,IL17RE,IL1RL2,IL20RA,IL20RB,IL22RA1,IL3RA,IL4R,IL6R,INPP5B,INPP5F,JAK1,LIMS1,MAP2K2,MAP3K5,NFKB1,OCRL,PIK3CA,PPM1L,PPP2CA,PPP2CB,PPP2R3B,PPP2R5A,PPP2R5D,PTEN,RAF1,REL,RHEB,RPS6KB2,TP53,TSC2,TYK2,YWHAB,YWHAE,YWHAQ,YWHAZ
Epithelial cells	RANK Signaling in Osteoclasts	5.05	0.307	0.392	AKT1,BIRC2,CALM1 (includes others),CBL,CHP1,JUN,MAP2K2,MAP3K10,MAP3K11,MAP3K13,MAP3K2,MAP3K4,MAP3K5,MAP3K7,MAPK10,MAPK13,MAPK14,NFATC1,NFKB1,PIK3C2B,PIK3C2G,PIK3C3,PIK3CA,PPP3CA,PPP3R1,RAF1,REL
Epithelial cells	Molecular Mechanisms of Cancer	5.03	0.201	#NUM!	ACVR2A,ADCY4,ADCY7,ADCY9,AKT1,APAF1,APC,ARHGEF12,ARHGEF17,ARHGEF19,ARHGEF4,BCL2,BIRC2,BMP1,BMPR1A,BRCA1,CAMK2D,CASP8,CBL,CDK10,CDK11B,CDK16,CDK8,CDK9,CHEK2,CTNNA1,CTNNB1,DVL1,FANCD2,FYN,FZD4,GAB2,GNAI1,GNAI3,GNAL,GNAS,GNB1,GNB2,GNB4,GNG7,GRB2,GSK3B,HAT1,HDAC4,HDAC5,HDAC9,HIPK2,HRAS,JAK1,JUN,MAP2K2,MAP3K5,MAP3K7,MAPK10,MAPK13,MAPK14,MAX,NAIP,NFKB1,NLK,PAK2,PAK3,PIK3C2B,PIK3C2G,PIK3C3,PIK3CA,PLCB3,…
Epithelial cells	Protein Ubiquitination Pathway	5.02	0.224	#NUM!	ANAPC10,ANAPC4,BAP1,BIRC2,BRCA1,CBL,CUL2,DNAJB14,DNAJC13,DNAJC15,FBXW7,HLA-A,HLA-F,HSP90AB1,HSPA12A,HSPA4,HSPB1,HSPD1,NEDD4,PAN2,PRKN,PSMC1,PSMC5,PSMC6,PSMD1,PSMD3,PSMD5,PSMD7,PSME2,SASS6,SKP1,SMURF1,SMURF2,SUGT1,TAP1,TAP2,UBE2D3,UBE2E3,UBE2J2,UBE2Q1,UBE2R2,UBE2V1,UBE4B,UCHL5,USP14,USP20,USP24,USP25,USP31,USP34,USP36,USP37,USP40,USP42,USP45,USP47,USP49,USP53,USP54,USP9Y
Epithelial cells	Inhibition of ARE-Mediated mRNA Degradation Pathway	4.69	0.25	-0.522	AGO3,AGO4,AKT1,CNOT2,CNOT6,DDX6,EDC3,EXOSC3,EXOSC7,EXOSC8,MAP3K7,MAPK13,MAPK14,PAPOLA,PARN,PPM1L,PPP2CA,PPP2CB,PPP2R3B,PPP2R5A,PPP2R5D,PRKAG1,PRKAR2A,PSMC1,PSMC5,PSMC6,PSMD1,PSMD3,PSMD5,PSMD7,PSME2,PSME4,TIA1,TNFSF10,YWHAB,YWHAE,YWHAQ,YWHAZ,ZFP36L2,ZNF331
Epithelial cells	CLEAR Signaling Pathway	4.66	0.217	0	AKT1,ATP6AP1,ATP6V0A1,ATP6V1C2,BECN1,BMPR1A,BMT2,CHP1,CREB3L2,CREB5,FGFR1,FGFR3,GAA,GALNS,GHR,GLB1,GSK3B,GUSB,HEXB,HPS3,HRAS,IGF2R,INSR,ITPR2,ITPR3,MAP4K3,MAPK13,MAPK14,MID1,NTRK2,PPM1L,PPP2CA,PPP2CB,PPP2R3B,PPP2R5A,PPP2R5D,PPP3CA,PPP3R1,PRKAG1,PRKCI,PRKD1,PRKN,RAB7A,RHEB,RPTOR,RXRA,SCPEP1,SLC38A9,SUMF1,TGFB1,TGFBR3,TP53,TSC2,VEGFA,VPS8,WDR45,WDR59,YWHAB,YWHAE,YWHAQ,YWHAZ
Epithelial cells	Estrogen Receptor Signaling	4.48	0.2	2.032	ADCY4,ADCY7,ADCY9,AKT1,ATP5F1B,BCL2,CACNA2D3,CACNB4,CAV1,CCNC,CDK8,CREB3L2,CREB5,DDX5,EIF2B5,GNAI1,GNAI3,GNAL,GNAS,GNB1,GNB2,GNB4,GNG7,GRB2,GSK3B,HRAS,HSP90AB1,IGF2R,JAK1,JUN,MAP2K2,MCU,MED15,MED16,MED24,MED4,MT-ATP6,MT-CYB,MT-ND1,MT-ND2,MT-ND3,MT-ND6,MYL9,NCOA2,NDUFA9,NDUFS2,NDUFS4,NDUFV1,NDUFV3,NFKB1,NR3C1,NRIP1,PDGFC,PELP1,PIK3C2B,PIK3C2G,PIK3C3,PIK3CA,PLCB3,PLCH2,PPP1CB,PPP1R12A,PRKAG1,PRKAR2…
Epithelial cells	GNRH Signaling	4.34	0.234	1.333	ADCY4,ADCY7,ADCY9,CACNA1H,CACNA2D3,CACNB4,CALM1 (includes others),CAMK2D,CREB3L2,CREB5,GNAI1,GNAI3,GNAS,GNB1,GNB2,GNB4,GNG7,GRB2,HRAS,ITPR2,ITPR3,JUN,MAP2K2,MAP3K10,MAP3K11,MAP3K13,MAP3K2,MAP3K4,MAP3K5,MAP3K7,MAPK10,MAPK13,MAPK14,NFKB1,PAK2,PAK3,PLCB3,PRKAG1,PRKAR2A,PRKCI,PRKD1,PXN,RAF1,REL
Epithelial cells	EIF2 Signaling	4.28	0.226	0.557	ACTB,AGO3,AGO4,AKT1,BCL2,EIF2AK1,EIF2AK4,EIF2B5,EIF2S3,EIF3E,EIF3F,EIF3J,EIF3L,EIF5B,GRB2,GSK3B,HNRNPA1,HRAS,INSR,MAP2K2,PAIP1,PIK3C2B,PIK3C2G,PIK3C3,PIK3CA,PPP1CB,PTBP1,RAF1,RPL10A,RPL30,RPL31,RPL34,RPL36A,RPL37,RPL37A,RPL41,RPL5,RPL9,RPLP0,RPS15,RPS24,RPS3,RPS3A,RPS4Y1,RPS8,RPS9,VEGFA,WARS1
Epithelial cells	Ephrin B Signaling	4.2	0.306	1.213	ABI1,CBL,CTNNB1,EFNB2,EPHB1,EPHB3,EPHB6,GNAI1,GNAI3,GNAL,GNAS,GNB1,GNB2,GNB4,GNG7,HNRNPK,HRAS,ITSN2,NCK2,PXN,ROCK2,VAV2
Epithelial cells	STAT3 Pathway	4.16	0.252	1.732	BCL2,BMPR1A,FGFR1,FGFR3,GHR,HRAS,IFNLR1,IGF2R,IL11RA,IL17RE,IL1RL2,IL20RA,IL20RB,IL22RA1,IL3RA,IL4R,IL6R,INSR,MAP2K2,MAP3K10,MAP3K11,MAP3K21,MAPK10,MAPK13,MAPK14,NTRK2,PIAS3,PTPN2,RAF1,STAT3,TGFB1,TGFBR3,TYK2,VEGFA
Epithelial cells	p53 Signaling	4.13	0.276	0.626	ADGRB1,AKT1,APAF1,BCL2,BRCA1,CHEK2,COQ8A,CSNK1D,CTNNB1,GNL3,GSK3B,HDAC9,HIPK2,JUN,MAPK14,PIAS1,PIDD1,PIK3C2B,PIK3C2G,PIK3C3,PIK3CA,PPP1R13B,PTEN,STAG1,TNFRSF10B,TP53,TP53AIP1
Epithelial cells	Cardiac Hypertrophy Signaling (Enhanced)	4.01	0.185	1.363	ACE,ACVR1B,ACVR2A,ADCY4,ADCY7,ADCY9,AKAP13,AKT1,APEX1,ATP2A2,CACNA2D3,CACNB4,CALM1 (includes others),CAMK2D,CHP1,CTNNB1,DIAPH2,DVL1,EDA,EDNRA,EIF2B5,FGFR1,FGFR3,FZD4,GHR,GNAI1,GNAI3,GNAS,GNB1,GNB2,GNB4,GNG7,GSK3B,HDAC4,HDAC5,HDAC9,HRAS,HSPB1,IFNLR1,IL11RA,IL17RE,IL1RL2,IL20RA,IL20RB,IL22RA1,IL3RA,IL4R,IL6R,INPP5F,ITPR2,ITPR3,JUN,MAP2K2,MAP3K10,MAP3K11,MAP3K13,MAP3K2,MAP3K4,MAP3K5,MAP3K7,MAPK10,MA…
Epithelial cells	IL-3 Signaling	4	0.291	0.626	AKT1,CHP1,GAB2,GRB2,HRAS,IL3RA,JAK1,JUN,MAP2K2,PIK3C2B,PIK3C2G,PIK3C3,PIK3CA,PPP3CA,PPP3R1,PRKCI,PRKD1,RAF1,RAPGEF1,STAT1,STAT3,STAT5B,STAT6
Epithelial cells	WNT/β-catenin Signaling	4	0.234	0.707	ACVR1B,ACVR2A,AKT1,APC,APPL2,CDH12,CSNK1D,CSNK1G1,CSNK1G2,CSNK1G3,CSNK2A1,CTNNB1,DVL1,FZD4,GSK3B,JUN,KREMEN1,KREMEN2,MAP3K7,NLK,PPARD,PPM1L,PPP2CA,PPP2CB,PPP2R3B,PPP2R5A,PPP2R5D,RARG,SOX13,SOX5,SOX6,TCF7L1,TCF7L2,TGFB1,TGFBR3,TLE1,TP53,WNT3,WNT3A,WNT4
Epithelial cells	Apelin Endothelial Signaling Pathway	3.89	0.245	0.557	ADCY4,ADCY7,ADCY9,AKT1,ARNT,CALM1 (includes others),GNAI1,GNAI3,GNAL,GNAS,GNB1,GNB2,GNB4,GNG7,HDAC4,HDAC5,HRAS,JUN,MAP2K2,MAPK10,NFKB1,PIK3C2B,PIK3C2G,PIK3C3,PIK3CA,PLCB3,PRKAG1,PRKCI,PRKD1,RAF1,REL,RPS6KB2,SMAD3,SP1
Epithelial cells	fMLP Signaling in Neutrophils	3.82	0.248	-0.756	ACTR3,ARPC2,ARPC3,ARPC5,CALM1 (includes others),CHP1,GNAI1,GNAI3,GNAL,GNAS,GNB1,GNB2,GNB4,GNG7,HRAS,ITPR2,ITPR3,MAP2K2,NFAT5,NFATC1,NFKB1,PIK3C2B,PIK3C2G,PIK3C3,PIK3CA,PLCB3,PPP3CA,PPP3R1,PRKCI,PRKD1,RAF1,REL
Epithelial cells	NGF Signaling	3.75	0.252	1.569	AKT1,CREB3L2,CREB5,GRB2,HRAS,MAP2K2,MAP3K10,MAP3K11,MAP3K13,MAP3K2,MAP3K4,MAP3K5,MAP3K7,MAPK10,NFKB1,PIK3C2B,PIK3C2G,PIK3C3,PIK3CA,RAF1,REL,ROCK2,RPS6KA3,RPS6KA4,RPS6KA5,RPS6KB2,RPS6KC1,SHC2,SMPD4,TP53
Epithelial cells	Axonal Guidance Signaling	3.74	0.185	#NUM!	ABLIM2,ACE,ACTR3,ADAM17,ADAM9,ADAMTS17,ADAMTS2,ADAMTS3,AKT1,ARHGEF12,ARPC2,ARPC3,ARPC5,BMP1,BRCC3,CHP1,EFNB2,EIF3F,EPHA2,EPHA4,EPHB1,EPHB3,EPHB6,ERAP2,ERBB2,FYN,FZD4,GLI2,GNAI1,GNAI3,GNAL,GNAS,GNB1,GNB2,GNB4,GNG7,GRB2,GSK3B,HRAS,KLC1,LNPEP,LRRC4C,MAP2K2,MET,MICAL1,MKNK1,MYL9,NCK2,NFAT5,NFATC1,NGEF,NRP1,NTRK2,PAK2,PAK3,PDGFA,PDGFC,PIK3C2B,PIK3C2G,PIK3C3,PIK3CA,PLCB3,PLCH2,PLXNA1,PLXNA2,PLXNB2,PMPC…
Epithelial cells	CDK5 Signaling	3.72	0.254	0.784	ADCY4,ADCY7,ADCY9,CABLES1,GNAL,GNAS,HRAS,LAMA3,LAMA5,LAMB3,LAMC1,LAMC2,MAP2K2,MAPK10,MAPK13,MAPK14,NTRK2,PPM1L,PPP1CB,PPP1R12A,PPP1R14C,PPP2CA,PPP2CB,PPP2R3B,PPP2R5A,PPP2R5D,PRKAG1,PRKAR2A,RAF1
Epithelial cells	IL-15 Production	3.68	0.25	3.157	ABL2,CLK1,CLK2,EPHA2,EPHA4,EPHB1,EPHB3,ERBB2,ERBB3,FGFR1,FGFR3,FRK,FYN,INSR,JAK1,LMTK2,MAP3K11,MERTK,MET,MST1R,NFKB1,NTRK2,PRKCI,PTK6,PTK7,REL,ROR1,RYK,STAT1,TYK2
Epithelial cells	Adipogenesis pathway	3.66	0.241	0.87	ACVR2A,AKT1,ATG5,BMAL1,BMPR1A,CCNH,CLOCK,CTNNB1,DGKD,FBXW7,FGFR1,FGFR3,FZD4,GTF2H1,GTF2H2,GTF2H3,HAT1,HDAC4,HDAC5,HDAC9,KAT2A,KAT6B,KMT2B,NR1D1,RBBP4,RPS6KC1,SAP130,SIN3B,SIRT2,SMAD3,STAT5B,TGFB1,TP53
Epithelial cells	Role of NFAT in Cardiac Hypertrophy	3.57	0.214	1.581	ADCY4,ADCY7,ADCY9,AKT1,CACNA1H,CACNA2D3,CACNB4,CALM1 (includes others),CAMK2D,CHP1,GNAI1,GNAI3,GNAS,GNB1,GNB2,GNB4,GNG7,GRB2,GSK3B,HDAC4,HDAC5,HDAC9,HRAS,IL6R,ITPR2,ITPR3,MAP2K2,MAP3K7,MAPK10,MAPK13,MAPK14,PIK3C2B,PIK3C2G,PIK3C3,PIK3CA,PLCB3,PLCH2,PPP3CA,PPP3R1,PRKAG1,PRKAR2A,PRKCI,PRKD1,RAF1,SHC2,SLC8A1,TGFB1
Epithelial cells	Senescence Pathway	3.54	0.201	0.272	ACVR1B,ACVR2A,AKT1,ANAPC10,ANAPC4,ASXL2,CACNA2D3,CACNB4,CALM1 (includes others),CAPN3,CDC16,CHEK2,CHP1,DMTF1,ELF1,ELF2,ELF4,HIPK2,HRAS,ITPR2,ITPR3,ITSN2,JUN,MAP2K2,MAP3K7,MAPK14,MAPKAPK5,MCU,MRE11,NFAT5,NFATC1,NFKB1,PCGF6,PDHB,PDK3,PHF1,PIK3C2B,PIK3C2G,PIK3C3,PIK3CA,PPM1L,PPP2CA,PPP2CB,PPP2R3B,PPP2R5A,PPP2R5D,PPP3CA,PPP3R1,PTEN,RAF1,RBL2,RPS6KA4,RPS6KA5,SMAD3,STING1,TGFB1,TGFBR3,TP53,YPEL3
Epithelial cells	ERK/MAPK Signaling	3.53	0.214	1.852	CREB3L2,CREB5,ELF1,ELF2,ELF4,FYN,GRB2,HRAS,HSPB1,KSR1,MAP2K2,MAPKAPK5,MKNK1,NFATC1,PAK2,PAK3,PIK3C2B,PIK3C2G,PIK3C3,PIK3CA,PLA2G4B,PLA2G4F,PPM1L,PPP1CB,PPP1R12A,PPP1R14C,PPP2CA,PPP2CB,PPP2R3B,PPP2R5A,PPP2R5D,PRKAG1,PRKAR2A,PRKCI,PXN,RAF1,RAPGEF1,RAPGEF3,RAPGEF4,RPS6KA4,RPS6KA5,STAT1,STAT3,YWHAB,YWHAQ,YWHAZ
Epithelial cells	Regulation Of The Epithelial Mesenchymal Transition By Growth Factors Pathway	3.49	0.219	1.897	AKT1,CDH12,DOCK10,ERBB2,ESRP2,FGFR1,FGFR3,GRB2,GSK3B,HRAS,IL6R,JAK1,JUN,LATS2,MAP2K2,MAP3K7,MAPK10,MAPK13,MAPK14,MET,NFKB1,PARD6G,PDGFA,PDGFC,PIK3C2B,PIK3C2G,PIK3C3,PIK3CA,RAF1,REL,SHC2,SMAD3,SMURF1,STAT3,TGFB1,TNFSF10,TYK2,VIM,WWTR1,YAP1,ZEB1,ZEB2
Epithelial cells	Ribonucleotide Reductase Signaling Pathway	3.46	0.225	2	ACTB,AKT1,ARID1A,BCL2,CREB3L2,CREB5,CTNNB1,ERBB2,FBXL5,JUN,LINC00958,MAPK10,MAPK13,MAPK14,MET,NFKB1,NFYA,NFYB,PARP10,PARP14,PARP16,PARP2,PARP4,PARP9,PIK3C2B,PIK3C2G,PIK3C3,PIK3CA,RPTOR,RRM1,RRM2,SKP1,SMARCA4,SMARCD2,SP1,STAT3,TP53,VEGFA
Epithelial cells	FLT3 Signaling in Hematopoietic Progenitor Cells	3.38	0.272	1.091	AKT1,CBL,CREB3L2,CREB5,GAB2,GRB2,HRAS,MAP2K2,MAPK13,MAPK14,PIK3C2B,PIK3C2G,PIK3C3,PIK3CA,RAF1,RPS6KA3,RPS6KA4,RPS6KA5,STAT1,STAT3,STAT5B,STAT6
Epithelial cells	BEX2 Signaling Pathway	3.38	0.272	2.683	AKT1,BCL2,CTNNB1,ERBB2,GSK3B,JUN,MAPK10,NFKB1,PDGFC,PPM1L,PPP2CA,PPP2CB,PPP2R3B,PPP2R5A,PPP2R5D,PTEN,REL,STAT3,TCF7L1,TCF7L2,TSC2,VEGFA
Epithelial cells	UVA-Induced MAPK Signaling	3.38	0.258	0.832	HRAS,JUN,MAPK10,MAPK13,MAPK14,PARP10,PARP14,PARP16,PARP2,PARP4,PARP9,PIK3C2B,PIK3C2G,PIK3C3,PIK3CA,PLCB3,PLCH2,RPS6KA3,RPS6KA4,RPS6KA5,RPS6KB2,RPS6KC1,SMPD4,STAT1,TP53
Epithelial cells	IL-22 Signaling	3.38	0.417	2.53	AKT1,IL22RA1,JAK1,MAPK10,MAPK13,MAPK14,STAT1,STAT3,STAT5B,TYK2
Epithelial cells	CNTF Signaling	3.35	0.304	1.213	AKT1,GRB2,HRAS,JAK1,MAP2K2,PIK3C2B,PIK3C2G,PIK3C3,PIK3CA,RAF1,RPS6KA3,RPS6KA4,RPS6KA5,RPS6KB2,STAT1,STAT3,TYK2
Epithelial cells	EGF Signaling	3.35	0.304	1.213	AKT1,CSNK2A1,GRB2,HRAS,ITPR2,ITPR3,JAK1,JUN,MAPK13,MAPK14,PIK3C2B,PIK3C2G,PIK3C3,PIK3CA,RAF1,STAT1,STAT3
Epithelial cells	Tight Junction Signaling	3.3	0.219	#NUM!	ACTB,AFDN,AKT1,CLDN1,CPSF1,CPSF2,CPSF6,CSTF3,CTNNA1,CTNNB1,GOSR2,JAM3,JUN,MPDZ,MYH14,MYL9,MYO18A,MYO5C,NECTIN2,NFKB1,PPM1L,PPP2CA,PPP2CB,PPP2R3B,PPP2R5A,PPP2R5D,PRKAG1,PRKAR2A,PRKCI,PTEN,REL,SAFB,SMURF1,SPTAN1,STX16,TGFB1,TJP1,VAMP3,VCL
Epithelial cells	RAR Activation	3.29	0.214	#NUM!	ACTB,ADCY4,ADCY7,ADCY9,AKT1,ARID1A,CCNH,CSNK2A1,GTF2H1,GTF2H2,GTF2H3,IL3RA,JUN,MAP3K5,MAPK10,MAPK13,MAPK14,NFKB1,NR2F6,NRIP1,PIK3CA,PRKAG1,PRKAR2A,PRKCI,PRKD1,PRMT2,PSMC5,PTEN,RARG,RDH13,REL,RXRA,RXRB,SMAD3,SMARCA4,SMARCD2,SNW1,SORBS3,STAT5B,TGFB1,VEGFA,ZBTB16
Epithelial cells	ILK Signaling	3.29	0.214	1.915	ACTB,ACTN1,AKT1,CREB3L2,CREB5,CTNNB1,DSP,FLNA,FLNB,GSK3B,JUN,LIMS1,MAPK10,MYH14,MYL9,MYO18A,MYO5C,NCK2,NFKB1,PDGFC,PIK3C2B,PIK3C2G,PIK3C3,PIK3CA,PPM1L,PPP1R12A,PPP2CA,PPP2CB,PPP2R3B,PPP2R5A,PPP2R5D,PTEN,PXN,REL,RHOT2,RND3,RPS6KA4,RPS6KA5,TMSB10/TMSB4X,VCL,VEGFA,VIM
Epithelial cells	Chronic Myeloid Leukemia Signaling	3.26	0.2	1.633	ABCB1,AKT1,BCL2,CALM1 (includes others),CBLC,CHP1,CTNNB1,DVL1,FZD4,GAB2,GLI2,GRB2,GSK3B,HDAC4,HDAC5,HDAC9,HNRNPA1,HRAS,HSP90AB1,ITCH,JUN,MAP2K2,NFAT5,NFATC1,NFKB1,NOTCH4,PIK3C2B,PIK3C2G,PIK3C3,PIK3CA,PLCB3,PLCH2,PPP3CA,PPP3R1,PRKAG1,PTEN,PTPN13,RAF1,RBL2,REL,RPTOR,SET,SMAD3,STAT3,STAT5B,TCF7L1,TCF7L2,TGFB1,TNFSF10,TP53,TRIB2,WNT3,WNT3A,WNT4
Epithelial cells	Renin-Angiotensin Signaling	3.25	0.24	1.043	ACE,ADCY4,ADCY7,ADCY9,GRB2,HRAS,ITPR2,ITPR3,JUN,MAP2K2,MAPK10,MAPK13,MAPK14,NFKB1,PAK2,PAK3,PIK3C2B,PIK3C2G,PIK3C3,PIK3CA,PRKAG1,PRKAR2A,PRKCI,PRKD1,RAF1,REL,SHC2,STAT1,STAT3
Epithelial cells	Endocannabinoid Developing Neuron Pathway	3.23	0.236	-0.2	ADCY4,ADCY7,ADCY9,AKT1,BRCA1,CREB3L2,CREB5,CTNNB1,GNAI1,GNAI3,GNAL,GNB1,GNB2,GNB4,GNG7,GSK3B,HRAS,MAP2K2,MAPK10,MAPK13,MAPK14,PIK3C2B,PIK3C2G,PIK3C3,PIK3CA,PRKAG1,PRKAR2A,RAF1,RPTOR,STAT3
Epithelial cells	Synaptogenesis Signaling Pathway	3.21	0.194	1.871	ACTR3,ADCY4,ADCY7,ADCY9,AFDN,AKT1,AP2B1,AP2S1,ARPC2,ARPC3,ARPC5,CACNB4,CALM1 (includes others),CAMK2D,CDH12,CLASP2,CNTNAP2,CREB3L2,CREB5,CTNNB1,EFNB2,EIF4EBP2,EPHA2,EPHA4,EPHB1,EPHB3,EPHB6,FYN,GOSR2,GRB2,GSK3B,HRAS,ITSN2,MAPK14,NAP1L4,NLGN4Y,NRXN1,NRXN3,NTRK2,PIK3C2B,PIK3C2G,PIK3C3,PIK3CA,PRKAG1,PRKAR2A,RAB5B,RAF1,RAPGEF1,RELN,RPS6KB2,SHC2,STX16,STXBP1,STXBP3,STXBP4,SYT17,SYT8,THBS2,VAMP3,WASL
Epithelial cells	Telomerase Signaling	3.2	0.248	0.655	AKT1,DKC1,ELF1,ELF2,ELF4,GRB2,HDAC4,HDAC5,HDAC9,HRAS,HSP90AB1,MAP2K2,PIK3C2B,PIK3C2G,PIK3C3,PIK3CA,POT1,PPM1L,PPP2CA,PPP2CB,PPP2R3B,PPP2R5A,PPP2R5D,RAF1,SP1,TP53
Epithelial cells	Dopamine-DARPP32 Feedback in cAMP Signaling	3.2	0.217	1.219	ADCY4,ADCY7,ADCY9,ATP2A2,CACNA2D3,CACNB4,CALM1 (includes others),CHP1,CREB3L2,CREB5,CREM,CSNK1D,CSNK1G1,CSNK1G2,CSNK1G3,GNAI1,GNAI3,GNAS,ITPR2,ITPR3,NOS1,PAWR,PLCB3,PLCH2,PPM1L,PPP1CB,PPP1R12A,PPP1R14C,PPP2CA,PPP2CB,PPP2R3B,PPP2R5A,PPP2R5D,PPP3CA,PPP3R1,PRKAG1,PRKAR2A,PRKCI,PRKD1
Epithelial cells	mTOR Signaling	3.15	0.21	0	AKT1,ARHGAP8/PRR5-ARHGAP8,EIF3E,EIF3F,EIF3J,EIF3L,EIF4EBP2,FKBP1A,HRAS,INSR,PDGFC,PIK3C2B,PIK3C2G,PIK3C3,PIK3CA,PLD2,PPM1L,PPP2CA,PPP2CB,PPP2R3B,PPP2R5A,PPP2R5D,PRKAG1,PRKCI,PRKD1,RHEB,RHOT2,RND3,RPS15,RPS24,RPS3,RPS3A,RPS4Y1,RPS6KA3,RPS6KA4,RPS6KA5,RPS6KB2,RPS6KC1,RPS8,RPS9,RPTOR,TSC2,VEGFA
Epithelial cells	α-Adrenergic Signaling	3.14	0.245	-0.535	ADCY4,ADCY7,ADCY9,CALM1 (includes others),EPM2A,GNAI1,GNAI3,GNAL,GNAS,GNB1,GNB2,GNB4,GNG7,GYS1,HRAS,ITPR2,ITPR3,MAP2K2,PRKAG1,PRKAR2A,PRKCI,PRKD1,PYGB,PYGL,RAF1,SLC8A1
Epithelial cells	Endocannabinoid Cancer Inhibition Pathway	3.13	0.226	-2.121	ADCY4,ADCY7,ADCY9,AKT1,CASP1,CASP8,CREB3L2,CREB5,CTNNB1,GNAI1,GNAI3,GNAL,GSK3B,MAP2K2,MAPK14,NOS1,PDGFC,PIK3C2B,PIK3C2G,PIK3C3,PIK3CA,PRKAG1,PRKAR2A,RAF1,ROCK2,RPTOR,SMPD4,SPTLC1,TCF7L1,TCF7L2,TRPV1,VEGFA,VIM
Epithelial cells	Gαq Signaling	3.11	0.22	-0.928	AKT1,CALM1 (includes others),CHP1,EPM2A,GNAI1,GNAI3,GNAL,GNAS,GNB1,GNB2,GNB4,GNG7,GRK2,GSK3B,GYS1,HRH1,ITPR2,ITPR3,MAP2K2,NFATC1,NFKB1,PIK3C2B,PIK3C2G,PIK3C3,PIK3CA,PLCB3,PLD2,PPP3CA,PPP3R1,PRKCI,PRKD1,RAF1,REL,RHOT2,RND3,ROCK2
Epithelial cells	ERB2-ERBB3 Signaling	3.07	0.281	2.183	AKT1,ERBB2,ERBB3,GRB2,GSK3B,HRAS,JUN,MAP2K2,PIK3C2B,PIK3C2G,PIK3C3,PIK3CA,PTEN,RAF1,SP1,STAT3,STAT5B,TYK2
Epithelial cells	CCR3 Signaling in Eosinophils	3.05	0.231	1.213	CALM1 (includes others),GNAI1,GNAI3,GNAL,GNAS,GNB1,GNB2,GNB4,GNG7,HRAS,ITPR2,ITPR3,MAP2K2,MAPK13,MAPK14,PAK2,PAK3,PIK3C2B,PIK3C2G,PIK3C3,PIK3CA,PLA2G4B,PLA2G4F,PLCB3,PPP1CB,PPP1R12A,PRKCI,PRKD1,RAF1,ROCK2
Epithelial cells	Role of JAK1, JAK2 and TYK2 in Interferon Signaling	3.05	0.385	1.633	IFNAR2,IFNGR2,JAK1,NFKB1,PTPN2,RAF1,REL,STAT1,STAT3,TYK2
Epithelial cells	Wound Healing Signaling Pathway	3.05	0.202	3.464	ACVR1B,ACVR2A,CERT1,COL16A1,COL17A1,COL18A1,COL1A1,COL1A2,COL21A1,COL23A1,COL27A1,COL3A1,COL4A5,COL5A3,COL6A1,COL6A2,COL6A3,COL7A1,EDA,GRB2,HRAS,IFNGR2,IL1RL2,JAK1,JUN,LAMA3,LAMA5,LAMB3,LAMC1,LAMC2,MAP2K2,MAP3K7,MAPK10,MST1,MST1R,NFKB1,PDGFA,PDGFC,RAF1,SHC2,STAT1,TGFB1,TGFBR3,TNFSF10,TRPV1,TYK2,VEGFA,VIM
Epithelial cells	Sperm Motility	3.02	0.2	1.606	ABL2,CACNA1H,CALM1 (includes others),CLK1,CLK2,EPHA2,EPHA4,EPHB1,EPHB3,ERBB2,ERBB3,FGFR1,FGFR3,FRK,FYN,GNAI1,GNAI3,GNAL,GNAS,GNB1,GNB2,GNB4,GNG7,INSR,ITPR2,ITPR3,JAK1,LCAT,LMTK2,MAP3K11,MERTK,MET,MST1R,NTRK2,PLA2G4B,PLA2G4F,PLCB3,PLCH2,PNPLA2,PNPLA3,PRKAG1,PRKAR2A,PRKCI,PRKD1,PTK6,PTK7,ROR1,RYK,TYK2
Epithelial cells	Mouse Embryonic Stem Cell Pluripotency	2.97	0.243	1.8	AKT1,APC,BMPR1A,CTNNB1,DVL1,FZD4,GRB2,GSK3B,HRAS,JAK1,MAP2K2,MAP3K7,MAPK13,MAPK14,PIK3C2B,PIK3C2G,PIK3C3,PIK3CA,RAF1,STAT3,TCF7L1,TCF7L2,TP53,TYK2,WNT3A
Epithelial cells	CSDE1 Signaling Pathway	2.96	0.291	1.069	AGO3,AGO4,AKT1,APAF1,CDK11B,CNOT6,CTNNB1,CTTN,DDX6,EDC3,PAIP1,PTBP1,PTEN,RPL9,TGFB1,VIM
Epithelial cells	PDGF Signaling	2.93	0.253	1.279	ABL2,CAV1,CSNK2A1,GRB2,HRAS,INPP5B,INPP5F,JAK1,JUN,MAP2K2,OCRL,PDGFA,PDGFC,PIK3C2B,PIK3C2G,PIK3C3,PIK3CA,RAF1,SPHK1,STAT1,STAT3,TYK2
Epithelial cells	Ovarian Cancer Signaling	2.91	0.218	0.258	AKT1,APC,ARRB1,BCL2,BRCA1,CTNNB1,DVL1,EDNRA,FZD4,GSK3B,HDAC4,HDAC5,HDAC9,HRAS,MAP2K2,PDGFC,PIK3C2B,PIK3C2G,PIK3C3,PIK3CA,PRKAG1,PRKAR2A,PTEN,PTGS1,RAF1,RBL2,RPS6KB2,TCF7L1,TCF7L2,TP53,VEGFA,WNT3,WNT3A,WNT4
Epithelial cells	Superpathway of Inositol Phosphate Compounds	2.91	0.201	-0.16	INPP5A,INPP5B,INPP5E,INPP5F,IP6K2,IPMK,MTMR4,MTMR6,MTMR8,NUDT5,OCRL,PAWR,PI4K2B,PIK3C2B,PIK3C2G,PIK3C3,PIK3CA,PLCB3,PLCH2,PPFIA1,PPFIA3,PPIP5K2,PPM1L,PPP1CB,PPP1R12A,PPP1R12C,PPP1R13B,PPP1R14C,PPP2CA,PPP2CB,PPP2R3B,PPP2R5A,PPP2R5D,PPP3CA,PPP3R1,PPP4R1,PPP5C,PTEN,PTPN13,PTPN2,PTPRF,SET,SGPP2,SSH3,STYXL1,TNS3
Epithelial cells	Cardiac Hypertrophy Signaling	2.91	0.197	1.342	ADCY4,ADCY7,ADCY9,AKT1,CACNA2D3,CACNB4,CALM1 (includes others),CHP1,EIF2B5,GNAI1,GNAI3,GNAL,GNAS,GNB1,GNB2,GNB4,GNG7,GRB2,GSK3B,HRAS,HSPB1,IL6R,JUN,MAP2K2,MAP3K10,MAP3K11,MAP3K13,MAP3K2,MAP3K4,MAP3K5,MAP3K7,MAPK10,MAPK13,MAPK14,MYL9,PIK3C2B,PIK3C2G,PIK3C3,PIK3CA,PLCB3,PLCH2,PPP3CA,PPP3R1,PRKAG1,PRKAR2A,RAF1,RHOT2,RND3,ROCK2,TGFB1
Epithelial cells	Natural Killer Cell Signaling	2.87	0.207	0.16	AKT1,COL18A1,COL1A1,COL1A2,COL3A1,COL5A3,FYN,GRB2,HLA-A,HLA-F,HRAS,HSPA4,MAP2K2,MAP3K10,MAP3K11,MAP3K13,MAP3K2,MAP3K4,MAP3K5,MAP3K7,MAPK13,MAPK14,MYD88,NECTIN2,NFAT5,NFATC1,NFKB1,PAK2,PAK3,PIK3C2B,PIK3C2G,PIK3C3,PIK3CA,PXN,RAF1,REL,TNFSF10,TYK2,VAV2,WASL
Epithelial cells	Oxytocin Signaling Pathway	2.87	0.193	0.555	AKT1,ARRB1,CACNA2D3,CACNB4,CALM1 (includes others),CHP1,CREB3L2,CREB5,GNAI1,GNAI3,GNAL,GNB1,GNB2,GNB4,GNG7,GRB2,GSK3B,HRAS,HSPB1,ITPR2,ITPR3,KCNT2,MAPK10,MAPK13,MAPK14,MYH14,MYL9,MYO18A,MYO5C,NFATC1,NFE2L2,NFKB1,PIK3C2B,PIK3C2G,PIK3C3,PIK3CA,PLA2G4B,PLA2G4F,PLCB3,PNPLA2,PPARD,PPP1CB,PPP1R12A,PPP3CA,PPP3R1,PRKAG1,PRKAR2A,PRKCI,PRKD1,RAF1,REL,ROCK2,SHC2
Epithelial cells	ATM Signaling	2.87	0.242	0.447	BRAT1,BRCA1,CBX5,CHEK2,CREB3L2,CREB5,FANCD2,JUN,MAPK10,MAPK13,MAPK14,MDC1,MRE11,PPM1L,PPP2CA,PPP2CB,PPP2R3B,PPP2R5A,PPP2R5D,RAD9A,SMC1A,TP53,TP53BP1,ZEB1
Epithelial cells	IGF-1 Signaling	2.84	0.238	1.147	AKT1,CSNK2A1,GRB10,GRB2,HRAS,IGFBP4,JAK1,JUN,MAP2K2,NEDD4,PIK3C2B,PIK3C2G,PIK3C3,PIK3CA,PRKAG1,PRKAR2A,PRKCI,PXN,RAF1,RPS6KB2,STAT3,YWHAB,YWHAE,YWHAQ,YWHAZ
Epithelial cells	Opioid Signaling Pathway	2.83	0.193	0.146	ADCY4,ADCY7,ADCY9,AKT1,AP2B1,AP2S1,ARRB1,CACNA1H,CACNA2D3,CACNB4,CALM1 (includes others),CAMK2D,CLTC,CLTCL1,CREB3L2,CREB5,CTNNB1,FRK,FYN,GNAI1,GNAI3,GNAL,GNAS,GNB1,GNB2,GNB4,GNG7,GRK2,GRK4,GSK3B,HRAS,ITPR2,ITPR3,MAP2K2,NFKB1,NOS1,OGFR,PIK3C2G,PLD2,PPP3CA,PPP3R1,PRKAG1,PRKAR2A,PRKCI,PRKD1,RAF1,RPS6KA3,RPS6KA4,RPS6KA5,RPS6KB2,RYR1,TCF7L1,TCF7L2
Epithelial cells	Coronavirus Pathogenesis Pathway	2.82	0.206	-0.801	ACE,ADAM17,ADAM9,AR,ATP6AP1,BCL2,CASP1,CASP8,HDAC4,HDAC5,HDAC9,IFNAR2,JAK1,JUN,KPNB1,MAPK10,MAPK13,MAPK14,NFKB1,NPM1,NUP98,PIK3C3,RAB7A,RBL2,REL,RPS15,RPS24,RPS3,RPS3A,RPS4Y1,RPS8,RPS9,SMAD3,STAT1,STAT3,STING1,TGFB1,TP53,TYK2,ZC3HAV1
Epithelial cells	Circadian Rhythm Signaling	2.8	0.194	#NUM!	ADCY4,ADCY7,ADCY9,BMAL1,CACNA1H,CACNA2D3,CACNB4,CAMK2D,CIRBP,CLOCK,CREB3L2,CREB5,CRY1,CSNK1D,CSNK2A1,EIF4EBP2,FRK,FYN,GNAI1,GNAI3,GNAS,GNB1,GNB2,GNB4,GNG7,GSK3B,HLF,HRAS,ITPR2,ITPR3,MAP2K2,MKNK1,NOS1,NR1D1,NR1D2,NR3C1,NTRK2,PER3,PLCB3,PLCH2,PRKAG1,PRKAR2A,PRKCI,PRKD1,PTGDS,RAF1,RORC,RPS6KA5,RPTOR,RYR1,TRPC6
Epithelial cells	Renal Cell Carcinoma Signaling	2.79	0.256	1.069	AKT1,ARNT,CUL2,EGLN3,GRB2,HRAS,JUN,MAP2K2,MET,PAK2,PAK3,PIK3C2B,PIK3C2G,PIK3C3,PIK3CA,RAF1,RAPGEF1,SLC2A1,TGFB1,VEGFA
Epithelial cells	Ephrin Receptor Signaling	2.79	0.204	0.18	ABI1,ACTR3,AKT1,ARPC2,ARPC3,ARPC5,CREB3L2,CREB5,EFNB2,EPHA2,EPHA4,EPHB1,EPHB3,EPHB6,FYN,GNAI1,GNAI3,GNAL,GNAS,GNB1,GNB2,GNB4,GNG7,GRB2,HRAS,MAP2K2,NCK2,NGEF,PAK2,PAK3,PDGFA,PDGFC,PIK3C2G,PTPN13,PXN,RAF1,RAPGEF1,ROCK2,STAT3,VEGFA,WASL
Epithelial cells	Thrombin Signaling	2.77	0.2	-0.354	ADCY4,ADCY7,ADCY9,AKT1,ARHGEF12,ARHGEF17,ARHGEF19,ARHGEF28,ARHGEF4,CAMK2D,GATA3,GNAI1,GNAI3,GNAL,GNAS,GNB1,GNB2,GNB4,GNG7,GRB2,HRAS,ITPR2,ITPR3,MAP2K2,MAPK13,MAPK14,MYL9,NFKB1,PIK3C2B,PIK3C2G,PIK3C3,PIK3CA,PLCB3,PLCH2,PPP1CB,PPP1R12A,PRKCI,PRKD1,RAF1,REL,RHOT2,RND3,ROCK2,TBP
Epithelial cells	Hepatic Fibrosis Signaling Pathway	2.77	0.179	2.898	ACVR1B,ACVR2A,AKT1,APC,BCL2,CACNA2D3,CACNB4,CALM1 (includes others),COL18A1,COL1A1,COL1A2,COL3A1,COL5A3,CREB3L2,CREB5,CSNK1D,CSNK1G1,CSNK1G2,CSNK1G3,CTNNB1,DVL1,EDNRA,FGFR1,FZD4,GLI2,GNAI1,GNAI3,GSK3B,HRAS,IL1RL2,IRAK3,JAK1,JUN,MAP2K2,MAP3K7,MAPK10,MAPK13,MAPK14,MYD88,MYL9,NFKB1,PDGFA,PDGFC,PIK3C2B,PIK3C2G,PIK3C3,PIK3CA,PRKAG1,PRKAR2A,PRKCI,PRKD1,PTCH2,PTEN,RAF1,REL,RHOT2,RND3,ROCK2,RPS6KB2,SDHC,…
Epithelial cells	IL-7 Signaling Pathway	2.76	0.26	1.886	AKT1,BCL2,BCL6,FYN,GRB2,GSK3B,JAK1,JUN,MAPK13,MAPK14,MET,NFATC1,PIK3C2B,PIK3C2G,PIK3C3,PIK3CA,SLC2A1,STAT1,STAT5B
Epithelial cells	Hepatic Fibrosis / Hepatic Stellate Cell Activation	2.73	0.205	#NUM!	BCL2,CERT1,COL16A1,COL17A1,COL18A1,COL1A1,COL1A2,COL21A1,COL23A1,COL27A1,COL3A1,COL4A5,COL5A3,COL6A1,COL6A2,COL6A3,COL7A1,EDNRA,FGFR1,IFNAR2,IFNGR2,IGFBP4,IL1RL2,IL4R,IL6R,KLF6,MET,MYH14,MYL9,MYO18A,MYO5C,NFKB1,PDGFA,PDGFC,REL,SMAD3,STAT1,TGFB1,VEGFA
Epithelial cells	Germ Cell-Sertoli Cell Junction Signaling	2.72	0.211	#NUM!	ACTB,ACTN1,AFDN,AKT1,CTNNA1,CTNNB1,EPN1,HRAS,KEAP1,LAMC3,MAP2K2,MAP3K10,MAP3K11,MAP3K13,MAP3K2,MAP3K4,MAP3K5,MAP3K7,MAPK10,MAPK14,NECTIN2,PAK2,PAK3,PIK3C2B,PIK3C2G,PIK3C3,PIK3CA,PXN,RHOT2,RND3,TGFB1,TJP1,TUBA4A,VCL,WASL
Epithelial cells	Role of Osteoblasts, Osteoclasts and Chondrocytes in Rheumatoid Arthritis	2.69	0.198	#NUM!	ACVR2A,ADAM17,AKT1,APC,BCL2,BIRC2,BMP1,BMPR1A,CALM1 (includes others),CBL,CHP1,COL1A1,CSNK1D,CSNK1G1,CSNK1G2,CSNK1G3,CTNNB1,CTSK,DVL1,FZD4,GSK3B,IL1RL2,JUN,MAP3K5,MAP3K7,MAPK10,MAPK14,NAIP,NFAT5,NFATC1,NFKB1,PIK3C2B,PIK3C2G,PIK3C3,PIK3CA,PPP3CA,PPP3R1,SMURF1,TCF7L1,TCF7L2,TGFB1,WNT3,WNT3A,WNT4
Epithelial cells	AMPK Signaling	2.68	0.195	1.414	ACTB,AKT1,ARID1A,CAB39,CREB3L2,CREB5,EEF2K,ELAVL1,EPM2A,FASN,GNAI1,GNAI3,GNAL,GNAS,GNB1,GNB2,GNB4,GNG7,GYS1,INSR,MAP3K7,MAPK13,MAPK14,PFKFB4,PFKL,PHLPP1,PIK3C2B,PIK3C2G,PIK3C3,PIK3CA,PPM1A,PPM1L,PPP2CA,PPP2CB,PPP2R3B,PPP2R5A,PPP2R5D,PRKAG1,PRKAR2A,RAB2A,RAB6A,RAB7A,RPTOR,SLC2A1,SMARCA4,SMARCD2,TSC2
Epithelial cells	Androgen Signaling	2.67	0.21	1	AR,CACNA1H,CACNA2D3,CACNB4,CALM1 (includes others),CALR,CCNH,GNAI1,GNAI3,GNAL,GNAS,GNB1,GNB2,GNB4,GNG7,GTF2H1,GTF2H2,GTF2H3,HSPA4,ITPR2,ITPR3,JUN,NCOA2,NCOA4,NFKB1,POLR2F,PRKAG1,PRKAR2A,PRKCI,PRKD1,REL,SMAD3,TAF1,TAF2,TBP
Epithelial cells	Role of BRCA1 in DNA Damage Response	2.65	0.25	0.632	ACTB,ARID1A,BABAM2,BARD1,BRCA1,BRCC3,BRIP1,CHEK2,FAAP100,FANCA,FANCD2,FANCL,MDC1,MRE11,RBL2,RFC2,SMARCA4,SMARCD2,STAT1,TP53
Epithelial cells	14-3-3-mediated Signaling	2.63	0.222	0.816	AKT1,CBL,EDC3,GRB2,GSK3B,HRAS,JUN,MAP2K2,MAP3K5,MAPK10,PDCD6IP,PIK3C2B,PIK3C2G,PIK3C3,PIK3CA,PLCB3,PLCH2,PRKCI,PRKD1,RAF1,TSC2,TUBA4A,VIM,YAP1,YWHAB,YWHAE,YWHAQ,YWHAZ
Epithelial cells	P2Y Purigenic Receptor Signaling Pathway	2.62	0.22	1.4	ADCY4,ADCY7,ADCY9,AKT1,CREB3L2,CREB5,GNAI1,GNAI3,GNB1,GNB2,GNB4,GNG7,HRAS,JUN,MAP2K2,NFKB1,P2RY11,PIK3C2B,PIK3C2G,PIK3C3,PIK3CA,PLCB3,PLCH2,PRKAG1,PRKAR2A,PRKCI,PRKD1,RAF1,REL
Epithelial cells	Regulation of the Epithelial-Mesenchymal Transition Pathway	2.61	0.202	#NUM!	ADAM17,AKT1,APC,CDH12,CTNNB1,DVL1,ESRP2,FGFR1,FGFR3,FZD4,GRB2,GSK3B,HRAS,JAG1,JAG2,JAK1,MAP2K2,MET,NFKB1,NOTCH4,PARD6G,PIK3C2B,PIK3C2G,PIK3C3,PIK3CA,RAF1,REL,SMAD3,SMURF1,STAT3,TCF7L1,TCF7L2,TGFB1,TYK2,WNT3,WNT3A,WNT4,ZEB1,ZEB2
Epithelial cells	Spliceosomal Cycle	2.58	0.286	0.535	AQR,DDX23,DDX39B,DDX46,DHX16,EFTUD2,PLRG1,SF3A3,SF3B1,SF3B3,SLU7,SNIP1,U2AF2,XAB2
Epithelial cells	Melanocyte Development and Pigmentation Signaling	2.58	0.235	0.853	ADCY4,ADCY7,ADCY9,BCL2,CREB3L2,CREB5,GNAS,GRB2,HRAS,MAP2K2,MC1R,PIK3C2B,PIK3C2G,PIK3C3,PIK3CA,PRKAG1,PRKAR2A,RAF1,RPS6KA3,RPS6KA4,RPS6KA5,RPS6KB2,RPS6KC1
Epithelial cells	Colorectal Cancer Metastasis Signaling	2.54	0.189	2.214	ADCY4,ADCY7,ADCY9,AKT1,APC,ARRB1,CTNNB1,DVL1,FZD4,GNAI1,GNAI3,GNAL,GNAS,GNB1,GNB2,GNB4,GNG7,GRB2,GRK2,GSK3B,HRAS,IL6R,JAK1,JUN,MAP2K2,MAPK10,MSH3,NFKB1,PDGFC,PIK3C2B,PIK3C2G,PIK3C3,PIK3CA,PRKAG1,PRKAR2A,REL,RHOT2,RND3,SMAD3,STAT1,STAT3,TCF7L1,TCF7L2,TGFB1,TP53,TYK2,VEGFA,WNT3,WNT3A,WNT4
Epithelial cells	3-phosphoinositide Biosynthesis	2.53	0.199	-1.061	INPP5B,INPP5F,IPMK,MTMR4,MTMR6,MTMR8,NUDT5,OCRL,PAWR,PI4K2B,PIK3C2B,PIK3C2G,PIK3C3,PIK3CA,PPFIA1,PPFIA3,PPM1L,PPP1CB,PPP1R12A,PPP1R12C,PPP1R13B,PPP1R14C,PPP2CA,PPP2CB,PPP2R3B,PPP2R5A,PPP2R5D,PPP3CA,PPP3R1,PPP4R1,PPP5C,PTEN,PTPN13,PTPN2,PTPRF,SET,SGPP2,SSH3,STYXL1,TNS3
Epithelial cells	JAK/STAT Signaling	2.52	0.244	1.147	AKT1,GRB2,HRAS,JAK1,JUN,MAP2K2,NFKB1,PIAS1,PIAS3,PIK3C2B,PIK3C2G,PIK3C3,PIK3CA,RAF1,REL,STAT1,STAT3,STAT5B,STAT6,TYK2
Epithelial cells	Remodeling of Epithelial Adherens Junctions	2.48	0.258	0	ACTB,ACTN1,ACTR3,APC,ARPC2,ARPC3,ARPC5,CLIP1,CTNNA1,CTNNB1,EXOC2,HGS,MET,RAB5B,RAB7A,TUBA4A,VCL
Epithelial cells	Role of JAK family kinases in IL-6-type Cytokine Signaling	2.48	0.247	1.147	ADAM17,HSP90AB1,IL11RA,IL6R,JAK1,MAPK10,MAPK13,MAPK14,OSMR,PDGFC,PIAS1,PIAS3,SERPINA12,STAT1,STAT3,STAT5B,TGFB1,TYK2,VEGFA
Epithelial cells	Death Receptor Signaling	2.47	0.234	0.447	ACIN1,ACTB,APAF1,BCL2,BIRC2,CASP8,HSPB1,MAP3K5,NAIP,NFKB1,PARP10,PARP14,PARP16,PARP2,PARP4,PARP9,REL,SPTAN1,TANK,TNFRSF10B,TNFRSF25,TNFSF10
Epithelial cells	D-myo-inositol (1,3,4)-trisphosphate Biosynthesis	2.47	0.412	0.378	INPP5A,INPP5B,INPP5E,INPP5F,IPMK,OCRL,PTEN
Epithelial cells	CXCR4 Signaling	2.44	0.205	0	ADCY4,ADCY7,ADCY9,AKT1,ELMO2,GNAI1,GNAI3,GNAL,GNAS,GNB1,GNB2,GNB4,GNG7,HRAS,ITPR2,ITPR3,JUN,MAP2K2,MAPK10,MYL9,PAK2,PAK3,PIK3C2B,PIK3C2G,PIK3C3,PIK3CA,PLCB3,PRKCI,PRKD1,PXN,RAF1,RHOT2,RND3,ROCK2
Epithelial cells	Insulin Secretion Signaling Pathway	2.44	0.187	1.896	ADCY4,ADCY7,ADCY9,AGO3,AGO4,CACNA1H,CACNA2D3,CACNB4,CAMK2D,CREB3L2,CREB5,EIF2B5,EIF2S3,EIF4EBP2,FYN,GHR,GNAS,GOSR2,INSR,ITPR2,ITPR3,JAK1,MAPK13,MAPK14,PAIP1,PDHB,PIK3C2B,PIK3C2G,PIK3C3,PIK3CA,PLCB3,PLCH2,PRKAG1,PRKAR2A,PRKCI,PRKD1,RAPGEF4,RPS6KA5,RPS6KB2,RYR1,SCNN1A,SLC2A1,SRP54,STAT1,STAT3,STAT5B,STAT6,STX16,TYK2,VAMP3
Epithelial cells	Pancreatic Adenocarcinoma Signaling	2.43	0.218	2.236	AKT1,BCL2,ERBB2,GRB2,HDAC4,HDAC5,HDAC9,JAK1,MAP2K2,MAPK10,NFKB1,PDGFC,PIK3C2B,PIK3C2G,PIK3C3,PIK3CA,PLD2,RAF1,RBL2,REL,SMAD3,STAT1,STAT3,TGFB1,TP53,TYK2,VEGFA
Epithelial cells	Cell Cycle Control of Chromosomal Replication	2.42	0.268	1.807	CDK10,CDK11B,CDK16,CDK8,CDK9,CHEK2,DBF4,DNA2,LIG1,MCM5,MCM7,ORC4,ORC5,RPA2,TOP2B
Epithelial cells	IL-17A Signaling in Airway Cells	2.41	0.254	1.291	AKT1,GSK3B,JAK1,MAP2K2,MAP3K7,MAPK10,MAPK13,MAPK14,NFKB1,PIK3C2B,PIK3C2G,PIK3C3,PIK3CA,PTEN,REL,STAT3,TYK2
Epithelial cells	PEDF Signaling	2.39	0.238	0.688	AKT1,BCL2,CASP8,HRAS,MAPK13,MAPK14,NFKB1,PIK3C2B,PIK3C2G,PIK3C3,PIK3CA,PNPLA2,RAF1,REL,ROCK2,TCF12,TCF7L1,TCF7L2,TP53,ZEB1
Epithelial cells	Superpathway of D-myo-inositol (1,4,5)-trisphosphate Metabolism	2.36	0.364	0	INPP1,INPP5A,INPP5B,INPP5E,INPP5F,IPMK,OCRL,PTEN
Epithelial cells	IL-1 Signaling	2.35	0.229	0.905	ADCY4,ADCY7,ADCY9,GNAI1,GNAI3,GNAL,GNAS,GNB1,GNB2,GNB4,GNG7,IRAK3,JUN,MAP3K7,MAPK10,MAPK13,MAPK14,MYD88,NFKB1,PRKAG1,PRKAR2A,REL
Epithelial cells	ID1 Signaling Pathway	2.33	0.195	1.761	ABI1,ACVR1B,ACVR2A,AKT1,BCL2,BMPR1A,CAV1,CTNNB1,CUL3,FGFR1,FGFR3,FRK,FYN,GLI2,GSK3B,HRAS,IL6R,MAPK13,MAPK14,NFKB1,PDGFC,PIK3C2B,PIK3C2G,PIK3C3,PIK3CA,PLXNB2,PTEN,PTK7,RAF1,SEMA4C,SMAD3,STAT3,TFAP2A,TGFB1,TGFBR3,TP53,VEGFA,VIM,WDR48
Epithelial cells	D-myo-inositol (1,4,5,6)-Tetrakisphosphate Biosynthesis	2.32	0.2	-0.756	INPP5B,INPP5F,IPMK,MTMR4,MTMR6,MTMR8,NUDT5,OCRL,PAWR,PPFIA1,PPFIA3,PPM1L,PPP1CB,PPP1R12A,PPP1R12C,PPP1R13B,PPP1R14C,PPP2CA,PPP2CB,PPP2R3B,PPP2R5A,PPP2R5D,PPP3CA,PPP3R1,PPP4R1,PPP5C,PTEN,PTPN13,PTPN2,PTPRF,SET,SGPP2,SSH3,STYXL1,TNS3
Epithelial cells	D-myo-inositol (3,4,5,6)-tetrakisphosphate Biosynthesis	2.32	0.2	-0.756	INPP5B,INPP5F,IPMK,MTMR4,MTMR6,MTMR8,NUDT5,OCRL,PAWR,PPFIA1,PPFIA3,PPM1L,PPP1CB,PPP1R12A,PPP1R12C,PPP1R13B,PPP1R14C,PPP2CA,PPP2CB,PPP2R3B,PPP2R5A,PPP2R5D,PPP3CA,PPP3R1,PPP4R1,PPP5C,PTEN,PTPN13,PTPN2,PTPRF,SET,SGPP2,SSH3,STYXL1,TNS3
Epithelial cells	UVB-Induced MAPK Signaling	2.32	0.269	0	AKT1,JUN,MAPK10,MAPK13,MAPK14,PIK3C2B,PIK3C2G,PIK3C3,PIK3CA,PRKCI,PRKD1,RPS6KA3,RPS6KA5,TP53
Epithelial cells	Gap Junction Signaling	2.32	0.196	#NUM!	ACTB,ADCY4,ADCY7,ADCY9,AKT1,CAV1,CSNK1D,CSNK1G1,CSNK1G2,CSNK1G3,CTNNB1,GNAI1,GNAI3,GNAS,GRB2,HRAS,ITPR2,ITPR3,MAP2K2,MAP3K2,PIK3C2B,PIK3C2G,PIK3C3,PIK3CA,PLCB3,PLCH2,PPP3CA,PPP3R1,PRKAG1,PRKAR2A,PRKCI,PRKD1,RAF1,SGSM3,SP1,SP3,TJP1,TUBA4A
Epithelial cells	Ceramide Signaling	2.31	0.231	-0.688	AKT1,BCL2,CERK,HRAS,JUN,KSR1,NFKB1,PIK3C2B,PIK3C2G,PIK3C3,PIK3CA,PPM1L,PPP2CA,PPP2CB,PPP2R3B,PPP2R5A,PPP2R5D,RAF1,REL,SMPD4,SPHK1
Epithelial cells	VEGF Signaling	2.3	0.227	1.213	ACTB,ACTN1,AKT1,ARNT,BCL2,EIF2B5,EIF2S3,ELAVL1,GRB2,HRAS,MAP2K2,PDGFC,PIK3C2B,PIK3C2G,PIK3C3,PIK3CA,PXN,RAF1,ROCK2,VCL,VEGFA,YWHAE
Epithelial cells	NAD Signaling Pathway	2.29	0.207	0.557	AIFM1,AKT1,BMAL1,CLOCK,ETFA,GSK3B,HSPD1,IDH2,NFKB1,NMRK1,PARP10,PARP14,PARP16,PARP2,PARP4,PARP9,PIK3C2B,PIK3C2G,PIK3C3,PIK3CA,POLR2F,PRKAG1,RYR1,SIRT2,SIRT3,SLC29A1,TGFB1,TP53,TPCN1,VEGFA
Epithelial cells	Regulation of eIF4 and p70S6K Signaling	2.28	0.199	0.775	AGO3,AGO4,AKT1,EIF2B5,EIF2S3,EIF3E,EIF3F,EIF3J,EIF3L,EIF4EBP2,GRB2,HRAS,MAP2K2,MAPK13,MAPK14,MKNK1,PAIP1,PIK3C2B,PIK3C2G,PIK3C3,PIK3CA,PPM1L,PPP2CA,PPP2CB,PPP2R3B,PPP2R5A,PPP2R5D,RAF1,RPS15,RPS24,RPS3,RPS3A,RPS4Y1,RPS8,RPS9
Epithelial cells	Inhibition of Angiogenesis by TSP1	2.28	0.312	1.265	AKT1,CD47,FYN,JUN,MAPK10,MAPK13,MAPK14,TGFB1,TP53,VEGFA
Epithelial cells	Ferroptosis Signaling Pathway	2.28	0.213	-0.962	ARF1,BAP1,BECN1,FANCD2,FDFT1,GPX4,GSS,HRAS,HSPB1,KEAP1,MACROH2A1,MAP2K2,NCOA4,NFE2L2,NFS1,PEBP1,PRKAG1,RAF1,RBL2,SLC11A2,SLC3A2,SP1,STAT3,TP53,VDAC2,WWTR1,YAP1
Epithelial cells	Sirtuin Signaling Pathway	2.28	0.182	0.801	ACSS2,AKT1,APEX1,ATG16L2,ATG2A,ATG5,ATP5F1B,BECN1,BMAL1,CLOCK,ESRRA,GLUD1,GSK3B,GTF3C2,IDH2,JUN,KAT2A,MT-ATP6,MT-CYB,MT-ND1,MT-ND2,MT-ND3,MT-ND6,NDUFA9,NDUFS2,NDUFS4,NDUFV1,NDUFV3,NEDD4,NFE2L2,NFKB1,POLR1C,POLR2F,REL,RPTOR,SCNN1A,SDHC,SIRT2,SIRT3,SLC2A1,SMARCA5,SP1,STAT3,TIMM17A,TIMM44,TP53,TP53BP1,TUBA4A,UQCRC2,VDAC2,WRN,XRCC6
Epithelial cells	Role Of Osteoclasts In Rheumatoid Arthritis Signaling Pathway	2.26	0.182	2.1	ADAM17,ADAM9,AKT1,BCL2,BIRC2,CALM1 (includes others),CBL,CERT1,CHP1,COL16A1,COL17A1,COL18A1,COL1A1,COL1A2,COL21A1,COL23A1,COL27A1,COL3A1,COL4A5,COL5A3,COL6A1,COL6A2,COL6A3,COL7A1,CREB3L2,CREB5,CTNNA1,CTNNB1,CTSK,GRB2,GSK3B,HRAS,IL1RL2,JUN,MAP2K2,MAP3K5,MAP3K7,MAPK10,MAPK13,MAPK14,NAIP,NFATC1,NFKB1,PIK3C2B,PIK3C2G,PIK3C3,PIK3CA,PPP3CA,PPP3R1,RAF1,RHOT2,RND3,SHC2
Epithelial cells	Cardiac β-adrenergic Signaling	2.24	0.198	2.132	ADCY4,ADCY7,ADCY9,AKAP13,AKAP17A,APEX1,ATP2A2,CACNA2D3,CACNB4,GNAI1,GNAI3,GNAL,GNAS,GNB1,GNB2,GNB4,GNG7,GRK2,MPPE1,PDE5A,PDE8A,PKIG,PPM1L,PPP1CB,PPP1R12A,PPP1R14C,PPP2CA,PPP2CB,PPP2R3B,PPP2R5A,PPP2R5D,PRKAG1,PRKAR2A,SLC8A1,TDP2
Epithelial cells	Glucocorticoid Receptor Signaling	2.24	0.166	#NUM!	ACTB,AKT1,AR,ARID1A,ATP5F1B,BCL2,BRCA1,CAV1,CCNH,CHP1,CREBZF,GHR,GRB2,GTF2H1,GTF2H2,GTF2H3,HLA-A,HLA-F,HMGB1,HRAS,HSP90AB1,HSPA4,IFNLR1,IL11RA,IL17RE,IL1RL2,IL20RA,IL20RB,IL22RA1,IL3RA,IL4R,IL6R,JAK1,JUN,KRT15,KRT2,KRT77,KRT80,MAP2K2,MAP3K7,MAPK10,MAPK13,MAPK14,MT-ATP6,MT-CYB,MT-ND1,MT-ND2,MT-ND3,MT-ND6,NCOA2,NDUFA9,NDUFS2,NDUFS4,NDUFV1,NDUFV3,NFAT5,NFATC1,NFKB1,NR3C1,NRIP1,PIK3C2B,PIK3C2G,PIK3C3…
Epithelial cells	Mitotic Roles of Polo-Like Kinase	2.23	0.25	-1.633	ANAPC10,ANAPC4,CDC16,CHEK2,HSP90AB1,PLK2,PLK3,PPM1L,PPP2CA,PPP2CB,PPP2R3B,PPP2R5A,PPP2R5D,PRC1,SMC1A,TGFB1
Epithelial cells	Fcγ Receptor-mediated Phagocytosis in Macrophages and Monocytes	2.19	0.226	-0.655	ACTB,ACTR3,AKT1,ARPC2,ARPC3,ARPC5,CBL,FYN,GAB2,MYO5A,NCK2,PIK3C2G,PLD2,PRKCI,PRKD1,PTEN,PXN,RAB11B,RPS6KB2,VAMP3,VAV2
Epithelial cells	Polyamine Regulation in Colon Cancer	2.19	0.254	0.258	AKT1,APC,CSNK2A1,CTNNB1,GSK3B,JUN,MAP2K2,MTA1,RAF1,RPTOR,SLC3A2,SMS,TCF7L2,TP53,TRPC1
Epithelial cells	ERBB Signaling	2.19	0.226	0.894	AKT1,ERBB2,ERBB3,GRB2,GSK3B,HRAS,JUN,MAP2K2,MAPK10,MAPK13,MAPK14,NCK2,PAK2,PAK3,PIK3C2B,PIK3C2G,PIK3C3,PIK3CA,PRKCI,PRKD1,RAF1
Epithelial cells	Prostate Cancer Signaling	2.18	0.216	#NUM!	AKT1,AR,BCL2,CREB3L2,CREB5,CTNNB1,GRB2,GSK3B,HDAC4,HDAC5,HDAC9,HRAS,HSP90AB1,MAP2K2,NFKB1,PIK3C2B,PIK3C2G,PIK3C3,PIK3CA,PTEN,RAF1,RBL2,REL,TP53
Epithelial cells	tRNA Charging	2.18	0.289	-0.905	AARS2,CARS2,FARSB,GARS1,HARS1,IARS1,IARS2,MARS1,RARS2,TARS2,WARS1
Epithelial cells	Neutrophil Extracellular Trap Signaling Pathway	2.15	0.172	-0.728	AKT1,ATP5F1B,C5,CASP1,CASP8,CERT1,CHP1,COL16A1,COL17A1,COL18A1,COL1A1,COL1A2,COL21A1,COL23A1,COL27A1,COL3A1,COL4A5,COL5A3,COL6A1,COL6A2,COL6A3,COL7A1,FRK,FYN,GSDMD,HMGB1,ITPR2,ITPR3,LCAT,MAP2K2,MAP3K7,MAPK10,MAPK13,MAPK14,MLKL,MT-ATP6,MT-CYB,MT-ND1,MT-ND2,MT-ND3,MT-ND6,NDUFA9,NDUFS2,NDUFS4,NDUFV1,NDUFV3,NFKB1,PIK3C2B,PIK3C2G,PIK3C3,PIK3CA,PLA2G4B,PLA2G4F,PLCB3,PLCH2,PNPLA2,PNPLA3,PPP3CA,PPP3R1,PR…
Epithelial cells	Small Cell Lung Cancer Signaling	2.14	0.223	1.265	AKT1,APAF1,BCL2,BIRC2,HDAC4,HDAC5,HDAC9,MAX,NFKB1,NOS1,PIAS3,PIK3C2B,PIK3C2G,PIK3C3,PIK3CA,PTEN,RBL2,REL,RXRA,RXRB,TP53
Epithelial cells	Endometrial Cancer Signaling	2.12	0.25	0.302	AKT1,CTNNA1,CTNNB1,ERBB2,GRB2,GSK3B,HRAS,MAP2K2,PIK3C2B,PIK3C2G,PIK3C3,PIK3CA,PTEN,RAF1,TP53
Epithelial cells	Mitochondrial Dysfunction	2.12	0.176	0.788	AIFM1,ATP5F1B,BACE1,BCL2,BECN1,CACNA1H,CACNA2D3,CACNB4,CALM1 (includes others),CAMK2D,CAPN3,CHP1,CREB3L2,CREB5,CYB5B,FBXW7,GPX4,IDH2,ITPR2,ITPR3,LRRK2,MAP3K5,MAPK10,MCU,MT-ATP6,MT-CO1,MT-CO2,MT-CO3,MT-CYB,MT-ND1,MT-ND2,MT-ND3,MT-ND6,NDUFA9,NDUFS2,NDUFS4,NDUFV1,NDUFV3,NFE2L2,NOS1,PDHB,PIK3C2B,PIK3C2G,PIK3C3,PIK3CA,PPP3CA,PPP3R1,PRKAG1,PRKAR2A,PRKN,RAPGEF3,RHOT2,SDHC,SIRT3,TARDBP,TP53,UQCRC2,VDAC2
Epithelial cells	Adrenomedullin signaling pathway	2.12	0.192	2.667	ADCY4,ADCY7,ADCY9,AKT1,ARNT,BCL2,CALCRL,CALM1 (includes others),CRCP,GNAS,GRB2,GSK3B,HRAS,ITPR2,ITPR3,KCNQ3,MAP2K2,MAPK10,MAPK13,MAPK14,MAX,NFKB1,PIK3C2B,PIK3C2G,PIK3C3,PIK3CA,PLCB3,PLCH2,PRKAG1,PRKAR2A,RAF1,REL,RXRA,RXRB,SHC2,TFAP2A,TFAP2B
Epithelial cells	Telomere Extension by Telomerase	2.1	0.4	#NUM!	HNRNPA1,HNRNPA2B1,MRE11,PINX1,POT1,XRCC6
Epithelial cells	HGF Signaling	2.09	0.206	1.633	AKT1,ELF1,ELF2,ELF4,GRB2,HRAS,JUN,MAP2K2,MAP3K10,MAP3K11,MAP3K13,MAP3K2,MAP3K4,MAP3K5,MAP3K7,MAPK10,MET,PIK3C2B,PIK3C2G,PIK3C3,PIK3CA,PRKCI,PRKD1,PXN,RAF1,RAPGEF1,STAT3
Epithelial cells	CD27 Signaling in Lymphocytes	2.09	0.255	1.732	APAF1,CASP8,JUN,MAP2K2,MAP3K10,MAP3K11,MAP3K13,MAP3K2,MAP3K4,MAP3K5,MAP3K7,MAPK10,NFKB1,REL
Epithelial cells	Endothelin-1 Signaling	2.06	0.191	-0.169	ADCY4,ADCY7,ADCY9,CASP1,CASP8,EDNRA,GNAI1,GNAI3,GNAL,GNAS,GRB2,HRAS,ITPR2,ITPR3,JUN,LCAT,MAPK10,MAPK13,MAPK14,NOS1,PIK3C2B,PIK3C2G,PIK3C3,PIK3CA,PLA2G4B,PLA2G4F,PLCB3,PLCH2,PLD2,PNPLA2,PNPLA3,PRKCI,PRKD1,PTGS1,RAF1,SHC2
Epithelial cells	Reelin Signaling in Neurons	2.06	0.203	-0.2	ACTR3,AFDN,AKT1,ARHGEF12,ARHGEF17,ARHGEF19,ARHGEF28,ARHGEF4,ARPC2,ARPC3,ARPC5,CAMK2D,FRK,FYN,GSK3B,MAP2K2,MAP3K10,MAP3K11,MAPK10,NDEL1,PDK3,PIK3C2B,PIK3C2G,PIK3C3,PIK3CA,RAPGEF1,RELN,WASL
Epithelial cells	FAT10 Cancer Signaling Pathway	2.05	0.26	2.111	ACVR1B,ACVR2A,AKT1,CTNNB1,GSK3B,NFKB1,REL,SMAD3,STAT3,TCF7L2,TGFB1,TGFBR3,TP53
Epithelial cells	iNOS Signaling	2.02	0.267	1.897	CALM1 (includes others),IFNGR2,IRAK3,JAK1,JUN,MAPK13,MAPK14,MYD88,NFKB1,REL,STAT1,TYK2
Epithelial cells	Hereditary Breast Cancer Signaling	2.01	0.201	#NUM!	ACTB,AKT1,ARID1A,BARD1,BRCA1,CHEK2,DDB2,FAAP100,FANCA,FANCD2,FANCL,HDAC4,HDAC5,HDAC9,HRAS,MRE11,NPM1,PALB2,PIK3C2B,PIK3C2G,PIK3C3,PIK3CA,POLR2F,PTEN,RFC2,SMARCA4,SMARCD2,TP53
Epithelial cells	Regulation Of The Epithelial Mesenchymal Transition In Development Pathway	1.99	0.224	0	ADAM17,APC,BRCA1,CTNNB1,DVL1,FZD4,GLI2,GSK3B,JAG1,JAG2,NFKB1,PTCH2,REL,SUFU,TCF7L1,TCF7L2,WNT3,WNT3A,WNT4
Epithelial cells	IL-9 Signaling	1.98	0.286	1.667	JAK1,NFKB1,PIK3C2B,PIK3C2G,PIK3C3,PIK3CA,REL,STAT1,STAT3,STAT5B
Epithelial cells	Human Embryonic Stem Cell Pluripotency	1.97	0.188	2.466	ACVR2A,AKT1,APC,BMP1,BMPR1A,CTNNB1,DVL1,FGFR1,FGFR3,FZD4,GRB2,GSK3B,HRAS,HSP90AB1,JAK1,MAP2K2,NFYA,NFYB,NTRK2,PDGFA,PDGFC,PIK3C2B,PIK3C2G,PIK3C3,PIK3CA,PRKCI,PRKD1,RAF1,SMAD3,SPHK1,STAT3,TBX3,TGFB1,TYK2,WNT3,WNT3A,WNT4
Epithelial cells	D-myo-inositol-5-phosphate Metabolism	1.96	0.188	-0.557	INPP5B,INPP5F,MTMR4,MTMR6,MTMR8,NUDT5,OCRL,PAWR,PLCB3,PLCH2,PPFIA1,PPFIA3,PPM1L,PPP1CB,PPP1R12A,PPP1R12C,PPP1R13B,PPP1R14C,PPP2CA,PPP2CB,PPP2R3B,PPP2R5A,PPP2R5D,PPP3CA,PPP3R1,PPP4R1,PPP5C,PTEN,PTPN13,PTPN2,PTPRF,SET,SGPP2,SSH3,STYXL1,TNS3
Epithelial cells	Hypoxia Signaling in the Cardiovascular System	1.95	0.23	0.816	AKT1,ARNT,CREB3L2,CREB5,CSNK1D,HSP90AB1,JUN,P4HB,PTEN,TP53,UBE2D3,UBE2E3,UBE2J2,UBE2Q1,UBE2R2,UBE2V1,VEGFA
Epithelial cells	Role of NANOG in Mammalian Embryonic Stem Cell Pluripotency	1.95	0.205	1.291	ACVR2A,AKT1,APC,BMP1,BMPR1A,CTNNB1,DVL1,FZD4,GRB2,GSK3B,HRAS,JAK1,MAP2K2,PIK3C2B,PIK3C2G,PIK3C3,PIK3CA,RAF1,STAT3,TCF7L1,TP53,TYK2,WNT3,WNT3A,WNT4
Epithelial cells	D-myo-inositol (1,4,5)-trisphosphate Degradation	1.95	0.375	0	INPP1,INPP5A,INPP5B,INPP5E,INPP5F,OCRL
Epithelial cells	Thrombopoietin Signaling	1.92	0.238	0.258	GAB2,GRB2,HRAS,JUN,MAP2K2,PIK3C2B,PIK3C2G,PIK3C3,PIK3CA,PRKCI,PRKD1,RAF1,STAT1,STAT3,STAT5B
Epithelial cells	Integrin Signaling	1.92	0.185	0.507	ACTB,ACTN1,ACTR3,AKT1,ARF1,ARPC2,ARPC3,ARPC5,BCAR3,CAPN3,CAV1,CTTN,FYN,GRB2,GSK3B,HRAS,LIMS1,MAP2K2,MAP3K11,MYL9,NCK2,PAK2,PAK3,PIK3C2B,PIK3C2G,PIK3C3,PIK3CA,PPP1CB,PPP1R12A,PTEN,PXN,RAF1,RAPGEF1,RHOT2,RND3,TSPAN5,VCL,WASL
Epithelial cells	Cleavage and Polyadenylation of Pre-mRNA	1.9	0.417	#NUM!	CPSF1,CPSF2,CPSF6,CSTF3,PAPOLA
Epithelial cells	Clathrin-mediated Endocytosis Signaling	1.89	0.184	#NUM!	ACTB,ACTR3,AP1B1,AP2B1,AP2S1,AP3D1,AP5M1,ARPC2,ARPC3,ARPC5,ARRB1,CBL,CHP1,CLTC,CLTCL1,CSNK2A1,CTTN,EPN1,EPS15,GRB2,HGS,MET,MYO6,PDGFA,PDGFC,PIK3C2B,PIK3C2G,PIK3C3,PIK3CA,PPP3CA,PPP3R1,RAB11B,RAB5B,RAB7A,SH3GLB2,TSG101,VEGFA,WASL
Epithelial cells	BAG2 Signaling Pathway	1.89	0.222	0	ATXN3,HSPA4,MAPK14,NFKB1,PRKN,PSMC1,PSMC5,PSMC6,PSMD1,PSMD3,PSMD5,PSMD7,PSME2,PSME4,REL,SIRT3,SP1,TP53
Epithelial cells	Role of CHK Proteins in Cell Cycle Checkpoint Control	1.88	0.241	0	BRCA1,CHEK2,MDC1,MRE11,PPM1L,PPP2CA,PPP2CB,PPP2R3B,PPP2R5A,PPP2R5D,RAD1,RAD9A,RFC2,TP53
Epithelial cells	3-phosphoinositide Degradation	1.87	0.187	-0.756	INPP5B,INPP5E,INPP5F,MTMR4,MTMR6,MTMR8,NUDT5,OCRL,PAWR,PPFIA1,PPFIA3,PPM1L,PPP1CB,PPP1R12A,PPP1R12C,PPP1R13B,PPP1R14C,PPP2CA,PPP2CB,PPP2R3B,PPP2R5A,PPP2R5D,PPP3CA,PPP3R1,PPP4R1,PPP5C,PTEN,PTPN13,PTPN2,PTPRF,SET,SGPP2,SSH3,STYXL1,TNS3
Epithelial cells	Production of Nitric Oxide and Reactive Oxygen Species in Macrophages	1.84	0.186	2.401	AKT1,IFNGR2,JAK1,JUN,MAP3K10,MAP3K11,MAP3K13,MAP3K2,MAP3K4,MAP3K5,MAP3K7,MAPK10,MAPK13,MAPK14,NFKB1,PIK3C2B,PIK3C2G,PIK3C3,PIK3CA,PPM1L,PPP1CB,PPP1R12A,PPP1R14C,PPP2CA,PPP2CB,PPP2R3B,PPP2R5A,PPP2R5D,PRKCI,PRKD1,REL,RHOT2,RND3,STAT1,TYK2
Epithelial cells	1D-myo-inositol Hexakisphosphate Biosynthesis II (Mammalian)	1.81	0.353	0.816	INPP5A,INPP5B,INPP5E,INPP5F,IPMK,OCRL
Epithelial cells	Sertoli Cell-Sertoli Cell Junction Signaling	1.81	0.183	#NUM!	ACTB,ACTN1,AFDN,AKT1,CLDN1,CTNNA1,CTNNB1,EPN1,GSK3B,HRAS,JAM3,JUN,KEAP1,MAP2K2,MAP3K10,MAP3K11,MAP3K13,MAP3K2,MAP3K4,MAP3K5,MAP3K7,MAPK10,MAPK13,MAPK14,NECTIN2,NOS1,PRKAG1,PRKAR2A,PTEN,RAF1,SPTAN1,SPTBN2,TGFBR3,TJAP1,TJP1,TUBA4A,VCL
Epithelial cells	Role of PKR in Interferon Induction and Antiviral Response	1.79	0.197	3	APAF1,CASP1,CASP8,HMGB1,HSP90AB1,HSPA4,IFNAR2,IFNGR2,JAK1,JUN,MAP3K7,MAPK10,MAPK13,MAPK14,METAP2,MYD88,NFKB1,NPM1,PDGFA,PDGFC,REL,SP1,STAT1,STAT3,TP53,TYK2
Epithelial cells	Spermine Biosynthesis	1.79	1	#NUM!	AMD1,SMS
Epithelial cells	Tetrahydrofolate Salvage from 5,10-methenyltetrahydrofolate	1.76	0.6	#NUM!	GART,MTHFD1L,MTHFD2L
Epithelial cells	CD40 Signaling	1.74	0.227	0.277	JUN,MAP2K2,MAP3K7,MAPK10,MAPK13,MAPK14,NFKB1,PIK3C2B,PIK3C2G,PIK3C3,PIK3CA,PTGS1,REL,STAT3,TANK
Epithelial cells	Assembly of RNA Polymerase III Complex	1.74	0.385	-0.447	BDP1,GTF3A,GTF3C2,GTF3C5,TBP
Epithelial cells	Glycogen Degradation III	1.74	0.385	-0.447	GAA,MTAP,PYGB,PYGL,TYMP
Epithelial cells	Role of Macrophages, Fibroblasts and Endothelial Cells in Rheumatoid Arthritis	1.73	0.17	#NUM!	AKT1,APC,C5,CALM1 (includes others),CAMK2D,CHP1,CREB3L2,CREB5,CSNK1D,CSNK1G1,CSNK1G2,CSNK1G3,CTNNB1,DVL1,FZD4,GSK3B,HRAS,IL1RL2,IL6R,IRAK3,JUN,LTBR,MAP2K2,MAP3K7,MAPK14,MYD88,NFAT5,NFATC1,NFKB1,NLK,PDGFA,PDGFC,PIK3C2B,PIK3C2G,PIK3C3,PIK3CA,PLCB3,PLCH2,PPP3CA,PPP3R1,PRKCI,PRKD1,PRSS3,RAF1,ROCK2,RYK,STAT3,TCF7L1,TCF7L2,TGFB1,VEGFA,WNT3,WNT3A,WNT4
Epithelial cells	Netrin Signaling	1.73	0.222	-1.069	ABLIM2,CACNA1H,CACNA2D3,CACNB4,CHP1,ENAH,ITPR2,ITPR3,NCK2,NFAT5,NFATC1,PPP3CA,PPP3R1,PRKAG1,PRKAR2A,RYR1
Epithelial cells	Calcium Signaling	1.73	0.18	0	ATP2A2,ATP2C1,CACNA1H,CACNA2D3,CACNB4,CALM1 (includes others),CALR,CAMK2D,CHP1,CREB3L2,CREB5,HDAC4,HDAC5,HDAC9,ITPR2,ITPR3,LETM1,MCU,MYH14,MYL9,MYO18A,MYO5C,NFAT5,NFATC1,PPP3CA,PPP3R1,PRKAG1,PRKAR2A,RYR1,SLC8A1,SLC8B1,TNNI2,TNNT2,TPM1,TPM2,TPM3,TRPC1,TRPC6
Epithelial cells	HOTAIR Regulatory Pathway	1.73	0.189	3.024	AGO3,AGO4,AKT1,AR,COL1A1,COL1A2,COL3A1,CTNNB1,ELAVL1,ERBB2,JARID2,MET,NFKB1,PIK3C2B,PIK3C2G,PIK3C3,PIK3CA,PTEN,RBBP4,REL,ROCK2,SNUPN,STAT3,TCF7L1,TCF7L2,TGFB1,VIM,WNT3,WNT3A,WNT4
Epithelial cells	Huntington's Disease Signaling	1.72	0.173	0.853	AKT1,APAF1,ATP5F1B,CAPN3,CASP1,CASP8,CLTC,CLTCL1,CREB3L2,CREB5,GNB1,GNB2,GNB4,GNG7,GOSR2,GRB2,HDAC4,HDAC5,HDAC9,HRAS,HSPA4,JUN,MAP3K10,PIK3C2B,PIK3C2G,PIK3C3,PIK3CA,PLCB3,POLR2F,PRKCI,PRKD1,PSMC1,PSMC5,PSMC6,PSMD1,PSMD3,PSMD5,PSMD7,PSME2,PSME4,SDHC,SGK1,SHC2,SP1,STX16,TBP,TP53,VAMP3
Epithelial cells	IL-13 Signaling Pathway	1.71	0.2	1.877	AKT1,ANO1,CTNNB1,FRK,FYN,IL4R,JAK1,JUN,MAPK13,MAPK14,PDGFA,PIK3C2B,PIK3C2G,PIK3C3,PIK3CA,POSTN,ROCK2,STAT1,STAT3,STAT6,TGFB1,TP53,TYK2
Epithelial cells	Signaling by Rho Family GTPases	1.71	0.174	0.169	ACTB,ACTR3,ARHGEF12,ARHGEF17,ARHGEF19,ARHGEF4,ARPC2,ARPC3,ARPC5,CDH12,CLIP1,GNAI1,GNAI3,GNAL,GNAS,GNB1,GNB2,GNB4,GNG7,JUN,MAP2K2,MAP3K10,MAP3K11,MAP3K21,MAPK10,MYL9,NEDD4,NFKB1,PAK2,PAK3,PARD3,PIK3C2B,PIK3C2G,PIK3C3,PIK3CA,PPP1R12A,PPP1R12C,PRKCI,RAF1,REL,RHOT2,RND3,ROCK2,SEPTIN10,VIM,WASL
Epithelial cells	Xenobiotic Metabolism Signaling	1.7	0.173	#NUM!	ABCB1,ALDH2,ALDH3A2,ARNT,CAMK2D,CES2,CES4A,CUL3,CYP3A5,HDAC4,HDAC5,HRAS,HS2ST1,HS6ST1,HSP90AB1,KEAP1,MAF,MAP2K2,MAP3K10,MAP3K11,MAP3K13,MAP3K2,MAP3K4,MAP3K5,MAP3K7,MAPK13,MAPK14,NFE2L2,NFKB1,NRIP1,PIK3C2B,PIK3C2G,PIK3C3,PIK3CA,PPM1L,PPP2CA,PPP2CB,PPP2R3B,PPP2R5A,PPP2R5D,PRKCI,PRKD1,RAF1,REL,RXRA,SNW1,UST
Epithelial cells	Corticotropin Releasing Hormone Signaling	1.7	0.19	-0.218	ADCY4,ADCY7,ADCY9,ARPC5,CACNA1H,CACNA2D3,CACNB4,CALM1 (includes others),CREB3L2,CREB5,GLI2,GNAI1,GNAI3,GNAS,ITPR2,ITPR3,JUN,MAP2K2,MAPK13,MAPK14,NOS1,PRKAG1,PRKAR2A,PRKCI,PRKD1,PTCH2,RAF1,VEGFA
Epithelial cells	Endocannabinoid Neuronal Synapse Pathway	1.66	0.189	-1.043	ADCY4,ADCY7,ADCY9,CACNA1H,CACNA2D3,CACNB4,CHP1,FAAH,GNAI1,GNAI3,GNAL,GNB1,GNB2,GNB4,GNG7,ITPR2,ITPR3,MAPK10,MAPK13,MAPK14,NDUFS2,PLCB3,PLCH2,PPP3CA,PPP3R1,PRKAG1,PRKAR2A,TRPV1
Epithelial cells	PD-1, PD-L1 cancer immunotherapy pathway	1.65	0.202	-0.229	AKT1,CBLB,CIP2A,CSNK2A1,FBXO38,GSK3B,HLA-A,HLA-F,IFNGR2,JAK1,LATS2,PIK3C2B,PIK3C2G,PIK3C3,PIK3CA,PTEN,SMAD3,STAT5B,TGFB1,TYK2,YAP1
Epithelial cells	Oxytocin In Brain Signaling Pathway	1.65	0.18	0.174	AKT1,CACNA1H,CACNA2D3,CACNB4,CALM1 (includes others),CASP1,CREB3L2,CREB5,GNAI1,GNAI3,GNAL,GNB1,GNB2,GNB4,GNG7,HRAS,ITPR2,ITPR3,LCAT,MAP2K2,NFKB1,PIK3C2B,PIK3C2G,PIK3C3,PIK3CA,PLA2G4B,PLA2G4F,PLCB3,PNPLA2,PNPLA3,PRKCI,PRKD1,PTGS1,RAF1,TRPV1
Epithelial cells	FGF Signaling	1.63	0.209	1.698	AKT1,CREB3L2,CREB5,FGFR1,FGFR3,GRB2,HRAS,MAP3K5,MAPK13,MAPK14,MET,PIK3C2B,PIK3C2G,PIK3C3,PIK3CA,RAF1,RPS6KA5,STAT3
Epithelial cells	Role of WNT/GSK-3β Signaling in the Pathogenesis of Influenza	1.63	0.216	0.707	APC,CSNK1D,CSNK1G1,CSNK1G2,CSNK1G3,CTNNB1,DVL1,FZD4,GSK3B,NCOA2,NCOA4,TCF7L1,TCF7L2,WNT3,WNT3A,WNT4
Epithelial cells	Role of OCT4 in Mammalian Embryonic Stem Cell Pluripotency	1.62	0.244	#NUM!	AQR,ASH2L,BRCA1,JARID2,NR2F6,NR6A1,PCGF6,PHC1,PHC3,RXRB,TP53
Epithelial cells	Dilated Cardiomyopathy Signaling Pathway	1.59	0.187	-0.853	ACTB,ADCY4,ADCY7,ADCY9,AKT1,ATP2A2,BCL2,CACNA1H,CACNA2D3,CACNB4,CAMK2D,DMD,GNAS,GSK3B,ITPR2,ITPR3,MAPK13,MAPK14,MYH14,MYL9,MYO18A,MYO5C,PRKAG1,PRKAR2A,SGCD,TNNI2,TNNT2,TPM1
Epithelial cells	Non-Small Cell Lung Cancer Signaling	1.59	0.204	0.277	AKT1,ERBB2,GRB2,HDAC4,HDAC5,HDAC9,HRAS,ITPR2,ITPR3,MAP2K2,PIK3C2B,PIK3C2G,PIK3C3,PIK3CA,RAF1,RBL2,RXRA,RXRB,TP53
Epithelial cells	Retinoic acid Mediated Apoptosis Signaling	1.58	0.228	0.302	APAF1,CASP8,PARP10,PARP14,PARP16,PARP2,PARP4,PARP9,RARG,RXRA,RXRB,TNFRSF10B,TNFSF10
Epithelial cells	PPARα/RXRα Activation	1.58	0.18	0	ACVR1B,ACVR2A,ADCY4,ADCY7,ADCY9,CAND1,CLOCK,FASN,GHR,GNAS,GRB2,HRAS,HSP90AB1,IL1RL2,INSR,JUN,MAP2K2,MAP3K7,MAPK14,MED24,NFKB1,NR2C2,PLCB3,PLCH2,PRKAG1,PRKAR2A,RAF1,REL,RXRA,SMAD3,STAT5B,TGFB1,TGFBR3
Epithelial cells	Xenobiotic Metabolism General Signaling Pathway	1.56	0.188	1.569	ABCA2,AKT1,ARNT,CUL3,HRAS,KEAP1,MAF,MAP2K2,MAP3K10,MAP3K11,MAP3K13,MAP3K2,MAP3K4,MAP3K5,MAP3K7,MAPK13,MAPK14,NFE2L2,PIK3C2B,PIK3C2G,PIK3C3,PIK3CA,PRKCI,PRKD1,RAF1,RXRA
Epithelial cells	IL-10 Signaling	1.56	0.185	3.024	AKT1,BCL2,BLVRB,CREB3L2,CREB5,GSK3B,HLA-A,HLA-F,IFNGR2,IL1RL2,IL4R,IL6R,JAK1,JUN,MAF,MAP3K7,MAPK13,MAPK14,NFKB1,PBX1,PKM,PRKAG1,REL,SP1,STAT1,STAT3,STAT5B,TYK2
Epithelial cells	Basal Cell Carcinoma Signaling	1.52	0.214	1.732	APC,BMP1,CTNNB1,DVL1,FZD4,GLI2,GSK3B,PTCH2,SUFU,TCF7L1,TCF7L2,TP53,WNT3,WNT3A,WNT4
Epithelial cells	GM-CSF Signaling	1.52	0.214	0.832	AKT1,CAMK2D,GRB2,HRAS,MAP2K2,PIK3C2B,PIK3C2G,PIK3C3,PIK3CA,PPP3CA,PPP3R1,RAF1,STAT1,STAT3,STAT5B
Epithelial cells	p38 MAPK Signaling	1.51	0.192	0.943	CREB3L2,CREB5,EEF2K,HSPB1,IL1RL2,IRAK3,MAP3K5,MAP3K7,MAPK13,MAPK14,MAPKAPK5,MAX,MKNK1,PLA2G4B,PLA2G4F,RPS6KA3,RPS6KA4,RPS6KA5,RPS6KB2,RPS6KC1,STAT1,TGFB1,TP53
Epithelial cells	Necroptosis Signaling Pathway	1.49	0.183	1.512	BIRC2,CAMK2D,CAPN3,CASP1,CASP8,CHP1,FKBP1A,GLUD1,JAK1,MAP3K7,MERTK,MLKL,PLA2G4B,PLA2G4F,PPP3CA,PPP3R1,PYGL,RBCK1,RBL2,SLC25A3,STAT1,TIMM17A,TIMM44,TNFRSF10B,TNFSF10,TP53,TRPM7,VDAC2
Epithelial cells	Thyroid Cancer Signaling	1.48	0.208	2	AKT1,CTNNB1,GSK3B,HRAS,INSR,JUN,MAP2K2,NTRK2,PIK3C2B,PIK3C2G,PIK3C3,PIK3CA,PTEN,TCF7L1,TCF7L2,TP53
Epithelial cells	Growth Hormone Signaling	1.47	0.211	0.775	GHR,PIK3C2B,PIK3C2G,PIK3C3,PIK3CA,PRKCI,PRKD1,RPS6KA3,RPS6KA4,RPS6KA5,RPS6KB2,RPS6KC1,STAT1,STAT3,STAT5B
Epithelial cells	Granzyme A Signaling	1.47	0.211	1.291	ANP32A,APEX1,CASP1,MBP,MT-ND1,MT-ND2,MT-ND3,MT-ND6,NDUFA9,NDUFS2,NDUFS4,NDUFV1,NDUFV3,SET,XRCC6
Epithelial cells	GADD45 Signaling	1.47	0.22	2.496	ACVR1B,ACVR2A,BRCA1,MAP3K4,MAPK10,MAPK13,MAPK14,NFKB1,NFYA,REL,SMAD3,TGFB1,TP53
Epithelial cells	Dermatan Sulfate Degradation (Metazoa)	1.47	0.333	0.447	CEMIP2,HEXB,HEXD,IDS,IDUA
Epithelial cells	Interferon Signaling	1.46	0.25	1.667	BCL2,IFNAR2,IFNGR2,JAK1,PIAS1,PTPN2,STAT1,TAP1,TYK2
Epithelial cells	TGF-β Signaling	1.46	0.198	0	ACVR1B,ACVR2A,BCL2,BMPR1A,GRB2,HRAS,JUN,MAP2K2,MAP3K7,MAPK13,MAPK14,RAF1,SKI,SMAD3,SMURF1,SMURF2,TGFB1,VDR,ZFYVE9
Epithelial cells	Role Of Osteoblasts In Rheumatoid Arthritis Signaling Pathway	1.44	0.171	0.333	ACVR2A,AKT1,APC,BCL2,BMPR1A,COL1A1,CSNK1D,CSNK1G1,CSNK1G2,CSNK1G3,CTNNB1,CTSK,DVL1,EDA,FZD4,GSK3B,IGF2R,IL6R,JAK1,PDGFC,PIK3C2B,PIK3C2G,PIK3C3,PIK3CA,SMURF1,SMURF2,STAT1,STAT3,STAT5B,STAT6,TCF7L1,TCF7L2,TGFB1,TNFSF10,TYK2,VEGFA,WNT3,WNT3A,WNT4
Epithelial cells	Glioma Signaling	1.44	0.189	0.728	AKT1,CALM1 (includes others),CAMK2D,GRB2,HDAC4,HDAC5,HDAC9,HRAS,IDH2,IGF2R,MAP2K2,PDGFA,PDGFC,PIK3C2B,PIK3C2G,PIK3C3,PIK3CA,PRKCI,PRKD1,PTEN,RAF1,RBL2,TP53
Epithelial cells	RHOA Signaling	1.44	0.189	0.447	ABL2,ACTB,ACTR3,ANLN,ARHGAP8/PRR5-ARHGAP8,ARHGEF12,ARPC2,ARPC3,ARPC5,LPAR2,LPAR6,MYL9,NEDD4,NGEF,PLEKHG5,PLXNA1,PPP1CB,PPP1R12A,RAPGEF2,RHPN1,RND3,ROCK2,SEPTIN10
Epithelial cells	Immunogenic Cell Death Signaling Pathway	1.44	0.202	1.213	ATG5,BCAP31,BCL2,BECN1,CALR,CASP1,CASP8,DAPK2,DAPK3,HMGB1,HSP90AB1,HSPA4,IFNAR2,IFNGR2,MLKL,NFKB1,STING1
Epithelial cells	Cyclins and Cell Cycle Regulation	1.44	0.202	0	CCNH,FBXL5,GSK3B,HDAC4,HDAC5,HDAC9,PPM1L,PPP2CA,PPP2CB,PPP2R3B,PPP2R5A,PPP2R5D,RAF1,RBL2,SKP1,TGFB1,TP53
Epithelial cells	MSP-RON Signaling In Macrophages Pathway	1.42	0.19	0.894	CIITA,CREB3L2,CREB5,GAB2,GRB2,HRAS,IFNGR2,JUN,KLK11,KLK7,MST1,MST1R,NFKB1,NFKBIZ,PIK3C2B,PIK3C2G,PIK3C3,PIK3CA,REL,SBNO2,STAT1,STAT3
Epithelial cells	IL-6 Signaling	1.42	0.186	0.209	ABCB1,AKT1,COL1A1,CSNK2A1,GRB2,HRAS,HSPB1,IL1RL2,IL6R,JUN,MAP2K2,MAP3K7,MAPK10,MAPK13,MAPK14,NFKB1,PIK3C2B,PIK3C2G,PIK3C3,PIK3CA,RAF1,REL,STAT3,VEGFA
Epithelial cells	Role of MAPK Signaling in Promoting the Pathogenesis of Influenza	1.41	0.191	0	ATP6AP1,ATP6V0A1,ATP6V1C2,BCL2,BECN1,HRAS,JUN,LCAT,MAP2K2,MAP3K5,MAPK10,MAPK13,MAPK14,NFKB1,NUP153,PLA2G4B,PLA2G4F,PNPLA2,PNPLA3,RAF1,RPS6KA3
Epithelial cells	Factors Promoting Cardiogenesis in Vertebrates	1.41	0.181	1.177	ACVR1B,ACVR2A,APC,BMP1,BMPR1A,CAMK2D,CREB3L2,CREB5,CTNNB1,DVL1,FZD4,GSK3B,MAP3K7,MAPK10,MAPK14,PLCB3,PLCH2,PRKCI,PRKD1,ROCK2,TCF7L1,TCF7L2,TGFB1,TGFBR3,WNT3,WNT3A,WNT4
Epithelial cells	LPS-stimulated MAPK Signaling	1.4	0.2	-0.775	HRAS,JUN,MAP2K2,MAP3K5,MAP3K7,MAPK10,MAPK13,MAPK14,NFKB1,PIK3C2B,PIK3C2G,PIK3C3,PIK3CA,PRKCI,PRKD1,RAF1,REL
Epithelial cells	Apelin Liver Signaling Pathway	1.39	0.269	1.89	COL18A1,COL1A1,COL1A2,COL3A1,COL5A3,GSK3B,MAPK10
Epithelial cells	Apelin Cardiomyocyte Signaling Pathway	1.38	0.194	0.688	AKT1,ARNT,ATP2A2,GNAI1,GNAI3,MAPK10,MAPK13,MAPK14,MYL9,PIK3C2B,PIK3C2G,PIK3C3,PIK3CA,PLCB3,PLCH2,PRKCI,PRKD1,SLC8A1,TGFB1
Epithelial cells	Oncostatin M Signaling	1.37	0.233	1.265	GRB2,HRAS,JAK1,MAP2K2,OSMR,RAF1,STAT1,STAT3,STAT5B,TYK2
Epithelial cells	Glycogen Degradation II	1.37	0.364	-1	MTAP,PYGB,PYGL,TYMP
Epithelial cells	SPINK1 General Cancer Pathway	1.36	0.213	0.832	AKT1,HRAS,IL6R,JAK1,MAP2K2,PIK3C2B,PIK3C2G,PIK3C3,PIK3CA,PRSS3,RAF1,STAT3,TYK2
Epithelial cells	Anandamide Degradation	1.35	0.667	#NUM!	FAAH,FAAH2
Epithelial cells	4-aminobutyrate Degradation I	1.35	0.667	#NUM!	ABAT,SUCLG2
Epithelial cells	Relaxin Signaling	1.34	0.179	1.5	ADCY4,ADCY7,ADCY9,AKT1,APEX1,GNAI1,GNAI3,GNAL,GNAS,GNB1,GNB2,GNB4,GNG7,JUN,MPPE1,NFKB1,PDE5A,PDE8A,PIK3C2B,PIK3C2G,PIK3C3,PIK3CA,PRKAG1,PRKAR2A,REL,TDP2,VEGFA
Epithelial cells	PTEN Signaling	1.34	0.179	-2.2	AKT1,BCL2,BMPR1A,CBL,CSNK2A1,FGFR1,FGFR3,GHR,GRB2,GSK3B,HRAS,IGF2R,INPP5B,INPP5F,INSR,MAGI1,MAGI3,MAP2K2,NFKB1,NTRK2,OCRL,PIK3CA,PTEN,RAF1,REL,RPS6KB2,TGFBR3
Epithelial cells	ERK5 Signaling	1.33	0.203	0	AKT1,CREB3L2,CREB5,HRAS,MAP3K2,RPS6KA3,RPS6KA4,RPS6KA5,RPS6KB2,RPS6KC1,SGK1,YWHAB,YWHAE,YWHAQ,YWHAZ
Epithelial cells	Docosahexaenoic Acid (DHA) Signaling	1.33	0.237	#NUM!	AKT1,APAF1,BCL2,GSK3B,PIK3C2B,PIK3C2G,PIK3C3,PIK3CA,PNPLA2
Epithelial cells	BER (Base Excision Repair) Pathway	1.31	0.227	2.53	APEX1,HMGB1,LIG1,MAP2K2,NEIL1,PNKP,RFC2,SMUG1,SP1,TP53
Epithelial cells	IL-2 Signaling	1.31	0.21	0.905	AKT1,CSNK2A1,GRB2,HRAS,JAK1,JUN,MAP2K2,PIK3C2B,PIK3C2G,PIK3C3,PIK3CA,RAF1,STAT5B
Epithelial cells	TNFR1 Signaling	1.31	0.22	-0.632	APAF1,BIRC2,CASP8,JUN,MADD,NAIP,NFKB1,PAK2,PAK3,REL,TANK
Epithelial cells	Amyloid Processing	1.31	0.22	0	AKT1,BACE1,CAPN3,CSNK1D,CSNK2A1,GSK3B,MAPK13,MAPK14,MARK1,PRKAG1,PRKAR2A
Epithelial cells	Cell Cycle: G2/M DNA Damage Checkpoint Regulation	1.31	0.22	0.632	BRCA1,CHEK2,FBXL5,HIPK2,SKP1,TOP2B,TP53,YWHAB,YWHAE,YWHAQ,YWHAZ
Epithelial cells	Inositol Pyrophosphates Biosynthesis	1.31	0.429	#NUM!	IP6K2,IPMK,PPIP5K2
Epithelial cells	Nitric Oxide Signaling in the Cardiovascular System	1.3	0.186	0.229	AKT1,ATP2A2,CACNA2D3,CACNB4,CALM1 (includes others),CAV1,HSP90AB1,ITPR2,ITPR3,MAP2K2,PDE5A,PDGFC,PIK3C2B,PIK3C2G,PIK3C3,PIK3CA,PRKAG1,PRKAR2A,PRKCI,PRKD1,VEGFA
Epithelial cells	Leptin Signaling in Obesity	1.29	0.2	0.707	ADCY4,ADCY7,ADCY9,AKT1,GRB2,MAP2K2,PIK3C2B,PIK3C2G,PIK3C3,PIK3CA,PLCB3,PLCH2,PRKAG1,PRKAR2A,STAT3
Epithelial cells	Kinetochore Metaphase Signaling Pathway	1.28	0.187	1.414	ANAPC10,ANAPC4,BUB3,CDC16,CENPP,CENPT,MACROH2A1,MASTL,MIS12,NUF2,PMF1/PMF1-BGLAP,PPP1CB,PPP1R12A,PPP1R14C,PPP2R5A,PPP2R5D,SMC1A,SPC25,STAG1,ZW10
Epithelial cells	Sumoylation Pathway	1.27	0.188	-0.775	AR,ARHGDIA,JUN,MAP3K5,MAPK10,NFKB1,NR3C1,PIAS1,RANBP2,RANGAP1,RFC2,RHOT2,RND3,SENP5,SP1,SP100,SP3,TP53,ZEB1
Epithelial cells	UVC-Induced MAPK Signaling	1.26	0.216	0.302	HRAS,JUN,MAP2K2,MAPK10,MAPK13,MAPK14,PRKCI,PRKD1,RAF1,SMPD4,TP53
Epithelial cells	RAN Signaling	1.25	0.294	-2.236	IPO5,KPNA3,KPNB1,RANBP2,RANGAP1
Epithelial cells	Role of MAPK Signaling in Inhibiting the Pathogenesis of Influenza	1.24	0.197	0.535	JUN,LCAT,MAP2K2,MAP3K5,MAPK10,MAPK13,MAPK14,MYD88,NFKB1,PLA2G4B,PLA2G4F,PNPLA2,PNPLA3,RAF1,RPS6KA3
Epithelial cells	eNOS Signaling	1.23	0.176	1.706	ADCY4,ADCY7,ADCY9,AKT1,CALM1 (includes others),CASP8,CAV1,GNAS,HSP90AB1,HSPA4,ITPR2,ITPR3,LPAR2,LPAR6,NOSIP,NOSTRIN,PDGFC,PIK3C2B,PIK3C2G,PIK3C3,PIK3CA,PRKAG1,PRKAR2A,PRKCI,PRKD1,VEGFA
Epithelial cells	BMP signaling pathway	1.23	0.191	0.258	ACVR2A,BMP1,BMPR1A,GRB2,HRAS,JUN,MAP2K2,MAP3K7,MAPK10,MAPK13,MAPK14,NFKB1,PRKAG1,PRKAR2A,RAF1,REL,SMURF1
Epithelial cells	NER (Nucleotide Excision Repair, Enhanced Pathway)	1.23	0.186	0.243	CCNH,COPS2,COPS4,COPS6,COPS7B,DDB2,DNA2,ERCC8,GTF2H1,GTF2H2,GTF2H3,LIG1,POLD2,POLK,POLR2F,RFC2,RPA2,TOP2B,XAB2
Epithelial cells	Neuroinflammation Signaling Pathway	1.21	0.16	3.162	ACVR1B,ACVR2A,AKT1,BACE1,BCL2,BIRC2,CASP1,CASP8,CHP1,CREB3L2,CREB5,CTNNB1,GABBR1,GABRE,GSK3B,HLA-A,HLA-F,HMGB1,IDE,IFNGR2,IL34,IL6R,IRAK3,JAK1,JUN,MAPK10,MAPK13,MAPK14,MFGE8,MYD88,NAIP,NFAT5,NFATC1,NFE2L2,NFKB1,PIK3C2B,PIK3C2G,PIK3C3,PIK3CA,PLA2G4B,PLA2G4F,PPP3CA,PPP3R1,REL,SLC1A2,STAT1,TGFB1,TGFBR3,TYK2
Epithelial cells	4-1BB Signaling in T Lymphocytes	1.21	0.235	0.378	JUN,MAP2K2,MAP3K5,MAPK10,MAPK13,MAPK14,NFKB1,REL
Epithelial cells	Chemokine Signaling	1.2	0.195	-0.258	CALM1 (includes others),CAMK2D,GNAI1,GNAI3,HRAS,JUN,MAP2K2,MAPK13,MAPK14,PIK3C2G,PLCB3,PPP1CB,PPP1R12A,RAF1,ROCK2
Epithelial cells	nNOS Signaling in Skeletal Muscle Cells	1.2	0.217	#NUM!	CACNA1H,CACNA2D3,CACNB4,CALM1 (includes others),CAPN3,DMD,ITPR2,ITPR3,NOS1,RYR1
Epithelial cells	DNA damage-induced 14-3-3σ Signaling	1.2	0.217	0	AKT1,APAF1,BCL2,BRCA1,CASP1,CASP8,CHEK2,RAD1,RAD9A,TP53
Epithelial cells	IL-23 Signaling Pathway	1.2	0.217	1.667	AKT1,NFKB1,PIK3C2B,PIK3C2G,PIK3C3,PIK3CA,REL,RORC,STAT3,TYK2
Epithelial cells	Acute Myeloid Leukemia Signaling	1.19	0.189	1.807	AKT1,GRB2,HRAS,IDH2,MAP2K2,NFKB1,PIK3C2B,PIK3C2G,PIK3C3,PIK3CA,RAF1,REL,RPS6KB2,STAT3,STAT5B,TCF7L1,TCF7L2
Epithelial cells	Pulmonary Healing Signaling Pathway	1.19	0.168	1.567	BMPR1A,CTNNB1,FGFR1,FRK,FYN,FZD4,GRB2,HRAS,IDH2,JAG1,MAPK10,MAPK13,MAPK14,MYD88,NFATC1,NFKB1,NOTCH4,PDGFC,PRKAG1,PRKCI,PRKD1,RAF1,STAT3,STAT5B,TCF7L1,TCF7L2,TGFB1,VEGFA,WNT3,WNT3A,WNT4,WWTR1,YAP1
Epithelial cells	HIF1α Signaling	1.19	0.167	1.029	AKT1,APEX1,ARNT,CAMK2D,CHP1,CUL2,EGLN1,EGLN3,HRAS,HSPA4,IL6R,JUN,MAP2K2,MET,MKNK1,PDGFC,PIK3C2B,PIK3C2G,PIK3C3,PIK3CA,PKM,PPP3CA,PPP3R1,PRKCI,PRKD1,RAF1,RORC,RPS6KB2,SLC2A1,STAT3,TGFB1,TP53,VEGFA,VIM
Epithelial cells	WNT/Ca+ pathway	1.17	0.2	0.905	CREB3L2,CREB5,DVL1,FZD4,GSK3B,NFAT5,NFATC1,NFKB1,PLCB3,PLCH2,PPP3CA,REL,ROR1
Epithelial cells	GABA Receptor Signaling	1.17	0.177	#NUM!	ABAT,ADCY4,ADCY7,ADCY9,AP2B1,AP2S1,CACNA1H,CACNA2D3,CACNB4,GABBR1,GABRE,GNAI1,GNAI3,GNAL,GNAS,GNB1,GNB2,GNB4,GNG7,ITPR2,ITPR3,KCNQ3,UBQLN1
Epithelial cells	Virus Entry via Endocytic Pathways	1.16	0.179	#NUM!	ACTB,AP1B1,AP2B1,AP2S1,AP3D1,AP5M1,CAV1,CLTC,CLTCL1,FLNA,FLNB,FYN,HLA-A,HLA-F,HRAS,PIK3C2B,PIK3C2G,PIK3C3,PIK3CA,PRKCI,PRKD1
Epithelial cells	Semaphorin Signaling in Neurons	1.16	0.203	#NUM!	ARHGEF12,FYN,MET,NRP1,PAK2,PAK3,PLXNA1,PLXNA2,RHOT2,RND3,ROCK2,SEMA4D
Epithelial cells	Role of p14/p19ARF in Tumor Suppression	1.16	0.241	0.816	NPM1,PIK3C2B,PIK3C2G,PIK3C3,PIK3CA,TP53,TTF1
Epithelial cells	Gαs Signaling	1.15	0.177	0.5	ADCY4,ADCY7,ADCY9,ADD3,CREB3L2,CREB5,GNAI1,GNAI3,GNAL,GNAS,GNB1,GNB2,GNB4,GNG7,MAP2K2,MC1R,PRKAG1,PRKAR2A,RAPGEF2,RAPGEF3,RAPGEF4,RYR1
Epithelial cells	Ephrin A Signaling	1.15	0.213	#NUM!	EPHA2,EPHA4,FYN,NGEF,PIK3C2B,PIK3C2G,PIK3C3,PIK3CA,ROCK2,VAV2
Epithelial cells	DNA Methylation and Transcriptional Repression Signaling	1.15	0.18	1.213	CDK10,CDK11B,CDK16,CDK8,CDK9,CHD3,GATAD2A,MBD2,MBD3,MTA1,RBBP4,RBL2,SAP130,SMUG1,SP1,TCF12,TEAD1,TET3,TP53,ZEB1
Epithelial cells	Fc Epsilon RI Signaling	1.13	0.178	0.655	AKT1,FYN,GRB2,HRAS,INPP5B,INPP5F,MAP2K2,MAPK10,MAPK13,MAPK14,OCRL,PIK3C2B,PIK3C2G,PIK3C3,PIK3CA,PLA2G4B,PLA2G4F,PRKCI,PRKD1,RAF1,VAV2
Epithelial cells	ERBB4 Signaling	1.13	0.197	0	ADAM17,AKT1,GRB2,HRAS,MAP2K2,PIK3C2B,PIK3C2G,PIK3C3,PIK3CA,PRKCI,PRKD1,RAF1,YAP1
Epithelial cells	Semaphorin Neuronal Repulsive Signaling Pathway	1.13	0.172	1	AKT1,ARHGEF12,ERBB2,FYN,GSK3B,MAP2K2,MICAL1,MYL9,NRP1,PAK2,PAK3,PIK3C2B,PIK3C2G,PIK3C3,PIK3CA,PLXNA1,PLXNA2,PPP1CB,PPP1R12A,PRKAG1,PRKAR2A,ROCK2,SEMA4D,SEMA6A,TP53
Epithelial cells	SNARE Signaling Pathway	1.11	0.174	1.46	ADCY4,ADCY7,ADCY9,CACNB4,CALM1 (includes others),CAMK2D,GOSR2,MYH14,MYL9,MYO18A,MYO5C,PRKAG1,PRKAR2A,RAB2A,RAB6A,RAB7A,STX16,STXBP1,STXBP3,STXBP4,SYT17,SYT8,VAMP3
Epithelial cells	Apelin Muscle Signaling Pathway	1.1	0.208	#NUM!	AKT1,GNAI1,GNAI3,GNAL,GNAS,GNB1,GNB2,GNB4,GNG7,PRKAG1
Epithelial cells	PFKFB4 Signaling Pathway	1.1	0.208	0	CREB3L2,CREB5,GNAS,MAP2K2,PFKFB4,PRKAG1,PRKAR2A,RPS6KA5,TGFB1,TP53
Epithelial cells	IL-12 Signaling and Production in Macrophages	1.09	0.162	-0.493	AKT1,CALM1 (includes others),CD47,COL18A1,COL1A1,COL1A2,COL3A1,COL5A3,GATA3,JUN,MAF,MAP2K2,MAPK13,MAPK14,MST1,MST1R,MYD88,NFAT5,NFATC1,NFKB1,PIK3C2B,PIK3C2G,PIK3C3,PIK3CA,PRKAG1,PRKCI,PRKD1,RAB7A,REL,RXRA,STAT1,STAT3,STAT6,TGFB1,TYK2,VDR,XRCC6
Epithelial cells	Cell Cycle: G1/S Checkpoint Regulation	1.09	0.194	0.632	FBXL5,GNL3,GSK3B,HDAC4,HDAC5,HDAC9,MAX,RBL2,RPL5,SKP1,SMAD3,TGFB1,TP53
Epithelial cells	TWEAK Signaling	1.09	0.222	-0.378	APAF1,BAG4,BIRC2,CASP8,NAIP,NFKB1,REL,TNFRSF25
Epithelial cells	Pyrimidine Ribonucleotides Interconversion	1.09	0.222	1.89	CTPS2,DHX9,ENTPD4,ENTPD5,ENTPD6,NME3,NME7,NUDT5
Epithelial cells	Th1 and Th2 Activation Pathway	1.09	0.168	#NUM!	ACVR1B,ACVR2A,DLL1,GATA3,GRB2,HLA-A,IFNGR2,IL4R,IL6R,JAG1,JAG2,JAK1,JUN,MAF,NFATC1,NFKB1,NOTCH4,PIK3C2B,PIK3C2G,PIK3C3,PIK3CA,STAT1,STAT3,STAT5B,STAT6,TGFB1,TGFBR3,TYK2
Epithelial cells	Th2 Pathway	1.09	0.173	1.964	ACVR1B,ACVR2A,DLL1,GATA3,GRB2,HLA-A,IL4R,JAG1,JAG2,JAK1,JUN,MAF,NFKB1,NOTCH4,PIK3C2B,PIK3C2G,PIK3C3,PIK3CA,STAT5B,STAT6,TGFB1,TGFBR3,TYK2
Epithelial cells	Phenylethylamine Degradation I	1.08	0.5	#NUM!	ALDH2,ALDH3A2
Epithelial cells	N-acetylglucosamine Degradation II	1.08	0.5	#NUM!	AMDHD2,NAGK
[truncated: 3,935 more rows]
